# Supplementary material for: Quantitative Ubiquitylome Analysis Reveals the Specificity of RNF111/Arkadia E3 Ubiquitin Ligase for its Degradative Substrates SKI and SKIL/SnoN in TGF-β Signaling Pathway
Source: Mol Cell Proteomics. 2021 Nov 3;20:100173. doi: 10.1016/j.mcpro.2021.100173 (PMC8665411; doi:10.1016/j.mcpro.2021.100173)
Supplement: Supplemental Table S1 [file mmc1.xlsx]

## Sheet: legend
Table S1. proteome protein data. Protein identifications, protein groups and protein quantification data for the proteome experiment. Some supplemental protein features are also provided. The peptide IDs mentionned in the Protein identification sheet refer to the corresponding proteo_pep_data.xlsx table uploaded to the ProteomeXchange public repository, with identifier PXD025890.

## Sheet: Experimental design
Analysis_name	Condition	Biological_replicate	Fraction
C9279FD	U2OS(+)	BioRep1	HPH 10
C9280FD	U2OS(+)	BioRep1	HPH 12.5
C9281FD	U2OS(+)	BioRep1	HPH 15
C9282FD	U2OS(+)	BioRep1	HPH 17.5
C9283FD	U2OS(+)	BioRep1	HPH 20
C9284FD	U2OS(+)	BioRep1	HPH 50
C9303FD	U2OS(+)	BioRep2	HPH 10
C9304FD	U2OS(+)	BioRep2	HPH 12.5
C9305FD	U2OS(+)	BioRep2	HPH 15
C9306FD	U2OS(+)	BioRep2	HPH 17.5
C9307FD	U2OS(+)	BioRep2	HPH 20
C9308FD	U2OS(+)	BioRep2	HPH 50
C9327FD	U2OS(+)	BioRep3	HPH 10
C9328FD	U2OS(+)	BioRep3	HPH 12.5
C9329FD	U2OS(+)	BioRep3	HPH 15
C9330FD	U2OS(+)	BioRep3	HPH 17.5
C9331FD	U2OS(+)	BioRep3	HPH 20
C9332FD	U2OS(+)	BioRep3	HPH 50
C9285FD	Clones(+)	BioRep1	HPH 10
C9286FD	Clones(+)	BioRep1	HPH 12.5
C9287FD	Clones(+)	BioRep1	HPH 15
C9288FD	Clones(+)	BioRep1	HPH 17.5
C9289FD	Clones(+)	BioRep1	HPH 20
C9290FD	Clones(+)	BioRep1	HPH 50
C9309FD	Clones(+)	BioRep2	HPH 10
C9310FD	Clones(+)	BioRep2	HPH 12.5
C9311FD	Clones(+)	BioRep2	HPH 15
C9312FD	Clones(+)	BioRep2	HPH 17.5
C9313FD	Clones(+)	BioRep2	HPH 20
C9314FD	Clones(+)	BioRep2	HPH 50
C9333FD	Clones(+)	BioRep3	HPH 10
C9334FD	Clones(+)	BioRep3	HPH 12.5
C9335FD	Clones(+)	BioRep3	HPH 15
C9336FD	Clones(+)	BioRep3	HPH 17.5
C9337FD	Clones(+)	BioRep3	HPH 20
C9338FD	Clones(+)	BioRep3	HPH 50
C9291FD	Clones(+)	BioRep4	HPH 10
C9292FD	Clones(+)	BioRep4	HPH 12.5
C9293FD	Clones(+)	BioRep4	HPH 15
C9294FD	Clones(+)	BioRep4	HPH 17.5
C9295FD	Clones(+)	BioRep4	HPH 20
C9296FD	Clones(+)	BioRep4	HPH 50
C9315FD	Clones(+)	BioRep5	HPH 10
C9316FD	Clones(+)	BioRep5	HPH 12.5
C9317FD	Clones(+)	BioRep5	HPH 15
C9318FD	Clones(+)	BioRep5	HPH 17.5
C9319FD	Clones(+)	BioRep5	HPH 20
C9320FD	Clones(+)	BioRep5	HPH 50
C9339FD	Clones(+)	BioRep6	HPH 10
C9340FD	Clones(+)	BioRep6	HPH 12.5
C9341FD	Clones(+)	BioRep6	HPH 15
C9342FD	Clones(+)	BioRep6	HPH 17.5
C9343FD	Clones(+)	BioRep6	HPH 20
C9344FD	Clones(+)	BioRep6	HPH 50

## Sheet: Protein identification
Analysis	Protein_ID	Protein_ACC	Gene_name	Protein_length	Molecular_weight_(Da)	Protein_description	Protein_group_ID	Leading_protein	Distinct_matching_sequences	Distinct_matching_peptides	Specific_peptides	Shared_peptides	Protein_sequence_coverage_(%)	Peptide_IDs	Peptide_is_specific
C9279FD	4553617	A0A1B0GUU1	C17orf113	675	72431.9	Transmembrane protein C17orf113	1771	True	1	1	1	0	3.9	1234176883	True
C9279FD	2903221	A0AVT1	UBA6	1052	117970	Ubiquitin-like modifier-activating enzyme 6	1142	True	1	1	1	0	2.1	1711532399	True
C9279FD	2954284	A0MZ66	SHTN1	631	71639.9	Shootin-1	333	True	4	4	4	0	6	1234174434;1234174997;1234175077;1235570006	True;True;True;True
C9279FD	3027882	A1L390	PLEKHG3	1219	134412	RecName: Full=Pleckstrin homology domain-containing family G member 3; Short=PH domain-containing family G member 3	1624	True	1	1	1	0	1.1	1711540422	True
C9279FD	4553618	A1L453	PRSS38	326	35356.2	Serine protease 38	1774	True	1	1	1	0	8.9	1234176839	True
C9279FD	2857987	A2A3N6	PIPSL	862	95047.6	Putative PIP5K1A and PSMD4-like protein	739	False	1	1	0	1	2	1234175753	False
C9279FD	2857989	A2RTX5	TARS3	802	92645.6	Probable threonine--tRNA ligase 2, cytoplasmic	121	False	2	2	0	2	2.2	1234175510;1234175931	False;False
C9279FD	3028858	A4D2B0	MBLAC1	266	27202.3	Metallo-beta-lactamase domain-containing protein 1	1767	True	1	1	1	0	10.2	1234176801;1234176802	True;True
C9279FD	4552985	A4D2H0	CTAGE15	777	87867.8	cTAGE family member 15	1704	False	1	1	0	1	1	1234174247	False
C9279FD	2880177	A4FU28	CTAGE9	777	87952.9	cTAGE family member 9	1704	False	1	1	0	1	1	1234174247	False
C9279FD	2857992	A5A3E0	POTEF	1075	121445	POTE ankyrin domain family member F	106	False	5	6	0	6	6.2	1234174204;1234174479;1234175485;1234175486;1234177091;1234177224;1234177225;1234177226	False;False;False;False;False;False;False;False
C9279FD	2861681	A5YKK6	CNOT1	2376	266939	CCR4-NOT transcription complex subunit 1	582	True	2	2	2	0	0.9	1234174423;1711530516	True;True
C9279FD	2955449	A5YM69	ARHGEF35	484	53286.8	Rho guanine nucleotide exchange factor 35	636	False	1	1	0	1	4.8	1235573920	False
C9279FD	2857997	A6NDG6	PGP	321	34006.1	Glycerol-3-phosphate phosphatase	486	True	2	2	2	0	15	1234176254;1234176753;1711535624	True;True;True
C9279FD	2955450	A6NDU8	C5orf51	294	33620.4	UPF0600 protein C5orf51	1261	True	1	1	1	0	4.8	1235563118	True
C9279FD	2857998	A6NEC2	NPEPPSL1	478	53747.3	Puromycin-sensitive aminopeptidase-like protein	255	False	1	1	0	1	2.7	1235585108	False
C9279FD	4553548	A6NFQ2	FAM115C	919	100906	TRPM8 channel-associated factor 2	1701	True	1	1	1	0	1.2	1711540634	True
C9279FD	4553619	A6NGD5	ZSCAN5C	496	55729.1	Putative zinc finger and SCAN domain-containing protein 5C	1687	False	1	1	0	1	1.4	1234174139	False
C9279FD	2858001	A6NHG4	DDTL	134	14195.3	D-dopachrome decarboxylase-like protein	624	False	1	2	0	2	28.4	1234177320;1234177325	False;False
C9279FD	2880178	A6NIZ1	-	184	20924.9	Ras-related protein Rap-1b-like protein	917	False	1	1	0	1	8.2	1234175271	False
C9279FD	3047076	A6NJL1	ZSCAN5B	495	55825.9	Zinc finger and SCAN domain-containing protein 5B	1687	False	1	1	0	1	1.4	1234174139	False
C9279FD	2858007	A6NMY6	ANXA2P2	339	38659	Putative annexin A2-like protein	150	False	3	3	0	3	15	1234175244;1234175245;1234176093;1235585758	False;False;False;False
C9279FD	2858009	A6NNZ2	-	444	49572.6	Tubulin beta-8 chain-like protein LOC260334	6	False	4	5	0	5	12.8	1234174409;1234175215;1234175216;1234177103;1234177104;1234177105;1234177166;1234177167	False;False;False;False;False;False;False;False
C9279FD	2858012	A8MPP1	DDX11L8	907	101811	Putative ATP-dependent RNA helicase DDX11-like protein 8	686	False	1	1	0	1	1.7	1234175528	False
C9279FD	2858019	B2RXH8	HNRNPCL2	293	32072.3	Heterogeneous nuclear ribonucleoprotein C-like 2	288	False	2	2	0	2	7.5	1234174655;1235566425	False;False
C9279FD	2858020	B5ME19	EIF3CL	914	105473	Eukaryotic translation initiation factor 3 subunit C-like protein	208	False	1	2	0	2	2.1	1234176067;1234176068;1234176088;1234176089	False;False;False;False
C9279FD	4553967	E5RJM6	ANKRD65	399	41496.9	Ankyrin repeat domain-containing protein 65	1752	True	1	1	1	0	5.8	1711544097	True
C9279FD	2858024	E9PAV3	NACA	2078	205422	Nascent polypeptide-associated complex subunit alpha, muscle-specific form	585	False	2	2	0	2	1.3	1234175059;1234175175	False;False
C9279FD	4552986	L0R819	ASDURF	96	11249.8	ASNSD1 upstream open reading frame protein	1607	True	1	1	1	0	10.4	1234174595	True
C9279FD	2955456	O00116	AGPS	658	72911.9	Alkyldihydroxyacetonephosphate synthase, peroxisomal	1232	True	1	1	1	0	3.6	1234176729	True
C9279FD	2858029	O00148	DDX39A	427	49129.5	ATP-dependent RNA helicase DDX39A	259	False	1	1	0	1	2.3	1234174312	False
C9279FD	2858032	O00159	MYO1C	1063	121682	Unconventional myosin-Ic	506	True	2	2	2	0	4.7	1234176743;1234176877	True;True
C9279FD	2880180	O00160	MYO1F	1098	124844	Unconventional myosin-If	804	False	1	1	0	1	1.1	1235562919	False
C9279FD	2880181	O00170	AIP	330	37636	AH receptor-interacting protein	939	True	1	1	1	0	4.5	1234175254;1234175255	True;True
C9279FD	2858035	O00186	STXBP3	592	67764.3	Syntaxin-binding protein 3	295	True	3	3	3	0	3.5	1234175103;1234175104;1235593485;1711535974	True;True;True;True
C9279FD	2861685	O00193	SMAP	183	20332.5	Small acidic protein	1360	True	1	1	1	0	12.6	1235563858;1235569785	True;True
C9279FD	2858037	O00203	AP3B1	1094	121320	AP-3 complex subunit beta-1	544	True	2	2	2	0	5.1	1234175836;1234177387	True;True
C9279FD	2858040	O00231	PSMD11	422	47463.8	26S proteasome non-ATPase regulatory subunit 11	254	True	3	3	3	0	6.4	1234174992;1234176949;1235597697	True;True;True
C9279FD	2858041	O00232	PSMD12	456	52904.4	26S proteasome non-ATPase regulatory subunit 12	799	True	1	1	1	0	4.4	1235589559;1711528970	True;True
C9279FD	2904083	O00255	MEN1	615	68023.4	Menin	1385	True	1	1	1	0	2.6	1234175443	True
C9279FD	2880182	O00257	CBX4	560	61367.5	E3 SUMO-protein ligase CBX4	1425	True	1	1	1	0	2.3	1711538270	True
C9279FD	2954296	O00268	TAF4	1085	110114	Transcription initiation factor TFIID subunit 4	1547	True	1	1	1	0	0.8	1235563482	True
C9279FD	3027038	O00291	HIP1	1037	116221	RecName: Full=Huntingtin-interacting protein 1; Short=HIP-1; AltName: Full=Huntingtin-interacting protein I; Short=HIP-I	1291	True	1	1	1	0	2.2	1234176539	True
C9279FD	2858045	O00299	CLIC1	241	26922.7	Chloride intracellular channel protein 1	281	True	4	4	4	0	34	1234175574;1234176487;1234177192;1235562555	True;True;True;True
C9279FD	2858046	O00303	EIF3F	357	37563.9	Eukaryotic translation initiation factor 3 subunit F	320	True	3	3	3	0	10.6	1234174610;1234174723;1234175341;1234175342	True;True;True;True
C9279FD	2858050	O00410	IPO5	1097	123630	Importin-5	179	True	4	4	4	0	5.4	1234175091;1234175276;1234175552;1235593444	True;True;True;True
C9279FD	2955459	O00411	POLRMT	1230	138620	DNA-directed RNA polymerase, mitochondrial	1548	True	1	1	1	0	1.6	1234176191	True
C9279FD	2858053	O00425	IGF2BP3	579	63705.1	Insulin-like growth factor 2 mRNA-binding protein 3	712	True	1	1	1	0	2.2	1234174939	True
C9279FD	2858054	O00429	DNM1L	736	81877.2	Dynamin-1-like protein	305	True	3	3	3	0	6.8	1234174246;1234175212;1234176731	True;True;True
C9279FD	2858056	O00443	PIK3C2A	1686	190680	Phosphatidylinositol 4-phosphate 3-kinase C2 domain-containing subunit alpha	604	True	2	2	2	0	1.2	1234174147;1234174876	True;True
C9279FD	4552988	O00471	EXOC5	708	81852.9	Exocyst complex component 5	1591	True	2	2	2	0	5.5	1235589176;1711541894	True;True
C9279FD	2880184	O00505	KPNA3	521	57810.9	Importin subunit alpha-4	314	True	3	3	3	0	10	1234175896;1234177232;1234177233;1711532207	True;True;True;True
C9279FD	2858064	O00522	KRIT1	736	84348.1	Krev interaction trapped protein 1	1707	True	1	1	1	0	1.6	1234174665	True
C9279FD	2954304	O00566	MPHOSPH10	681	78863.8	U3 small nucleolar ribonucleoprotein protein MPP10	980	True	1	1	1	0	2.1	1234175248	True
C9279FD	2858066	O00567	NOP56	594	66049.9	Nucleolar protein 56	404	True	2	2	2	0	6.6	1711536494;1711544696	True;True
C9279FD	2858067	O00571	DDX3X	662	73243.5	ATP-dependent RNA helicase DDX3X	465	True	2	2	2	0	5.4	1234175008;1711541669	True;True
C9279FD	2858069	O00625	PIR	290	32113.4	Pirin	971	True	1	1	1	0	3.4	1711533129	True
C9279FD	2858070	O00629	KPNA3	521	57886.8	Importin subunit alpha-3	607	True	2	3	3	0	10.4	1234177205;1235562098;1711530991	True;True;True
C9279FD	2954305	O00712	NFIB	420	47441.9	Nuclear factor 1 B-type	1224	False	1	1	0	1	2.6	1711544257	False
C9279FD	2904084	O00754	MAN2B1	1011	113744	Lysosomal alpha-mannosidase	1328	True	1	1	1	0	0.8	1711532509	True
C9279FD	2858074	O00764	PDXK	312	35102.3	Pyridoxal kinase	422	True	2	2	2	0	17	1234176426;1234177162;1711539089	True;True;True
C9279FD	3028366	O14529	CUX2	1486	161677	Homeobox protein cut-like 2	1194	False	1	1	0	1	0.7	1235572302	False
C9279FD	2858078	O14530	TXNDC9	226	26534.1	Thioredoxin domain-containing protein 9	521	True	3	4	4	0	11.1	1234174784;1234174808;1235565250;1235585209	True;True;True;True
C9279FD	2858081	O14562	UBFD1	309	33381.9	Ubiquitin domain-containing protein UBFD1	1082	True	1	1	1	0	5.8	1234175642	True
C9279FD	3455680	O14576	DYNC1I1	645	72955.4	Cytoplasmic dynein 1 intermediate chain 1	688	True	2	2	1	1	9.8	1234176383;1234177431	False;True
C9279FD	2858082	O14579	COPE	308	34482	Coatomer subunit epsilon	438	True	2	2	2	0	12	1234176975;1235597648	True;True
C9279FD	2858084	O14602	EIF1AY	144	16442.4	Eukaryotic translation initiation factor 1A, Y-chromosomal	285	False	3	3	0	3	34.7	1234175156;1234176362;1711537787	False;False;False
C9279FD	2861694	O14646	CHD1	1710	196688	Chromodomain-helicase-DNA-binding protein 1	569	True	2	2	2	0	1.3	1234174389;1234174951	True;True
C9279FD	2903248	O14647	CHD2	1828	211344	Chromodomain-helicase-DNA-binding protein 2	669	True	2	2	2	0	1.5	1234174432;1235561197	True;True
C9279FD	2858090	O14737	PDCD5	125	14285.1	Programmed cell death protein 5	1196	True	1	1	1	0	10.4	1234174820	True
C9279FD	2903251	O14744	PRMT5	637	72683.9	Protein arginine N-methyltransferase 5	523	True	2	2	2	0	8.5	1234177339;1711535162	True;True
C9279FD	2861697	O14745	SLC9A3R1	358	38868.4	Na(+)/H(+) exchange regulatory cofactor NHE-RF1	309	True	3	3	3	0	16.8	1234174794;1235564177;1235565344;1711538408	True;True;True;True
C9279FD	2954310	O14773	TPP1	563	61247.9	Tripeptidyl-peptidase 1	1423	True	1	1	1	0	3.7	1234175995	True
C9279FD	2861698	O14776	TCERG1	1098	123901	Transcription elongation regulator 1	978	True	1	1	1	0	1.7	1235575845	True
C9279FD	2858091	O14777	NDC80	642	73912.7	Kinetochore protein NDC80 homolog	335	True	3	3	3	0	5	1234174903;1234176048;1234176367;1235579392	True;True;True;True
C9279FD	3027044	O14782	KIF3C	793	89426	RecName: Full=Kinesin-like protein KIF3C	1666	True	1	1	1	0	4.2	1235590983	True
C9279FD	2858092	O14787	TNPO2	897	101388	Transportin-2	1396	True	1	1	1	0	2.1	1234176060	True
C9279FD	2858093	O14818	PSMA7	248	27886.9	Proteasome subunit alpha type-7	707	True	1	1	1	0	7.7	1234175934	True
C9279FD	2858097	O14908	GIPC1	333	36049.2	PDZ domain-containing protein GIPC1	537	True	2	2	2	0	8.7	1234174752;1234175594	True;True
C9279FD	3455352	O14920	IKBKB	756	86563.9	Inhibitor of nuclear factor kappa-B kinase subunit beta	640	True	2	2	2	0	5.3	1711532985;1711539529;1711541203	True;True;True
C9279FD	2858099	O14929	HAT1	419	49512.6	Histone acetyltransferase type B catalytic subunit	449	True	2	2	2	0	9.8	1234175565;1234176786	True;True
C9279FD	2858101	O14950	MYL12B	172	19779.2	Myosin regulatory light chain 12B	725	False	1	1	0	1	11.6	1234176344	False
C9279FD	2858102	O14964	HGS	777	86192	Hepatocyte growth factor-regulated tyrosine kinase substrate	816	True	1	1	1	0	3.6	1234177066;1234177067	True;True
C9279FD	2858104	O14972	DSCR3	297	33010.4	Down syndrome critical region protein 3	1432	True	1	1	1	0	5.7	1235562144	True
C9279FD	2858105	O14974	PPP1R12A	1030	115281	Protein phosphatase 1 regulatory subunit 12A	994	True	1	2	2	0	0.9	1234174323;1234174352	True;True
C9279FD	2861699	O14976	GAK	1311	143191	Cyclin-G-associated kinase	1202	True	1	1	1	0	0.7	1234174269	True
C9279FD	2858108	O14979	HNRNPDL	420	46437.6	Heterogeneous nuclear ribonucleoprotein D-like	550	True	2	2	1	1	4.8	1234174156;1234174725	False;True
C9279FD	2858109	O14980	XPO1	1071	123386	Exportin-1	714	True	1	1	1	0	1.8	1235583053	True
C9279FD	2880186	O14981	BTAF1	1849	206888	TATA-binding protein-associated factor 172	1227	True	1	1	1	0	1	1234176112	True
C9279FD	3027723	O15015	ZNF646	1829	200762	RecName: Full=Zinc finger protein 646	1760	True	1	1	1	0	0.5	1234174234	True
C9279FD	2858111	O15031	PLXNB2	1838	205127	Plexin-B2	793	True	1	1	1	0	0.7	1234174599	True
C9279FD	2858112	O15042	U2SURP	1029	118292	U2 snRNP-associated SURP motif-containing protein	866	True	1	1	1	0	1.7	1234175828	True
C9279FD	3455354	O15054	KDM6B	1643	176632	Lysine-specific demethylase 6B	1616	True	1	1	1	0	1.3	1234176006	True
C9279FD	2858114	O15061	SYNM	1565	172768	Synemin	1272	True	1	1	1	0	0.8	1711530723	True
C9279FD	2858116	O15067	PFAS	1338	144734	Phosphoribosylformylglycinamidine synthase	74	True	7	7	7	0	12.6	1234175394;1234176339;1234176340;1234176728;1234176888;1234177319;1235564515;1235591278	True;True;True;True;True;True;True;True
C9279FD	2954318	O15084	ANKRD28	1053	112966	Serine/threonine-protein phosphatase 6 regulatory ankyrin repeat subunit A	1347	True	1	1	1	0	2.6	1234176860	True
C9279FD	2858120	O15143	ARPC1B	372	40949.8	Actin-related protein 2/3 complex subunit 1B	1003	True	1	2	2	0	7.5	1234176984;1234177001	True;True
C9279FD	2903260	O15182	CETN3	167	19550	Centrin-3	1674	True	1	1	1	0	7.2	1234174856	True
C9279FD	2858125	O15212	PFDN6	129	14582.7	Prefoldin subunit 6	801	True	1	1	1	0	20.2	1234176879	True
C9279FD	2903261	O15213	WDR46	610	68071.1	WD repeat-containing protein 46	575	True	2	2	2	0	2.6	1234175539;1711542330	True;True
C9279FD	2858134	O15305	PMM2	246	28082.2	Phosphomannomutase 2	1035	True	1	1	1	0	4.9	1235577076	True
C9279FD	3028368	O15320	CTAGE5	804	90996.3	cTAGE family member 5	1704	True	1	1	0	1	1	1234174247	False
C9279FD	3027430	O15344	MID1	667	75251	RecName: Full=Midline-1; EC=6.3.2.-; AltName: Full=Midin; AltName: Full=Midline 1 RING finger protein; AltName: Full=Putative transcription factor XPRF; AltName: Full=RING finger protein 59; AltName: Full=Tripartite motif-containing protein 18	1409	True	1	1	1	0	2.4	1711533482	True
C9279FD	2858136	O15355	PPM1G	546	59271.6	Protein phosphatase 1G	253	True	3	3	3	0	11.2	1234175710;1234176341;1235580213;1711544129	True;True;True;True
C9279FD	2858138	O15371	EIF3D	548	63972.8	Eukaryotic translation initiation factor 3 subunit D	296	True	3	3	3	0	11.7	1234174927;1234176688;1234177099	True;True;True
C9279FD	2858139	O15372	EIF3H	352	39930.3	Eukaryotic translation initiation factor 3 subunit H	109	True	5	6	6	0	19.3	1234174413;1234174445;1234174642;1234175996;1234176872;1711538758	True;True;True;True;True;True
C9279FD	2858140	O15381	NVL	856	95050.9	Nuclear valosin-containing protein-like	974	True	1	1	1	0	1.8	1234175331	True
C9279FD	2858144	O15397	IPO8	1037	119938	Importin-8	587	True	2	2	2	0	3	1234174974;1234175663	True;True
C9279FD	2904087	O15446	POLR1G	510	54985.6	DNA-directed RNA polymerase I subunit RPA34	603	True	2	2	2	0	6.1	1234174505;1234176081	True;True
C9279FD	2858157	O43143	DHX15	795	90932.9	Pre-mRNA-splicing factor ATP-dependent RNA helicase DHX15	159	True	4	4	4	0	10.2	1234174774;1234175459;1234176186;1234177330	True;True;True;True
C9279FD	2861704	O43148	RNMT	476	54844.1	mRNA cap guanine-N7 methyltransferase	546	True	4	4	4	0	6.3	1234176175;1234176176;1235567620;1235568251;1235597401	True;True;True;True;True
C9279FD	2903268	O43172	PRPF4	522	58449.2	U4/U6 small nuclear ribonucleoprotein Prp4	514	True	2	2	2	0	7.1	1234174682;1234176732	True;True
C9279FD	2858158	O43175	PHGDH	533	56650.5	D-3-phosphoglycerate dehydrogenase	89	True	6	6	6	0	21	1234174209;1234175198;1234175641;1234176512;1711531911;1711535142	True;True;True;True;True;True
C9279FD	2954321	O43181	NDUFS4	175	20108	NADH dehydrogenase [ubiquinone] iron-sulfur protein 4, mitochondrial	1509	True	1	1	1	0	5.1	1234174220	True
C9279FD	2858160	O43242	PSMD3	534	60977.6	26S proteasome non-ATPase regulatory subunit 3	381	True	2	2	2	0	12.5	1234176726;1711543629	True;True
C9279FD	2858162	O43290	SART1	800	90254.9	U4/U6.U5 tri-snRNP-associated protein 1	420	True	2	2	2	0	4.5	1234175197;1234175525	True;True
C9279FD	3023801	O43310	CTIF	598	67586.8	CBP80/20-dependent translation initiation factor	1671	True	1	1	1	0	1.5	1234174359	True
C9279FD	2954323	O43318	MAP3K7	606	67196.1	Mitogen-activated protein kinase kinase kinase 7	1610	True	1	1	1	0	3.1	1235575795	True
C9279FD	2858167	O43324	EEF1E1	174	19810.6	Eukaryotic translation elongation factor 1 epsilon-1	1317	True	1	1	1	0	6.3	1235571560	True
C9279FD	2903273	O43395	PRPF3	683	77529	U4/U6 small nuclear ribonucleoprotein Prp3	757	True	1	1	1	0	1.6	1234174513	True
C9279FD	2858169	O43396	TXNL1	289	32251.3	Thioredoxin-like protein 1	751	True	1	2	2	0	3.1	1234174334;1234174353	True;True
C9279FD	2858170	O43399	TPD52L2	206	22237.7	Tumor protein D54	941	True	1	1	1	0	10.2	1234176304	True
C9279FD	3027888	O43426	SYNJ1	1573	173103	RecName: Full=Synaptojanin-1; EC=3.1.3.36; AltName: Full=Synaptic inositol 1,4,5-trisphosphate 5-phosphatase 1	1460	True	1	1	1	0	0.6	1235582976	True
C9279FD	2858174	O43432	EIF4G3	1585	176652	Eukaryotic translation initiation factor 4 gamma 3	594	True	2	2	2	0	1.3	1234174390;1234174576	True;True
C9279FD	2858179	O43491	EPB41L2	1005	112588	Band 4.1-like protein 2	133	True	5	5	5	0	11.1	1234175297;1234175298;1234176219;1234176905;1234177380;1234177381;1235570959	True;True;True;True;True;True;True
C9279FD	2903278	O43524	FOXO3	673	71276.6	Forkhead box protein O3	1432	True	1	1	1	0	3	1235587938	True
C9279FD	2954326	O43583	DENR	198	22092	Density-regulated protein	1180	True	1	1	1	0	13.1	1235567227	True
C9279FD	2858186	O43615	TIMM44	452	51355.8	Mitochondrial import inner membrane translocase subunit TIM44	767	True	1	1	1	0	2.7	1235565629;1235570429	True;True
C9279FD	2858187	O43617	TRAPPC3	180	20274.1	Trafficking protein particle complex subunit 3	1025	True	1	1	1	0	5.6	1234174286	True
C9279FD	2903281	O43633	CHMP2A	222	25103.9	Charged multivesicular body protein 2a	1211	True	1	1	1	0	8.1	1234175477;1234175478	True;True
C9279FD	2858189	O43665	RGS10	173	20235.8	Regulator of G-protein signaling 10	1327	True	1	1	1	0	9.2	1234175449	True
C9279FD	2903282	O43670	ZNF207	478	50750.5	BUB3-interacting and GLEBS motif-containing protein ZNF207	1141	True	1	1	1	0	2.9	1711543963	True
C9279FD	2858192	O43684	BUB3	328	37154.8	Mitotic checkpoint protein BUB3	856	True	1	1	1	0	5.8	1234176118;1234176119	True;True
C9279FD	2858193	O43707	ACTN4	911	104854	Alpha-actinin-4	24	True	14	14	9	5	25.1	1234174777;1234174780;1234175036;1234175709;1234175871;1234176025;1234176588;1234176717;1234176769;1235572180;1235578910;1711532800;1711534192;1711538283	False;False;False;True;False;True;True;True;True;False;True;True;True;True
C9279FD	3027053	O43716	GATC	136	15086	RecName: Full=Glutamyl-tRNA(Gln) amidotransferase subunit C, mitochondrial; Short=Glu-AdT subunit C; EC=6.3.5.-; AltName: Full=Protein 15E1.2; Flags: Precursor	1629	True	1	1	1	0	12.5	1234175627	True
C9279FD	2903284	O43719	HTATSF1	755	85852.8	HIV Tat-specific factor 1	608	True	2	2	2	0	3.4	1234174226;1234175829;1234175830	True;True;True
C9279FD	2858197	O43776	NARS1	548	62942.9	Asparagine--tRNA ligase, cytoplasmic	813	True	1	1	1	0	3.5	1235582025;1235592472	True;True
C9279FD	2858199	O43795	MYO1B	1136	131985	Unconventional myosin-Ib	880	True	1	1	1	0	1.7	1234176184	True
C9279FD	2861711	O43822	C21orf2	256	28340.3	Protein C21orf2	691	True	2	2	2	0	10.5	1234174917;1234174971	True;True
C9279FD	2888866	O43823	AKAP8	692	76108.3	A-kinase anchor protein 8	189	True	5	5	5	0	10.4	1234175720;1234175721;1234175747;1234175787;1234176621;1234176622;1235576709;1711532172	True;True;True;True;True;True;True;True
C9279FD	2861712	O43865	AHCYL1	530	58951.4	Adenosylhomocysteinase 2	1014	True	1	1	1	0	4.9	1234176858	True
C9279FD	2858209	O60231	DHX16	1041	119264	Putative pre-mRNA-splicing factor ATP-dependent RNA helicase DHX16	311	True	3	3	3	0	4.7	1234175526;1234175527;1234175792;1234177107;1235566354;1235574651	True;True;True;True;True;True
C9279FD	2858213	O60264	SMARCA5	1052	121905	SWI/SNF-related matrix-associated actin-dependent regulator of chromatin subfamily A member 5	98	True	6	6	6	0	6.5	1234174175;1234174931;1234175378;1234175427;1234175859;1234175860;1235563503;1235585387	True;True;True;True;True;True;True;True
C9279FD	2880189	O60271	SPAG9	1321	146205	C-Jun-amino-terminal kinase-interacting protein 4	1055	True	2	2	2	0	2.3	1235562990;1235587399	True;True
C9279FD	2954336	O60282	KIF5C	957	109495	Kinesin heavy chain isoform 5C	170	False	2	2	0	2	1.7	1234174410;1711533301	False;False
C9279FD	2858214	O60287	URB1	2271	254389	Nucleolar pre-ribosomal-associated protein 1	1002	True	1	1	1	0	0.4	1235593271	True
C9279FD	2904092	O60293	ZFC3H1	1989	226356	Zinc finger C3H1 domain-containing protein	1457	True	1	1	1	0	0.7	1711542821	True
C9279FD	2858217	O60313	OPA1	960	111631	Dynamin-like 120 kDa protein, mitochondrial	909	True	2	2	2	0	2.4	1234174767;1235596744	True;True
C9279FD	2954338	O60333	KIF1B	1816	204476	Kinesin-like protein KIF1B	1295	True	1	1	1	0	1.1	1235561654	True
C9279FD	2858220	O60337	MARCH6	910	102545	E3 ubiquitin-protein ligase MARCH6	1540	True	1	1	1	0	1.1	1234174597	True
C9279FD	2861717	O60343	TBC1D4	1298	146563	TBC1 domain family member 4	1001	True	1	1	1	0	0.8	1235593996	True
C9279FD	2858230	O60506	SYNCRIP	623	69602.6	Heterogeneous nuclear ribonucleoprotein Q	724	True	1	1	1	0	5	1234177168	True
C9279FD	3027436	O60566	BUB1B	1050	119545	RecName: Full=Mitotic checkpoint serine/threonine-protein kinase BUB1 beta; EC=2.7.11.1; AltName: Full=MAD3/BUB1-related protein kinase; Short=hBUBR1; AltName: Full=Mitotic checkpoint kinase MAD3L; AltName: Full=Protein SSK1	1513	True	1	1	1	0	1	1234174296	True
C9279FD	2858234	O60568	PLOD3	738	84785.2	Procollagen-lysine,2-oxoglutarate 5-dioxygenase 3	286	True	3	3	3	0	6.5	1234175599;1234175958;1235592543	True;True;True
C9279FD	2903288	O60610	DIAPH1	1272	141347	Protein diaphanous homolog 1	541	True	2	2	2	0	2	1235567587;1711544965	True;True
C9279FD	2858238	O60664	PLIN3	434	47075	Perilipin-3	321	True	3	3	3	0	13.4	1234175028;1234175110;1235588826	True;True;True
C9279FD	2861719	O60701	UGDH	494	55024.1	UDP-glucose 6-dehydrogenase	851	True	2	2	2	0	7.7	1234176955;1235584588	True;True
C9279FD	2903289	O60763	USO1	962	107895	General vesicular transport factor p115	1000	True	2	2	2	0	2.8	1235596692;1711538432	True;True
C9279FD	2858246	O60812	HNRNPCL1	293	32142.4	Heterogeneous nuclear ribonucleoprotein C-like 1	288	False	2	2	0	2	7.5	1234174655;1235566425	False;False
C9279FD	2858247	O60814	H2BC12	126	13890.1	Histone H2B type 1-K	328	True	3	5	0	5	24.6	1234174126;1234174180;1234175412;1234175413;1234175450	False;False;False;False;False
C9279FD	3027057	O60826	CCDC22	627	70756	RecName: Full=Coiled-coil domain-containing protein 22	1496	True	1	1	1	0	1.6	1234174397	True
C9279FD	2858250	O60841	EIF5B	1220	138827	Eukaryotic translation initiation factor 5B	156	True	4	4	4	0	6.1	1234176655;1234176799;1235587833;1711545569	True;True;True;True
C9279FD	2903292	O60869	EDF1	148	16368.7	Endothelial differentiation-related factor 1	1079	True	2	2	2	0	23	1235590682;1711540133	True;True
C9279FD	2858253	O60884	DNAJA2	412	45745.6	DnaJ homolog subfamily A member 2	777	True	1	1	1	0	3.6	1234175369	True
C9279FD	2954343	O60885	BRD4	1362	152219	Bromodomain-containing protein 4	1305	True	2	2	1	1	1.4	1234174322;1235594178	True;False
C9279FD	2858262	O75044	SRGAP2	1071	120881	SLIT-ROBO Rho GTPase-activating protein 2	656	True	2	2	1	1	2.1	1234174321;1234174937	False;True
C9279FD	2858263	O75083	WDR1	606	66193.5	WD repeat-containing protein 1	776	True	1	1	1	0	3.5	1234176183	True
C9279FD	2903294	O75116	ROCK2	1388	160900	Rho-associated protein kinase 2	138	True	6	6	6	0	4.5	1234174186;1234174201;1234174257;1235575622;1235576248;1711540851	True;True;True;True;True;True
C9279FD	2955473	O75122	CLASP2	1294	141133	CLIP-associating protein 2	1566	True	1	1	1	0	1.1	1234174834	True
C9279FD	2880193	O75152	ZC3H11A	810	89131.1	Zinc finger CCCH domain-containing protein 11A	502	True	2	2	2	0	3.7	1234175113;1234175286	True;True
C9279FD	2858268	O75153	CLUH	1309	146670	Clustered mitochondria protein homolog	290	True	4	4	4	0	5.7	1234175102;1234176192;1235592469;1711538041	True;True;True;True
C9279FD	3456161	O75154	RAB11FIP3	756	82439.9	Rab11 family-interacting protein 3	1680	True	1	1	1	0	1.6	1234174919	True
C9279FD	2858269	O75157	TSC22D2	780	79228.3	TSC22 domain family protein 2	1651	True	1	1	1	0	1.5	1234174836	True
C9279FD	2858270	O75164	KDM4A	1064	120662	Lysine-specific demethylase 4A	1471	True	1	1	1	0	1.5	1234175439	True
C9279FD	2954351	O75208	COQ9	318	35509	Ubiquinone biosynthesis protein COQ9, mitochondrial	1627	True	1	1	1	0	5.7	1234175422	True
C9279FD	2858274	O75223	GGCT	188	21007.7	Gamma-glutamylcyclotransferase	872	True	1	1	1	0	6.9	1234174847	True
C9279FD	2955264	O75330	HMMR	724	84100.5	Hyaluronan mediated motility receptor	1625	True	1	1	1	0	1.4	1234174508	True
C9279FD	2858278	O75340	PDCD6	191	21868.5	Programmed cell death protein 6	1118	True	1	1	1	0	8.9	1234175804	True
C9279FD	2858279	O75347	TBCA	108	12854.8	Tubulin-specific chaperone A	468	True	2	2	2	0	16.7	1235578627;1235584979;1711539096	True;True;True
C9279FD	2861725	O75348	ATP6V1G1	118	13757.5	V-type proton ATPase subunit G 1	1236	True	1	1	1	0	9.3	1234174742	True
C9279FD	4553620	O75363	BCAS1	584	61708.9	Breast carcinoma-amplified sequence 1	1766	True	1	1	1	0	5.1	1234176962	True
C9279FD	2858280	O75367	MACROH2A1	372	39617.1	Core histone macro-H2A.1	317	True	3	3	2	1	20.4	1234175729;1234175816;1235572782	False;True;True
C9279FD	2858281	O75369	FLNB	2602	278164	Filamin-B	33	True	10	11	10	1	7.9	1234174328;1234174514;1234174969;1234175078;1234175187;1234175188;1234175252;1234176773;1234177331;1234177347;1234177350;1235590787	True;False;True;True;True;True;True;True;True;True;True;True
C9279FD	2858282	O75376	NCOR1	2440	270210	Nuclear receptor corepressor 1	439	True	2	2	2	0	1	1234174459;1234175241	True;True
C9279FD	2858283	O75382	TRIM3	744	80829.5	Tripartite motif-containing protein 3	1524	True	1	1	1	0	3.5	1234176623	True
C9279FD	2858287	O75400	PRPF40A	957	108805	Pre-mRNA-processing factor 40 homolog A	943	True	1	1	1	0	2.1	1234176168	True
C9279FD	2858289	O75436	VPS26A	327	38169.9	Vacuolar protein sorting-associated protein 26A	426	True	2	2	2	0	10.4	1234175295;1235582381	True;True
C9279FD	2861726	O75439	PMPCB	489	54366.2	Mitochondrial-processing peptidase subunit beta	1247	True	2	2	2	0	6.3	1234175654;1234175655;1235567376	True;True;True
C9279FD	2858292	O75459	PAGE1	146	16150.3	P antigen family member 1	1339	True	1	1	1	0	16.4	1234176548	True
C9279FD	2858293	O75475	PSIP1	530	60103.3	PC4 and SFRS1-interacting protein	770	True	1	1	1	0	3.2	1234175711	True
C9279FD	2858296	O75494	SRSF10	262	31300.6	Serine/arginine-rich splicing factor 10	991	True	1	1	1	0	6.1	1234175700	True
C9279FD	2858301	O75531	BANF1	89	10058.6	Barrier-to-autointegration factor	920	True	1	1	1	0	13.5	1234174713	True
C9279FD	2858302	O75533	SF3B1	1304	145830	Splicing factor 3B subunit 1	379	True	2	2	2	0	3.3	1234176959;1235567364	True;True
C9279FD	2858303	O75534	CSDE1	798	88884.7	Cold shock domain-containing protein E1	79	True	7	7	7	0	10.7	1234174228;1234174890;1234175923;1234176479;1234176609;1234176610;1234176656;1235563578	True;True;True;True;True;True;True;True
C9279FD	2954357	O75569	PRKRA	313	34404.2	Interferon-inducible double-stranded RNA-dependent protein kinase activator A	1210	True	1	1	1	0	2.9	1235570216	True
C9279FD	4553778	O75570	MTRF1	445	52305.6	Peptide chain release factor 1, mitochondrial	1734	True	1	1	1	0	2.2	1711528447	True
C9279FD	2858307	O75608	LYPLA1	230	24669.6	Acyl-protein thioesterase 1	526	True	2	2	2	0	21.3	1234176373;1234176374;1234176681	True;True;True
C9279FD	2858309	O75643	SNRNP200	2136	244508	U5 small nuclear ribonucleoprotein 200 kDa helicase	696	True	2	2	2	0	1.4	1234175925;1235563988	True;True
C9279FD	2858310	O75648	TRMU	421	47744.7	Mitochondrial tRNA-specific 2-thiouridylase 1	1483	True	1	1	1	0	2.9	1234174891	True
C9279FD	2954361	O75683	SURF6	361	41450.4	Surfeit locus protein 6	1554	True	1	1	1	0	6.4	1235560937	True
C9279FD	2858315	O75694	NUP155	1391	155199	Nuclear pore complex protein Nup155	479	True	2	2	2	0	2.4	1234175356;1234175365	True;True
C9279FD	2955267	O75717	WDHD1	1129	125967	WD repeat and HMG-box DNA-binding protein 1	598	True	3	3	3	0	4.8	1235564140;1235577396;1235587173	True;True;True
C9279FD	3023812	O75762	TRPA1	1119	127501	Transient receptor potential cation channel subfamily A member 1	1736	True	1	1	1	0	0.7	1234174155	True
C9279FD	2858323	O75821	EIF3G	320	35611	Eukaryotic translation initiation factor 3 subunit G	385	True	2	3	3	0	12.2	1234175401;1234175426;1234176694;1234176695	True;True;True;True
C9279FD	2858324	O75822	EIF3J	258	29062.4	Eukaryotic translation initiation factor 3 subunit J	562	True	2	2	2	0	9.3	1234174587;1234175072	True;True
C9279FD	3028770	O75864	PPP1R37	691	74767.4	Protein phosphatase 1 regulatory subunit 37	1675	True	1	1	1	0	2.2	1711539477	True
C9279FD	2858330	O75874	IDH1	414	46659.3	Isocitrate dehydrogenase [NADP] cytoplasmic	785	True	1	1	1	0	3.9	1235598040	True
C9279FD	2858334	O75934	BCAS2	225	26131.5	Pre-mRNA-splicing factor SPF27	398	True	2	2	2	0	5.8	1234174604;1234174869;1234174870	True;True;True
C9279FD	2955766	O75976	CPD	1380	152931	Carboxypeptidase D	1431	True	1	1	1	0	1.2	1234175009	True
C9279FD	2858338	O76003	GLRX3	335	37432.1	Glutaredoxin-3	771	True	1	1	1	0	3.6	1234174602	True
C9279FD	2858339	O76021	RSL1D1	490	54972.6	Ribosomal L1 domain-containing protein 1	382	True	2	2	2	0	7.6	1234176190;1235577268	True;True
C9279FD	2861729	O76031	CLPX	633	69223.8	ATP-dependent Clp protease ATP-binding subunit clpX-like, mitochondrial	839	True	1	1	1	0	2.5	1235573210	True
C9279FD	2858342	O76070	SNCG	127	13330.8	Gamma-synuclein	950	True	1	1	1	0	23.6	1234177038;1234177039	True;True
C9279FD	2880197	O76071	CIAO1	339	37840	Probable cytosolic iron-sulfur protein assembly protein CIAO1	848	True	1	1	1	0	6.8	1234176652;1234176653	True;True
C9279FD	2858347	O94760	DDAH1	285	31121.8	N(G),N(G)-dimethylarginine dimethylaminohydrolase 1	1094	True	1	1	1	0	3.9	1711533354	True
C9279FD	4086848	O94761	RECQL4	1208	133077	ATP-dependent DNA helicase Q4	1665	True	1	1	1	0	1.3	1235563327	True
C9279FD	2954370	O94763	URI1	535	59832.3	Unconventional prefoldin RPB5 interactor 1	1486	True	2	2	2	0	2.4	1234174630;1235565628;1235575190	True;True;True
C9279FD	2858348	O94776	MTA2	668	75023.1	Metastasis-associated protein MTA2	425	True	2	2	2	0	3.9	1234175681;1235582590	True;True
C9279FD	3027063	O94806	PRKD3	890	100471	RecName: Full=Serine/threonine-protein kinase D3; EC=2.7.11.13; AltName: Full=Protein kinase C nu type; AltName: Full=Protein kinase EPK2; AltName: Full=nPKC-nu	1717	True	1	1	1	0	1.6	1234175012	True
C9279FD	2858351	O94808	GFPT2	682	76930.6	Glutamine--fructose-6-phosphate aminotransferase [isomerizing] 2	191	False	1	1	0	1	2.1	1234175083	False
C9279FD	2858356	O94875	SORBS2	1100	124108	Sorbin and SH3 domain-containing protein 2	516	True	3	3	3	0	1.6	1234174232;1234174419;1235593462	True;True;True
C9279FD	2903310	O94880	PHF14	888	100053	PHD finger protein 14	1144	True	1	1	1	0	1.1	1235588317	True
C9279FD	2888871	O94906	PRPF6	941	106925	Pre-mRNA-processing factor 6	561	True	2	2	2	0	2.2	1234174233;1234174671	True;True
C9279FD	2955484	O94916	NFAT5	1531	165763	Nuclear factor of activated T-cells 5	1557	True	1	1	1	0	0.8	1234174852	True
C9279FD	2954374	O94925	GLS	669	73461.1	Glutaminase kidney isoform, mitochondrial	1255	True	1	1	1	0	2.2	1234174934	True
C9279FD	2903311	O94966	USP19	1318	145651	Ubiquitin carboxyl-terminal hydrolase 19	552	True	2	2	2	0	2.1	1234174558;1234175260	True;True
C9279FD	2858367	O94979	SEC31A	1220	133015	Protein transport protein Sec31A	308	True	3	6	6	0	4.7	1234174422;1234175568;1234175569;1234177064;1234177065;1234177078;1711540414	True;True;True;True;True;True;True
C9279FD	3023416	O95104	SCAF4	1147	125869	Splicing factor, arginine/serine-rich 15	1337	True	1	1	1	0	3.1	1711537877	True
C9279FD	2858374	O95197	RTN3	1032	112611	Reticulon-3	664	True	2	2	2	0	4.6	1711532410;1711545074	True;True
C9279FD	2858376	O95219	SNX4	450	51908.9	Sorting nexin-4	1301	True	1	1	1	0	3.1	1711539059	True
C9279FD	3455381	O95248	SBF1	1867	208315	Myotubularin-related protein 5	1475	True	1	1	1	0	1.4	1711536071	True
C9279FD	2903318	O95251	KAT7	611	70642.4	Histone acetyltransferase KAT7	1570	True	1	1	1	0	5.1	1234177033	True
C9279FD	2858380	O95263	PDE8B	885	98978.9	High affinity cAMP-specific and IBMX-insensitive 3',5'-cyclic phosphodiesterase 8B	1344	True	1	1	1	0	1.4	1711532041	True
C9279FD	3052522	O95271	TNKS	1327	142040	Tankyrase-1	1628	True	1	1	1	0	0.6	1234174158	True
C9279FD	2858381	O95297	MPZL1	269	29082.2	Myelin protein zero-like protein 1	1421	True	1	1	1	0	16.7	1234177453	True
C9279FD	2903322	O95336	PGLS	258	27546.9	6-phosphogluconolactonase	981	True	1	1	1	0	6.2	1234175151	True
C9279FD	2858384	O95340	PAPSS2	614	69500.7	Bifunctional 3'-phosphoadenosine 5'-phosphosulfate synthase 2	834	True	1	1	1	0	2.8	1711544848	True
C9279FD	2858385	O95347	SMC2	1197	135656	Structural maintenance of chromosomes protein 2	446	True	3	3	3	0	2.8	1234174394;1235565455;1235597956	True;True;True
C9279FD	2954381	O95359	TACC2	2948	309428	Transforming acidic coiled-coil-containing protein 2	147	True	5	7	7	0	3.3	1234174528;1234174697;1234175687;1234175718;1234175719;1234176177;1234176178;1235561740	True;True;True;True;True;True;True;True
C9279FD	3028029	O95396	MOCS3	460	49669	RecName: Full=Adenylyltransferase and sulfurtransferase MOCS3; AltName: Full=Molybdenum cofactor synthesis protein 3; AltName: Full=Molybdopterin synthase sulfurylase; Short=MPT synthase sulfurylase; Includes: RecName: Full=Molybdopterin-synthase ade	1321	True	1	1	1	0	3.3	1711537274	True
C9279FD	2888877	O95433	AHSA1	338	38274.3	Activator of 90 kDa heat shock protein ATPase homolog 1	419	True	2	2	2	0	11.5	1234175109;1234176714;1234176715	True;True;True
C9279FD	2858393	O95453	PARN	639	73451	Poly(A)-specific ribonuclease PARN	967	True	1	1	1	0	1.9	1235569258	True
C9279FD	3456003	O95466	FMNL1	1100	121854	Formin-like protein 1	1572	True	1	1	1	0	1.2	1235566296	True
C9279FD	2858400	O95573	ACSL3	720	80420.1	Long-chain-fatty-acid--CoA ligase 3	1120	True	1	1	1	0	1.9	1235578651	True
C9279FD	2858402	O95619	YEATS4	227	26499.5	YEATS domain-containing protein 4	1463	True	1	1	1	0	4.8	1235561815	True
C9279FD	4553621	O95677	EYA4	639	69505.1	Eyes absent homolog 4	690	True	2	2	2	0	2.2	1234175084;1234175315	True;True
C9279FD	2861734	O95684	CEP43	399	43064.9	FGFR1 oncogene partner	1477	True	1	1	1	0	4.5	1234175650	True
C9279FD	3027893	O95716	RAB3D	219	24267	RecName: Full=Ras-related protein Rab-3D	1658	True	1	1	0	1	3.7	1235587418	False
C9279FD	2858410	O95721	SNAP29	258	28970.3	Synaptosomal-associated protein 29	586	True	3	3	3	0	12.4	1234174241;1234174538;1235579701	True;True;True
C9279FD	2954384	O95747	OXSR1	527	58022.2	Serine/threonine-protein kinase OSR1	1004	True	1	1	1	0	2.8	1234174901	True
C9279FD	2858413	O95757	HSPA4L	839	94512.5	Heat shock 70 kDa protein 4L	102	False	2	2	0	2	3.3	1234174929;1235566758	False;False
C9279FD	2858415	O95777	NAA38	96	10402.7	U6 snRNA-associated Sm-like protein LSm8	553	True	2	2	2	0	54.2	1234175965;1234175966;1234177154	True;True;True
C9279FD	2888879	O95782	AP2A1	977	107546	AP-2 complex subunit alpha-1	1235	True	1	1	1	0	3.4	1711530570	True
C9279FD	2861736	O95785	WIZ	1651	178674	Protein Wiz	1190	True	1	1	1	0	1.3	1234175952	True
C9279FD	2858419	O95816	BAG2	211	23771.9	BAG family molecular chaperone regulator 2	700	True	1	1	1	0	7.6	1234175664	True
C9279FD	2858421	O95831	AIFM1	613	66900.6	Apoptosis-inducing factor 1, mitochondrial	961	True	1	1	1	0	3.3	1234175827	True
C9279FD	2858422	O95834	EML2	649	70678.8	Echinoderm microtubule-associated protein-like 2	938	True	1	1	1	0	4.9	1234177172;1234177173	True;True
C9279FD	2903332	O95881	TXNDC12	172	19205.8	Thioredoxin domain-containing protein 12	1217	True	1	1	1	0	22.7	1711545190	True
C9279FD	2954387	O95983	MBD3	291	32844.1	Methyl-CpG-binding domain protein 3	1273	True	1	1	1	0	9.3	1234177052	True
C9279FD	2858428	O95999	BCL10	233	26251.6	B-cell lymphoma/leukemia 10	1185	True	1	1	1	0	7.3	1711537020	True
C9279FD	2888881	O96008	TOMM40	361	37893.1	Mitochondrial import receptor subunit TOM40 homolog	1231	True	1	1	1	0	8.9	1234177177;1234177178;1234177179	True;True;True
C9279FD	2903334	O96028	NSD2	1365	152258	Histone-lysine N-methyltransferase NSD2	1330	True	1	1	1	0	1.1	1234175307	True
C9279FD	2858435	P00338	LDHA	332	36688.7	L-lactate dehydrogenase A chain	69	True	7	10	10	0	33.7	1234174165;1234174366;1234175843;1234175844;1234175845;1234175846;1234175864;1234175865;1234175943;1234177267;1234177268;1234177269;1235567784;1235587213;1711535873;1711544122	True;True;True;True;True;True;True;True;True;True;True;True;True;True;True;True
C9279FD	2858436	P00367	GLUD1	558	61397.9	Glutamate dehydrogenase 1, mitochondrial	458	True	2	2	1	1	4.5	1234174539;1711540513	False;True
C9279FD	2858438	P00390	GSR	522	56257	Glutathione reductase, mitochondrial	1105	True	1	1	1	0	4.4	1234176516	True
C9279FD	2858439	P00441	SOD1	154	15935.8	Superoxide dismutase [Cu-Zn]	578	True	2	2	2	0	44.8	1234177195;1234177280	True;True
C9279FD	2858440	P00491	PNP	289	32117.9	Purine nucleoside phosphorylase	399	True	2	2	2	0	14.2	1234175950;1234176207	True;True
C9279FD	2903336	P00505	GOT2	430	47517.7	Aspartate aminotransferase, mitochondrial	890	True	1	1	1	0	5.3	1234176347	True
C9279FD	3024178	P00533	EGFR	1210	134277	Epidermal growth factor receptor	1495	True	1	1	1	0	1.2	1234175311	True
C9279FD	2858442	P00558	PGK1	417	44614.7	Phosphoglycerate kinase 1	42	True	9	9	9	0	32.1	1234174551;1234174657;1234175416;1234175436;1234175437;1234175438;1234175815;1234175870;1234176017;1234177097;1234177098	True;True;True;True;True;True;True;True;True;True;True
C9279FD	2858446	P00966	ASS1	412	46530.4	Argininosuccinate synthase	124	True	5	5	5	0	17.7	1234176377;1234176384;1234176851;1234176852;1234176894;1234176895;1234177060	True;True;True;True;True;True;True
C9279FD	2858448	P01106	MYC	439	48804.1	Myc proto-oncogene protein	619	True	2	2	2	0	3.2	1234174672;1235594118	True;True
C9279FD	2858451	P01889	HLA-B	362	40460.1	HLA class I histocompatibility antigen, B-7 alpha chain	1390	False	1	1	0	1	5.5	1234176205;1235590928	False;False
C9279FD	2858455	P02042	HBD	147	16055.5	Hemoglobin subunit delta	1404	False	1	1	0	1	6.8	1234174588	False
C9279FD	2858456	P02100	HBE1	147	16202.8	Hemoglobin subunit epsilon	1404	False	1	1	0	1	6.8	1234174588	False
C9279FD	2954397	P02533	KRT14	472	51561.5	Keratin, type I cytoskeletal 14	1654	False	1	1	0	1	2.5	1234174623	False
C9279FD	2858459	P02545	LMNA	664	74139.5	Prelamin-A/C	60	True	8	8	7	1	19.1	1234174160;1234174198;1234175201;1234175202;1234175320;1234175321;1234176567;1235561498;1711536323;1711541784	True;False;True;True;True;True;True;True;True;True
C9279FD	4552995	P02679	FGG	453	51511.7	Fibrinogen gamma chain	1728	True	1	1	1	0	2	1234174467	True
C9279FD	3028657	P02753	RBP4	201	23010	Retinol-binding protein 4	1469	True	1	1	1	0	11.4	1235588981	True
C9279FD	2861741	P02765	AHSG	367	39324.7	Alpha-2-HS-glycoprotein	1681	True	1	1	1	0	3.3	1234174687	True
C9279FD	2858462	P02771	AFP	609	68677.6	Alpha-fetoprotein	1638	True	1	1	1	0	2.6	1234175658	True
C9279FD	2858463	P02786	TFRC	760	84871.4	Transferrin receptor protein 1	715	True	1	1	1	0	4.6	1235580112	True
C9279FD	2904101	P02792	FTL	175	20019.7	Ferritin light chain	1380	True	1	1	1	0	8	1235593536	True
C9279FD	2858465	P03989	HLA-B	362	40428.2	HLA class I histocompatibility antigen, B-27 alpha chain	1390	False	1	1	0	1	5.5	1234176205;1235590928	False;False
C9279FD	2858467	P04075	ALDOA	364	39420	Fructose-bisphosphate aldolase A	64	True	7	7	7	0	31.6	1234175983;1234175984;1234176047;1234176201;1234176953;1234176954;1234176986;1234176987;1234177048;1234177445;1234177446	True;True;True;True;True;True;True;True;True;True;True
C9279FD	2858468	P04083	ANXA1	346	38714.3	Annexin A1	99	True	6	6	6	0	22.8	1234174276;1234175390;1234175936;1234175937;1234176353;1235576595;1711542503	True;True;True;True;True;True;True
C9279FD	2954405	P04179	SOD2	222	24722.1	Superoxide dismutase [Mn], mitochondrial	610	True	2	2	2	0	9.9	1234175892;1234175893;1234176312	True;True;True
C9279FD	2954406	P04181	OAT	439	48534.9	Ornithine aminotransferase, mitochondrial	1177	True	1	1	1	0	4.6	1235581000	True
C9279FD	2861744	P04183	TK1	234	25468.7	Thymidine kinase, cytosolic	1115	True	1	1	1	0	6.4	1235570507	True
C9279FD	2858474	P04350	TUBB4A	444	49585.8	Tubulin beta-4A chain	12	False	12	14	0	14	46.6	1234174409;1234174546;1234174684;1234175215;1234175216;1234175337;1234176730;1234176737;1234177103;1234177104;1234177105;1234177166;1234177167;1235578655;1235580412;1235585698;1235591641	False;False;False;False;False;False;False;False;False;False;False;False;False;False;False;False;False
C9279FD	2858475	P04406	GAPDH	335	36053.2	Glyceraldehyde-3-phosphate dehydrogenase	3	True	18	22	22	0	75.2	1234174151;1234174818;1234175015;1234175170;1234175424;1234175556;1234175904;1234175905;1234176230;1234176273;1234176274;1234176289;1234176290;1234176320;1234176414;1234176553;1234176568;1234176643;1234176644;1234176645;1234176657;1234176658;1234176659;1234177110;1234177111;1234177116;1234177117;1234177352;1234177353;1234177354;1234177442;1234177443;1234177444;1235593066;1711533952	True;True;True;True;True;True;True;True;True;True;True;True;True;True;True;True;True;True;True;True;True;True;True;True;True;True;True;True;True;True;True;True;True;True;True
C9279FD	2858478	P04632	CAPNS1	268	28315.7	Calpain small subunit 1	802	True	1	1	1	0	9	1234176464;1235562374	True;True
C9279FD	2858480	P04792	HSPB1	205	22782.5	Heat shock protein beta-1	117	True	6	6	6	0	57.1	1234174159;1234174416;1234175461;1234177063;1235565478;1711532505	True;True;True;True;True;True
C9279FD	2858483	P04844	RPN2	631	69284	Dolichyl-diphosphooligosaccharide--protein glycosyltransferase subunit 2	1067	True	2	2	2	0	6.7	1234177310;1235568329	True;True
C9279FD	2858485	P04908	H2AC4	130	14135.5	Histone H2A type 1-B/E	341	False	3	3	0	3	22.3	1234174173;1234175724;1234175725;1234175926	False;False;False;False
C9279FD	2858486	P04920	SLC4A2	1241	137009	Anion exchange protein 2	1173	True	1	1	0	1	0.9	1234174816	False
C9279FD	2858487	P05023	ATP1A1	1023	112896	Sodium/potassium-transporting ATPase subunit alpha-1	476	True	2	2	1	1	2.9	1234175177;1234175308	False;True
C9279FD	2858491	P05141	SLC25A5	298	32852.2	ADP/ATP translocase 2	330	True	3	3	1	2	20.5	1234174879;1234175406;1234177246	False;False;True
C9279FD	3027080	P05165	PCCA	728	80059	RecName: Full=Propionyl-CoA carboxylase alpha chain, mitochondrial; Short=PCCase subunit alpha; EC=6.4.1.3; AltName: Full=Propanoyl-CoA:carbon dioxide ligase subunit alpha; Flags: Precursor	1621	True	1	1	1	0	2.1	1235583592	True
C9279FD	2858492	P05166	PCCB	539	58215.7	Propionyl-CoA carboxylase beta chain, mitochondrial	1340	True	1	1	1	0	3	1234175288	True
C9279FD	3024180	P05187	ALPP	535	57953.9	Alkaline phosphatase, placental type	1319	True	1	1	0	1	3.4	1235591548	False
C9279FD	2858493	P05198	EIF2S1	315	36112.2	Eukaryotic translation initiation factor 2 subunit 1	111	True	5	7	7	0	11.1	1234174710;1234175609;1234176146;1234176171;1234176256;1234176619;1234176620;1234176647	True;True;True;True;True;True;True;True
C9279FD	2858495	P05386	RPLP1	114	11513.9	60S acidic ribosomal protein P1	344	True	3	3	3	0	52.6	1234175329;1234177306;1234177307;1234177337;1234177338	True;True;True;True;True
C9279FD	2858496	P05387	RPLP2	115	11664.9	60S acidic ribosomal protein P2	152	True	4	4	4	0	57.4	1234175612;1234175613;1234176784;1234176887;1235568029	True;True;True;True;True
C9279FD	2858497	P05388	RPLP0	317	34273.5	60S acidic ribosomal protein P0	115	True	5	5	2	3	25.2	1234174142;1234174647;1234174843;1234175661;1234176761;1234176762	False;False;False;True;True;True
C9279FD	2858499	P05455	SSB	408	46837.1	Lupus La protein	134	True	7	7	7	0	20.1	1234174654;1234174961;1234175061;1235564448;1235566450;1235569651;1235582667;1235589960	True;True;True;True;True;True;True;True
C9279FD	2858501	P05549	TFAP2A	437	48062.1	Transcription factor AP-2-alpha	1151	True	1	1	0	1	4.6	1234175932	False
C9279FD	2858503	P05783	KRT18	430	48057.8	Keratin, type I cytoskeletal 18	10	True	17	17	17	0	60.5	1234174258;1234174829;1234175005;1234175924;1234176275;1234176317;1234176713;1234176756;1234176767;1234176857;1234176896;1234177121;1234177151;1234177227;1234177228;1234177229;1234177383;1234177407;1235561423	True;True;True;True;True;True;True;True;True;True;True;True;True;True;True;True;True;True;True
C9279FD	2858504	P05787	KRT8	483	53704.3	Keratin, type II cytoskeletal 8	77	True	9	9	6	3	21.9	1234174169;1234174686;1234174702;1234174802;1234175770;1234175771;1234176483;1234177281;1234177282;1235563245;1235595371;1711541652	False;True;True;False;True;True;True;True;True;False;True;True
C9279FD	2858509	P06493	CDK1	297	34095.5	Cyclin-dependent kinase 1	693	True	1	1	1	0	4.7	1234174993	True
C9279FD	2858510	P06576	ATP5F1B	529	56559.9	ATP synthase subunit beta, mitochondrial	41	True	9	9	9	0	30.8	1234174292;1234174854;1234174861;1234174922;1234175243;1234175707;1234175899;1234175900;1234176716;1234177317;1235593155	True;True;True;True;True;True;True;True;True;True;True
C9279FD	2858513	P06733	ENO1	434	47169	Alpha-enolase	18	True	14	18	16	2	44.2	1234174148;1234174805;1234174837;1234174872;1234174873;1234175001;1234175002;1234175040;1234175067;1234175507;1234175712;1234175713;1234175739;1234175740;1234175777;1234175886;1234176132;1234176155;1234176164;1234176165;1234176752;1234176925;1235570259	True;True;True;True;True;False;False;True;True;False;True;True;True;True;True;True;True;True;True;True;True;True;True
C9279FD	2858514	P06737	PYGL	847	97148.6	Glycogen phosphorylase, liver form	1061	True	1	1	1	0	1.1	1234174187	True
C9279FD	2858515	P06744	GPI	558	63147.1	Glucose-6-phosphate isomerase	129	True	5	5	5	0	17.7	1234175360;1234175361;1234175554;1234175585;1234176185;1235569302	True;True;True;True;True;True
C9279FD	2858516	P06748	NPM1	294	32575	Nucleophosmin	107	True	5	7	7	0	29.3	1234174167;1234176077;1234176104;1234176105;1234176217;1234176218;1234177375;1234177396;1234177397;1235588120;1235593913;1711532568	True;True;True;True;True;True;True;True;True;True;True;True
C9279FD	2903350	P06753	TPM3	285	32950	Tropomyosin alpha-3 chain	348	True	3	3	1	2	15.4	1234174652;1234174653;1234175487;1234175488;1711531437;1711531843	True;True;False;False;False;False
C9279FD	2858517	P06756	ITGAV	1048	116038	Integrin alpha-V	1068	True	1	1	1	0	2.8	1234177005	True
C9279FD	2858518	P06899	H2BC11	126	13904.2	Histone H2B type 1-J	328	False	3	5	0	5	24.6	1234174126;1234174180;1234175412;1234175413;1234175450	False;False;False;False;False
C9279FD	2858520	P07195	LDHB	334	36638.5	L-lactate dehydrogenase B chain	70	True	7	9	9	0	27.8	1234174154;1234174184;1234174405;1234174438;1234175795;1234175796;1234175823;1234175824;1234176298;1234176299;1234177250;1234177252	True;True;True;True;True;True;True;True;True;True;True;True
C9279FD	2858521	P07196	NEFL	543	61516.6	Neurofilament light polypeptide	1	False	1	1	0	1	1.7	1234174350	False
C9279FD	2858522	P07197	NEFM	916	102472	Neurofilament medium polypeptide	1	False	1	1	0	1	1	1234174350	False
C9279FD	2858523	P07205	PGK2	417	44796.1	Phosphoglycerate kinase 2	1648	True	1	1	1	0	3.8	1234175417	True
C9279FD	2858524	P07237	P4HB	508	57116.4	Protein disulfide-isomerase	100	True	7	8	8	0	17.1	1234174195;1234174284;1234174615;1234174639;1234174887;1234175784;1235574272;1235581003	True;True;True;True;True;True;True;True
C9279FD	2858526	P07355	ANXA2	339	38604.1	Annexin A2	150	True	4	4	1	3	19.2	1234175045;1234175244;1234175245;1234176093;1235585758	True;False;False;False;False
C9279FD	2858527	P07384	CAPN1	714	81890.1	Calpain-1 catalytic subunit	1027	True	1	1	1	0	1.7	1235585480	True
C9279FD	2858528	P07437	TUBB	444	49670.8	Tubulin beta chain	6	True	19	22	5	17	66.9	1234174409;1234174546;1234174684;1234175207;1234175215;1234175216;1234175258;1234175616;1234175639;1234175640;1234175912;1234175913;1234175978;1234176730;1234176737;1234176979;1234177103;1234177104;1234177105;1234177166;1234177167;1235578655;1235578964;1235580412;1235584557;1235585698;1235591641;1235593960	False;False;False;False;False;False;True;True;True;True;True;True;False;False;False;True;False;False;False;False;False;False;False;False;True;False;False;False
C9279FD	2858531	P07737	PFN1	140	15054.2	Profilin-1	157	True	4	5	5	0	31.4	1234174500;1234175196;1234175225;1234175231;1234175694;1234175695	True;True;True;True;True;True
C9279FD	2858532	P07741	APRT	180	19607.8	Adenine phosphoribosyltransferase	269	True	3	3	3	0	23.9	1234175884;1234176224;1234176395	True;True;True
C9279FD	2858533	P07814	EPRS1	1512	170591	Bifunctional glutamate/proline--tRNA ligase	20	True	13	13	13	0	14.4	1234174696;1234175381;1234175382;1234175418;1234175618;1234175746;1234175781;1234175782;1234176002;1234176941;1235561351;1235567359;1235569650;1235573913;1235574057;1235589891;1235594937	True;True;True;True;True;True;True;True;True;True;True;True;True;True;True;True;True
C9279FD	2858535	P07900	HSP90AA1	732	84659.7	Heat shock protein HSP 90-alpha	8	True	17	17	8	9	29.8	1234174398;1234174540;1234174609;1234174643;1234174743;1234174812;1234174813;1234174821;1234175048;1234175049;1234175279;1234175280;1234175471;1234175555;1234175930;1234176489;1234176490;1234176639;1234176921;1235589489;1711530939	False;False;False;False;False;False;False;False;False;False;False;False;True;True;True;True;True;True;True;True;True
C9279FD	3028036	P07902	GALT	379	43363	RecName: Full=Galactose-1-phosphate uridylyltransferase; Short=Gal-1-P uridylyltransferase; EC=2.7.7.12; AltName: Full=UDP-glucose--hexose-1-phosphate uridylyltransferase	1659	True	1	1	1	0	3.7	1235585561	True
C9279FD	2858536	P07910	HNRNPC	306	33670	Heterogeneous nuclear ribonucleoproteins C1/C2	288	True	4	4	2	2	16	1234174655;1234174674;1234175319;1235566425	False;True;True;False
C9279FD	2858537	P07942	LAMB1	1786	198038	Laminin subunit beta-1	901	True	1	1	1	0	0.5	1234174298	True
C9279FD	2904103	P07948	LYN	512	58574.1	Tyrosine-protein kinase Lyn	1473	True	1	1	1	0	2.1	1234174412	True
C9279FD	2858538	P07951	TPM2	284	32850.7	Tropomyosin beta chain	105	True	6	6	2	4	28.5	1234174297;1234174677;1234174700;1234175487;1234175488;1234175696;1235575276;1711531437;1711531843	False;False;True;False;False;True;True;False;False
C9279FD	2858539	P07954	FH	510	54637	Fumarate hydratase, mitochondrial	83	True	7	11	11	0	32.2	1234174962;1234176285;1234176497;1234176507;1234176775;1234176776;1234176792;1234177043;1234177044;1234177053;1234177054;1234177087;1234177094;1234177095	True;True;True;True;True;True;True;True;True;True;True;True;True;True
C9279FD	2858540	P08133	ANXA6	673	75873.3	Annexin A6	512	True	2	2	2	0	3	1234174222;1234174317	True;True
C9279FD	2858542	P08174	CD55	381	41400.1	Complement decay-accelerating factor	577	True	2	2	2	0	13.4	1234176898;1234176899;1711532134	True;True;True
C9279FD	2858543	P08195	SLC3A2	630	67994	4F2 cell-surface antigen heavy chain	184	True	4	4	4	0	10.6	1234174755;1234174943;1234174944;1234176140;1234176286;1234176287	True;True;True;True;True;True
C9279FD	2858545	P08238	HSP90AB1	724	83264.2	Heat shock protein HSP 90-beta	7	True	17	17	7	10	29	1234174398;1234174469;1234174540;1234174643;1234174812;1234174813;1234174821;1234175048;1234175049;1234175279;1234175280;1234175514;1234175575;1234175991;1234176400;1234176465;1234176466;1234176666;1234177254;1235566497;1711537912	False;False;False;False;False;False;False;False;False;False;False;False;True;True;True;True;True;True;True;True;False
C9279FD	2858546	P08243	ASNS	561	64369.9	Asparagine synthetase [glutamine-hydrolyzing]	934	True	1	1	1	0	3.6	1234175819	True
C9279FD	2954417	P08319	ADH4	380	40221.8	Alcohol dehydrogenase 4	1763	True	1	1	1	0	2.4	1234174270	True
C9279FD	2954418	P08397	HMBS	361	39330.1	Porphobilinogen deaminase	1228	True	1	1	1	0	5.3	1234176011	True
C9279FD	2858550	P08621	SNRNP70	437	51556.7	U1 small nuclear ribonucleoprotein 70 kDa	723	True	1	1	1	0	8.2	1234177129	True
C9279FD	2954420	P08631	HCK	526	59599.9	Tyrosine-protein kinase HCK	1731	True	1	1	1	0	3	1234175472	True
C9279FD	2903356	P08651	NFIC	508	55675	Nuclear factor 1 C-type	1224	True	1	1	0	1	2.2	1711544257	False
C9279FD	2858552	P08670	VIM	466	53651.7	Vimentin	1	True	24	24	20	4	62.4	1234174169;1234174299;1234174350;1234174424;1234174645;1234174801;1234174840;1234175033;1234175037;1234175038;1234175098;1234175275;1234175558;1234175559;1234176053;1234176054;1234176179;1234176385;1234176523;1234177157;1234177334;1234177335;1234177336;1234177355;1234177356;1235568622;1235580319;1235582679;1235583015;1711529368;1711531183;1711535691	False;True;False;True;False;True;True;True;True;True;True;True;True;True;True;True;True;True;True;True;True;True;True;True;True;True;False;True;True;True;True;True
C9279FD	2858553	P08708	RPS17	135	15550.1	40S ribosomal protein S17	704	True	1	2	2	0	16.3	1234176437;1234176438;1711534768	True;True;True
C9279FD	2858554	P08729	KRT7	469	51385.7	Keratin, type II cytoskeletal 7	58	True	9	9	6	3	17.1	1234174169;1234174229;1234174482;1234174802;1234175766;1234176094;1234176469;1235563245;1711542003	False;True;True;False;True;True;True;False;True
C9279FD	2858556	P08758	ANXA5	320	35936.8	Annexin A5	292	True	3	3	3	0	19.4	1234174608;1235561028;1711530679	True;True;True
C9279FD	2954421	P08779	KRT16	473	51267.8	Keratin, type I cytoskeletal 16	1654	True	1	1	0	1	2.5	1234174623	False
C9279FD	2858557	P08865	RPSA	295	32854.1	40S ribosomal protein SA	130	True	5	6	6	0	26.1	1234174152;1234175969;1234176675;1234176796;1234176797;1711543361;1711544065	True;True;True;True;True;True;True
C9279FD	2858560	P09104	ENO2	434	47268.6	Gamma-enolase	18	False	2	2	0	2	7.6	1234175001;1234175002;1234175507	False;False;False
C9279FD	4553622	P09327	VIL1	827	92695.1	Villin-1	1758	True	1	1	1	0	2.3	1234175953	True
C9279FD	2858563	P09382	LGALS1	135	14715.7	Galectin-1	273	True	3	3	3	0	35.6	1234175910;1234175911;1234176589;1234176590;1234176866;1235570215	True;True;True;True;True;True
C9279FD	2903358	P09493	TPM1	284	32708.6	Tropomyosin alpha-1 chain	105	False	3	3	0	3	15.5	1234174677;1234175487;1234175488;1711531437;1711531843	False;False;False;False;False
C9279FD	2858567	P09525	ANXA4	319	35882.7	Annexin A4	283	True	3	3	3	0	9.7	1234174133;1234174744;1711532401	True;True;True
C9279FD	2888886	P09622	DLD	509	54177.3	Dihydrolipoyl dehydrogenase, mitochondrial	829	True	1	1	1	0	2.6	1234175120;1234175121	True;True
C9279FD	2858569	P09651	HNRNPA1	372	38746.7	Heterogeneous nuclear ribonucleoprotein A1	35	True	10	11	2	9	31.2	1234174534;1234175462;1234175593;1234175689;1234175809;1234176278;1234176451;1234176543;1234176545;1234176560;1234176561;1234176893;1234177405;1235593570	False;False;False;False;False;False;False;True;True;True;True;False;False;False
C9279FD	2858570	P09661	SNRPA1	255	28415.6	U2 small nuclear ribonucleoprotein A'	387	True	2	3	3	0	8.2	1234175997;1234176243;1234176265	True;True;True
C9279FD	2858571	P09874	PARP1	1014	113084	Poly [ADP-ribose] polymerase 1	53	True	9	9	9	0	12.8	1234174526;1234174763;1234175195;1234175547;1234175548;1234177188;1235574569;1235581474;1235582139;1711541555;1711544394	True;True;True;True;True;True;True;True;True;True;True
C9279FD	2861746	P09884	POLA1	1462	165913	DNA polymerase alpha catalytic subunit	895	True	1	1	1	0	0.6	1234174430	True
C9279FD	3455388	P09914	IFIT1	478	55360.4	Interferon-induced protein with tetratricopeptide repeats 1	1331	True	1	1	1	0	4.2	1235576603	True
C9279FD	2858572	P09960	LTA4H	611	69285.3	Leukotriene A-4 hydrolase	820	True	1	1	1	0	2.1	1711531248	True
C9279FD	2858573	P09972	ALDOC	364	39455.9	Fructose-bisphosphate aldolase C	447	True	2	2	2	0	15.4	1234176662;1234176978	True;True
C9279FD	2858574	P0C0S5	H2AZ1	128	13552.8	Histone H2A.Z	380	True	2	2	0	2	20.3	1234174173;1234175757	False;False
C9279FD	2858575	P0C0S8	H2AC11	130	14091.5	Histone H2A type 1	341	False	3	3	0	3	22.3	1234174173;1234175724;1234175725;1234175926	False;False;False;False
C9279FD	2954427	P0C7P4	UQCRFS1P1	283	30815.4	Putative cytochrome b-c1 complex subunit Rieske-like protein 1	346	False	3	4	0	4	14.5	1234175675;1234175885;1234176026;1234176027;1234176055	False;False;False;False;False
C9279FD	4553623	P0C851	PIRT	137	15334.4	Phosphoinositide-interacting protein	1769	True	1	1	1	0	25.5	1234177323	True
C9279FD	3027898	P0CAP2	POLR2M	368	41740	RecName: Full=DNA-directed RNA polymerase II subunit GRINL1A; AltName: Full=DNA-directed RNA polymerase II subunit M; AltName: Full=Glutamate receptor-like protein 1A	1700	False	1	1	0	1	4.9	1234175752	False
C9279FD	2858577	P0CB38	PABPC4L	370	41854	Polyadenylate-binding protein 4-like	143	False	2	2	0	2	3.2	1234174440;1234174877;1234174878	False;False;False
C9279FD	4553624	P0CG00	ZSCAN5DP	497	56243.9	Putative zinc finger and SCAN domain-containing protein 5D	1687	False	1	1	0	1	1.4	1234174139	False
C9279FD	2858580	P0CG38	POTEI	1075	121282	POTE ankyrin domain family member I	106	False	3	3	0	3	4.6	1234174204;1234174479;1234177091	False;False;False
C9279FD	2858581	P0CG39	POTEJ	1038	117390	POTE ankyrin domain family member J	200	True	4	6	4	2	6.1	1234174204;1234176576;1234176577;1234176624;1234176625;1234176814;1234177091;1235577472;1235585515	False;True;True;True;True;True;False;True;True
C9279FD	4552996	P0CG41	CTAGE8	777	88077.1	cTAGE family member 8	1704	False	1	1	0	1	1	1234174247	False
C9279FD	2858582	P0CG47	UBB	229	25761.7	Polyubiquitin-B	518	False	2	2	0	2	12.7	1234175006;1234175007;1234175473	False;False;False
C9279FD	2858583	P0CG48	UBC	685	77038.6	Polyubiquitin-C	518	False	2	2	0	2	4.2	1234175006;1234175007;1234175473	False;False;False
C9279FD	2858584	P0CW18	PRSS56	603	64597.2	Serine protease 56	258	True	3	3	3	0	6.8	1234174466;1234175387;1711539087	True;True;True
C9279FD	2858587	P0DJJ0	SRGAP2C	459	53483.7	SLIT-ROBO Rho GTPase-activating protein 2C	656	False	1	1	0	1	2	1234174321	False
C9279FD	2858588	P0DME0	SETSIP	302	34882.4	Protein SETSIP	175	False	1	1	0	1	3.3	1234174496	False
C9279FD	2858590	P0DMP2	SRGAP2B	458	53405.7	SLIT-ROBO Rho GTPase-activating protein 2B	656	False	1	1	0	1	2	1234174321	False
C9279FD	3511182	P0DMR1	HNRNPCL4	293	32029.5	Heterogeneous nuclear ribonucleoprotein C-like 4	288	False	2	2	0	2	7.5	1234174655;1235566425	False;False
C9279FD	3514479	P0DMV9	HSPA1B	641	70052.3	Heat shock 70 kDa protein 1B	37	True	11	12	6	6	34	1234174330;1234174475;1234175310;1234176257;1234176258;1234176296;1234176310;1234176311;1234176794;1234176950;1234177010;1234177090;1235574958;1235587296;1235590568;1235594567	True;False;False;True;True;False;False;False;False;True;True;True;False;False;False;True
C9279FD	3513712	P0DN79	CBSL	551	60586.6	Cystathionine beta-synthase-like protein	353	True	3	3	3	0	9.6	1234175578;1234175579;1234176231;1234176232;1711537407	True;True;True;True;True
C9279FD	4086863	P0DP23	CALM1	149	16838	RecName: Full=Calmodulin-1 {ECO:0000312|HGNC:HGNC:1442}	1553	True	1	1	1	0	10.1	1235570855;1711538672	True;True
C9279FD	4552998	P0DP91	CSB-PGBD3	1061	119487	Chimeric ERCC6-PGBD3 protein	1395	False	1	1	0	1	1.1	1711531528	False
C9279FD	4086864	P0DPB5	POLR1D	122	14332.2	Protein POLR1D, isoform 2	660	False	2	2	0	2	8.2	1234174509;1234174707	False;False
C9279FD	4553076	P0DPB6	POLR1D	133	15237.2	DNA-directed RNA polymerases I and III subunit RPAC2	660	True	2	2	0	2	7.5	1234174509;1234174707	False;False
C9279FD	2858594	P10155	RO60	538	60670.6	60 kDa SS-A/Ro ribonucleoprotein	889	True	1	1	1	0	5.2	1234176915;1235592356	True;True
C9279FD	2861747	P10253	GAA	952	105324	Lysosomal alpha-glucosidase	824	True	1	1	1	0	1.8	1235585442	True
C9279FD	2858597	P10319	HLA-B	362	40337.2	HLA class I histocompatibility antigen, B-58 alpha chain	1390	False	1	1	0	1	5.5	1234176205;1235590928	False;False
C9279FD	2858599	P10412	H1-4	219	21865.3	Histone H1.4	1343	False	2	2	0	2	10.5	1234174478;1235592421	False;False
C9279FD	2954431	P10515	DLAT	647	68996.7	Dihydrolipoyllysine-residue acetyltransferase component of pyruvate dehydrogenase complex, mitochondrial	651	True	2	2	2	0	5.6	1234176454;1711539909	True;True
C9279FD	2858600	P10586	PTPRF	1907	212879	Receptor-type tyrosine-protein phosphatase F	932	True	1	1	1	0	0.8	1234175268	True
C9279FD	2858602	P10599	TXN	105	11737.5	Thioredoxin	260	True	3	3	3	0	49.5	1234176833;1234176834;1234176951;1234176952;1711531062	True;True;True;True;True
C9279FD	2903370	P10606	COX5B	129	13695.7	Cytochrome c oxidase subunit 5B, mitochondrial	962	True	1	1	1	0	15.5	1234176518	True
C9279FD	2858604	P10644	PRKAR1A	381	42981.7	cAMP-dependent protein kinase type I-alpha regulatory subunit	265	True	3	3	3	0	11	1234174618;1234174745;1711536746	True;True;True
C9279FD	3024273	P10696	ALPPL2	532	57377	Alkaline phosphatase, placental-like	1319	False	1	1	0	1	3.4	1235591548	False
C9279FD	2954432	P10746	UROS	265	28627.7	Uroporphyrinogen-III synthase	1667	True	1	1	1	0	5.7	1234175146	True
C9279FD	2858606	P10809	HSPD1	573	61054.7	60 kDa heat shock protein, mitochondrial	13	True	15	16	16	0	37.5	1234174153;1234174529;1234174783;1234175003;1234175100;1234175101;1234175302;1234175303;1234175705;1234175706;1234176078;1234176079;1234176291;1234176365;1234176366;1234176470;1234176594;1234176595;1234176976;1234176985;1234177400;1234177401;1711531884	True;True;True;True;True;True;True;True;True;True;True;True;True;True;True;True;True;True;True;True;True;True;True
C9279FD	2888887	P10909	CLU	449	52494.6	Clusterin	626	True	2	2	2	0	6	1234174605;1235583259	True;True
C9279FD	2858607	P11021	HSPA5	654	72333	78 kDa glucose-regulated protein	40	True	10	10	8	2	20.6	1234174208;1234174904;1234175010;1234175089;1234175257;1234175529;1234175560;1234176109;1234176110;1234176461;1234176462;1235572067;1235587296	True;True;True;True;False;True;True;True;True;True;True;True;False
C9279FD	2858608	P11047	LAMC1	1609	177603	Laminin subunit gamma-1	524	True	2	2	2	0	1.9	1711536612;1711537906	True;True
C9279FD	2858609	P11142	HSPA8	646	70898.1	Heat shock cognate 71 kDa protein	38	True	10	11	8	3	24.1	1234174480;1234174580;1234175208;1234175257;1234175474;1234175810;1234175811;1234176246;1234176247;1234176249;1234176250;1234177015;1235566582;1235587296	True;True;True;False;False;True;True;True;True;True;True;True;True;False
C9279FD	2858610	P11166	SLC2A1	492	54083.8	Solute carrier family 2, facilitated glucose transporter member 1	1169	True	1	1	1	0	3.5	1235565922	True
C9279FD	2880203	P11171	EPB41	864	97016.9	Protein 4.1	1536	True	2	2	2	0	3	1234174749;1235568874	True;True
C9279FD	2858613	P11177	PDHB	359	39233.4	Pyruvate dehydrogenase E1 component subunit beta, mitochondrial	905	True	1	2	2	0	4.5	1234175648;1234175649;1234175683;1234175684	True;True;True;True
C9279FD	2858614	P11182	DBT	482	53487.1	Lipoamide acyltransferase component of branched-chain alpha-keto acid dehydrogenase complex, mitochondrial	1049	True	1	1	1	0	1.9	1235591794	True
C9279FD	2858615	P11216	PYGB	843	96696	Glycogen phosphorylase, brain form	1174	True	1	1	1	0	1.1	1234174255	True
C9279FD	2858617	P11277	SPTB	2137	246468	Spectrin beta chain, erythrocytic	1549	True	1	1	1	0	0.7	1234175535	True
C9279FD	2954433	P11279	LAMP1	417	44882.4	Lysosome-associated membrane glycoprotein 1	1386	True	2	2	2	0	8.4	1234176417;1235571790	True;True
C9279FD	2858620	P11388	TOP2A	1531	174385	DNA topoisomerase 2-alpha	378	True	2	2	2	0	2	1234175916;1235571715;1235593041	True;True;True
C9279FD	2858621	P11413	G6PD	515	59256.8	Glucose-6-phosphate 1-dehydrogenase	780	True	1	1	1	0	3.1	1234175546	True
C9279FD	2903372	P11441	UBL4A	157	17776.5	Ubiquitin-like protein 4A	861	True	1	1	1	0	6.4	1234174379	True
C9279FD	2858624	P11532	DMD	3685	426750	Dystrophin	1209	True	1	1	1	0	0.2	1234174188	True
C9279FD	2858625	P11586	MTHFD1	935	101559	C-1-tetrahydrofolate synthase, cytoplasmic	153	True	5	6	6	0	11.1	1234174976;1234174980;1234176665;1234177388;1235592048;1711531532	True;True;True;True;True;True
C9279FD	2858626	P11717	IGF2R	2491	274375	Cation-independent mannose-6-phosphate receptor	1072	True	1	1	1	0	0.5	1235586261	True
C9279FD	2861749	P11766	ADH5	374	39724.2	Alcohol dehydrogenase class-3	297	True	3	3	3	0	24.6	1234175855;1234176844;1234177422	True;True;True
C9279FD	2858628	P11908	PRPS2	318	34769.1	Ribose-phosphate pyrophosphokinase 2	478	True	2	2	1	1	10.1	1234175501;1234175502;1711531745	False;False;True
C9279FD	2858629	P11940	PABPC1	636	70670.9	Polyadenylate-binding protein 1	82	True	7	8	0	8	13.7	1234174401;1234174411;1234174515;1234174541;1234174844;1234174845;1234175249;1234175265;1234176780	False;False;False;False;False;False;False;False;False
C9279FD	2858630	P12004	PCNA	261	28768.8	Proliferating cell nuclear antigen	368	True	2	3	3	0	13.8	1234176420;1234176435;1234176436;1711537310	True;True;True;True
C9279FD	2858632	P12036	NEFH	1026	112479	Neurofilament heavy polypeptide	1	False	1	1	0	1	0.9	1234174350	False
C9279FD	2858633	P12081	HARS	509	57410.5	Histidine--tRNA ligase, cytoplasmic	495	True	2	2	2	0	3.9	1234174199;1234174606	True;True
C9279FD	2861750	P12235	SLC25A4	298	33064.5	ADP/ATP translocase 1	358	True	3	3	0	3	18.5	1234174879;1234175406;1234176804;1234176805	False;False;False;False
C9279FD	2880204	P12236	SLC25A6	298	32866.3	ADP/ATP translocase 3	196	True	4	4	2	2	28.5	1234174531;1234174879;1234176804;1234176805;1234177236;1234177237	True;False;False;False;True;True
C9279FD	2858634	P12268	IMPDH2	514	55805	Inosine-5'-monophosphate dehydrogenase 2	212	True	3	3	3	0	15.2	1234176038;1234176039;1234176869;1234177092	True;True;True;True
C9279FD	2858635	P12270	TPR	2363	267293	Nucleoprotein TPR	246	True	4	4	4	0	3.6	1234176836;1235585237;1235596025;1711545256	True;True;True;True
C9279FD	2858636	P12277	CKB	381	42644.3	Creatine kinase B-type	90	True	6	6	6	0	29.1	1234174628;1234175127;1234177242;1235564109;1235577869;1235595824	True;True;True;True;True;True
C9279FD	2858640	P12814	ACTN1	892	103058	Alpha-actinin-1	24	False	6	6	1	5	8.7	1234174777;1234174780;1234175036;1234175871;1235563018;1235572180	False;False;False;False;True;False
C9279FD	2955501	P12931	SRC	536	59834.8	Proto-oncogene tyrosine-protein kinase Src	1702	True	1	1	1	0	1.5	1234174211	True
C9279FD	2858641	P12956	XRCC6	609	69843.1	X-ray repair cross-complementing protein 6	214	True	3	3	3	0	10.5	1234176284;1234176525;1234176526;1711531488	True;True;True;True
C9279FD	2858642	P13010	XRCC5	732	82704.6	X-ray repair cross-complementing protein 5	229	True	3	3	3	0	12.6	1234176789;1234176992;1234176993;1711544067	True;True;True;True
C9279FD	2858646	P13489	RNH1	461	49973.5	Ribonuclease inhibitor	411	True	3	3	3	0	12.4	1234174396;1234176957;1235582594	True;True;True
C9279FD	2858648	P13637	ATP1A3	1013	111749	Sodium/potassium-transporting ATPase subunit alpha-3	476	False	1	1	0	1	1.5	1234175177	False
C9279FD	2858649	P13639	EEF2	858	95338.2	Elongation factor 2	2	True	20	21	21	0	39.4	1234174306;1234174326;1234174637;1234174871;1234174957;1234175150;1234175391;1234175498;1234175499;1234176015;1234176016;1234176348;1234176349;1234176350;1234176524;1234176614;1234176615;1234176663;1234176782;1234177006;1234177007;1234177068;1234177450;1234177451;1234177452;1235578583;1235593447;1711531982;1711536972;1711542125;1711544085;1711545494	True;True;True;True;True;True;True;True;True;True;True;True;True;True;True;True;True;True;True;True;True;True;True;True;True;True;True;True;True;True;True;True
C9279FD	2858650	P13645	KRT10	584	58827.1	Keratin, type I cytoskeletal 10	1182	True	1	1	1	0	2.1	1234174772	True
C9279FD	2954437	P13646	KRT13	458	49588.2	Keratin, type I cytoskeletal 13	1654	False	1	1	0	1	2.6	1234174623	False
C9279FD	2858652	P13667	PDIA4	645	72932.5	Protein disulfide-isomerase A4	824	True	1	1	1	0	1.7	1234174362	True
C9279FD	2880205	P13674	P4HA1	534	61049.3	Prolyl 4-hydroxylase subunit alpha-1	564	True	2	2	2	0	6.2	1234174706;1711543137	True;True
C9279FD	2858653	P13693	TPT1	172	19595.3	Translationally-controlled tumor protein	768	True	1	2	2	0	27.3	1234177447;1234177448	True;True
C9279FD	2858657	P13798	APEH	732	81224.6	Acylamino-acid-releasing enzyme	251	True	3	3	3	0	9.4	1234174734;1234176819;1234177108	True;True;True
C9279FD	2858658	P13804	ETFA	333	35079.6	Electron transfer flavoprotein subunit alpha, mitochondrial	322	True	3	3	3	0	12.9	1234175521;1234175522;1234176375;1234176720	True;True;True;True
C9279FD	2858661	P13929	ENO3	434	46986.9	Beta-enolase	18	False	2	2	0	2	7.6	1234175001;1234175002;1234175507	False;False;False
C9279FD	2858662	P13984	GTF2F2	249	28380.3	General transcription factor IIF subunit 2	1109	True	1	1	1	0	9.6	1234176640	True
C9279FD	2858664	P14136	GFAP	432	49880.2	Glial fibrillary acidic protein	58	False	2	2	0	2	2.8	1234174802;1235563245	False;False
C9279FD	2888897	P14174	MIF	115	12476.3	Macrophage migration inhibitory factor	331	True	3	5	5	0	30.4	1234174254;1234176459;1234176460;1234176922;1235585214;1235595690	True;True;True;True;True;True
C9279FD	2903376	P14209	CD99	185	18847.9	CD99 antigen	1655	True	1	1	1	0	9.7	1235573762	True
C9279FD	2954439	P14314	PRKCSH	528	59425.4	Glucosidase 2 subunit beta	1129	True	2	2	2	0	2.5	1235583805;1711537364	True;True
C9279FD	2858668	P14618	PKM	531	57936.9	Pyruvate kinase PKM	4	True	18	22	21	1	49.3	1234174378;1234174732;1234175563;1234175597;1234175623;1234175624;1234175818;1234175839;1234175840;1234175981;1234175982;1234176128;1234176129;1234176277;1234176494;1234176506;1234176522;1234176541;1234176542;1234176933;1234176934;1234177123;1234177193;1234177194;1234177199;1234177200;1234177262;1234177263;1235570204;1235579049;1711538147;1711543426	False;True;True;True;True;True;True;True;True;True;True;True;True;True;True;True;True;True;True;True;True;True;True;True;True;True;True;True;True;True;True;True
C9279FD	2858669	P14625	HSP90B1	803	92468.9	Endoplasmin	92	True	7	7	7	0	15.7	1234175917;1234176475;1234176890;1234177016;1235569711;1235574234;1235575871	True;True;True;True;True;True;True
C9279FD	2858673	P14866	HNRNPL	589	64132.8	Heterogeneous nuclear ribonucleoprotein L	119	True	5	5	5	0	14.9	1234175131;1234177295;1234177296;1234177417;1234177418;1234177429;1234177430;1711537691;1711542026	True;True;True;True;True;True;True;True;True
C9279FD	2858674	P14868	DARS1	501	57136.2	Aspartate--tRNA ligase, cytoplasmic	396	True	2	3	3	0	7.4	1234175734;1234175760;1234175779	True;True;True
C9279FD	2858679	P15121	AKR1B1	316	35853.4	Aldose reductase	480	True	2	3	3	0	13	1234176476;1234176477;1235574869;1711541143	True;True;True;True
C9279FD	2954443	P15153	RAC2	192	21428.8	Ras-related C3 botulinum toxin substrate 2	1033	False	1	1	0	1	6.2	1234174905	False
C9279FD	2858680	P15170	GSPT1	499	55755.9	Eukaryotic peptide chain release factor GTP-binding subunit ERF3A	906	True	1	1	0	1	4.6	1234176327;1234176328	False;False
C9279FD	2858681	P15259	PGAM2	253	28766.2	Phosphoglycerate mutase 2	403	False	1	1	0	1	5.5	1234175299	False
C9279FD	2858683	P15311	EZR	586	69412.8	Ezrin	243	True	3	3	2	1	6.8	1234174316;1234175247;1234175780	False;True;True
C9279FD	2903378	P15374	UCHL3	230	26182.6	Ubiquitin carboxyl-terminal hydrolase isozyme L3	1394	True	1	1	1	0	5.7	1235565182	True
C9279FD	2858684	P15408	FOSL2	326	35193.4	Fos-related antigen 2	646	True	2	2	2	0	10.7	1234175621;1234175778	True;True
C9279FD	2858687	P15531	NME1	152	17148.7	Nucleoside diphosphate kinase A	1127	True	1	1	1	0	17.8	1234177047	True
C9279FD	2858692	P15880	RPS2	293	31324.4	40S ribosomal protein S2	408	True	2	2	2	0	12.3	1234175351;1234176092;1711534430	True;True;True
C9279FD	3027467	P15923	TCF3	654	67600	RecName: Full=Transcription factor E2-alpha; AltName: Full=Class B basic helix-loop-helix protein 21; Short=bHLHb21; AltName: Full=Immunoglobulin enhancer-binding factor E12/E47; AltName: Full=Immunoglobulin transcription factor 1; AltName: Full=Kapp	1556	True	1	1	1	0	2.4	1234175551	True
C9279FD	2858693	P15924	DSP	2871	331774	Desmoplakin	885	True	1	1	1	0	0.3	1234174377	True
C9279FD	2858694	P15927	RPA2	270	29246.9	Replication protein A 32 kDa subunit	430	True	2	2	2	0	14.1	1235591348;1711532684	True;True
C9279FD	2858696	P16070	CD44	742	81537.6	CD44 antigen	1037	True	1	1	1	0	2.2	1234175596	True
C9279FD	2858697	P16083	NQO2	231	25918.6	Ribosyldihydronicotinamide dehydrogenase [quinone]	271	True	3	3	3	0	16	1234174492;1234175441;1235562574	True;True;True
C9279FD	2858698	P16104	H2AX	143	15144.6	Histone H2AX	643	True	2	2	0	2	22.4	1234174173;1234176267;1234176268	False;False;False
C9279FD	2858699	P16152	CBR1	277	30374.9	Carbonyl reductase [NADPH] 1	1038	True	1	1	1	0	4	1234174443	True
C9279FD	2858707	P16402	H1-3	221	22349.9	Histone H1.3	1343	True	2	2	0	2	10.4	1234174478;1235592421	False;False
C9279FD	2858708	P16403	H1-2	213	21364.8	Histone H1.2	1343	False	2	2	0	2	10.8	1234174478;1235592421	False;False
C9279FD	2858712	P16989	CSDA	372	40090	Y-box-binding protein 3	164	True	5	5	4	1	23.9	1234175492;1234175633;1234176564;1234176565;1234177214;1235584082	False;True;True;True;True;True
C9279FD	2955508	P17050	NAGA	411	46564.6	Alpha-N-acetylgalactosaminidase	1394	True	1	1	1	0	2.7	1711539868	True
C9279FD	2858715	P17066	HSPA6	643	71028.2	Heat shock 70 kDa protein 6	37	False	1	1	0	1	2.5	1234175310;1235590568	False;False
C9279FD	2858718	P17174	GOT1	413	46247.5	Aspartate aminotransferase, cytoplasmic	772	True	1	1	1	0	5.1	1234176412	True
C9279FD	3028377	P17301	ITGA2	1181	129295	Integrin alpha-2	1405	True	1	1	1	0	1.4	1235579478	True
C9279FD	2858720	P17480	UBTF	764	89406	Nucleolar transcription factor 1	954	True	1	1	1	0	3.4	1235589882	True
C9279FD	2954448	P17544	ATF7	494	52967.4	Cyclic AMP-dependent transcription factor ATF-7	1479	True	1	1	1	0	3	1235580923	True
C9279FD	2858724	P17655	CAPN2	700	79995.4	Calpain-2 catalytic subunit	990	True	2	2	2	0	6.1	1234176636;1235566473	True;True
C9279FD	2858725	P17661	DES	470	53535.8	Desmin	1	False	3	3	0	3	5.5	1234174169;1234174350;1235580319	False;False;False
C9279FD	2858726	P17706	PTPN2	415	48473.3	Tyrosine-protein phosphatase non-receptor type 2	1253	True	1	2	2	0	3.4	1234175253;1711536811	True;True
C9279FD	2858728	P17812	CTPS1	591	66690.4	CTP synthase 1	391	True	2	2	1	1	5.4	1234174761;1234176069	False;True
C9279FD	2858729	P17844	DDX5	614	69148.1	Probable ATP-dependent RNA helicase DDX5	226	True	3	3	2	1	6.4	1234174141;1234176361;1235573668	False;True;True
C9279FD	2858733	P17980	PSMC3	439	49203.6	26S protease regulatory subunit 6A	369	True	2	2	2	0	8	1234175259;1234176180	True;True
C9279FD	2858734	P17987	TCP1	556	60343.6	T-complex protein 1 subunit alpha	204	True	3	3	3	0	10.6	1234174490;1234176166;1234176167;1234176733;1234176734	True;True;True;True;True
C9279FD	2858737	P18085	ARF4	180	20510.8	ADP-ribosylation factor 4	1183	True	1	1	1	0	5.6	1234174428	True
C9279FD	2858738	P18124	RPL7	248	29225.8	60S ribosomal protein L7	118	True	6	6	6	0	24.6	1234174136;1234174426;1234174575;1234175266;1235575068;1711533739	True;True;True;True;True;True
C9279FD	2858739	P18206	VCL	1134	123799	Vinculin	145	True	5	5	5	0	6.9	1234174519;1234174800;1234174912;1234175944;1234176108	True;True;True;True;True
C9279FD	2858741	P18463	HLA-B	362	40456.1	HLA class I histocompatibility antigen, B-37 alpha chain	1390	False	1	1	0	1	5.5	1234176205;1235590928	False;False
C9279FD	2858742	P18464	HLA-B	362	40566.3	HLA class I histocompatibility antigen, B-51 alpha chain	1390	False	1	1	0	1	5.5	1234176205;1235590928	False;False
C9279FD	2858743	P18465	HLA-B	362	40224.2	HLA class I histocompatibility antigen, B-57 alpha chain	1390	False	1	1	0	1	5.5	1234176205;1235590928	False;False
C9279FD	2904113	P18583	SON	2426	263830	Protein SON	310	True	3	3	3	0	2.3	1234175117;1234175595;1711538446;1711542007	True;True;True;True
C9279FD	2880207	P18615	NELFE	380	43239.8	Negative elongation factor E	527	True	2	2	2	0	8.7	1234174832;1234175679;1234175680	True;True;True
C9279FD	2858744	P18621	RPL17	184	21397	60S ribosomal protein L17	224	True	3	3	3	0	15.8	1234174487;1234175454;1234175951	True;True;True
C9279FD	2858745	P18669	PGAM1	254	28803.9	Phosphoglycerate mutase 1	403	True	2	2	0	2	13.8	1234175299;1234176445	False;False
C9279FD	2858746	P18754	RCC1	421	44969	Regulator of chromosome condensation	397	True	3	3	3	0	14.5	1234175561;1234176881;1234176882;1235588036	True;True;True;True
C9279FD	2954452	P18858	LIG1	919	101736	DNA ligase 1	355	True	3	3	3	0	4.8	1234175283;1234175414;1711544491	True;True;True
C9279FD	2954454	P19012	KRT15	456	49211.7	Keratin, type I cytoskeletal 15	1654	False	1	1	0	1	2.6	1234174623	False
C9279FD	2858750	P19013	KRT4	534	57285.3	Keratin, type II cytoskeletal 4	58	False	2	2	0	2	2.2	1234174802;1235563245	False;False
C9279FD	2858752	P19105	MYL12A	171	19794.1	Myosin regulatory light chain 12A	725	True	1	1	0	1	11.7	1234176344	False
C9279FD	2858753	P19338	NCL	710	76614.4	Nucleolin	28	True	12	12	12	0	22.5	1234174224;1234174664;1234175075;1234175149;1234175240;1234176174;1234176242;1234176300;1234176301;1234176528;1234176529;1234176546;1234176547;1234176699;1234176700;1235570404;1235571550;1235584799	True;True;True;True;True;True;True;True;True;True;True;True;True;True;True;True;True;True
C9279FD	2858754	P19387	POLR2C	275	31441.2	DNA-directed RNA polymerase II subunit RPB3	803	True	1	1	1	0	3.6	1235578295	True
C9279FD	2858755	P19388	POLR2E	210	24551.2	DNA-directed RNA polymerases I, II, and III subunit RPABC1	727	True	1	1	1	0	4.3	1234174516	True
C9279FD	2858756	P19447	ERCC3	782	89277.7	TFIIH basal transcription factor complex helicase XPB subunit	1602	True	1	1	1	0	3.5	1234176897	True
C9279FD	2858758	P19525	EIF2AK2	551	62094.3	Interferon-induced, double-stranded RNA-activated protein kinase	1058	True	1	1	1	0	2.2	1234174799	True
C9279FD	2861758	P19623	SRM	302	33824.7	Spermidine synthase	1077	True	1	1	1	0	12.6	1234177421	True
C9279FD	2954456	P20020	ATP2B1	1258	138755	Plasma membrane calcium-transporting ATPase 1	1294	True	1	1	1	0	2.5	1235572272	True
C9279FD	4553625	P20138	CD33	364	39825.2	Myeloid cell surface antigen CD33	1770	True	1	1	1	0	10.2	1234177340	True
C9279FD	2858766	P20290	BTF3	206	22168	Transcription factor BTF3	488	True	2	3	3	0	22.8	1234175776;1234176970;1234176982;1234176983	True;True;True;True
C9279FD	2903393	P20336	RAB3A	220	24983.9	Ras-related protein Rab-3A	1658	False	1	1	0	1	3.6	1235587418	False
C9279FD	2880210	P20648	ATP4A	1035	114119	Potassium-transporting ATPase alpha chain 1	476	False	1	1	0	1	1.4	1234175177	False
C9279FD	2858768	P20671	H2AC7	130	14107.5	Histone H2A type 1-D	341	True	3	3	0	3	22.3	1234174173;1234175724;1234175725;1234175926	False;False;False;False
C9279FD	2858769	P20700	LMNB1	586	66408.4	Lamin-B1	162	True	4	4	3	1	13.3	1234174198;1234176606;1234177139;1711535100	False;True;True;True
C9279FD	2858772	P20810	CAST	708	76572.9	Calpastatin	318	True	3	3	3	0	6.6	1234175096;1711531041;1711533556	True;True;True
C9279FD	2858774	P20851	C4BPB	252	28357.4	C4b-binding protein beta chain	1411	True	1	1	1	0	4	1235594924	True
C9279FD	2858775	P20962	PTMS	102	11529.9	Parathymosin	1408	True	1	1	1	0	10.8	1234174280	True
C9279FD	2858776	P21108	PRPS1L1	318	34839.3	Ribose-phosphate pyrophosphokinase 3	412	False	1	1	0	1	5.3	1234175501;1234175502	False;False
C9279FD	2858781	P21333	FLNA	2647	280739	Filamin-A	36	True	10	10	9	1	7	1234174324;1234174514;1234174965;1234175032;1234175214;1234175775;1234176302;1234176598;1234176719;1234176906	True;False;True;True;True;True;True;True;True;True
C9279FD	2858783	P21399	ACO1	889	98398.9	Cytoplasmic aconitate hydratase	467	True	2	2	2	0	4	1234174263;1711530700	True;True
C9279FD	2888902	P21675	TAF1	1872	212677	Transcription initiation factor TFIID subunit 1	1537	True	1	1	1	0	0.5	1234174408	True
C9279FD	2858787	P21796	VDAC1	283	30772.6	Voltage-dependent anion-selective channel protein 1	373	True	2	3	3	0	14.5	1234176131;1234176447;1234176448;1711537014	True;True;True;True
C9279FD	2954463	P21912	SDHB	280	31629.7	Succinate dehydrogenase [ubiquinone] iron-sulfur subunit, mitochondrial	1132	True	1	1	1	0	6.1	1235595927	True
C9279FD	3027102	P21953	BCKDHB	392	43122	RecName: Full=2-oxoisovalerate dehydrogenase subunit beta, mitochondrial; EC=1.2.4.4; AltName: Full=Branched-chain alpha-keto acid dehydrogenase E1 component beta chain; Short=BCKDE1B; Short=BCKDH E1-beta; Flags: Precursor	1595	True	1	1	1	0	8.9	1234177309	True
C9279FD	2858792	P22087	FBL	321	33784.2	rRNA 2'-O-methyltransferase fibrillarin	695	True	1	1	1	0	10.3	1234177144;1234177145	True;True
C9279FD	2858794	P22102	GART	1010	107767	Trifunctional purine biosynthetic protein adenosine-3	116	True	5	5	5	0	11.4	1234174716;1234176031;1234176032;1234176587;1235568105;1235596531	True;True;True;True;True;True
C9279FD	2858795	P22234	PAICS	425	47079.2	Multifunctional protein ADE2	721	True	1	1	1	0	3.5	1234175362	True
C9279FD	2858796	P22307	SCP2	547	58993.6	Non-specific lipid-transfer protein	579	True	2	2	2	0	5.3	1234174494;1234175763	True;True
C9279FD	2858797	P22314	UBA1	1058	117849	Ubiquitin-like modifier-activating enzyme 1	78	True	7	7	7	0	13.1	1234175168;1234175194;1234175727;1234175728;1234176351;1234176536;1235582703;1711542041	True;True;True;True;True;True;True;True
C9279FD	2858799	P22492	H1-6	207	22019	Histone H1t	591	False	1	1	0	1	5.3	1235592421	False
C9279FD	2858800	P22626	HNRNPA2B1	353	37429.7	Heterogeneous nuclear ribonucleoproteins A2/B1	51	True	8	13	13	0	29.2	1234174456;1234175497;1234175603;1234175652;1234175653;1234176446;1234176823;1234176824;1234176845;1234176846;1234176847;1234176848;1234176861;1234176862;1234176865;1234176968;1234176969;1234176980;1234176981;1711535665;1711543387	True;True;True;True;True;True;True;True;True;True;True;True;True;True;True;True;True;True;True;True;True
C9279FD	2858801	P22694	PRKACB	351	40622.7	cAMP-dependent protein kinase catalytic subunit beta	1643	True	1	1	1	0	4.8	1234175751	True
C9279FD	2861761	P23193	TCEA1	301	33969.6	Transcription elongation factor A protein 1	192	True	4	4	4	0	16.9	1234174635;1234175020;1235565573;1711543412	True;True;True;True
C9279FD	2858803	P23246	SFPQ	707	76149.4	Splicing factor, proline- and glutamine-rich	830	True	1	2	2	0	1.3	1234174260;1234174274	True;True
C9279FD	2858806	P23381	WARS1	471	53165.4	Tryptophan--tRNA ligase, cytoplasmic	902	True	1	1	1	0	1.7	1234174170	True
C9279FD	2858807	P23396	RPS3	243	26688.3	40S ribosomal protein S3	151	True	4	4	4	0	27.2	1234175099;1234175788;1234175789;1234176508;1235579801	True;True;True;True;True
C9279FD	2858809	P23458	JAK1	1154	133277	Tyrosine-protein kinase JAK1	492	True	2	2	2	0	2.3	1234174795;1234175183	True;True
C9279FD	2858810	P23526	AHCY	432	47716.1	Adenosylhomocysteinase	734	True	1	1	1	0	2.1	1235574537	True
C9279FD	2858811	P23527	H2BC17	126	13906.1	Histone H2B type 1-O	328	False	3	5	0	5	24.6	1234174126;1234174180;1234175412;1234175413;1234175450	False;False;False;False;False
C9279FD	2858812	P23528	CFL1	166	18502.5	Cofilin-1	108	True	6	6	4	2	44	1234174447;1234174691;1234176958;1234177031;1234177032;1235589910;1711542895	True;True;True;True;True;False;False
C9279FD	2880211	P23588	EIF4B	611	69151.2	Eukaryotic translation initiation factor 4B	435	True	2	2	2	0	7.2	1235560921;1711533810	True;True
C9279FD	2858815	P23921	RRM1	792	90070.2	Ribonucleoside-diphosphate reductase large subunit	171	True	4	4	4	0	12.8	1234175316;1234176295;1234177009;1234177341	True;True;True;True
C9279FD	2955515	P24386	CHM	653	73475.7	Rab proteins geranylgeranyltransferase component A 1	1510	True	1	1	1	0	2	1234174809	True
C9279FD	2858820	P24666	ACP1	158	18042.5	Low molecular weight phosphotyrosine protein phosphatase	952	True	1	1	1	0	7.6	1234174858	True
C9279FD	2858821	P24752	ACAT1	427	45199.6	Acetyl-CoA acetyltransferase, mitochondrial	248	True	3	5	5	0	13.3	1234175211;1234177297;1234177298;1234177299;1234177300;1234177301;1235570315;1235597958	True;True;True;True;True;True;True;True
C9279FD	3029083	P24821	TNC	2201	240854	Tenascin	1735	True	1	1	1	0	0.5	1711540891	True
C9279FD	2858823	P24928	POLR2A	1970	217176	DNA-directed RNA polymerase II subunit RPB1	405	True	2	2	2	0	1.3	1235597671;1711539577	True;True
C9279FD	2858824	P24941	CDK2	298	33929.5	Cyclin-dependent kinase 2	828	True	1	1	1	0	3.4	1235565481	True
C9279FD	2858828	P25391	LAMA1	3075	337084	Laminin subunit alpha-1	1081	True	1	1	1	0	0.4	1234174875	True
C9279FD	2858829	P25398	RPS12	132	14514.9	40S ribosomal protein S12	983	True	1	1	1	0	11.4	1234175403	True
C9279FD	2954475	P25440	BRD2	801	88060.8	Bromodomain-containing protein 2	587	False	1	1	0	1	1.1	1235594178	False
C9279FD	2858832	P25705	ATP5F1A	553	59750.6	ATP synthase subunit alpha, mitochondrial	205	True	4	4	4	0	12.7	1234175065;1234176370;1234176371;1235574485;1235581754;1235582427	True;True;True;True;True;True
C9279FD	2858833	P25786	PSMA1	263	29555.6	Proteasome subunit alpha type-1	232	True	3	4	4	0	19.8	1234175977;1234176102;1234176103;1234176133;1235570303	True;True;True;True;True
C9279FD	2858834	P25787	PSMA2	234	25898.6	Proteasome subunit alpha type-2	736	True	1	1	1	0	9	1234175875;1234175876	True;True
C9279FD	2858836	P25789	PSMA4	261	29483.8	Proteasome subunit alpha type-4	443	True	2	3	3	0	12.6	1234177155;1234177219;1234177220;1234177230	True;True;True;True
C9279FD	3023832	P26006	ITGA3	1051	116612	Integrin alpha-3	1586	True	1	1	1	0	1.2	1234175039	True
C9279FD	2858838	P26038	MSN	577	67820.1	Moesin	135	True	6	7	6	1	10.4	1234174210;1234174316;1234174460;1234174491;1234175682;1235584389;1235594330	True;False;True;True;True;True;True
C9279FD	2858840	P26232	CTNNA2	953	105313	Catenin alpha-2	402	False	1	1	0	1	1.2	1234174518	False
C9279FD	2858841	P26358	DNMT1	1616	183165	DNA (cytosine-5)-methyltransferase 1	774	True	1	1	1	0	0.9	1711531902	True
C9279FD	2858842	P26368	U2AF2	475	53501	Splicing factor U2AF 65 kDa subunit	1024	True	1	1	1	0	2.7	1234175178	True
C9279FD	4553626	P26572	MGAT1	445	50878.4	Alpha-1,3-mannosyl-glycoprotein 2-beta-N-acetylglucosaminyltransferase	1718	True	1	1	1	0	2.5	1234174582	True
C9279FD	2858846	P26599	PTBP1	531	57221.4	Polypyrimidine tract-binding protein 1	122	True	5	8	8	0	24.3	1234176028;1234176029;1234176918;1234177045;1234177055;1234177056;1234177057;1234177061;1234177197;1235564254;1235571608	True;True;True;True;True;True;True;True;True;True;True
C9279FD	2858847	P26639	TARS1	723	83435.1	Threonine--tRNA ligase, cytoplasmic	121	True	5	5	3	2	8.9	1234174598;1234175044;1234175510;1234175931;1234176314;1234176315	True;True;False;False;True;True
C9279FD	2858848	P26640	VARS1	1264	140476	Valine--tRNA ligase	395	True	2	2	2	0	2.2	1234174669;1234175314	True;True
C9279FD	2858849	P26641	EEF1G	437	50118.8	Elongation factor 1-gamma	217	True	3	3	3	0	12.8	1234174346;1234177311;1234177312;1711534860	True;True;True;True
C9279FD	2858852	P27348	YWHAQ	245	27764.3	14-3-3 protein theta	172	True	4	4	3	1	29	1234174489;1234175026;1234177384;1234177385;1711533385	False;True;True;True;True
C9279FD	2858855	P27635	RPL10	214	24603.9	60S ribosomal protein L10	708	True	1	1	1	0	12.6	1234176977	True
C9279FD	2858856	P27694	RPA1	616	68138.2	Replication protein A 70 kDa DNA-binding subunit	976	True	1	1	1	0	1.8	1234174625	True
C9279FD	2903402	P27695	APEX1	318	35554.5	DNA-(apurinic or apyrimidinic site) lyase	187	True	4	4	4	0	11.9	1234175466;1234175468;1234175469;1234175692;1234175693;1234176075;1234176076	True;True;True;True;True;True;True
C9279FD	2858857	P27708	CAD	2225	242984	CAD protein	183	True	4	4	4	0	4.7	1234174236;1234176604;1234176605;1235573183;1235585748	True;True;True;True;True
C9279FD	2858858	P27797	CALR	417	48141.6	Calreticulin	240	True	3	3	3	0	11	1234175167;1234177185;1234177241	True;True;True
C9279FD	2858859	P27816	MAP4	1152	121005	Microtubule-associated protein 4	491	True	2	2	2	0	4	1711533835;1711536159	True;True
C9279FD	2858860	P27824	CANX	592	67568.3	Calnexin	459	True	2	2	2	0	3.7	1234174290;1235563788	True;True
C9279FD	2858861	P28066	PSMA5	241	26411	Proteasome subunit alpha type-5	94	True	6	7	7	0	34.4	1234174214;1234175971;1234176000;1234176154;1234176514;1235571859;1711531049;1711542193	True;True;True;True;True;True;True;True
C9279FD	2858862	P28070	PSMB4	264	29204.2	Proteasome subunit beta type-4	740	True	1	1	1	0	13.3	1234177204	True
C9279FD	2858863	P28072	PSMB6	239	25357.7	Proteasome subunit beta type-6	436	True	2	2	2	0	23.4	1234175813;1234175814;1234177362;1234177363	True;True;True;True
C9279FD	2888906	P28702	RXRB	533	56921.9	Retinoic acid receptor RXR-beta	1399	True	1	1	1	0	3.8	1234175838	True
C9279FD	2858871	P28838	LAP3	519	56166.4	Cytosol aminopeptidase	567	True	2	2	2	0	5	1234175955;1235571109	True;True
C9279FD	2858875	P29218	IMPA1	277	30188.8	Inositol monophosphatase 1	959	True	1	1	1	0	4	1235570115	True
C9279FD	2858877	P29373	CRABP2	138	15693	Cellular retinoic acid-binding protein 2	456	True	2	3	3	0	26.8	1234176368;1234176391;1235575724	True;True;True
C9279FD	2858879	P29401	TKT	623	67877.7	Transketolase	22	True	13	14	14	0	32.3	1234174819;1234175246;1234175635;1234175861;1234175901;1234176449;1234176450;1234176467;1234176596;1234176597;1234176689;1234176690;1234176787;1234177245;1234177248;1234177290;1234177291;1234177367;1234177368	True;True;True;True;True;True;True;True;True;True;True;True;True;True;True;True;True;True;True
C9279FD	2858881	P29692	EEF1D	281	31121.8	Elongation factor 1-delta	766	True	1	1	1	0	4.6	1234174758	True
C9279FD	2858884	P30040	ERP29	261	28993.4	Endoplasmic reticulum resident protein 29	854	True	1	1	1	0	3.8	1234174368	True
C9279FD	2858885	P30041	PRDX6	224	25035	Peroxiredoxin-6	166	True	4	4	4	0	26.3	1234174790;1234175122;1234175662;1234175883	True;True;True;True
C9279FD	2954478	P30042	C21orf33	268	28170.4	ES1 protein homolog, mitochondrial	1580	True	1	1	1	0	10.4	1234176912;1234176913	True;True
C9279FD	2954479	P30043	BLVRB	206	22119.4	Flavin reductase (NADPH)	1092	True	1	1	1	0	6.8	1711538745	True
C9279FD	2858886	P30044	PRDX5	214	22086.4	Peroxiredoxin-5, mitochondrial	515	True	2	2	2	0	23.4	1234176253;1234177008	True;True
C9279FD	2858887	P30046	DDT	118	12711.8	D-dopachrome decarboxylase	624	True	2	3	1	2	41.5	1234174715;1234177320;1234177325	True;False;False
C9279FD	2858888	P30048	PRDX3	256	27692.7	Thioredoxin-dependent peroxide reductase, mitochondrial	1102	True	1	1	1	0	11.7	1234177163;1234177164	True;True
C9279FD	2858889	P30049	ATP5F1D	168	17490	ATP synthase subunit delta, mitochondrial	629	True	3	3	3	0	17.3	1234174846;1234176073;1235578456;1235583140	True;True;True;True
C9279FD	2858890	P30050	RPL12	165	17818.6	60S ribosomal protein L12	366	True	3	3	3	0	32.1	1234175305;1234175306;1234176416;1235565280	True;True;True;True
C9279FD	2858892	P30085	CMPK1	196	22222.3	UMP-CMP kinase	415	True	2	2	2	0	16.3	1234174193;1711539190	True;True
C9279FD	2858893	P30086	PEBP1	187	21056.8	Phosphatidylethanolamine-binding protein 1	1133	True	1	1	1	0	10.7	1234175754	True
C9279FD	2858894	P30101	PDIA3	505	56782.4	Protein disulfide-isomerase A3	163	True	5	5	5	0	17.8	1234174694;1234174748;1235561804;1235579913;1235588665;1711529283	True;True;True;True;True;True
C9279FD	2858895	P30153	PPP2R1A	589	65308.6	Serine/threonine-protein phosphatase 2A 65 kDa regulatory subunit A alpha isoform	763	True	1	1	1	0	3.6	1234176463	True
C9279FD	2858896	P30154	PPP2R1B	601	66213.5	Serine/threonine-protein phosphatase 2A 65 kDa regulatory subunit A beta isoform	1084	True	1	1	1	0	1.8	1235588632	True
C9279FD	2858909	P30460	HLA-B	362	40330.9	HLA class I histocompatibility antigen, B-8 alpha chain	1390	False	1	1	0	1	5.5	1234176205;1235590928	False;False
C9279FD	2858910	P30461	HLA-B	362	40474.3	HLA class I histocompatibility antigen, B-13 alpha chain	1390	False	1	1	0	1	5.5	1234176205;1235590928	False;False
C9279FD	2858911	P30462	HLA-B	362	40358	HLA class I histocompatibility antigen, B-14 alpha chain	1390	False	1	1	0	1	5.5	1234176205;1235590928	False;False
C9279FD	2858912	P30464	HLA-B	362	40388.1	HLA class I histocompatibility antigen, B-15 alpha chain	1390	True	1	1	0	1	5.5	1234176205;1235590928	False;False
C9279FD	2858913	P30466	HLA-B	362	40274.9	HLA class I histocompatibility antigen, B-18 alpha chain	1390	False	1	1	0	1	5.5	1234176205;1235590928	False;False
C9279FD	2858914	P30475	HLA-B	362	40328	HLA class I histocompatibility antigen, B-39 alpha chain	1390	False	1	1	0	1	5.5	1234176205;1235590928	False;False
C9279FD	2858915	P30479	HLA-B	362	40539.2	HLA class I histocompatibility antigen, B-41 alpha chain	1390	False	1	1	0	1	5.5	1234176205;1235590928	False;False
C9279FD	2858916	P30480	HLA-B	362	40332.9	HLA class I histocompatibility antigen, B-42 alpha chain	1390	False	1	1	0	1	5.5	1234176205;1235590928	False;False
C9279FD	2858917	P30481	HLA-B	362	40481.3	HLA class I histocompatibility antigen, B-44 alpha chain	1390	False	1	1	0	1	5.5	1234176205;1235590928	False;False
C9279FD	2858918	P30483	HLA-B	362	40414.1	HLA class I histocompatibility antigen, B-45 alpha chain	1390	False	1	1	0	1	5.5	1234176205;1235590928	False;False
C9279FD	2858919	P30484	HLA-B	362	40440.2	HLA class I histocompatibility antigen, B-46 alpha chain	1390	False	1	1	0	1	5.5	1234176205;1235590928	False;False
C9279FD	2858920	P30485	HLA-B	362	40571.4	HLA class I histocompatibility antigen, B-47 alpha chain	1390	False	1	1	0	1	5.5	1234176205;1235590928	False;False
C9279FD	2858921	P30486	HLA-B	362	40362.1	HLA class I histocompatibility antigen, B-48 alpha chain	1390	False	1	1	0	1	5.5	1234176205;1235590928	False;False
C9279FD	2858922	P30487	HLA-B	362	40581.4	HLA class I histocompatibility antigen, B-49 alpha chain	1390	False	1	1	0	1	5.5	1234176205;1235590928	False;False
C9279FD	2858923	P30488	HLA-B	362	40541.3	HLA class I histocompatibility antigen, B-50 alpha chain	1390	False	1	1	0	1	5.5	1234176205;1235590928	False;False
C9279FD	2858924	P30490	HLA-B	362	40521.2	HLA class I histocompatibility antigen, B-52 alpha chain	1390	False	1	1	0	1	5.5	1234176205;1235590928	False;False
C9279FD	2858925	P30491	HLA-B	362	40495.3	HLA class I histocompatibility antigen, B-53 alpha chain	1390	False	1	1	0	1	5.5	1234176205;1235590928	False;False
C9279FD	2858926	P30492	HLA-B	362	40380.1	HLA class I histocompatibility antigen, B-54 alpha chain	1390	False	1	1	0	1	5.5	1234176205;1235590928	False;False
C9279FD	2858927	P30493	HLA-B	362	40496.1	HLA class I histocompatibility antigen, B-55 alpha chain	1390	False	1	1	0	1	5.5	1234176205;1235590928	False;False
C9279FD	2858928	P30495	HLA-B	362	40478.2	HLA class I histocompatibility antigen, B-56 alpha chain	1390	False	1	1	0	1	5.5	1234176205;1235590928	False;False
C9279FD	2858929	P30498	HLA-B	362	40478.1	HLA class I histocompatibility antigen, B-78 alpha chain	1390	False	1	1	0	1	5.5	1234176205;1235590928	False;False
C9279FD	2955295	P30533	LRPAP1	357	41466	Alpha-2-macroglobulin receptor-associated protein	1534	True	1	1	1	0	4.2	1235568358	True
C9279FD	2861767	P30566	ADSL	484	54889.3	Adenylosuccinate lyase	471	True	2	2	2	0	7.2	1234174545;1234176570	True;True
C9279FD	2858940	P30613	PKLR	574	61830.2	Pyruvate kinase PKLR	4	False	1	1	0	1	1.9	1234174378	False
C9279FD	2858941	P30622	CLIP1	1438	162246	CAP-Gly domain-containing linker protein 1	342	True	5	5	5	0	4.7	1234174495;1235562778;1235590497;1711534198;1711534988	True;True;True;True;True
C9279FD	2858942	P30685	HLA-B	362	40455.2	HLA class I histocompatibility antigen, B-35 alpha chain	1390	False	1	1	0	1	5.5	1234176205;1235590928	False;False
C9279FD	2858943	P30740	SERPINB1	379	42741.8	Leukocyte elastase inhibitor	472	True	2	2	2	0	6.1	1234174311;1234175309	True;True
C9279FD	2858946	P31040	SDHA	664	72691.5	Succinate dehydrogenase [ubiquinone] flavoprotein subunit, mitochondrial	483	True	2	2	2	0	8.6	1234174923;1234177435	True;True
C9279FD	2858947	P31150	GDI1	447	50582.7	Rab GDP dissociation inhibitor alpha	334	True	3	3	1	2	10.7	1234174373;1234176083;1711536684	True;False;False
C9279FD	2858949	P31153	MAT2A	395	43660.7	S-adenosylmethionine synthase isoform type-2	234	True	3	3	2	1	15.2	1234174764;1234175755;1234175756;1234176904	True;False;False;True
C9279FD	2858953	P31327	CPS1	1500	164940	Carbamoyl-phosphate synthase [ammonia], mitochondrial	23	True	14	16	16	0	18.7	1234174417;1234174982;1234175135;1234175220;1234176583;1234176584;1234176677;1234176779;1234176798;1234177106;1234177128;1234177141;1234177292;1234177440;1234177441;1235577708;1235583993;1235590424	True;True;True;True;True;True;True;True;True;True;True;True;True;True;True;True;True;True
C9279FD	2858957	P31689	DNAJA1	397	44868.2	DnaJ homolog subfamily A member 1	702	True	1	1	1	0	6	1235595044	True
C9279FD	2858958	P31930	UQCRC1	480	52645.8	Cytochrome b-c1 complex subunit 1, mitochondrial	505	True	2	2	2	0	9.6	1234176023;1234176965	True;True
C9279FD	2858959	P31939	ATIC	592	64615.9	Bifunctional purine biosynthesis protein PURH	278	True	3	3	3	0	10.3	1234175158;1234176066;1711536680	True;True;True
C9279FD	2858961	P31942	HNRNPH3	346	36926.5	Heterogeneous nuclear ribonucleoprotein H3	877	True	1	1	1	0	6.1	1234176137;1234176138	True;True
C9279FD	2858962	P31943	HNRNPH1	449	49229.5	Heterogeneous nuclear ribonucleoprotein H	110	True	5	5	3	2	20.9	1234175831;1234176071;1234176072;1234176139;1235586599;1235597134	False;True;True;True;True;False
C9279FD	2858963	P31946	YWHAB	246	28082.4	14-3-3 protein beta/alpha	84	True	7	7	0	7	25.2	1234174489;1234177147;1234177148;1234177211;1234177212;1234177213;1234177359;1234177360;1235566012;1235583684;1235584827;1711543489	False;False;False;False;False;False;False;False;False;False;False;False
C9279FD	2858964	P31947	SFN	248	27774.1	14-3-3 protein sigma	284	True	3	3	2	1	20.2	1234174489;1234175142;1234175143;1234176835;1711535794	False;True;True;True;True
C9279FD	2858965	P31948	STIP1	543	62639.3	Stress-induced-phosphoprotein 1	55	True	8	9	9	0	18.2	1234174343;1234175285;1234175464;1234175465;1234175690;1234175691;1234175723;1234175908;1234175909;1234175935;1234176837;1711539442	True;True;True;True;True;True;True;True;True;True;True;True
C9279FD	2858966	P31949	S100A11	105	11740.5	Protein S100-A11	835	True	1	2	2	0	15.2	1234175581;1234175608	True;True
C9279FD	2858968	P32119	PRDX2	198	21891.9	Peroxiredoxin-2	113	True	5	5	4	1	27.3	1234174497;1234175602;1234176723;1234176724;1234176825;1234176826	False;True;True;True;True;True
C9279FD	4553627	P32238	CCKAR	428	47841.2	Cholecystokinin receptor type A	1737	True	1	1	1	0	8.6	1234177288	True
C9279FD	2858972	P32754	HPD	393	44934.4	4-hydroxyphenylpyruvate dioxygenase	741	True	1	1	1	0	2.3	1234174371	True
C9279FD	4554319	P32926	DSG3	999	107533	Desmoglein-3	1746	True	1	1	1	0	4.5	1711535753	True
C9279FD	2858973	P32929	CTH	405	44508	Cystathionine gamma-lyase	1056	True	1	1	1	0	4.9	1234176082	True
C9279FD	2858974	P32969	RPL9	192	21863.4	60S ribosomal protein L9	233	True	3	3	3	0	28.6	1234175154;1234175155;1234176030;1234176509	True;True;True;True
C9279FD	2858975	P33176	KIF5B	963	109685	Kinesin-1 heavy chain	170	True	4	5	3	2	4.7	1234174410;1234174679;1234174711;1234176098;1234176099;1711533301	False;True;True;True;True;False
C9279FD	2858976	P33316	DUT	252	26563.3	Deoxyuridine 5'-triphosphate nucleotidohydrolase, mitochondrial	1090	True	1	1	1	0	11.1	1234176931	True
C9279FD	2858979	P33778	H2BC3	126	13950.2	Histone H2B type 1-B	328	False	3	5	0	5	24.6	1234174126;1234174180;1234175412;1234175413;1234175450	False;False;False;False;False
C9279FD	2858981	P33981	TTK	857	97072.3	Dual specificity protein kinase TTK	649	True	3	3	3	0	6	1234176552;1235570899;1235571209	True;True;True
C9279FD	2858982	P33991	MCM4	863	96558	DNA replication licensing factor MCM4	72	True	8	8	8	0	14.3	1234174146;1234174309;1234175564;1234176051;1234176097;1234176292;1234176673;1234176674;1235572763	True;True;True;True;True;True;True;True;True
C9279FD	2858984	P33993	MCM7	719	81308	DNA replication licensing factor MCM7	155	True	5	5	5	0	10.6	1234175063;1234175656;1234175887;1235574227;1235574922;1711536119	True;True;True;True;True;True
C9279FD	2858986	P34897	SHMT2	504	55993	Serine hydroxymethyltransferase, mitochondrial	921	True	1	1	1	0	5.2	1234176683	True
C9279FD	2858987	P34931	HSPA1L	641	70375.1	Heat shock 70 kDa protein 1-like	198	True	5	6	0	6	13.4	1234174475;1234175257;1234176296;1234176310;1234176311;1234176794;1235574958;1235587296	False;False;False;False;False;False;False;False
C9279FD	2858988	P34932	HSPA4	840	94331	Heat shock 70 kDa protein 4	54	True	9	10	9	1	16.7	1234175852;1234176255;1234176430;1234176946;1234177120;1235565058;1235565212;1235566758;1711530049;1711532196;1711534255	True;True;True;True;True;True;True;False;True;True;True
C9279FD	2858990	P35221	CTNNA1	906	100071	Catenin alpha-1	402	True	2	2	1	1	3.2	1234174518;1234175791	False;True
C9279FD	2888909	P35226	BMI1	326	36949	Polycomb complex protein BMI-1	1528	True	1	1	1	0	5.2	1234175317	True
C9279FD	2858992	P35232	PHB	272	29804.1	Prohibitin	47	True	8	8	8	0	47.4	1234174501;1234175834;1234175835;1234176041;1234176042;1234176380;1234176381;1234176382;1234176994;1234176995;1235576802;1235595230;1711542640	True;True;True;True;True;True;True;True;True;True;True;True;True
C9279FD	2858993	P35237	SERPINB6	376	42621.9	Serpin B6	136	True	5	5	5	0	20.5	1234174465;1234175933;1234176488;1711534911;1711543088	True;True;True;True;True
C9279FD	2903412	P35240	NF2	595	69690.2	Merlin	645	True	2	2	2	0	4	1234174488;1711537962	True;True
C9279FD	2858994	P35241	RDX	583	68563.9	Radixin	445	True	2	2	1	1	3.3	1234174316;1234174349	False;True
C9279FD	2880213	P35249	RFC4	363	39681.8	Replication factor C subunit 4	1018	True	1	1	1	0	2.8	1235577381	True
C9279FD	2861771	P35251	RFC1	1148	128255	Replication factor C subunit 1	1098	True	1	1	1	0	1.6	1234175730	True
C9279FD	2903413	P35269	GTF2F1	517	58240.5	General transcription factor IIF subunit 1	513	True	2	2	2	0	5.8	1235591112;1711531417	True;True
C9279FD	2858997	P35270	SPR	261	28048.5	Sepiapterin reductase	922	True	1	1	1	0	3.8	1234174341	True
C9279FD	2859001	P35579	MYH9	1960	226532	Myosin-9	21	True	17	19	19	0	12.5	1234174486;1234174557;1234175087;1234175088;1234175119;1234175344;1234175419;1234175590;1234175748;1234175888;1234176740;1235563278;1235565117;1235566513;1235576793;1235578119;1235585489;1235590339;1235594910;1711538790;1711540416;1711544663;1711545102	True;True;True;True;True;True;True;True;True;True;True;True;True;True;True;True;True;True;True;True;True;True;True
C9279FD	2859002	P35580	MYH10	1976	228999	Myosin-10	76	True	8	8	8	0	5.1	1234174510;1234174525;1234174779;1234175000;1234175324;1234175325;1234175541;1235565948;1235573349;1235574126;1235583772	True;True;True;True;True;True;True;True;True;True;True
C9279FD	2859003	P35606	COPB2	906	102487	Coatomer subunit beta'	916	True	1	1	1	0	2.2	1234176100	True
C9279FD	2859004	P35609	ACTN2	894	103854	Alpha-actinin-2	24	False	3	3	0	3	3.9	1234174780;1234175036;1235572180	False;False;False
C9279FD	2859008	P35637	FUS	526	53425.9	RNA-binding protein FUS	462	True	2	2	2	0	7	1234177378;1234177379;1711531951	True;True;True
C9279FD	2903416	P35658	NUP214	2090	213620	Nuclear pore complex protein Nup214	566	True	2	2	2	0	2.3	1234174305;1234177272	True;True
C9279FD	2954487	P35754	GLRX	106	11775.8	Glutaredoxin-1	1367	True	1	1	1	0	24.5	1234176856	True
C9279FD	2859012	P35998	PSMC2	433	48633.9	26S protease regulatory subunit 7	735	True	1	1	1	0	5.1	1711537805	True
C9279FD	2859015	P36507	MAP2K2	400	44424.1	Dual specificity mitogen-activated protein kinase kinase 2	326	True	3	3	3	0	5.8	1234174663;1234174757;1234174966;1234174967	True;True;True;True
C9279FD	2859017	P36543	ATP6V1E1	226	26145.3	V-type proton ATPase subunit E 1	1189	True	1	1	0	1	4	1234174327	False
C9279FD	2859019	P36578	RPL4	427	47697.4	60S ribosomal protein L4	221	True	3	3	3	0	7.5	1234174578;1234175765;1234176024	True;True;True
C9279FD	2859020	P36639	NUDT1	197	22519.6	7,8-dihydro-8-oxoguanine triphosphatase	1252	True	1	1	1	0	6.1	1234174866	True
C9279FD	2859021	P36776	LONP1	959	106489	Lon protease homolog, mitochondrial	493	True	3	3	3	0	4.1	1234175224;1235569526;1235588488;1711531316	True;True;True;True
C9279FD	2859022	P36871	PGM1	562	61449.1	Phosphoglucomutase-1	282	True	3	4	4	0	13.3	1234174990;1234174991;1234176326;1711529063;1711540225	True;True;True;True;True
C9279FD	2859023	P36873	PPP1CC	323	36983.8	Serine/threonine-protein phosphatase PP1-gamma catalytic subunit	1318	True	1	1	1	0	3.1	1235572830	True
C9279FD	2954490	P36952	SERPINB5	375	42100.3	Serpin B5	519	True	2	2	2	0	6.9	1234174616;1234175139;1234175140	True;True;True
C9279FD	2859025	P36956	SREBF1	1147	121675	Sterol regulatory element-binding protein 1	1538	True	1	1	1	0	1.9	1234175973	True
C9279FD	2859027	P37108	SRP14	136	14569.9	Signal recognition particle 14 kDa protein	1175	True	1	1	1	0	21.3	1234176376	True
C9279FD	2859028	P37198	NUP62	522	53255	Nuclear pore glycoprotein p62	1149	True	1	1	1	0	1.9	1711531997	True
C9279FD	2859031	P37802	TAGLN2	199	22391.5	Transgelin-2	140	True	5	5	5	0	38.7	1234174524;1234174593;1234175999;1234176429;1234176813	True;True;True;True;True
C9279FD	2859032	P37837	TALDO1	337	37540.1	Transaldolase	272	True	3	3	3	0	9.8	1234174556;1234174785;1235571149	True;True;True
C9279FD	2954494	P38117	ETFB	255	27843.6	Electron transfer flavoprotein subunit beta	1111	True	1	1	1	0	3.9	1234174315	True
C9279FD	2954495	P38432	COIL	576	62608.4	Coilin	1101	True	1	1	1	0	2.6	1235582087	True
C9279FD	2859036	P38646	HSPA9	679	73680.5	Stress-70 protein, mitochondrial	62	True	8	9	9	0	17.5	1234174192;1234174206;1234174712;1234175094;1234175095;1234175144;1234175513;1234175990;1235569061;1235588876	True;True;True;True;True;True;True;True;True;True
C9279FD	2859037	P38919	EIF4A3	411	46871.1	Eukaryotic initiation factor 4A-III	705	True	1	1	1	0	6.8	1234176963;1234176964	True;True
C9279FD	2859038	P38936	CDKN1A	164	18119.3	Cyclin-dependent kinase inhibitor 1	1505	True	1	1	1	0	8.5	1235590118	True
C9279FD	2859040	P39023	RPL3	403	46108.9	60S ribosomal protein L3	363	True	2	2	2	0	8.4	1234174695;1234176478	True;True
C9279FD	2859042	P39687	ANP32A	249	28585.4	Acidic leucine-rich nuclear phosphoprotein 32 family member A	918	True	1	1	1	0	8.4	1234176635	True
C9279FD	2859043	P39748	FEN1	380	42593	Flap endonuclease 1	400	True	2	2	2	0	11.1	1234175364;1234176781	True;True
C9279FD	2859044	P39880	CUX1	1505	164188	Homeobox protein cut-like 1	1194	True	1	1	0	1	0.7	1235572302	False
C9279FD	2861774	P40121	CAPG	348	38498.6	Macrophage-capping protein	470	True	2	2	2	0	19.5	1234176793;1234177439	True;True
C9279FD	2859046	P40227	CCT6A	531	58024.2	T-complex protein 1 subunit zeta	48	True	8	8	6	2	24.7	1234174565;1234175421;1234175432;1234175433;1234175807;1234175808;1234176484;1234176571;1234176572;1234176626;1234177326;1711543121	True;True;True;True;True;True;False;True;True;False;True;True
C9279FD	2859049	P40424	PBX1	430	46625.8	Pre-B-cell leukemia transcription factor 1	1416	True	1	1	1	0	3.3	1711539108	True
C9279FD	3027117	P40692	MLH1	756	84601	RecName: Full=DNA mismatch repair protein Mlh1; AltName: Full=MutL protein homolog 1	611	True	2	2	2	0	3.6	1234174395;1234175742	True;True
C9279FD	2859055	P40855	PEX19	299	32806.5	Peroxisomal biogenesis factor 19	572	True	2	2	2	0	10.7	1235578342;1711533616	True;True
C9279FD	2859056	P40925	MDH1	334	36426.1	Malate dehydrogenase, cytoplasmic	429	True	2	2	2	0	11.1	1234174787;1234176884;1234176885	True;True;True
C9279FD	2859057	P40926	MDH2	338	35503.3	Malate dehydrogenase, mitochondrial	238	True	3	3	3	0	12.4	1234174532;1234174699;1234175490	True;True;True
C9279FD	2859058	P40937	RFC5	340	38496.6	Replication factor C subunit 5	809	True	1	1	1	0	5.3	1235568803	True
C9279FD	2859060	P40939	HADHA	763	82999.7	Trifunctional enzyme subunit alpha, mitochondrial	374	True	2	2	2	0	4.3	1234174817;1234175897;1234175898	True;True;True
C9279FD	2859062	P41091	EIF2S3	472	51109.5	Eukaryotic translation initiation factor 2 subunit 3	362	True	2	2	0	2	8.5	1234176607;1235564174	False;False
C9279FD	2861776	P41214	EIF2D	584	64706.5	Eukaryotic translation initiation factor 2D	593	True	2	2	2	0	8.4	1234177049;1234177050;1711540897	True;True;True
C9279FD	2859065	P41219	PRPH	470	53650.9	Peripherin	1	False	2	2	0	2	4	1234174169;1234174645	False;False
C9279FD	2859067	P41227	NAA10	235	26458.5	N-alpha-acetyltransferase 10	128	True	5	5	5	0	23.8	1234175223;1234176613;1234176739;1234177251;1235566548;1235579723;1711542777	True;True;True;True;True;True;True
C9279FD	2859069	P41236	PPP1R2	205	23015.2	Protein phosphatase inhibitor 2	583	True	2	2	1	1	11.7	1235567302;1235583583	True;False
C9279FD	2859070	P41250	GARS	739	83165.6	Glycine--tRNA ligase	177	True	4	4	4	0	11.4	1234174897;1234176841;1711537648;1711545481	True;True;True;True
C9279FD	2859071	P41252	IARS1	1262	144498	Isoleucine--tRNA ligase, cytoplasmic	154	True	4	4	4	0	5.9	1234174431;1234176550;1234176810;1711537679	True;True;True;True
C9279FD	2859072	P41567	EIF1	113	12732.5	Eukaryotic translation initiation factor 1	883	True	1	1	1	0	11.5	1234174977	True
C9279FD	3023446	P41970	ELK3	407	44239.7	ETS domain-containing protein Elk-3	1592	True	1	1	1	0	4.4	1234175961;1234175962	True;True
C9279FD	2880215	P42025	ACTR1B	376	42293.4	Beta-centractin	497	False	1	1	0	1	5.1	1235595072	False
C9279FD	2859073	P42166	TMPO	694	75492.1	Lamina-associated polypeptide 2, isoform alpha	749	True	2	2	2	0	4.2	1234175889;1235561353;1235571382	True;True;True
C9279FD	2859080	P42566	EPS15	896	98655.8	Epidermal growth factor receptor substrate 15	503	True	2	2	2	0	3.2	1234175052;1235561235	True;True
C9279FD	2859081	P42574	CASP3	277	31607.9	Caspase-3	1418	True	1	1	1	0	4	1234174619	True
C9279FD	2859082	P42677	RPS27	84	9461.1	40S ribosomal protein S27	1005	True	1	1	0	1	33.3	1234176935	False
C9279FD	2859084	P42695	NCAPD3	1498	168891	Condensin-2 complex subunit D3	1093	True	1	1	1	0	0.9	1235568970	True
C9279FD	2954498	P42704	LRPPRC	1394	157905	Leucine-rich PPR motif-containing protein, mitochondrial	264	True	3	3	3	0	3	1234174517;1234174952;1234175634	True;True;True
C9279FD	4554053	P43005	SLC1A1	524	57100.4	Excitatory amino acid transporter 3	1727	True	1	1	1	0	5.7	1235569206	True
C9279FD	2859092	P43034	PAFAH1B1	410	46638	Platelet-activating factor acetylhydrolase IB subunit alpha	137	True	5	5	5	0	12.2	1234174798;1234175017;1234175018;1234175019;1234176134;1234177372;1235561017	True;True;True;True;True;True;True
C9279FD	2859093	P43243	MATR3	847	94623.3	Matrin-3	93	True	7	9	9	0	20.3	1234174132;1234175179;1234176455;1234177285;1234177286;1234177287;1234177386;1234177389;1234177449;1235565313;1235588124	True;True;True;True;True;True;True;True;True;True;True
C9279FD	2859094	P43246	MSH2	934	104743	DNA mismatch repair protein Msh2	490	True	2	2	2	0	2.7	1235581900;1711543954	True;True
C9279FD	2859104	P43686	PSMC4	418	47366.3	26S protease regulatory subunit 6B	738	True	1	1	1	0	4.5	1234176193	True
C9279FD	2861782	P43897	TSFM	325	35390.7	Elongation factor Ts, mitochondrial	790	True	1	1	1	0	4	1234174896	True
C9279FD	2859105	P45880	VDAC2	294	31566.5	Voltage-dependent anion-selective channel protein 2	888	True	1	1	1	0	7.8	1234176563	True
C9279FD	2859106	P45973	CBX5	191	22225	Chromobox protein homolog 5	831	True	1	1	1	0	5.8	1234174457	True
C9279FD	2859107	P45974	USP5	858	95786.3	Ubiquitin carboxyl-terminal hydrolase 5	894	True	1	1	1	0	0.9	1234174219	True
C9279FD	2859108	P46013	MKI67	3256	358694	Proliferation marker protein Ki-67	1137	True	2	2	2	0	0.6	1234174523;1235585340	True;True
C9279FD	2859110	P46087	NOP2	812	89301.9	Probable 28S rRNA (cytosine(4447)-C(5))-methyltransferase	884	True	2	2	2	0	7.1	1234177436;1235566919	True;True
C9279FD	2859111	P46100	ATRX	2492	282586	Transcriptional regulator ATRX	1281	True	1	1	1	0	0.7	1234175857	True
C9279FD	2955530	P46199	MTIF2	727	81317.4	Translation initiation factor IF-2, mitochondrial	1410	True	1	1	1	0	2.5	1235585529	True
C9279FD	2859113	P46379	BAG6	1132	119409	Large proline-rich protein BAG6	978	True	1	1	1	0	1.1	1235579669	True
C9279FD	2859114	P46459	NSF	744	82594.4	Vesicle-fusing ATPase	997	True	1	1	1	0	1.3	1234174493	True
C9279FD	2859119	P46777	RPL5	297	34362.6	60S ribosomal protein L5	386	True	2	2	2	0	17.8	1234175716;1234175717;1234177316	True;True;True
C9279FD	2859123	P46782	RPS5	204	22876.4	40S ribosomal protein S5	256	True	3	3	3	0	23.5	1234174968;1235576213;1235595933	True;True;True
C9279FD	2859124	P46783	RPS10	165	18897.8	40S ribosomal protein S10	726	True	1	1	1	0	5.5	1234174331	True
C9279FD	2903427	P46939	UTRN	3433	394466	Utrophin	1284	True	1	1	1	0	0.3	1235565579	True
C9279FD	2859126	P46940	IQGAP1	1657	189252	Ras GTPase-activating-like protein IQGAP1	168	True	4	4	4	0	6	1234175737;1234176439;1234177072;1235574866	True;True;True;True
C9279FD	2859129	P47756	CAPZB	277	31350.5	F-actin-capping protein subunit beta	925	True	2	2	2	0	10.8	1235564742;1235578837	True;True
C9279FD	2859130	P47813	EIF1AX	144	16460.4	Eukaryotic translation initiation factor 1A, X-chromosomal	285	True	3	3	0	3	34.7	1234175156;1234176362;1711537787	False;False;False
C9279FD	2859132	P47897	QARS1	775	87798.7	Glutamine--tRNA ligase	231	True	4	4	4	0	7	1234174223;1234175407;1235590234;1235595301	True;True;True;True
C9279FD	2954503	P47985	UQCRFS1	274	29668	Cytochrome b-c1 complex subunit Rieske, mitochondrial	346	True	3	4	0	4	15	1234175675;1234175885;1234176026;1234176027;1234176055	False;False;False;False;False
C9279FD	2859135	P48163	ME1	572	64149.7	NADP-dependent malic enzyme	1048	True	1	1	1	0	1.2	1234174138	True
C9279FD	2859138	P48444	ARCN1	511	57210.4	Coatomer subunit delta	812	True	1	1	1	0	2.5	1711535384	True
C9279FD	2859143	P48634	PRRC2A	2157	228863	Protein PRRC2A	1021	True	1	1	1	0	0.6	1235580240	True
C9279FD	2859145	P48643	CCT5	541	59671	T-complex protein 1 subunit epsilon	59	True	7	7	7	0	23.7	1234175274;1234175388;1234175686;1234176972;1234176973;1234176974;1234177125;1234177169;1234177170;1234177318	True;True;True;True;True;True;True;True;True;True
C9279FD	2954506	P48681	NES	1621	177439	Nestin	665	True	2	2	2	0	1.7	1234174731;1711538161	True;True
C9279FD	2888916	P48739	PITPNB	271	31540.1	Phosphatidylinositol transfer protein beta isoform	827	True	2	2	2	0	9.6	1235560929;1235570472	True;True
C9279FD	3455840	P48751	SLC4A3	1232	135791	Anion exchange protein 3	1173	False	1	1	0	1	0.9	1234174816	False
C9279FD	2903432	P49006	MARCKSL1	195	19528.8	MARCKS-related protein	202	True	4	4	4	0	26.7	1234174756;1234177142;1234177143;1234177203;1234177308	True;True;True;True;True
C9279FD	2859154	P49189	ALDH9A1	494	53801.9	4-trimethylaminobutyraldehyde dehydrogenase	859	True	2	2	2	0	9.1	1234177051;1235562716	True;True
C9279FD	2859156	P49321	NASP	788	85237.7	Nuclear autoantigenic sperm protein	46	True	9	9	9	0	24.9	1234174464;1234174942;1234175163;1234177027;1234177349;1234177351;1234177454;1235565367;1235569052;1711530676	True;True;True;True;True;True;True;True;True;True
C9279FD	2859157	P49327	FASN	2511	273427	Fatty acid synthase	9	True	17	17	17	0	16.3	1234174814;1234175191;1234175785;1234176196;1234176500;1234176585;1234176701;1234176755;1234176838;1234176907;1234176908;1234177100;1234177101;1234177102;1234177112;1234177122;1234177132;1234177321;1234177322;1234177366;1235576168;1235579783	True;True;True;True;True;True;True;True;True;True;True;True;True;True;True;True;True;True;True;True;True;True
C9279FD	2859160	P49366	DHPS	369	40970.6	Deoxyhypusine synthase	838	True	1	1	1	0	4.9	1234175668	True
C9279FD	2859161	P49368	CCT3	545	60533.9	T-complex protein 1 subunit gamma	68	True	7	7	7	0	18	1234174200;1234174421;1234174553;1234174594;1234176141;1234176676;1235587105	True;True;True;True;True;True;True
C9279FD	2859162	P49411	TUFM	452	49541.6	Elongation factor Tu, mitochondrial	699	True	1	1	1	0	2.4	1234174738	True
C9279FD	3028888	P49441	INPP1	399	43998	Inositol polyphosphate 1-phosphatase	1561	True	1	1	1	0	3.5	1235582205	True
C9279FD	2954508	P49448	GLUD2	558	61434	Glutamate dehydrogenase 2, mitochondrial	458	False	1	1	0	1	2	1234174539	False
C9279FD	2859164	P49454	CENPF	3210	367765	Centromere protein F	181	True	5	5	5	0	1.8	1234174262;1234174680;1234175230;1235578332;1235595658	True;True;True;True;True
C9279FD	2903434	P49459	UBE2A	152	17315.4	Ubiquitin-conjugating enzyme E2 A	1361	True	1	1	0	1	13.2	1234176387	False
C9279FD	2859166	P49585	PCYT1A	367	41731	Choline-phosphate cytidylyltransferase A	810	True	1	1	0	1	3.3	1235577566	False
C9279FD	2859167	P49588	AARS1	968	106810	Alanine--tRNA ligase, cytoplasmic	173	True	7	7	7	0	12.9	1234175157;1234175625;1234176763;1235571518;1235575870;1235583031;1235590400;1235595685	True;True;True;True;True;True;True;True
C9279FD	2859171	P49642	PRIM1	420	49902.1	DNA primase small subunit	1074	True	1	1	1	0	5.2	1234176537;1234176538	True;True
C9279FD	2859172	P49643	PRIM2	509	58806	DNA primase large subunit	923	True	1	1	1	0	2	1234174613	True
C9279FD	2859174	P49720	PSMB3	205	22948.9	Proteasome subunit beta type-3	1097	True	1	1	1	0	8.8	1234175644;1234175645	True;True
C9279FD	2859175	P49721	PSMB2	201	22836.3	Proteasome subunit beta type-2	1030	True	1	1	1	0	10.4	1234176369;1235586038	True;True
C9279FD	2859176	P49736	MCM2	904	101896	DNA replication licensing factor MCM2	132	True	5	5	5	0	8.7	1234174586;1234174973;1234175206;1234175853;1711540338	True;True;True;True;True
C9279FD	2954509	P49747	COMP	757	82860.5	Cartilage oligomeric matrix protein	1726	True	1	1	1	0	1.5	1234174561	True
C9279FD	2861793	P49756	RBM25	843	100186	RNA-binding protein 25	542	True	4	5	5	0	5.1	1234174851;1234174886;1234175137;1234175138;1235571225;1235594042	True;True;True;True;True;True
C9279FD	2859180	P49773	HINT1	126	13801.9	Histidine triad nucleotide-binding protein 1	263	True	3	3	3	0	41.3	1234176669;1234176758;1234176759;1234177028;1234177029;1235563821	True;True;True;True;True;True
C9279FD	2859181	P49792	RANBP2	3224	358199	E3 SUMO-protein ligase RanBP2	332	True	3	3	3	0	2.2	1234175646;1234177042;1235588258	True;True;True
C9279FD	2861794	P49903	SEPHS1	392	42910.6	Selenide, water dikinase 1	868	True	1	1	1	0	7.9	1234177020	True
C9279FD	2954513	P49914	MTHFS	203	23255.7	5-formyltetrahydrofolate cyclo-ligase	1362	True	1	1	1	0	5.9	1235577768	True
C9279FD	2859187	P49915	GMPS	693	76715.4	GMP synthase [glutamine-hydrolyzing]	95	True	6	6	6	0	20.1	1234175928;1234175979;1234175980;1234176303;1234177069;1711536014;1711543696	True;True;True;True;True;True;True
C9279FD	2954514	P49916	LIG3	1009	112907	DNA ligase 3	1155	True	1	1	1	0	1.2	1234174735	True
C9279FD	2859193	P50395	GDI2	445	50663.3	Rab GDP dissociation inhibitor beta	220	True	3	3	1	2	13.5	1234176083;1234176413;1711536684	False;True;False
C9279FD	2955534	P50402	EMD	254	28993.9	Emerin	1543	True	1	1	1	0	3.9	1235588395	True
C9279FD	2859194	P50416	CPT1A	773	88367.7	Carnitine O-palmitoyltransferase 1, liver isoform	1234	True	2	2	2	0	3.4	1235580497;1235587921	True;True
C9279FD	2859196	P50454	SERPINH1	418	46440.6	Serpin H1	236	True	3	3	3	0	10	1234174920;1234175218;1234175219;1234175256	True;True;True;True
C9279FD	2859197	P50502	ST13	369	41331.7	Hsc70-interacting protein	782	True	1	1	0	1	2.7	1234174320	False
C9279FD	2861796	P50552	VASP	380	39829.7	Vasodilator-stimulated phosphoprotein	1019	True	1	1	1	0	2.1	1234174212	True
C9279FD	2903440	P50570	DNM2	870	98064.4	Dynamin-2	193	True	4	4	4	0	9.4	1234175435;1711540464;1711540658;1711544719	True;True;True;True
C9279FD	2859200	P50579	METAP2	478	52891.6	Methionine aminopeptidase 2	576	True	2	2	2	0	8.8	1234175858;1234176646	True;True
C9279FD	2859201	P50583	NUDT2	147	16829.2	Bis(5'-nucleosyl)-tetraphosphatase [asymmetrical]	1106	True	1	1	1	0	4.8	1235593663	True
C9279FD	4553083	P50616	TOB1	345	38154.9	Protein Tob1	1618	True	1	1	1	0	2.9	1234174344	True
C9279FD	2859204	P50851	LRBA	2863	319108	Lipopolysaccharide-responsive and beige-like anchor protein	1207	True	1	1	1	0	0.8	1711536384	True
C9279FD	3027507	P50895	BCAM	628	67405	RecName: Full=Basal cell adhesion molecule; AltName: Full=Auberger B antigen; AltName: Full=B-CAM cell surface glycoprotein; AltName: Full=F8/G253 antigen; AltName: Full=Lutheran antigen; AltName: Full=Lutheran blood group glycoprotein; AltName: CD_a	1589	True	1	1	1	0	2.2	1234175090	True
C9279FD	2859206	P50914	RPL14	215	23431.9	60S ribosomal protein L14	742	True	1	1	1	0	5.6	1235597763	True
C9279FD	2859207	P50990	CCT8	548	59620.6	T-complex protein 1 subunit theta	71	True	8	10	10	0	21.5	1234174720;1234174741;1234174769;1234175660;1234176503;1234177071;1234177083;1234177084;1235561797;1235579331;1235586554	True;True;True;True;True;True;True;True;True;True;True
C9279FD	2859208	P50991	CCT4	539	57924.3	T-complex protein 1 subunit delta	66	True	7	7	7	0	24.5	1234174185;1234174726;1234175062;1234175939;1234175940;1234176667;1234176668;1234177136;1235597754	True;True;True;True;True;True;True;True;True
C9279FD	2859209	P50993	ATP1A2	1020	112265	Sodium/potassium-transporting ATPase subunit alpha-2	476	False	1	1	0	1	1.5	1234175177	False
C9279FD	2859210	P50995	ANXA11	505	54389.7	Annexin A11	999	True	1	1	1	0	2.4	1235589452	True
C9279FD	2903441	P51003	PAPOLA	745	82842.6	Poly(A) polymerase alpha	1059	True	1	1	1	0	2.7	1234176194	True
C9279FD	2859211	P51114	FXR1	621	69720.8	Fragile X mental retardation syndrome-related protein 1	185	True	4	4	4	0	9.3	1234174984;1234175985;1234176403;1234176849	True;True;True;True
C9279FD	2859212	P51116	FXR2	673	74223.3	Fragile X mental retardation syndrome-related protein 2	1114	True	2	2	2	0	5.5	1234176864;1235562151	True;True
C9279FD	2859217	P51532	SMARCA4	1647	184646	Transcription activator BRG1	294	True	3	3	3	0	1.6	1234174601;1234175199;1234175410;1235574953	True;True;True;True
C9279FD	2861798	P51587	BRCA2	3418	384202	Breast cancer type 2 susceptibility protein	19	True	14	14	14	0	6.1	1234174250;1234174304;1234174589;1234174660;1234174804;1234175112;1234175536;1234175622;1234175941;1234176281;1234176471;1234176472;1234176495;1234176496;1234176642;1234176871	True;True;True;True;True;True;True;True;True;True;True;True;True;True;True;True
C9279FD	2859222	P51610	HCFC1	2035	208733	Host cell factor 1	548	True	2	2	2	0	2.2	1234176113;1234176114;1234176707	True;True;True
C9279FD	2859224	P51659	HSD17B4	736	79686.4	Peroxisomal multifunctional enzyme type 2	423	True	2	2	2	0	4.8	1234174960;1234176033	True;True
C9279FD	2859225	P51665	PSMD7	324	37025.4	26S proteasome non-ATPase regulatory subunit 7	845	True	1	1	1	0	5.2	1234175745	True
C9279FD	3052580	P51687	SUOX	545	60283	Sulfite oxidase, mitochondrial	1622	True	1	1	1	0	2.4	1234174737	True
C9279FD	2859226	P51812	RPS6KA3	740	83736	Ribosomal protein S6 kinase alpha-3	903	True	1	1	0	1	1.4	1235587123	False
C9279FD	2859227	P51858	HDGF	240	26788.3	Hepatoma-derived growth factor	56	True	10	11	11	0	50	1234174251;1234174308;1234174345;1234175821;1234175822;1234175914;1234175915;1234176294;1234176942;1234177243;1234177244;1235566762;1235594032;1711535681	True;True;True;True;True;True;True;True;True;True;True;True;True;True
C9279FD	2861802	P51970	NDUFA8	172	20105	NADH dehydrogenase [ubiquinone] 1 alpha subcomplex subunit 8	1066	True	1	1	1	0	4.7	1234174239	True
C9279FD	2859230	P51991	HNRNPA3	378	39595	Heterogeneous nuclear ribonucleoprotein A3	216	True	3	3	3	0	14.3	1234174559;1234176458;1234176686;1234176687	True;True;True;True
C9279FD	2859231	P52209	PGD	483	53140	6-phosphogluconate dehydrogenase, decarboxylating	947	True	1	1	1	0	3.5	1234175141	True
C9279FD	2859232	P52272	HNRNPM	730	77515.6	Heterogeneous nuclear ribonucleoprotein M	139	True	5	6	6	0	16.2	1234174275;1234175434;1234176200;1234177264;1234177273;1234177274;1234177314;1234177315	True;True;True;True;True;True;True;True
C9279FD	2859233	P52292	KPNA2	529	57861.9	Importin subunit alpha-1	149	True	4	4	4	0	17.8	1234175060;1234176153;1234176842;1234176843;1235570547	True;True;True;True;True
C9279FD	2888923	P52594	AGFG1	562	58260.2	Arf-GAP domain and FG repeat-containing protein 1	1285	True	1	1	1	0	3.9	1234176405;1234176406	True;True
C9279FD	2859241	P52597	HNRNPF	415	45671.9	Heterogeneous nuclear ribonucleoprotein F	112	True	5	6	5	1	28.9	1234175611;1234175831;1234176162;1234177176;1234177187;1235579339;1711537539	True;False;True;True;True;True;True
C9279FD	2859244	P52701	MSH6	1360	152786	DNA mismatch repair protein Msh6	969	True	1	1	1	0	1.2	1235575148	True
C9279FD	3023707	P52732	KIF11	1056	119159	Kinesin-like protein KIF11	1040	True	1	1	1	0	1	1234174530	True
C9279FD	2859248	P52788	SMS	366	41268.2	Spermine synthase	959	True	1	1	1	0	6.3	1711536758	True
C9279FD	2861804	P52789	HK2	917	102380	Hexokinase-2	658	True	2	2	2	0	2.6	1234174521;1235582582;1235594840	True;True;True
C9279FD	2859249	P52888	THOP1	689	78839.8	Thimet oligopeptidase	469	True	2	2	2	0	3.5	1235590515;1711534627	True;True
C9279FD	2859250	P52907	CAPZA1	286	32922.8	F-actin-capping protein subunit alpha-1	719	True	1	1	1	0	5.2	1234175043	True
C9279FD	2859251	P52948	NUP98	1817	197579	Nuclear pore complex protein Nup98-Nup96	881	True	2	2	2	0	1.5	1234175659;1235589202	True;True
C9279FD	2859253	P53041	PPP5C	499	56878.7	Serine/threonine-protein phosphatase 5	1039	True	1	1	1	0	4.2	1234176325	True
C9279FD	2859257	P53396	ACLY	1101	120839	ATP-citrate synthase	114	True	5	5	5	0	9.6	1234174792;1234175758;1234176649;1234176903;1234176932;1235564187	True;True;True;True;True;True
C9279FD	2859261	P53621	COPA	1224	138346	Coatomer subunit alpha	716	True	1	1	1	0	1.1	1711535605	True
C9279FD	2859263	P53675	CLTCL1	1640	187030	Clathrin heavy chain 2	80	False	1	1	0	1	0.7	1234174718	False
C9279FD	2859267	P53803	POLR2K	58	7004.2	DNA-directed RNA polymerases I, II, and III subunit RPABC4	1383	True	1	1	1	0	19	1235567819	True
C9279FD	2861805	P53990	IST1	364	39750.5	IST1 homolog	1144	True	1	1	1	0	2.5	1235588026	True
C9279FD	2859268	P53999	SUB1	127	14395.3	Activated RNA polymerase II transcriptional coactivator p15	393	True	2	2	2	0	18.9	1234174572;1711532877	True;True
C9279FD	2859269	P54098	POLG	1239	139562	DNA polymerase subunit gamma-1	1457	True	1	1	1	0	1.4	1235573896	True
C9279FD	2859270	P54105	CLNS1A	237	26215.3	Methylosome subunit pICln	797	True	1	1	1	0	10.5	1235580844	True
C9279FD	2859271	P54136	RARS1	660	75379	Arginine--tRNA ligase, cytoplasmic	291	True	3	3	3	0	6.4	1234174355;1234176388;1711541434	True;True;True
C9279FD	2859272	P54252	ATXN3	361	41780.9	Ataxin-3	1450	True	1	1	1	0	3.9	1711539162	True
C9279FD	2903453	P54278	PMS2	862	95796.6	Mismatch repair endonuclease PMS2	1500	True	1	1	1	0	4.5	1234177399	True
C9279FD	2859274	P54577	YARS1	528	59143.5	Tyrosine--tRNA ligase, cytoplasmic	241	True	6	6	6	0	10.8	1234174307;1234174566;1235564930;1235569199;1235584617;1711544405	True;True;True;True;True;True
C9279FD	2859275	P54578	USP14	494	56069.1	Ubiquitin carboxyl-terminal hydrolase 14	174	True	4	4	4	0	10.9	1234174788;1234175797;1234175798;1234176452;1234176453;1234176602;1234176603	True;True;True;True;True;True;True
C9279FD	3023454	P54646	PRKAA2	552	62319.6	5'-AMP-activated protein kinase catalytic subunit alpha-2	1691	True	1	1	1	0	5.8	1234177012	True
C9279FD	2859277	P54652	HSPA2	639	70021	Heat shock-related 70 kDa protein 2	38	False	4	4	1	3	6.1	1234175257;1234175474;1235587296;1235596044	False;False;False;True
C9279FD	2859280	P54727	RAD23B	409	43171.2	UV excision repair protein RAD23 homolog B	441	True	2	2	2	0	6.8	1234174403;1235563881	True;True
C9279FD	2903454	P54920	NAPA	295	33232.7	Alpha-soluble NSF attachment protein	1192	True	1	1	1	0	6.1	1711536896	True
C9279FD	2859286	P55010	EIF5	431	49222.8	Eukaryotic translation initiation factor 5	180	True	4	4	4	0	8.6	1234174883;1234175800;1234175801;1234175841;1234175842;1234176014;1235561626	True;True;True;True;True;True;True
C9279FD	2859287	P55036	PSMD4	377	40736.7	26S proteasome non-ATPase regulatory subunit 4	739	True	1	1	0	1	4.5	1234175753	False
C9279FD	2859289	P55060	CSE1L	971	110417	Exportin-2	298	True	3	3	3	0	5	1234174347;1235586311;1235589081	True;True;True
C9279FD	2859291	P55072	VCP	806	89321.8	Transitional endoplasmic reticulum ATPase	39	True	9	10	10	0	19.7	1234174191;1234174429;1234174880;1234175041;1234176115;1234176269;1234176554;1234176555;1234177255;1234177256;1234177364;1711536293	True;True;True;True;True;True;True;True;True;True;True;True
C9279FD	2859292	P55081	MFAP1	439	51958.5	Microfibrillar-associated protein 1	1218	True	1	1	1	0	3.2	1234175352	True
C9279FD	2859294	P55084	HADHB	474	51294.5	Trifunctional enzyme subunit beta, mitochondrial	908	True	1	2	2	0	5.5	1234176886;1235584873	True;True
C9279FD	2859296	P55209	NAP1L1	391	45374.2	Nucleosome assembly protein 1-like 1	188	True	4	5	5	0	25.1	1234175598;1234176223;1234177160;1234177377;1235594551	True;True;True;True;True
C9279FD	2859299	P55265	ADAR	1226	136066	Double-stranded RNA-specific adenosine deaminase	745	True	1	1	1	0	0.8	1711533823	True
C9279FD	2859301	P55327	TPD52	224	24327	Tumor protein D52	535	True	2	2	2	0	20.1	1234174666;1234177152;1234177153	True;True;True
C9279FD	2903455	P55735	SEC13	322	35540.5	Protein SEC13 homolog	844	True	1	1	1	0	5.3	1234175336	True
C9279FD	2859303	P55786	NPEPPS	919	103276	Puromycin-sensitive aminopeptidase	255	True	3	3	2	1	5.8	1234174768;1234176735;1235585108	True;True;False
C9279FD	2954531	P55789	GFER	205	23449.2	FAD-linked sulfhydryl oxidase ALR	1558	True	1	1	1	0	12.2	1711529476	True
C9279FD	2859304	P55795	HNRNPH2	449	49263.6	Heterogeneous nuclear ribonucleoprotein H2	440	True	2	2	1	1	8.5	1234176106;1235597134	True;False
C9279FD	2859305	P55809	OXCT1	520	56157.6	Succinyl-CoA:3-ketoacid coenzyme A transferase 1, mitochondrial	289	True	3	3	3	0	11.7	1234176003;1234176386;1711538699	True;True;True
C9279FD	2859307	P55884	EIF3B	814	92481.6	Eukaryotic translation initiation factor 3 subunit B	697	True	1	1	1	0	2	1234175448	True
C9279FD	2859308	P55957	BID	195	21994.7	BH3-interacting domain death agonist	1063	True	1	1	1	0	6.7	1234174975	True
C9279FD	2859310	P56192	MARS1	900	101116	Methionine--tRNA ligase, cytoplasmic	821	True	1	1	1	0	1.1	1235568417	True
C9279FD	2903456	P56385	ATP5ME	69	7933.2	ATP synthase subunit e, mitochondrial	634	True	2	2	2	0	34.8	1234174360;1234174948	True;True
C9279FD	2859314	P56945	BCAR1	870	93371.9	Breast cancer anti-estrogen resistance protein 1	1403	True	1	1	1	0	1.4	1235581096	True
C9279FD	2859315	P57053	H2BS1	126	13944.2	Histone H2B type F-S	328	False	3	5	0	5	24.6	1234174126;1234174180;1234175412;1234175413;1234175450	False;False;False;False;False
C9279FD	2859319	P57721	PCBP3	371	39465.3	Poly(rC)-binding protein 3	63	False	1	1	0	1	3.8	1234174842	False
C9279FD	3027126	P57764	GSDMD	484	52801	RecName: Full=Gasdermin-D; AltName: Full=Gasdermin domain-containing protein 1	1381	True	1	1	1	0	7	1234177235	True
C9279FD	2859322	P58107	EPPK1	5090	555621	Epiplakin	44	True	11	11	11	0	4.2	1234175533;1234175534;1234175637;1234176402;1234176618;1234176696;1234176697;1235577734;1235586911;1235593565;1711533902;1711538885;1711539562;1711543347	True;True;True;True;True;True;True;True;True;True;True;True;True;True
C9279FD	2859324	P58876	H2BC5	126	13936.2	Histone H2B type 1-D	328	False	3	5	0	5	24.6	1234174126;1234174180;1234175412;1234175413;1234175450	False;False;False;False;False
C9279FD	2859327	P59998	ARPC4	168	19667	Actin-related protein 2/3 complex subunit 4	850	True	1	1	1	0	11.3	1234176065	True
C9279FD	2859329	P60174	TPI1	286	30791	Triosephosphate isomerase	103	True	6	6	6	0	30.4	1234175160;1234175511;1234175512;1234176163;1234176316;1234176939;1234177018	True;True;True;True;True;True;True
C9279FD	2859330	P60228	EIF3E	445	52220.8	Eukaryotic translation initiation factor 3 subunit E	713	True	1	1	1	0	2.9	1234175042	True
C9279FD	2859334	P60660	MYL6	151	16930.1	Myosin light polypeptide 6	876	True	1	1	1	0	10.6	1234175673;1234175674	True;True
C9279FD	2859335	P60709	ACTB	375	41736.8	Actin, cytoplasmic 1	16	False	15	22	0	22	66.1	1234174204;1234174442;1234174476;1234174479;1234175485;1234175486;1234175767;1234175768;1234176189;1234176203;1234176204;1234176359;1234176573;1234176574;1234176599;1234176600;1234177036;1234177037;1234177076;1234177079;1234177206;1234177207;1234177208;1234177209;1234177215;1234177216;1234177373;1234177374;1234177390;1234177391;1234177392;1235565403;1235578959;1235595709;1711540085	False;False;False;False;False;False;False;False;False;False;False;False;False;False;False;False;False;False;False;False;False;False;False;False;False;False;False;False;False;False;False;False;False;False;False
C9279FD	2859336	P60842	EIF4A1	406	46153.9	Eukaryotic initiation factor 4A-I	49	True	9	11	5	6	26.1	1234174338;1234175128;1234176480;1234176481;1234176482;1234176499;1234177062;1234177279;1234177357;1234177358;1235572691;1235579020;1235597470	False;False;True;True;True;True;False;False;False;False;False;True;True
C9279FD	2859338	P60891	PRPS1	318	34834.2	Ribose-phosphate pyrophosphokinase 1	412	True	2	2	1	1	18.9	1234175501;1234175502;1235566318	False;False;True
C9279FD	2859339	P60900	PSMA6	246	27399.5	Proteasome subunit alpha type-6	775	True	1	1	1	0	7.3	1234175802;1234175803	True;True
C9279FD	2903463	P60953	CDC42	191	21258.6	Cell division control protein 42 homolog	144	True	5	5	5	0	23	1234174918;1234175586;1234176084;1234176085;1234176357;1234176358;1234176702;1234176703	True;True;True;True;True;True;True;True
C9279FD	2859340	P60981	DSTN	165	18505.7	Destrin	1020	True	1	1	1	0	15.2	1234176770	True
C9279FD	2859342	P61011	SRP54	504	55704.7	Signal recognition particle 54 kDa protein	982	True	1	1	1	0	2	1234174407	True
C9279FD	2859343	P61024	CKS1B	79	9660.2	Cyclin-dependent kinases regulatory subunit 1	1357	True	1	1	1	0	32.9	1234177014	True
C9279FD	2859349	P61163	ACTR1A	376	42613.8	Alpha-centractin	497	True	2	2	1	1	9.3	1234175300;1235595072	True;False
C9279FD	2859351	P61204	ARF3	181	20600.8	ADP-ribosylation factor 3	277	False	3	3	0	3	18.2	1234175929;1234177271;1711540772	False;False;False
C9279FD	2859352	P61221	ABCE1	599	67314.4	ATP-binding cassette sub-family E member 1	783	True	1	1	1	0	1.2	1234174130	True
C9279FD	2880224	P61224	RAP1B	184	20824.8	Ras-related protein Rap-1b	917	True	1	1	0	1	8.2	1234175271	False
C9279FD	2859354	P61247	RPS3A	264	29944.9	40S ribosomal protein S3a	87	True	7	7	7	0	23.5	1234175282;1234175335;1234175761;1234175963;1234175964;1234176111;1235563304;1235590446;1235595798	True;True;True;True;True;True;True;True;True
C9279FD	2859356	P61289	PSME3	254	29506.1	Proteasome activator complex subunit 3	709	True	1	1	1	0	4.7	1234174838	True
C9279FD	2859357	P61313	RPL15	204	24146.1	60S ribosomal protein L15	1087	True	1	1	1	0	5.9	1234174978	True
C9279FD	2859361	P61513	RPL37A	92	10275.3	60S ribosomal protein L37a	1075	True	1	1	1	0	19.6	1234175549	True
C9279FD	2859364	P61604	HSPE1	102	10931.7	10 kDa heat shock protein, mitochondrial	262	True	3	3	3	0	32.4	1234174149;1234174650;1234175014	True;True;True
C9279FD	2861816	P61769	B2M	119	13714.6	Beta-2-microglobulin	1259	True	1	1	1	0	18.5	1234176586	True
C9279FD	2954547	P61960	UFM1	85	9117.6	Ubiquitin-fold modifier 1	1345	True	1	1	1	0	41.2	1235591514	True
C9279FD	2859372	P61966	AP1S1	158	18733	AP-1 complex subunit sigma-1A	1225	True	1	1	1	0	10.1	1234175570	True
C9279FD	2859374	P61978	HNRNPK	463	50976.3	Heterogeneous nuclear ribonucleoprotein K	25	True	14	15	15	0	36.5	1234174221;1234174303;1234174319;1234174351;1234174570;1234174692;1234174998;1234174999;1234175348;1234175572;1234175573;1234175701;1234176633;1234176634;1234177313;1234177361;1235561991;1235567131;1711534960	True;True;True;True;True;True;True;True;True;True;True;True;True;True;True;True;True;True;True
C9279FD	2859375	P61981	YWHAG	247	28302.6	14-3-3 protein gamma	261	True	4	4	2	2	25.1	1234174489;1234176928;1234176929;1235578436;1235583684;1235584827	False;True;True;True;False;False
C9279FD	2859376	P62081	RPS7	194	22126.9	40S ribosomal protein S7	158	True	4	4	4	0	25.8	1234174688;1234176372;1234176558;1234176559;1235594613	True;True;True;True;True
C9279FD	2859377	P62136	PPP1CA	330	37512.1	Serine/threonine-protein phosphatase PP1-alpha catalytic subunit	1005	True	1	1	1	0	3	1235585512	True
C9279FD	2859380	P62191	PSMC1	440	49184.5	26S protease regulatory subunit 4	869	True	1	1	1	0	2	1234174171	True
C9279FD	2859382	P62241	RPS8	208	24205.2	40S ribosomal protein S8	215	True	3	3	3	0	18.8	1234174649;1234174979;1234175354;1234175355;1235595502	True;True;True;True;True
C9279FD	2859383	P62244	RPS15A	130	14839.5	40S ribosomal protein S15a	788	True	1	1	1	0	15.4	1234176209	True
C9279FD	2859384	P62249	RPS16	146	16445.3	40S ribosomal protein S16	853	True	1	1	1	0	6.8	1234174300	True
C9279FD	2859386	P62258	YWHAE	255	29173.9	14-3-3 protein epsilon	75	True	8	9	8	1	50.6	1234174489;1234176909;1234176910;1234177382;1234177425;1234177426;1234177427;1235561816;1235562698;1235582333;1235586806;1711532089;1711533216	False;True;True;True;True;True;True;True;True;True;True;True;True
C9279FD	2859388	P62266	RPS23	143	15807.6	40S ribosomal protein S23	178	True	4	4	4	0	28	1234174461;1234176996;1234176997;1234176998;1234177074;1234177075	True;True;True;True;True;True
C9279FD	2859389	P62269	RPS18	152	17718.7	40S ribosomal protein S18	484	True	2	2	2	0	13.2	1234174178;1234174549	True;True
C9279FD	2859392	P62280	RPS11	158	18430.7	40S ribosomal protein S11	732	True	1	1	1	0	6.3	1235569098	True
C9279FD	2859394	P62308	SNRPG	76	8496.1	Small nuclear ribonucleoprotein G	1331	True	1	1	1	0	40.8	1234177198	True
C9279FD	2859397	P62316	SNRPD2	118	13526.9	Small nuclear ribonucleoprotein Sm D2	867	True	1	1	1	0	8.5	1235593071	True
C9279FD	2859398	P62318	SNRPD3	126	13916.2	Small nuclear ribonucleoprotein Sm D3	924	True	1	1	1	0	7.1	1234174318	True
C9279FD	2859399	P62328	TMSB4X	44	5052.7	Thymosin beta-4	1359	True	1	1	1	0	40.9	1235589447	True
C9279FD	2859401	P62333	PSMC6	389	44173	26S protease regulatory subunit 10B	718	True	1	1	1	0	3.6	1234174863	True
C9279FD	2859402	P62424	RPL7A	266	29995.6	60S ribosomal protein L7a	979	True	1	1	1	0	6	1234175520	True
C9279FD	2859403	P62487	POLR2G	172	19294.3	DNA-directed RNA polymerase II subunit RPB7	1251	True	1	1	1	0	12.8	1234176248	True
C9279FD	2859404	P62495	ETF1	437	49030.9	Eukaryotic peptide chain release factor subunit 1	407	True	2	2	2	0	11.4	1234176116;1234176117;1711542092	True;True;True
C9279FD	2954549	P62699	YPEL5	121	13841.7	Protein yippee-like 5	1435	True	1	1	1	0	11.6	1234175079	True
C9279FD	2859406	P62701	RPS4X	263	29597.7	40S ribosomal protein S4, X isoform	371	True	2	2	2	0	9.9	1234174217;1234175496	True;True
C9279FD	2859407	P62714	PPP2CB	309	35575.1	Serine/threonine-protein phosphatase 2A catalytic subunit beta isoform	843	False	1	1	0	1	8.1	1234176691	False
C9279FD	2859408	P62736	ACTA2	377	42009	Actin, aortic smooth muscle	16	False	5	5	0	5	15.6	1234174204;1234174442;1234174476;1234174479;1234175485;1234175486	False;False;False;False;False;False
C9279FD	2859410	P62750	RPL23A	156	17695.1	60S ribosomal protein L23a	701	True	1	1	1	0	8.3	1235590595	True
C9279FD	2859411	P62753	RPS6	249	28680.7	40S ribosomal protein S6	218	True	3	3	3	0	10.4	1234174213;1234175550;1234175769	True;True;True
C9279FD	2859412	P62805	H4C1	103	11367.3	Histone H4	245	True	3	3	3	0	29.1	1234174215;1234174668;1234176018	True;True;True
C9279FD	2859413	P62807	H2BC4	126	13906.1	Histone H2B type 1-C/E/F/G/I	328	False	3	5	0	5	24.6	1234174126;1234174180;1234175412;1234175413;1234175450	False;False;False;False;False
C9279FD	2859415	P62826	RAN	216	24423.1	GTP-binding nuclear protein Ran	410	True	2	2	2	0	17.6	1234175463;1234176807	True;True
C9279FD	2859416	P62829	RPL23	140	14865.5	60S ribosomal protein L23	375	True	2	3	3	0	30	1234176485;1234176505;1235583950	True;True;True
C9279FD	2880225	P62834	RAP1A	184	20987.2	Ras-related protein Rap-1A	917	False	1	1	0	1	8.2	1234175271	False
C9279FD	2859417	P62841	RPS15	145	17040.1	40S ribosomal protein S15	1294	True	1	2	2	0	18.6	1234177021;1234177022;1234177023;1234177030	True;True;True;True
C9279FD	2859418	P62847	RPS24	133	15423.2	40S ribosomal protein S24	694	True	1	1	1	0	9	1234174793	True
C9279FD	2859420	P62854	RPS26	115	13015.4	40S ribosomal protein S26	808	True	1	1	1	0	13	1234175250	True
C9279FD	2859422	P62861	FAU	59	6647.9	40S ribosomal protein S30	1387	True	1	1	1	0	16.9	1234174325	True
C9279FD	2859423	P62873	GNB1	340	37377	Guanine nucleotide-binding protein G(I)/G(S)/G(T) subunit beta-1	628	True	2	2	1	1	13.8	1234176443;1234176444;1234176741	False;False;True
C9279FD	2859426	P62879	GNB2	340	37331.1	Guanine nucleotide-binding protein G(I)/G(S)/G(T) subunit beta-2	461	True	2	3	2	1	13.8	1234176443;1234176444;1234176748;1234176768	False;False;True;True
C9279FD	2859429	P62899	RPL31	125	14462.9	60S ribosomal protein L31	434	True	2	2	2	0	19.2	1234174386;1234175236	True;True
C9279FD	2859431	P62910	RPL32	135	15859.8	60S ribosomal protein L32	1016	True	1	1	1	0	12.6	1234176010	True
C9279FD	2859432	P62913	RPL11	178	20252.4	60S ribosomal protein L11	279	True	3	3	3	0	16.9	1234174129;1234176434;1234176578;1234176579	True;True;True;True
C9279FD	2859433	P62917	RPL8	257	28024.7	60S ribosomal protein L8	394	True	2	2	2	0	8.2	1234176212;1234176213;1234176407;1234176408;1234176409	True;True;True;True;True
C9279FD	2859434	P62937	PPIA	165	18012.5	Peptidyl-prolyl cis-trans isomerase A	73	True	7	7	6	1	47.9	1234174265;1234174400;1234174766;1234175172;1234176812;1235568965;1235591254;1711532511	True;True;True;False;True;True;True;True
C9279FD	2903475	P62942	FKBP1A	108	11950.7	Peptidyl-prolyl cis-trans isomerase FKBP1A	1290	True	1	1	1	0	31.5	1234177249	True
C9279FD	2859435	P62979	RPS27A	156	17964.9	Ubiquitin-40S ribosomal protein S27a	518	True	2	2	0	2	18.6	1234175006;1234175007;1234175473	False;False;False
C9279FD	2859436	P62987	UBA52	128	14728.3	Ubiquitin-60S ribosomal protein L40	518	False	2	2	0	2	22.7	1234175006;1234175007;1234175473	False;False;False
C9279FD	2859437	P62993	GRB2	217	25206.4	Growth factor receptor-bound protein 2	796	True	1	1	1	0	4.6	1235572995	True
C9279FD	2903476	P63000	RAC1	192	21450.1	Ras-related C3 botulinum toxin substrate 1	1033	True	1	1	0	1	6.2	1234174905	False
C9279FD	2859440	P63092	GNAS	394	45664.6	Guanine nucleotide-binding protein G(s) subunit alpha isoforms short	977	True	1	1	0	1	4.1	1234175447	False
C9279FD	2859443	P63104	YWHAZ	245	27745.1	14-3-3 protein zeta/delta	32	True	11	11	5	6	44.9	1234174489;1234174631;1234175056;1234175057;1234176101;1234177147;1234177148;1234177211;1234177212;1234177213;1234177359;1234177360;1235565351;1235566012;1235594990;1711543489	False;True;True;True;True;False;False;False;False;False;False;False;True;False;True;False
C9279FD	2903478	P63146	UBE2B	152	17312.4	Ubiquitin-conjugating enzyme E2 B	1361	False	1	1	0	1	13.2	1234176387	False
C9279FD	2859444	P63151	PPP2R2A	447	51692.1	Serine/threonine-protein phosphatase 2A 55 kDa regulatory subunit B alpha isoform	750	True	1	1	1	0	7.4	1234177118	True
C9279FD	2859448	P63173	RPL38	70	8217.9	60S ribosomal protein L38	1212	True	1	1	1	0	17.1	1234174882	True
C9279FD	2859449	P63208	SKP1	163	18658	S-phase kinase-associated protein 1	753	True	1	1	1	0	7.4	1234174911	True
C9279FD	2859450	P63220	RPS21	83	9111.4	40S ribosomal protein S21	384	True	2	3	3	0	28.9	1234174376;1235578208;1711542862	True;True;True
C9279FD	2859451	P63241	EIF5A	154	16832.3	Eukaryotic translation initiation factor 5A-1	361	True	2	2	1	1	23.4	1234174620;1234176747	False;True
C9279FD	2859452	P63244	GNB2L1	317	35076.7	Receptor of activated protein C kinase 1	210	True	3	3	3	0	20.2	1234175480;1234176271;1234176272;1234176960	True;True;True;True
C9279FD	2859453	P63261	ACTG1	375	41792.9	Actin, cytoplasmic 2	16	True	15	22	0	22	66.1	1234174204;1234174442;1234174476;1234174479;1234175485;1234175486;1234175767;1234175768;1234176189;1234176203;1234176204;1234176359;1234176573;1234176574;1234176599;1234176600;1234177036;1234177037;1234177076;1234177079;1234177206;1234177207;1234177208;1234177209;1234177215;1234177216;1234177373;1234177374;1234177390;1234177391;1234177392;1235565403;1235578959;1235595709;1711540085	False;False;False;False;False;False;False;False;False;False;False;False;False;False;False;False;False;False;False;False;False;False;False;False;False;False;False;False;False;False;False;False;False;False;False
C9279FD	2859454	P63267	ACTG2	376	41876.9	Actin, gamma-enteric smooth muscle	16	False	5	5	0	5	15.7	1234174204;1234174442;1234174476;1234174479;1234175485;1234175486	False;False;False;False;False;False
C9279FD	2859457	P67775	PPP2CA	309	35594.2	Serine/threonine-protein phosphatase 2A catalytic subunit alpha isoform	843	True	1	1	0	1	8.1	1234176691	False
C9279FD	2859458	P67809	YBX1	324	35924.2	Nuclease-sensitive element-binding protein 1	209	True	3	3	2	1	17.3	1234175492;1234175665;1234175666;1234177174;1234177175	False;True;True;True;True
C9279FD	2859461	P67936	TPM4	248	28521.8	Tropomyosin alpha-4 chain	86	True	8	8	5	3	37.9	1234174297;1234174678;1234175173;1234175487;1234175488;1235582219;1235582867;1235584646;1711531437;1711531843;1711543690;1711544385	False;True;True;False;False;True;True;True;False;False;True;True
C9279FD	2859462	P68032	ACTC1	377	42019	Actin, alpha cardiac muscle 1	16	False	5	5	0	5	15.6	1234174204;1234174442;1234174476;1234174479;1234175485;1234175486	False;False;False;False;False;False
C9279FD	2859463	P68036	UBE2L3	154	17861.6	Ubiquitin-conjugating enzyme E2 L3	1152	True	1	1	1	0	16.2	1234176855	True
C9279FD	2859464	P68104	EEF1A1	462	50140.9	Elongation factor 1-alpha 1	27	True	11	16	2	14	43.7	1234174240;1234175134;1234176549;1234176566;1234176923;1234176924;1234176936;1234176937;1234176938;1234177182;1234177342;1234177343;1234177344;1234177369;1234177415;1234177416;1234177419;1234177420;1234177438;1235584704;1711541032;1711541735;1711545141	False;False;False;False;False;False;False;False;False;False;False;False;False;False;True;True;True;True;False;False;False;False;False
C9279FD	2859465	P68133	ACTA1	377	42051.1	Actin, alpha skeletal muscle	16	False	5	5	0	5	15.6	1234174204;1234174442;1234174476;1234174479;1234175485;1234175486	False;False;False;False;False;False
C9279FD	2859466	P68363	TUBA1B	451	50151.6	Tubulin alpha-1B chain	15	True	15	18	0	18	61	1234174285;1234174945;1234174946;1234175126;1234175327;1234175328;1234175408;1234175409;1234175545;1234175566;1234175567;1234175607;1234175630;1234175631;1234175850;1234176421;1234176422;1234176757;1234176774;1234177059;1234177130;1234177134;1234177135;1234177201;1234177202;1234177433	False;False;False;False;False;False;False;False;False;False;False;False;False;False;False;False;False;False;False;False;False;False;False;False;False;False
C9279FD	2859467	P68366	TUBA4A	448	49924.4	Tubulin alpha-4A chain	34	True	10	13	3	10	41.1	1234174945;1234174946;1234175126;1234175408;1234175409;1234175545;1234175607;1234175630;1234175631;1234176421;1234176422;1234176757;1234176774;1234177059;1234177133;1234177146;1234177210	False;False;False;False;False;False;False;False;False;False;False;False;False;False;True;True;True
C9279FD	2859468	P68371	TUBB4B	445	49831	Tubulin beta-4B chain	12	True	17	19	0	19	57.3	1234174409;1234174546;1234174684;1234175215;1234175216;1234175337;1234175620;1234175881;1234175978;1234176730;1234176737;1234177103;1234177104;1234177105;1234177166;1234177167;1235578655;1235578964;1235580412;1235585698;1235591641;1235593960	False;False;False;False;False;False;False;False;False;False;False;False;False;False;False;False;False;False;False;False;False;False
C9279FD	2859470	P68402	PAFAH1B2	229	25569.3	Platelet-activating factor acetylhydrolase IB subunit beta	1382	True	1	1	1	0	3.9	1234174218	True
C9279FD	2859472	P68871	HBB	147	15998.4	Hemoglobin subunit beta	1404	True	1	1	0	1	6.8	1234174588	False
C9279FD	2859473	P69849	NOMO3	1222	134134	Nodal modulator 3	1504	True	1	1	0	1	0.8	1234174449	False
C9279FD	2859474	P69891	HBG1	147	16140.5	Hemoglobin subunit gamma-1	1404	False	1	1	0	1	6.8	1234174588	False
C9279FD	2859475	P69892	HBG2	147	16126.5	Hemoglobin subunit gamma-2	1404	False	1	1	0	1	6.8	1234174588	False
C9279FD	2859476	P69905	HBA1	142	15257.5	Hemoglobin subunit alpha	998	True	1	1	1	0	6.3	1234174288	True
C9279FD	3029478	P78310	CXADR	365	40029.9	Coxsackievirus and adenovirus receptor	1392	True	1	1	1	0	3.6	1711543144	True
C9279FD	2955304	P78337	PITX1	314	34128.1	Pituitary homeobox 1	1565	True	1	1	1	0	8	1234176220	True
C9279FD	2859482	P78344	EIF4G2	907	102362	Eukaryotic translation initiation factor 4 gamma 2	494	True	2	2	2	0	1.8	1234174935;1711541900	True;True
C9279FD	2861818	P78345	RPP38	283	31834.4	Ribonuclease P protein subunit p38	1278	True	1	1	1	0	6.4	1234175927	True
C9279FD	2859485	P78371	CCT2	535	57488.2	T-complex protein 1 subunit beta	5	True	18	22	22	0	51.4	1234174675;1234174996;1234175066;1234175086;1234175389;1234175688;1234175772;1234175773;1234175872;1234175993;1234175994;1234176145;1234176259;1234176283;1234176342;1234176363;1234176364;1234176390;1234176432;1234176433;1234177058;1235574021;1235593439;1711530794;1711532722;1711537596;1711537646;1711538915;1711544408	True;True;True;True;True;True;True;True;True;True;True;True;True;True;True;True;True;True;True;True;True;True;True;True;True;True;True;True;True
C9279FD	2859492	P78417	GSTO1	241	27565.9	Glutathione S-transferase omega-1	783	True	1	1	1	0	5.4	1235563912	True
C9279FD	2859493	P78527	PRKDC	4128	469089	DNA-dependent protein kinase catalytic subunit	206	True	3	3	3	0	1.3	1234175205;1234175989;1235595447	True;True;True
C9279FD	2859497	P80723	BASP1	227	22693.4	Brain acid soluble protein 1	81	True	7	7	7	0	45.4	1234174775;1234176678;1234176679;1234176721;1234176722;1234176772;1234176821;1234176822;1234176926;1234176927;1235575125;1711536361	True;True;True;True;True;True;True;True;True;True;True;True
C9279FD	3029353	P81605	DCD	110	11283.9	Dermcidin	1706	True	1	1	1	0	10	1235567023	True
C9279FD	2954555	P82094	TMF1	1093	122842	TATA element modulatory factor	1551	True	1	1	1	0	1.3	1234174933	True
C9279FD	2954558	P82675	MRPS5	430	48006.5	28S ribosomal protein S5, mitochondrial	1316	True	1	1	1	0	2.8	1234174746	True
C9279FD	2859499	P82930	MRPS34	218	25650.5	28S ribosomal protein S34, mitochondrial	1220	True	1	1	1	0	6.9	1711535960	True
C9279FD	2903484	P82932	MRPS6	125	14226.6	28S ribosomal protein S6, mitochondrial	1546	True	1	1	1	0	6.4	1234174174	True
C9279FD	2954561	P82970	HMGN5	282	31524.6	High mobility group nucleosome-binding domain-containing protein 5	685	True	3	3	3	0	15.2	1234175217;1235569353;1235583724	True;True;True
C9279FD	3456193	P83110	HTRA3	453	48607.9	Serine protease HTRA3	1775	True	1	1	1	0	8.8	1234177365	True
C9279FD	2859503	P83916	CBX1	185	21417.8	Chromobox protein homolog 1	329	True	4	6	3	3	25.9	1234174402;1234175366;1234175367;1234175393;1234175806;1235566124	True;False;False;False;True;True
C9279FD	2859504	P84077	ARF1	181	20696.8	ADP-ribosylation factor 1	277	True	3	3	0	3	18.2	1234175929;1234177271;1711540772	False;False;False
C9279FD	2859510	P85037	FOXK1	733	75457.4	Forkhead box protein K1	489	True	2	2	2	0	5	1234175762;1234175817	True;True
C9279FD	3514846	P86790	CCZ1B	482	55866.2	Vacuolar fusion protein CCZ1 homolog B	668	True	2	2	2	0	4.6	1234174453;1711531683	True;True
C9279FD	4553009	P98155	VLDLR	873	96098.5	Very low-density lipoprotein receptor	1662	True	1	1	1	0	1.4	1711540501	True
C9279FD	3028210	P98174	FGD1	961	106561	RecName: Full=FYVE, RhoGEF and PH domain-containing protein 1; AltName: Full=Faciogenital dysplasia 1 protein; AltName: Full=Rho/Rac guanine nucleotide exchange factor FGD1; Short=Rho/Rac GEF; AltName: Full=Zinc finger FYVE domain-containing protein	1617	True	1	1	1	0	2.4	1235569900	True
C9279FD	2859513	P98175	RBM10	930	103533	RNA-binding protein 10	597	True	2	2	2	0	2.9	1711531793;1711535696	True;True
C9279FD	2859514	P98179	RBM3	157	17170.4	RNA-binding protein 3	340	True	3	3	3	0	33.1	1234175832;1234175833;1234177189;1234177293	True;True;True;True
C9279FD	2861823	Q00266	MAT1A	395	43647.9	S-adenosylmethionine synthase isoform type-1	234	False	1	1	0	1	5.1	1234175755;1234175756	False;False
C9279FD	2859521	Q00341	HDLBP	1268	141456	Vigilin	746	True	1	1	1	0	0.9	1711536060	True
C9279FD	2859525	Q00535	CDK5	292	33304.5	Cyclin-dependent-like kinase 5	931	True	1	1	1	0	4.8	1234174947	True
C9279FD	2859528	Q00610	CLTC	1675	191615	Clathrin heavy chain 1	80	True	7	7	6	1	8.5	1234174332;1234174718;1234174849;1234174963;1234177025;1234177026;1234177404;1235587298	True;False;True;True;True;True;True;True
C9279FD	2859530	Q00653	NFKB2	900	96749.2	Nuclear factor NF-kappa-B p100 subunit	955	True	1	1	1	0	1.1	1235565685	True
C9279FD	2859533	Q00839	HNRNPU	825	90584.5	Heterogeneous nuclear ribonucleoprotein U	30	True	10	12	12	0	21.3	1234174384;1234175238;1234175346;1234175347;1234175919;1234176306;1234176738;1234176940;1234177171;1234177408;1234177409;1235589991;1235596634;1711539105	True;True;True;True;True;True;True;True;True;True;True;True;True;True
C9279FD	2859534	Q01082	SPTBN1	2364	274609	Spectrin beta chain, non-erythrocytic 1	57	True	10	10	10	0	5.5	1234174358;1234174527;1234175070;1235572991;1235573543;1235587255;1235592936;1711537657;1711539874;1711540324	True;True;True;True;True;True;True;True;True;True
C9279FD	2859535	Q01085	TIAL1	375	41590.7	Nucleolysin TIAR	1200	True	1	1	1	0	2.4	1234174372	True
C9279FD	2859536	Q01105	SET	290	33488.9	Protein SET	175	True	4	4	3	1	18.3	1234174496;1234177283;1234177284;1235571828;1711544930	False;True;True;True;True
C9279FD	2859537	Q01130	SRSF2	221	25476.4	Serine/arginine-rich splicing factor 2	336	True	3	4	4	0	10	1234175431;1234175460;1711541480;1711543052	True;True;True;True
C9279FD	2954568	Q01433	AMPD2	879	100688	AMP deaminase 2	596	True	2	2	2	0	3.4	1234174420;1711532064	True;True
C9279FD	2859538	Q01518	CAP1	475	51901.5	Adenylyl cyclase-associated protein 1	496	True	2	2	2	0	10.1	1234176124;1234176999	True;True
C9279FD	3028385	Q01804	OTUD4	1114	124045	OTU domain-containing protein 4	1519	True	1	1	1	0	1.1	1711530835	True
C9279FD	2859544	Q01813	PFKP	784	85596.1	ATP-dependent 6-phosphofructokinase, platelet type	730	True	1	1	1	0	1	1234174163	True
C9279FD	2859546	Q01844	EWSR1	656	68478.3	RNA-binding protein EWS	965	True	1	1	1	0	2.1	1234174885	True
C9279FD	2859548	Q02218	OGDH	1023	115935	2-oxoglutarate dehydrogenase, mitochondrial	1034	True	1	1	1	0	3.3	1234177223	True
C9279FD	3024093	Q02224	CENPE	2701	316415	Centromere-associated protein E	1676	True	1	1	1	0	0.4	1234174281	True
C9279FD	2859550	Q02539	H1-1	215	21842.1	Histone H1.1	591	False	1	1	0	1	5.1	1235592421	False
C9279FD	2859552	Q02750	MAP2K1	393	43439	Dual specificity mitogen-activated protein kinase kinase 1	325	True	3	3	3	0	10.9	1234174796;1234175013;1234177093;1235561625	True;True;True;True
C9279FD	2859553	Q02790	FKBP4	459	51804.6	Peptidyl-prolyl cis-trans isomerase FKBP4	247	True	3	3	3	0	6.1	1234175024;1235570076;1235596594;1711530331	True;True;True;True
C9279FD	4553628	Q02846	GUCY2D	1103	120059	Retinal guanylyl cyclase 1	1762	True	1	1	1	0	1.8	1234176126	True
C9279FD	2859554	Q02878	RPL6	288	32727.9	60S ribosomal protein L6	364	True	2	2	2	0	6.6	1234174406;1235570625	True;True
C9279FD	2955543	Q03001	DST	7570	860662	Dystonin	1487	True	1	1	1	0	0.2	1711544855	True
C9279FD	2859560	Q03252	LMNB2	620	69948.4	Lamin-B2	427	True	2	2	1	1	3.1	1234174198;1235582259	False;True
C9279FD	2859562	Q03426	MVK	396	42450.9	Mevalonate kinase	1517	True	1	1	1	0	4	1711531930	True
C9279FD	2859563	Q03468	ERCC6	1493	168416	DNA excision repair protein ERCC-6	1395	True	1	1	0	1	0.8	1711531528	False
C9279FD	2859565	Q03701	CEBPZ	1054	120974	CCAAT/enhancer-binding protein zeta	409	True	2	2	2	0	1.5	1234175359;1234175577	True;True
C9279FD	2859566	Q04206	RELA	551	60219.2	Transcription factor p65	1116	True	1	1	1	0	2.7	1711545301	True
C9279FD	2859569	Q04637	EIF4G1	1599	175491	Eukaryotic translation initiation factor 4 gamma 1	508	True	2	2	2	0	1.8	1234175442;1711535451	True;True
C9279FD	2954574	Q04695	KRT17	432	48105.7	Keratin, type I cytoskeletal 17	1351	True	2	2	2	0	5.1	1234174703;1235564873	True;True
C9279FD	2954575	Q04721	NOTCH2	2471	265405	Neurogenic locus notch homolog protein 2	1179	True	1	1	1	0	0.6	1234175530	True
C9279FD	2880229	Q04726	TLE3	772	83416.7	Transducin-like enhancer protein 3	1454	True	1	1	1	0	2.8	1235581997;1235594301	True;True
C9279FD	2859572	Q04760	GLO1	184	20777.7	Lactoylglutathione lyase	832	True	1	1	1	0	5.4	1234174596	True
C9279FD	2859573	Q04826	HLA-B	362	40505.2	HLA class I histocompatibility antigen, B-40 alpha chain	1390	False	1	1	0	1	5.5	1234176205;1235590928	False;False
C9279FD	2859574	Q04837	SSBP1	148	17259.7	Single-stranded DNA-binding protein, mitochondrial	782	True	1	1	1	0	10.1	1235572910	True
C9279FD	2859575	Q04917	YWHAH	246	28218.7	14-3-3 protein eta	32	False	1	1	0	1	4.1	1234174489	False
C9279FD	2859579	Q05639	EEF1A2	463	50470.2	Elongation factor 1-alpha 2	27	False	5	6	0	6	15.6	1234174240;1234175134;1234177182;1234177438;1235584704;1711545141	False;False;False;False;False;False
C9279FD	2859580	Q05682	CALD1	793	93231.1	Caldesmon	327	True	3	3	3	0	3.8	1234174693;1234175470;1234175744	True;True;True
C9279FD	3029574	Q05932	FPGS	587	64609.1	Folylpolyglutamate synthase, mitochondrial	1503	True	1	1	1	0	3.6	1234175972	True
C9279FD	2859583	Q06124	PTPN11	597	68436.3	Tyrosine-protein phosphatase non-receptor type 11	1083	True	1	1	1	0	1.7	1235563427	True
C9279FD	2859585	Q06210	GFPT1	699	78806.4	Glutamine--fructose-6-phosphate aminotransferase [isomerizing] 1	191	True	4	4	3	1	9.6	1234175083;1234175209;1234175503;1234176074	False;True;True;True
C9279FD	2859586	Q06323	PSME1	249	28723.1	Proteasome activator complex subunit 1	784	True	1	1	1	0	5.6	1235589606	True
C9279FD	2859587	Q06481	APLP2	763	86955.8	Amyloid-like protein 2	1325	True	1	1	1	0	2.2	1711536675	True
C9279FD	2859589	Q06787	FMR1	632	71174.5	Synaptic functional regulator FMR1	1158	True	1	1	1	0	1.3	1234174182	True
C9279FD	2859590	Q06830	PRDX1	199	22110.4	Peroxiredoxin-1	61	True	7	7	4	3	33.2	1234174127;1234174472;1234174497;1234174733;1234176764;1234176765;1234176875;1234176876;1235591272	False;True;False;False;True;True;True;True;False
C9279FD	2859592	Q07020	RPL18	188	21634.5	60S ribosomal protein L18	222	True	3	3	3	0	17	1234174704;1234174906;1234175873	True;True;True
C9279FD	2859593	Q07021	C1QBP	282	31362.2	Complement component 1 Q subcomponent-binding protein, mitochondrial	1110	True	1	1	1	0	7.1	1234176282	True
C9279FD	2954582	Q07065	CKAP4	602	66022.5	Cytoskeleton-associated protein 4	1415	True	1	1	1	0	1.8	1234174392	True
C9279FD	2859595	Q07812	BAX	192	21184.4	Apoptosis regulator BAX	1375	True	1	1	1	0	6.8	1235586653	True
C9279FD	2859596	Q07817	BCL2L1	233	26049	Bcl-2-like protein 1	1464	True	1	1	1	0	3.9	1711533756	True
C9279FD	2859599	Q07866	KLC1	573	65309.5	Kinesin light chain 1	1043	True	2	3	3	0	4.4	1235566160;1235569683;1235574724	True;True;True
C9279FD	2859600	Q07955	SRSF1	248	27744.6	Serine/arginine-rich splicing factor 1	807	True	1	1	1	0	4.4	1234174567	True
C9279FD	2861830	Q08043	ACTN3	901	103241	Alpha-actinin-3	24	False	3	3	0	3	3.9	1234174780;1234175036;1235572180	False;False;False
C9279FD	2859602	Q08211	DHX9	1270	140959	ATP-dependent RNA helicase A	50	True	8	8	8	0	11.3	1234175920;1234175921;1234175954;1234176130;1234176532;1234176944;1234177181;1711530590;1711537024	True;True;True;True;True;True;True;True;True
C9279FD	2954585	Q08378	GOLGA3	1498	167355	Golgin subfamily A member 3	1490	True	1	1	1	0	1	1234175267	True
C9279FD	2904138	Q08379	GOLGA2	1002	113086	Golgin subfamily A member 2	1031	True	2	2	2	0	3.1	1234175371;1235563996	True;True
C9279FD	2859606	Q08752	PPID	370	40763.6	Peptidyl-prolyl cis-trans isomerase D	911	True	2	2	2	0	6.2	1234174724;1235592243	True;True
C9279FD	2859609	Q08J23	NSUN2	767	86470.7	tRNA (cytosine(34)-C(5))-methyltransferase	88	True	6	6	6	0	14.1	1234174499;1234174584;1234174765;1234175636;1234177161;1235587575	True;True;True;True;True;True
C9279FD	2859611	Q09028	RBBP4	425	47655.7	Histone-binding protein RBBP4	554	True	2	2	2	0	9.9	1234174562;1234177158;1234177159	True;True;True
C9279FD	2859613	Q09161	NCBP1	790	91839.5	Nuclear cap-binding protein subunit 1	817	True	1	1	1	0	1.3	1234174450	True
C9279FD	3027145	Q09472	EP300	2414	264161	RecName: Full=Histone acetyltransferase p300; Short=p300 HAT; EC=2.3.1.48; AltName: Full=E1A-associated protein p300	1136	True	1	1	1	0	0.8	1235596954	True
C9279FD	2859614	Q09666	AHNAK	5890	629101	Neuroblast differentiation-associated protein AHNAK	43	True	12	12	12	0	2.6	1234174157;1234174230;1234175115;1234175537;1234175538;1235570941;1235576312;1235591954;1711534470;1711539338;1711541938;1711544992;1711545579	True;True;True;True;True;True;True;True;True;True;True;True;True
C9279FD	2888931	Q0VDF9	HSPA14	509	54794.5	Heat shock 70 kDa protein 14	1485	True	1	1	1	0	6.1	1234176967	True
C9279FD	2859616	Q0VGL1	LAMTOR4	99	10741.3	Ragulator complex protein LAMTOR4	1552	True	1	1	1	0	18.2	1234175743	True
C9279FD	2859621	Q10713	PMPCA	525	58252.9	Mitochondrial-processing peptidase subunit alpha	450	True	2	3	3	0	4.2	1234174511;1234174537;1711537836	True;True;True
C9279FD	2859624	Q12769	NUP160	1436	162121	Nuclear pore complex protein Nup160	760	True	1	1	1	0	0.8	1235577296	True
C9279FD	2859626	Q12774	ARHGEF5	1597	176800	Rho guanine nucleotide exchange factor 5	636	True	2	2	1	1	2	1234174271;1235573920	True;False
C9279FD	2859627	Q12789	GTF3C1	2109	238875	General transcription factor 3C polypeptide 1	557	True	3	3	3	0	2.8	1234176208;1234176670;1234176671;1235591094	True;True;True;True
C9279FD	2859628	Q12792	TWF1	350	40282.7	Twinfilin-1	805	True	1	1	1	0	3.7	1234174825	True
C9279FD	2859635	Q12824	SMARCB1	385	44141.2	SWI/SNF-related matrix-associated actin-dependent regulator of chromatin subfamily B member 1	1053	True	2	2	2	0	6	1234175054;1235595449	True;True
C9279FD	3027146	Q12830	BPTF	3046	338262	RecName: Full=Nucleosome-remodeling factor subunit BPTF; AltName: Full=Bromodomain and PHD finger-containing transcription factor; AltName: Full=Fetal Alz-50 clone 1 protein; AltName: Full=Fetal Alzheimer antigen	1603	True	1	1	1	0	0.4	1235570126	True
C9279FD	2954593	Q12840	KIF5A	1032	117378	Kinesin heavy chain isoform 5A	170	False	2	2	0	2	1.6	1234174410;1711533301	False;False
C9279FD	2859637	Q12849	GRSF1	480	53126.4	G-rich sequence factor 1	1042	True	1	1	1	0	3.5	1235592303;1235597154	True;True
C9279FD	2903516	Q12857	NFIA	509	55944.2	Nuclear factor 1 A-type	1224	False	1	1	0	1	2.2	1711544257	False
C9279FD	2859638	Q12874	SF3A3	501	58848.9	Splicing factor 3A subunit 3	800	True	3	3	3	0	11	1234177088;1234177089;1235583178;1235586901	True;True;True;True
C9279FD	2861833	Q12904	AIMP1	312	34352.7	Aminoacyl tRNA synthase complex-interacting multifunctional protein 1	1015	True	1	2	2	0	10.9	1234177184;1234177190	True;True
C9279FD	2859640	Q12905	ILF2	390	43062.1	Interleukin enhancer-binding factor 2	96	True	6	6	6	0	27.9	1234174536;1234174815;1234176682;1234176902;1234177346;1235582229	True;True;True;True;True;True
C9279FD	2859641	Q12906	ILF3	894	95338.4	Interleukin enhancer-binding factor 3	694	True	1	1	1	0	3	1235574872	True
C9279FD	2859643	Q12931	TRAP1	704	80110	Heat shock protein 75 kDa, mitochondrial	141	True	5	6	6	0	12.8	1234174627;1234174689;1234174985;1234176736;1234176742;1234176815;1235595808	True;True;True;True;True;True;True
C9279FD	2859644	Q12933	TRAF2	501	55859.4	TNF receptor-associated factor 2	1272	True	1	1	1	0	2.4	1235583796	True
C9279FD	2861834	Q12965	MYO1E	1108	127062	Unconventional myosin-Ie	804	True	1	1	0	1	1.1	1235562919	False
C9279FD	2903521	Q12986	NFX1	1120	124395	Transcriptional repressor NF-X1	670	True	2	2	2	0	2	1235571805;1235595075	True;True
C9279FD	2859650	Q13011	ECH1	328	35816.2	Delta(3,5)-Delta(2,4)-dienoyl-CoA isomerase, mitochondrial	451	True	2	2	2	0	14.6	1234176331;1234176919	True;True
C9279FD	2903522	Q13017	ARHGAP5	1502	172460	Rho GTPase-activating protein 5	1438	True	1	1	1	0	1.1	1711530152	True
C9279FD	2859651	Q13042	CDC16	620	71655.6	Cell division cycle protein 16 homolog	1336	True	1	1	1	0	2.4	1711545350	True
C9279FD	2954599	Q13111	CHAF1A	956	106926	Chromatin assembly factor 1 subunit A	1117	True	1	1	1	0	1.4	1235592275	True
C9279FD	2903524	Q13112	CHAF1B	559	61492.6	Chromatin assembly factor 1 subunit B	1238	True	1	1	1	0	2.3	1234174759	True
C9279FD	2859665	Q13131	PRKAA1	559	64009.2	5'-AMP-activated protein kinase catalytic subunit alpha-1	898	True	1	1	1	0	1.8	1234174348	True
C9279FD	2859666	Q13136	PPFIA1	1202	135779	Liprin-alpha-1	1246	True	1	1	1	0	0.9	1711532574	True
C9279FD	2888935	Q13137	CALCOCO2	446	52253.9	Calcium-binding and coiled-coil domain-containing protein 2	1373	True	1	1	1	0	2	1235581131	True
C9279FD	2955554	Q13144	EIF2B5	721	80379.9	Translation initiation factor eIF-2B subunit epsilon	1299	True	1	1	1	0	2.5	1235564863	True
C9279FD	2859668	Q13151	HNRNPA0	305	30840.6	Heterogeneous nuclear ribonucleoprotein A0	761	True	1	1	1	0	6.9	1234176308;1234176309	True;True
C9279FD	2859669	Q13153	PAK1	545	60646.9	Serine/threonine-protein kinase PAK 1	689	True	2	2	1	1	3.1	1234174237;1234174329	False;True
C9279FD	2859670	Q13155	AIMP2	320	35348.8	Aminoacyl tRNA synthase complex-interacting multifunctional protein 2	573	True	2	2	2	0	10.9	1234174287;1234176795	True;True
C9279FD	2859671	Q13162	PRDX4	271	30539.9	Peroxiredoxin-4	352	True	3	3	1	2	16.2	1234174127;1234174733;1234176850;1235591272	False;False;True;False
C9279FD	2859672	Q13177	PAK2	524	58042.6	Serine/threonine-protein kinase PAK 2	464	True	2	2	1	1	6.1	1234174237;1234176330;1235572960	False;True;True
C9279FD	2859673	Q13185	CBX3	183	20811.4	Chromobox protein homolog 3	131	True	5	7	4	3	23.5	1234174436;1234175030;1234175031;1234175261;1234175262;1234175366;1234175367;1234175393;1235580801	True;True;True;True;True;False;False;False;True
C9279FD	2859675	Q13200	PSMD2	908	100200	26S proteasome non-ATPase regulatory subunit 2	223	True	5	5	5	0	8.7	1234174574;1234174921;1234175976;1235579006;1235595326	True;True;True;True;True
C9279FD	2861836	Q13217	DNAJC3	504	57580.2	DnaJ homolog subfamily C member 3	1216	True	1	1	1	0	1.8	1234174278	True
C9279FD	2859678	Q13228	SELENBP1	472	52391	Selenium-binding protein 1	951	True	1	1	1	0	4.7	1234176394	True
C9279FD	2859679	Q13242	SRSF9	221	25542.2	Serine/arginine-rich splicing factor 9	719	True	1	1	1	0	5.4	1235578522	True
C9279FD	2859680	Q13243	SRSF5	272	31263.8	Serine/arginine-rich splicing factor 5	1006	True	1	1	1	0	4.4	1234174640	True
C9279FD	2859682	Q13263	TRIM28	835	88549.7	Transcription intermediary factor 1-beta	301	True	4	4	4	0	11	1234175764;1234175805;1234177406;1235569475	True;True;True;True
C9279FD	2859683	Q13283	G3BP1	466	52164.3	Ras GTPase-activating protein-binding protein 1	401	True	2	2	2	0	10.3	1234175629;1234177017	True;True
C9279FD	2859687	Q13310	PABPC4	644	70782.9	Polyadenylate-binding protein 4	143	True	5	5	1	4	9.8	1234174440;1234174770;1234174877;1234174878;1234175265;1234176780	False;True;False;False;False;False
C9279FD	2859690	Q13347	EIF3I	325	36501.9	Eukaryotic translation initiation factor 3 subunit I	225	True	3	3	3	0	20.3	1234175715;1234176411;1234176917	True;True;True
C9279FD	2859694	Q13409	DYNC1I2	638	71456.6	Cytoplasmic dynein 1 intermediate chain 2	85	True	9	9	8	1	18.7	1234174698;1234175047;1234175278;1234175500;1234175759;1234176383;1234177217;1234177218;1235574629;1235578730;1235581700	True;True;True;True;True;False;True;True;True;True;True
C9279FD	4553091	Q13423	NNT	1086	113896	NAD(P) transhydrogenase, mitochondrial	1636	True	1	1	1	0	1.5	1234175571	True
C9279FD	2859697	Q13428	TCOF1	1488	152106	Treacle protein	907	True	1	1	1	0	1.2	1234175669;1234175670	True;True
C9279FD	2859700	Q13435	SF3B2	895	100228	Splicing factor 3B subunit 2	160	True	4	5	5	0	5.8	1234174648;1234175741;1234176187;1234176188;1234176202;1234176628	True;True;True;True;True;True
C9279FD	2904144	Q13439	GOLGA4	2230	261140	Golgin subfamily A member 4	638	True	3	3	3	0	1.8	1234174520;1235566494;1711531207	True;True;True
C9279FD	2859703	Q13451	FKBP5	457	51212.2	Peptidyl-prolyl cis-trans isomerase FKBP5	590	True	2	2	2	0	7.9	1234175392;1234176043;1234176044	True;True;True
C9279FD	3023601	Q13459	MYO9B	2157	243401	Unconventional myosin-IXb	1438	True	1	1	1	0	0.7	1235565554	True
C9279FD	2903532	Q13464	ROCK1	1354	158175	Rho-associated protein kinase 1	1120	True	1	1	1	0	0.9	1234174797	True
C9279FD	3029524	Q13480	GAB1	694	76616.3	GRB2-associated-binding protein 1	1650	True	1	1	1	0	1.7	1235568131	True
C9279FD	2859708	Q13501	SQSTM1	440	47687.2	Sequestosome-1	383	True	2	2	2	0	12	1234176513;1711541013	True;True
C9279FD	2859711	Q13509	TUBB3	450	50432.7	Tubulin beta-3 chain	45	True	9	9	0	9	23.8	1234174409;1234174546;1234174684;1234175207;1234175337;1234175978;1235578655;1235578964;1235581505	False;False;False;False;False;False;False;False;False
C9279FD	2954610	Q13523	PRPF4B	1007	116987	Serine/threonine-protein kinase PRP4 homolog	892	True	1	1	1	0	1.1	1234174552	True
C9279FD	2954612	Q13541	EIF4EBP1	118	12580	Eukaryotic translation initiation factor 4E-binding protein 1	1574	True	1	1	1	0	10.2	1234174670	True
C9279FD	2859715	Q13564	NAE1	534	60246.4	NEDD8-activating enzyme E1 regulatory subunit	841	True	1	1	1	0	3.2	1235575178	True
C9279FD	3028481	Q13586	STIM1	685	77423.4	Stromal interaction molecule 1	1646	True	1	1	1	0	1.5	1235562617	True
C9279FD	2861843	Q13601	KRR1	381	43665	KRR1 small subunit processome component homolog	1128	True	1	1	1	0	7.1	1235573623	True
C9279FD	2861845	Q13610	PWP1	501	55827.9	Periodic tryptophan protein 1 homolog	1108	True	1	1	1	0	5	1234176750;1234176751	True;True
C9279FD	2859721	Q13619	CUL4A	759	87680.3	Cullin-4A	1088	True	1	1	1	0	1.6	1234174806	True
C9279FD	2859722	Q13620	CUL4B	913	103982	Cullin-4B	498	True	2	2	2	0	3.2	1235589018;1711539319	True;True
C9279FD	3028482	Q13637	RAB32	225	24997.3	Ras-related protein Rab-32	1722	True	1	1	1	0	4.4	1234174381	True
C9279FD	2859729	Q13748	TUBA3C	450	49959.6	Tubulin alpha-3C/D chain	17	False	9	11	0	11	40.7	1234174898;1234175153;1234175408;1234175409;1234175545;1234175607;1234175630;1234175631;1234175850;1234176421;1234176422;1234176757;1234176774;1234177433	False;False;False;False;False;False;False;False;False;False;False;False;False;False
C9279FD	2859731	Q13765	NACA	215	23383.9	Nascent polypeptide-associated complex subunit alpha	585	True	2	2	0	2	13	1234175059;1234175175	False;False
C9279FD	2859734	Q13813	SPTAN1	2472	284539	Spectrin alpha chain, non-erythrocytic 1	29	True	12	12	12	0	7.7	1234174626;1234174953;1234174954;1234175396;1234175397;1234175793;1234176245;1234176870;1234177085;1235574441;1235590449;1235595113;1711543856;1711544382;1711544994	True;True;True;True;True;True;True;True;True;True;True;True;True;True;True
C9279FD	2859735	Q13823	GNL2	731	83655	Nucleolar GTP-binding protein 2	747	True	1	1	1	0	1.8	1234174925;1234174926	True;True
C9279FD	2859737	Q13838	DDX39B	428	48991.4	Spliceosome RNA helicase DDX39B	259	True	3	3	2	1	11.2	1234174312;1234174375;1235562481	False;True;True
C9279FD	2859738	Q13867	BLMH	455	52562.2	Bleomycin hydrolase	995	True	1	2	2	0	6.4	1234177034;1234177035	True;True
C9279FD	2859740	Q13885	TUBB2A	445	49907	Tubulin beta-2A chain	26	False	13	14	0	14	43.8	1234174409;1234174546;1234175207;1234175215;1234175216;1234175620;1234175881;1234175978;1234176730;1234176737;1234177113;1235578655;1235578964;1235580412;1235593960	False;False;False;False;False;False;False;False;False;False;False;False;False;False;False
C9279FD	2859743	Q13895	BYSL	437	49601.4	Bystin	276	True	3	3	3	0	9.8	1234174339;1234174786;1234176158;1234176159	True;True;True;True
C9279FD	2859746	Q13951	CBFB	182	21508.2	Core-binding factor subunit beta	600	True	2	2	2	0	18.1	1234174162;1235597173	True;True
C9279FD	2888936	Q14008	CKAP5	2032	225495	Cytoskeleton-associated protein 5	1164	True	1	1	1	0	0.8	1711539165	True
C9279FD	2859748	Q14011	CIRBP	172	18648	Cold-inducible RNA-binding protein	1215	True	1	1	1	0	12.2	1234176338	True
C9279FD	2859749	Q14019	COTL1	142	15945	Coactosin-like protein	452	True	2	2	2	0	24.6	1234175506;1234176052	True;True
C9279FD	2859750	Q14103	HNRNPD	355	38434.2	Heterogeneous nuclear ribonucleoprotein D0	574	True	2	2	1	1	5.6	1234174156;1234174753	False;True
C9279FD	4553236	Q14114	LRP8	963	105634	Low-density lipoprotein receptor-related protein 8	1684	True	2	2	2	0	3.3	1235570143;1711545030	True;True
C9279FD	2859752	Q14118	DAG1	895	97441.5	Dystroglycan	928	True	1	1	1	0	2	1711538899;1711538924	True;True
C9279FD	2859754	Q14134	TRIM29	588	65834.7	Tripartite motif-containing protein 29	580	True	2	2	2	0	4.3	1234174454;1711530963	True;True
C9279FD	2859755	Q14137	BOP1	746	83629.5	Ribosome biogenesis protein BOP1	878	True	1	1	1	0	3.1	1234176556;1711536848	True;True
C9279FD	2859757	Q14141	SEPTIN6	434	49716.7	Septin-6	437	True	2	2	1	1	7.8	1234175296;1234176125	False;True
C9279FD	2859759	Q14149	MORC3	939	107113	MORC family CW-type zinc finger protein 3	1322	True	1	1	1	0	1.2	1711529520	True
C9279FD	2903541	Q14151	SAFB2	953	107473	Scaffold attachment factor B2	101	False	3	3	0	3	6.2	1234177149;1234177150;1235566482;1711535955	False;False;False;False
C9279FD	2859760	Q14152	EIF3A	1382	166569	Eukaryotic translation initiation factor 3 subunit A	372	True	2	2	2	0	2.2	1234174850;1234175960	True;True
C9279FD	2859761	Q14157	UBAP2L	1087	114535	Ubiquitin-associated protein 2-like	857	True	1	1	1	0	2.2	1234176501;1234176502	True;True
C9279FD	2861851	Q14161	GIT2	759	84542.8	ARF GTPase-activating protein GIT2	1134	True	2	2	2	0	5.9	1235582781;1711536423	True;True
C9279FD	2859763	Q14166	TTLL12	644	74403.6	Tubulin--tyrosine ligase-like protein 12	453	True	2	2	2	0	4.7	1234174365;1234176324	True;True
C9279FD	2954624	Q14197	MRPL58	206	23630.1	Peptidyl-tRNA hydrolase ICT1, mitochondrial	1620	True	1	1	1	0	4.9	1234174354	True
C9279FD	2859768	Q14203	DCTN1	1278	141695	Dynactin subunit 1	538	True	3	3	3	0	3.3	1234174470;1234176892;1235563963	True;True;True
C9279FD	2859769	Q14204	DYNC1H1	4646	532408	Cytoplasmic dynein 1 heavy chain 1	307	True	4	4	4	0	1.5	1234174899;1234176582;1235582891;1235585321	True;True;True;True
C9279FD	2859771	Q14240	EIF4A2	407	46402.3	Eukaryotic initiation factor 4A-II	49	False	6	6	0	6	13	1234174338;1234175128;1234177062;1234177279;1234177357;1234177358;1235572691	False;False;False;False;False;False;False
C9279FD	2859772	Q14247	CTTN	550	61586.2	Src substrate cortactin	949	True	1	1	1	0	6.4	1711534855	True
C9279FD	2903544	Q14254	FLOT2	428	47064.2	Flotillin-2	1258	True	1	1	1	0	2.6	1234174385	True
C9279FD	2903546	Q14258	TRIM25	630	70973.4	E3 ubiquitin/ISG15 ligase TRIM25	813	True	1	1	1	0	1.9	1235567564	True
C9279FD	2859774	Q14315	FLNC	2725	291022	Filamin-C	33	False	1	1	0	1	0.4	1234174514	False
C9279FD	2955317	Q14344	GNA13	377	44049.6	Guanine nucleotide-binding protein subunit alpha-13	1275	True	1	1	1	0	4.5	1235577251	True
C9279FD	3027156	Q14517	FAT1	4588	506273	RecName: Full=Protocadherin Fat 1; AltName: Full=Cadherin family member 7; AltName: Full=Cadherin-related tumor suppressor homolog; AltName: Full=Protein fat homolog; Contains: RecName: Full=Protocadherin Fat 1, nuclear form; Flags: Precursor	1458	True	2	2	2	0	0.6	1235589377;1235590346	True;True
C9279FD	2859784	Q14566	MCM6	821	92889.3	DNA replication licensing factor MCM6	413	True	3	3	3	0	4.1	1234175452;1235576024;1711535720	True;True;True
C9279FD	2859785	Q14568	HSP90AA2P	343	39364.8	Heat shock protein HSP 90-alpha A2	8	False	4	4	0	4	10.2	1234174398;1234174540;1234174609;1234174812;1234174813	False;False;False;False;False
C9279FD	2859790	Q14651	PLS1	629	70253.5	Plastin-1	1112	True	1	1	1	0	2.1	1711545335	True
C9279FD	2859793	Q14669	TRIP12	1992	220434	E3 ubiquitin-protein ligase TRIP12	1348	True	1	1	1	0	0.9	1235561619	True
C9279FD	2859800	Q14683	SMC1A	1233	143233	Structural maintenance of chromosomes protein 1A	91	True	7	9	9	0	5.6	1234174455;1234174560;1234176510;1234176511;1234176530;1234176531;1235572613;1235580502;1235594446;1711534083;1711537381	True;True;True;True;True;True;True;True;True;True;True
C9279FD	2859801	Q14684	RRP1B	758	84427.6	Ribosomal RNA processing protein 1 homolog B	915	True	2	2	2	0	5	1235579160;1235590920	True;True
C9279FD	2903554	Q14690	PDCD11	1871	208701	Protein RRP5 homolog	822	True	2	2	2	0	2.2	1235568194;1711544438	True;True
C9279FD	2859804	Q14697	GANAB	944	106874	Neutral alpha-glucosidase AB	388	True	2	2	2	0	5.6	1234176396;1234176397;1234177109	True;True;True
C9279FD	2859806	Q14764	MVP	893	99326.9	Major vault protein	431	True	3	3	3	0	5.7	1234174938;1234176859;1235567146	True;True;True
C9279FD	3023719	Q14789	GOLGB1	3259	376019	Golgin subfamily B member 1	356	True	3	3	3	0	1.1	1234174867;1235596405;1235597744	True;True;True
C9279FD	2954636	Q147X3	NAA30	362	39319.5	N-alpha-acetyltransferase 30	1658	True	1	1	1	0	5.2	1234176157	True
C9279FD	2859809	Q14807	KIF22	665	73262.2	Kinesin-like protein KIF22	1293	True	1	1	1	0	3.6	1235581906	True
C9279FD	2859810	Q14839	CHD4	1912	218005	Chromodomain-helicase-DNA-binding protein 4	228	True	3	4	4	0	2.9	1234175587;1234175970;1235574660;1711531656	True;True;True;True
C9279FD	2859811	Q14847	LASP1	261	29717.2	LIM and SH3 domain protein 1	795	True	1	1	1	0	5	1234174826	True
C9279FD	4553974	Q14896	MYBPC3	1274	140762	Myosin-binding protein C, cardiac-type	1738	True	1	1	1	0	1.6	1235571733	True
C9279FD	2859813	Q14914	PTGR1	329	35869.9	Prostaglandin reductase 1	989	True	1	1	1	0	7	1234176009	True
C9279FD	2954638	Q14938	NFIX	502	55098.3	Nuclear factor 1 X-type	1224	False	1	1	0	1	2.2	1711544257	False
C9279FD	2954640	Q14966	ZNF638	1978	220625	Zinc finger protein 638	1564	True	1	1	1	0	0.5	1235591088	True
C9279FD	2859815	Q14974	KPNB1	876	97170.2	Importin subunit beta-1	167	True	4	4	4	0	7.6	1234175162;1234175425;1234176431;1235597263	True;True;True;True
C9279FD	2859817	Q14997	PSME4	1843	211334	Proteasome activator complex subunit 4	992	True	1	1	1	0	0.4	1234174202	True
C9279FD	3455707	Q14BN4	SLMAP	828	95198.3	Sarcolemmal membrane-associated protein	1535	True	1	2	2	0	2.5	1234176318;1234176319;1234176335	True;True;True
C9279FD	2859822	Q15003	NCAPH	741	82563.2	Condensin complex subunit 2	315	True	4	4	4	0	7.4	1234174387;1234176746;1235566825;1235587485;1235587817	True;True;True;True;True
C9279FD	2859826	Q15014	MORF4L2	288	32307.9	Mortality factor 4-like protein 2	1239	True	1	1	1	0	4.2	1234174662	True
C9279FD	2859827	Q15019	SEPTIN2	361	41487.5	Septin-2	733	True	1	1	1	0	3.9	1711532938	True
C9279FD	2861861	Q15020	SART3	963	109935	Squamous cell carcinoma antigen recognized by T-cells 3	882	True	1	1	1	0	1.7	1234175638	True
C9279FD	2859828	Q15021	NCAPD2	1401	157182	Condensin complex subunit 1	717	True	1	1	1	0	2.1	1235584387	True
C9279FD	2859829	Q15029	EFTUD2	972	109436	116 kDa U5 small nuclear ribonucleoprotein component	852	True	2	2	2	0	3.7	1234177073;1235562276	True;True
C9279FD	2955563	Q15042	RAB3GAP1	981	110524	Rab3 GTPase-activating protein catalytic subunit	655	True	2	2	2	0	2	1234174235;1234174771	True;True
C9279FD	2859831	Q15046	KARS1	597	68048.1	Lysine--tRNA ligase	728	True	1	1	1	0	4.7	1234177070	True
C9279FD	2859832	Q15050	RRS1	365	41193.4	Ribosome biogenesis regulatory protein homolog	863	True	1	1	1	0	5.5	1711539113;1711544644	True;True
C9279FD	2859834	Q15056	EIF4H	248	27385.1	Eukaryotic translation initiation factor 4H	511	True	2	2	2	0	20.2	1234176346;1234176966	True;True
C9279FD	3027161	Q15058	KIF14	1648	186492	RecName: Full=Kinesin-like protein KIF14	625	True	2	2	2	0	1.9	1235590349;1711536965	True;True
C9279FD	2954648	Q15075	EEA1	1411	162466	Early endosome antigen 1	197	True	4	4	4	0	3	1234174172;1234174227;1235569524;1711542045	True;True;True;True
C9279FD	2859836	Q15084	PDIA6	440	48121.3	Protein disulfide-isomerase A6	475	True	2	2	2	0	8.4	1234174776;1234176873	True;True
C9279FD	2859837	Q15102	PAFAH1B3	231	25734.2	Platelet-activating factor acetylhydrolase IB subunit gamma	1091	True	1	1	1	0	3.9	1234174194	True
C9279FD	2888940	Q15121	PEA15	130	15040.1	Astrocytic phosphoprotein PEA-15	1087	True	1	1	1	0	10	1235569188	True
C9279FD	2859839	Q15149	PLEC	4684	531791	Plectin	14	True	16	16	16	0	4	1234174166;1234174245;1234174282;1234174435;1234174622;1234174714;1234174822;1234174839;1234174940;1234174941;1234176070;1235562350;1235565866;1235573699;1235574434;1711536140;1711536527;1711544589	True;True;True;True;True;True;True;True;True;True;True;True;True;True;True;True;True;True
C9279FD	2859840	Q15155	NOMO1	1222	134324	Nodal modulator 1	1504	False	1	1	0	1	0.8	1234174449	False
C9279FD	2859841	Q15181	PPA1	289	32660.1	Inorganic pyrophosphatase	765	True	1	1	1	0	5.5	1234175509	True
C9279FD	2859842	Q15185	PTGES3	160	18697.4	Prostaglandin E synthase 3	536	True	2	2	2	0	21.2	1234174874;1234176648	True;True
C9279FD	2859844	Q15233	NONO	471	54231.6	Non-POU domain-containing octamer-binding protein	692	True	1	1	1	0	4.7	1234176142;1234176143	True;True
C9279FD	2859846	Q15269	PWP2	919	102452	Periodic tryptophan protein 2 homolog	886	True	1	1	1	0	2.7	1235561443;1235592612	True;True
C9279FD	2903564	Q15276	RABEP1	862	99290.5	Rab GTPase-binding effector protein 1	199	True	4	4	4	0	4.6	1234174291;1234175453;1234175731;1235594463	True;True;True;True
C9279FD	2859849	Q15293	RCN1	331	38890	Reticulocalbin-1	768	True	1	1	1	0	3.6	1235573099	True
C9279FD	3029233	Q15311	RALBP1	655	76063.5	RalA-binding protein 1	1619	True	1	1	1	0	2.1	1235578391	True
C9279FD	2861865	Q15349	RPS6KA2	733	83238.8	Ribosomal protein S6 kinase alpha-2	903	False	1	1	0	1	1.4	1235587123	False
C9279FD	2859850	Q15365	PCBP1	356	37497.8	Poly(rC)-binding protein 1	97	True	6	6	6	0	34.8	1234174781;1234174865;1234175281;1234176135;1234176136;1234177040;1234177041;1234177137;1234177138	True;True;True;True;True;True;True;True;True
C9279FD	2859851	Q15366	PCBP2	365	38580.1	Poly(rC)-binding protein 2	63	True	7	8	7	1	32.1	1234174728;1234174842;1234176181;1234176182;1234177114;1234177115;1234177126;1234177127;1234177410;1234177411;1234177412;1234177413;1235581939	True;False;True;True;True;True;True;True;True;True;True;True;True
C9279FD	2859853	Q15370	ELOB	118	13132.8	Transcription elongation factor B polypeptide 2	764	True	1	1	1	0	21.2	1234176680	True
C9279FD	2859856	Q15388	TOMM20	145	16297.9	Mitochondrial import receptor subunit TOM20 homolog	1441	True	1	1	1	0	9	1235598071	True
C9279FD	2859859	Q15393	SF3B3	1217	135577	Splicing factor 3B subunit 3	213	True	4	4	4	0	5.9	1234174629;1234175588;1234175589;1234177004;1235592044	True;True;True;True;True
C9279FD	2859862	Q15418	RPS6KA1	735	82723	Ribosomal protein S6 kinase alpha-1	903	False	1	1	0	1	1.4	1235587123	False
C9279FD	2859863	Q15424	SAFB	915	102642	Scaffold attachment factor B1	101	True	7	7	4	3	10.2	1234174719;1234176036;1234176037;1234176225;1234176226;1234176228;1234176229;1234177149;1234177150;1235566482;1711535955	True;True;True;True;True;True;True;False;False;False;False
C9279FD	2859864	Q15427	SF3B4	424	44385.8	Splicing factor 3B subunit 4	858	True	1	1	1	0	5.7	1234176725	True
C9279FD	2954652	Q15436	SEC23A	765	86160.8	Protein transport protein Sec23A	1277	True	1	1	1	0	1.4	1234174502	True
C9279FD	2859868	Q15437	SEC23B	767	86479.2	Protein transport protein Sec23B	528	True	2	2	2	0	4.8	1234174481;1234176766	True;True
C9279FD	2859869	Q15459	SF3A1	793	88886.2	Splicing factor 3A subunit 1	244	True	3	3	3	0	8.8	1234174841;1234176492;1234176493;1235565143;1711534766	True;True;True;True;True
C9279FD	2954653	Q15527	SURF2	256	29647.6	Surfeit locus protein 2	1465	True	1	1	1	0	8.6	1234176415	True
C9279FD	3028219	Q15542	TAF5	800	86830	RecName: Full=Transcription initiation factor TFIID subunit 5; AltName: Full=Transcription initiation factor TFIID 100 kDa subunit; Short=TAF(II)100; Short=TAFII-100; Short=TAFII100	1354	True	1	1	1	0	1.8	1235592695	True
C9279FD	2954655	Q15628	TRADD	312	34247	Tumor necrosis factor receptor type 1-associated DEATH domain protein	1606	True	1	1	1	0	3.2	1234174383	True
C9279FD	2859875	Q15637	SF1	639	68329.9	Splicing factor 1	1032	True	1	1	1	0	2	1234174986	True
C9279FD	2859876	Q15642	TRIP10	601	68352.3	Cdc42-interacting protein 4	555	True	2	2	2	0	6.8	1711534368;1711544368	True;True
C9279FD	2861870	Q15643	TRIP11	1979	227586	Thyroid receptor-interacting protein 11	1223	True	1	1	1	0	1.2	1711541046	True
C9279FD	2859883	Q15717	ELAVL1	326	36091.9	ELAV-like protein 1	389	True	2	2	2	0	11.7	1234175092;1234176672	True;True
C9279FD	2859884	Q15738	NSDHL	373	41900.3	Sterol-4-alpha-carboxylate 3-dehydrogenase, decarboxylating	936	True	1	1	1	0	2.7	1235577702	True
C9279FD	2859887	Q15758	SLC1A5	541	56598.4	Neutral amino acid transporter B(0)	1057	True	1	1	1	0	2.4	1234174855	True
C9279FD	2859888	Q15785	TOMM34	309	34559.4	Mitochondrial import receptor subunit TOM34	896	True	1	1	1	0	6.5	1711535445	True
C9279FD	2859890	Q15813	TBCE	527	59346.2	Tubulin-specific chaperone E	1017	True	1	1	1	0	1.7	1234174310	True
C9279FD	2859893	Q15843	NEDD8	81	9071.6	NEDD8	617	True	2	2	2	0	37	1234174907;1235595388	True;True
C9279FD	2888943	Q15942	ZYX	572	61277.4	Zyxin	923	True	1	1	1	0	1.9	1235573292	True
C9279FD	2859896	Q16186	ADRM1	407	42153.3	Proteasomal ubiquitin receptor ADRM1	840	True	1	1	1	0	4.4	1235566363	True
C9279FD	4553388	Q16206	ENOX2	610	70082.1	Ecto-NOX disulfide-thiol exchanger 2	1739	True	1	1	1	0	2.3	1711538701	True
C9279FD	2859897	Q16222	UAP1	522	58769.1	UDP-N-acetylhexosamine pyrophosphorylase	972	True	1	1	1	0	3.6	1234176160	True
C9279FD	2859898	Q16352	INA	499	55390.7	Alpha-internexin	1	False	1	1	0	1	1.8	1234174350	False
C9279FD	2859902	Q16531	DDB1	1140	126968	DNA damage-binding protein 1	377	True	2	2	2	0	2.5	1234174203;1234176264	True;True
C9279FD	2859904	Q16543	CDC37	378	44468.3	Hsp90 co-chaperone Cdc37	274	True	3	4	4	0	9.3	1234176020;1234176021;1234176519;1234176520;1234176521;1234176540;1235577542;1235580537	True;True;True;True;True;True;True;True
C9279FD	4553629	Q16553	LY6E	131	13507	Lymphocyte antigen 6E	1764	True	1	1	1	0	29.8	1234177403	True
C9279FD	2903584	Q16555	DPYSL2	572	62293.6	Dihydropyrimidinase-related protein 2	984	True	1	1	1	0	7.7	1234177434	True
C9279FD	2859906	Q16576	RBBP7	425	47820.1	Histone-binding protein RBBP7	123	True	5	6	6	0	30.6	1234174600;1234174621;1234176783;1234177096;1234177124;1234177277;1234177278	True;True;True;True;True;True;True
C9279FD	3046909	Q16584	MAP3K11	847	92688	Mitogen-activated protein kinase kinase kinase 11	1741	True	1	1	1	0	4.8	1711538387	True
C9279FD	2859907	Q16594	TAF9	264	28973.8	Transcription initiation factor TFIID subunit 9	913	True	1	1	0	1	3.8	1711541999	False
C9279FD	3023722	Q16626	MEA1	185	19904.6	Male-enhanced antigen 1	1632	True	1	1	1	0	7	1711544420	True
C9279FD	2859911	Q16643	DBN1	649	71429.3	Drebrin	499	True	2	2	2	0	8.5	1234176889;1234176961	True;True
C9279FD	2859913	Q16658	FSCN1	493	54530	Fascin	125	True	5	5	5	0	14.2	1234174391;1234175540;1234175992;1234176398;1234176399;1234176706	True;True;True;True;True;True
C9279FD	2954664	Q16698	DECR1	335	36067.7	2,4-dienoyl-CoA reductase, mitochondrial	1526	True	1	1	1	0	7.8	1711532357	True
C9279FD	2859921	Q16777	H2AC20	129	13988.4	Histone H2A type 2-C	341	False	3	3	0	3	22.5	1234174173;1234175724;1234175725;1234175926	False;False;False;False
C9279FD	2859922	Q16778	H2BC21	126	13920.2	Histone H2B type 2-E	328	False	3	5	0	5	24.6	1234174126;1234174180;1234175412;1234175413;1234175450	False;False;False;False;False
C9279FD	2859923	Q16795	NDUFA9	377	42509.6	NADH dehydrogenase [ubiquinone] 1 alpha subcomplex subunit 9, mitochondrial	1296	True	1	1	1	0	5	1711533880	True
C9279FD	2859925	Q16836	HADH	314	34293.6	Hydroxyacyl-coenzyme A dehydrogenase, mitochondrial	319	True	3	3	3	0	23.6	1234174681;1234176760;1234177247	True;True;True
C9279FD	2859929	Q16881	TXNRD1	649	70756.1	Thioredoxin reductase 1, cytoplasmic	313	True	3	3	3	0	10.5	1234176280;1235567558;1711543051	True;True;True
C9279FD	2859930	Q16891	IMMT	758	83677.9	MICOS complex subunit MIC60	324	True	3	3	3	0	8.7	1234175749;1234175750;1234176831;1234176832;1711540265	True;True;True;True;True
C9279FD	2859934	Q1KMD3	HNRNPUL2	747	85104.7	Heterogeneous nuclear ribonucleoprotein U-like protein 2	893	True	1	1	1	0	1.3	1234174380	True
C9279FD	2859935	Q29718	HLA-B	362	40421.1	HLA class I histocompatibility antigen, B-82 alpha chain	1390	False	1	1	0	1	5.5	1234176205;1235590928	False;False
C9279FD	2859936	Q29836	HLA-B	362	40342	HLA class I histocompatibility antigen, B-67 alpha chain	1390	False	1	1	0	1	5.5	1234176205;1235590928	False;False
C9279FD	2859938	Q29940	HLA-B	362	40584.4	HLA class I histocompatibility antigen, B-59 alpha chain	1390	False	1	1	0	1	5.5	1234176205;1235590928	False;False
C9279FD	2904155	Q29RF7	PDS5A	1337	150830	Sister chromatid cohesion protein PDS5 homolog A	937	True	2	2	2	0	3	1234175987;1234175988;1235581775	True;True;True
C9279FD	3023606	Q2LD37	KIAA1109	5005	555482	Uncharacterized protein KIAA1109	1579	True	1	1	1	0	0.3	1711542926	True
C9279FD	4553630	Q2M385	MPEG1	716	78587.1	Macrophage-expressed gene 1 protein	1730	True	1	1	1	0	4.6	1234177303	True
C9279FD	3023481	Q2NKX8	ERCC6L	1250	141103	DNA excision repair protein ERCC-6-like	1444	True	1	1	1	0	2.2	1234176840	True
C9279FD	2859946	Q2NL82	TSR1	804	91810.1	Pre-rRNA-processing protein TSR1 homolog	752	True	1	1	1	0	1.9	1234175370	True
C9279FD	2859948	Q2T9J0	TYSND1	566	59309	Peroxisomal leader peptide-processing protease	601	True	2	2	2	0	3.5	1234175242;1234176262;1235577152	True;True;True
C9279FD	2859951	Q2TAY7	SMU1	513	57543.9	WD40 repeat-containing protein SMU1	424	True	2	3	3	0	2.9	1234174685;1234174717;1235598137;1711533687	True;True;True;True
C9279FD	2859952	Q2VIR3	EIF2S3B	472	51228.6	Putative eukaryotic translation initiation factor 2 subunit 3-like protein	362	False	2	2	0	2	8.5	1234176607;1235564174	False;False
C9279FD	2880244	Q31610	HLA-B	362	40400.1	HLA class I histocompatibility antigen, B-81 alpha chain	1390	False	1	1	0	1	5.5	1234176205;1235590928	False;False
C9279FD	2859957	Q32MZ4	LRRFIP1	808	89253.1	Leucine-rich repeat flightless-interacting protein 1	357	True	3	3	3	0	10.9	1234174607;1235587773;1711541786	True;True;True
C9279FD	2859958	Q32P28	P3H1	736	83394	Prolyl 3-hydroxylase 1	1138	True	1	1	1	0	1.2	1234174294	True
C9279FD	2859959	Q32P51	HNRNPA1L2	320	34225.4	Heterogeneous nuclear ribonucleoprotein A1-like 2	35	False	9	9	0	9	29.1	1234174534;1234175462;1234175593;1234175689;1234175809;1234176278;1234176451;1234176893;1234177405;1235593570	False;False;False;False;False;False;False;False;False;False
C9279FD	2954678	Q3L8U1	CHD9	2897	326022	Chromodomain-helicase-DNA-binding protein 9	1476	True	1	1	1	0	0.4	1711534223	True
C9279FD	2859964	Q3MHD2	LSM12	195	21700.8	Protein LSM12 homolog	1073	True	1	1	1	0	12.3	1234176630;1234176631;1234176632	True;True;True
C9279FD	2954680	Q3SY69	ALDH1L2	923	101746	Mitochondrial 10-formyltetrahydrofolate dehydrogenase	1590	True	1	1	1	0	1.6	1711543568	True
C9279FD	2859968	Q3T8J9	GON4L	2241	248620	GON-4-like protein	676	True	2	2	2	0	1	1234174143;1235590850	True;True
C9279FD	2955573	Q3V6T2	CCDC88A	1871	216042	Girdin	679	True	2	2	2	0	0.9	1234175774;1235574299	True;True
C9279FD	2859969	Q3ZCM7	TUBB8	444	49776	Tubulin beta-8 chain	360	True	3	3	1	2	11.3	1234174409;1234175215;1234175216;1234176817	False;False;False;True
C9279FD	2859975	Q49A88	CCDC14	953	106302	Coiled-coil domain-containing protein 14	1480	True	1	1	1	0	1.5	1234175125	True
C9279FD	2903597	Q4J6C6	PREPL	727	83927	Prolyl endopeptidase-like	1125	True	1	1	1	0	5.1	1234177294	True
C9279FD	3028227	Q4LDE5	SVEP1	3571	390170	RecName: Full=Sushi, von Willebrand factor type A, EGF and pentraxin domain-containing protein 1; AltName: Full=CCP module-containing protein 22; AltName: Full=Polydom; AltName: Full=Selectin-like osteoblast-derived protein; Short=SEL-OB; AltName: Fu	1371	True	1	1	1	0	0.4	1711537313	True
C9279FD	3028899	Q4LDG9	DNAL1	190	21533	Dynein light chain 1, axonemal	1751	True	1	1	1	0	7.9	1234175204	True
C9279FD	2954685	Q4V328	GRIPAP1	841	95989.5	GRIP1-associated protein 1	1271	True	1	1	1	0	2.3	1711545160	True
C9279FD	2859982	Q4V339	CBWD6	395	43964	COBW domain-containing protein 6	647	True	2	2	0	2	6.6	1234174382;1235573082	False;False
C9279FD	2859983	Q4VXU2	PABPC1L	614	68392.3	Polyadenylate-binding protein 1-like	82	False	2	2	0	2	4.2	1234174401;1234175265	False;False
C9279FD	2859985	Q52LJ0	FAM98B	330	37190.9	Protein FAM98B	1041	True	1	1	1	0	3.9	1235569771	True
C9279FD	2859986	Q53EL6	PDCD4	469	51735.3	Programmed cell death protein 4	900	True	1	1	1	0	3.2	1234174862	True
C9279FD	2861884	Q53GS9	USP39	565	65380.6	U4/U6.U5 tri-snRNP-associated protein 2	1011	True	1	1	1	0	2.1	1235576831	True
C9279FD	2859993	Q53HC9	TSSC1	387	43603.3	Protein TSSC1	929	True	1	1	1	0	8.3	1234177131	True
C9279FD	2859995	Q562R1	ACTBL2	376	42003.2	Beta-actin-like protein 2	653	True	2	2	1	1	12	1234175485;1234175486;1234177077	False;False;True
C9279FD	2859996	Q567U6	CCDC93	631	73197.6	Coiled-coil domain-containing protein 93	1577	True	1	1	1	0	1.4	1235571705	True
C9279FD	3024101	Q56NI9	ESCO2	601	68307	N-acetyltransferase ESCO2	1474	True	1	1	1	0	2.5	1234175270	True
C9279FD	3028799	Q58A45	PAN3	887	95613	PAB-dependent poly(A)-specific ribonuclease subunit PAN3	1670	True	1	1	1	0	5.3	1235561025	True
C9279FD	2859998	Q58EX7	PLEKHG4	1191	130803	Puratrophin-1	1583	True	1	1	1	0	1	1234174673	True
C9279FD	2860000	Q58FF6	HSP90AB4P	505	58264.4	Putative heat shock protein HSP 90-beta 4	7	False	3	3	0	3	4.6	1234174643;1234174821;1234175048;1234175049	False;False;False;False
C9279FD	2860001	Q58FF7	HSP90AB3P	597	68324.9	Putative heat shock protein HSP 90-beta-3	7	False	7	7	0	7	10.1	1234174469;1234174643;1234174821;1234175048;1234175049;1234175279;1234175280;1234175514;1711537912	False;False;False;False;False;False;False;False;False
C9279FD	2860002	Q58FF8	HSP90AB2P	381	44348.9	Putative heat shock protein HSP 90-beta 2	7	False	3	3	0	3	6	1234174398;1234174540;1234174812;1234174813	False;False;False;False
C9279FD	2860003	Q58FG0	HSP90AA5P	334	38738	Putative heat shock protein HSP 90-alpha A5	7	False	3	3	0	3	4.2	1234174821;1234175048;1234175049;1234175279;1234175280	False;False;False;False;False
C9279FD	2860004	Q58FG1	HSP90AA4P	418	47711.9	Putative heat shock protein HSP 90-alpha A4	8	False	1	1	0	1	3.1	1234174743	False
C9279FD	2860012	Q5EBL4	RILPL1	403	47108	RILP-like protein 1	1427	True	1	1	1	0	6.9	1234176948	True
C9279FD	2860014	Q5GLZ8	HERC4	1057	118563	Probable E3 ubiquitin-protein ligase HERC4	1201	True	1	1	1	0	3.9	1711538805	True
C9279FD	2955578	Q5HYK3	COQ5	327	37140.4	2-methoxy-6-polyprenyl-1,4-benzoquinol methylase, mitochondrial	1668	True	1	1	1	0	5.8	1234175866	True
C9279FD	4554334	Q5IJ48	CRB2	1285	134265	Protein crumbs homolog 2	1699	True	1	1	1	0	3	1235577511	True
C9279FD	2860020	Q5JPE7	NOMO2	1267	139439	Nodal modulator 2	1504	False	1	1	0	1	0.8	1234174449	False
C9279FD	2860021	Q5JQF8	PABPC1L2A	200	22799.1	Polyadenylate-binding protein 1-like 2	82	False	1	1	0	1	5.5	1234174401	False
C9279FD	2955579	Q5JRA6	MIA3	1907	213702	Melanoma inhibitory activity protein 3	1588	True	1	1	1	0	0.6	1711531941	True
C9279FD	2860023	Q5JSH3	WDR44	913	101366	WD repeat-containing protein 44	985	True	1	1	1	0	1.5	1711540071	True
C9279FD	2861893	Q5JSZ5	PRRC2B	2229	242967	Protein PRRC2B	614	True	2	2	2	0	2.3	1234177376;1235594806	True;True
C9279FD	3027556	Q5JTD0	TJAP1	557	61821	RecName: Full=Tight junction-associated protein 1; AltName: Full=Protein incorporated later into tight junctions; AltName: Full=Tight junction protein 4	1452	True	1	1	1	0	1.8	1234174581	True
C9279FD	2860024	Q5JTH9	RRP12	1297	143702	RRP12-like protein	211	True	3	3	3	0	3.9	1234174177;1234175851;1234176592;1234176593	True;True;True;True
C9279FD	2954694	Q5JTJ3	COA6	125	14116.1	Cytochrome c oxidase assembly factor 6 homolog	1489	True	1	1	1	0	10.4	1234175118	True
C9279FD	2861894	Q5JTV8	TOR1AIP1	583	66248.4	Torsin-1A-interacting protein 1	1335	True	1	1	1	0	4.3	1235570558	True
C9279FD	2860025	Q5JTY5	CBWD3	395	44038.1	COBW domain-containing protein 3	647	False	2	2	0	2	6.6	1234174382;1235573082	False;False
C9279FD	2954695	Q5JTZ9	AARS2	985	107340	Alanine--tRNA ligase, mitochondrial	1522	True	1	1	1	0	1.1	1235597961	True
C9279FD	2860026	Q5JVF3	PCID2	399	46029.9	PCI domain-containing protein 2	1285	True	1	1	1	0	4	1235588202	True
C9279FD	2860027	Q5JWF2	GNAS	1037	111025	Guanine nucleotide-binding protein G(s) subunit alpha isoforms XLas	977	False	1	1	0	1	1.5	1234175447	False
C9279FD	2860030	Q5M775	SPECC1	1068	118585	Cytospin-B	1023	True	1	1	1	0	1.9	1234175867;1234175868	True;True
C9279FD	2860032	Q5QJE6	DNTTIP2	756	84469.1	Deoxynucleotidyltransferase terminal-interacting protein 2	714	True	2	2	2	0	3.7	1235592709;1711538728	True;True
C9279FD	2860033	Q5QNW6	H2BC18	126	13920.2	Histone H2B type 2-F	328	False	3	5	0	5	24.6	1234174126;1234174180;1234175412;1234175413;1234175450	False;False;False;False;False
C9279FD	2955581	Q5R372	RABGAP1L	815	92512.9	Rab GTPase-activating protein 1-like	1237	True	1	1	1	0	1.5	1235567059	True
C9279FD	2860036	Q5RIA9	CBWD5	395	44068.1	COBW domain-containing protein 5	647	False	2	2	0	2	6.6	1234174382;1235573082	False;False
C9279FD	2860040	Q5SRE7	PHYHD1	291	32410.8	Phytanoyl-CoA dioxygenase domain-containing protein 1	1521	True	1	1	1	0	4.1	1234174958	True
C9279FD	2903615	Q5SW79	CEP170	1584	175293	Centrosomal protein of 170 kDa	1018	True	1	1	1	0	0.9	1234175165	True
C9279FD	3456171	Q5T011	SZT2	3432	378029	KICSTOR complex protein SZT2	1573	True	1	1	1	0	0.4	1235564659	True
C9279FD	2860043	Q5T0N5	FNBP1L	605	70065.5	Formin-binding protein 1-like	1132	True	2	2	2	0	4.1	1234175493;1235566083	True;True
C9279FD	2954704	Q5T1M5	FKBP15	1219	133630	FK506-binding protein 15	1466	True	3	3	3	0	3.6	1234175111;1235584977;1235588622;1235596909	True;True;True;True
C9279FD	2860044	Q5T1V6	DDX59	619	68809.7	Probable ATP-dependent RNA helicase DDX59	1185	True	1	1	1	0	1.9	1235567403	True
C9279FD	3029359	Q5T3U5	ABCC10	1492	161629	RecName: Full=Multidrug resistance-associated protein 7; AltName: Full=ATP-binding cassette sub-family C member 10	1747	True	1	1	1	0	0.6	1234174216	True
C9279FD	2861898	Q5T447	HECTD3	861	97113	E3 ubiquitin-protein ligase HECTD3	1158	True	1	1	1	0	1.4	1235594096	True
C9279FD	2955583	Q5T4S7	UBR4	5183	573841	E3 ubiquitin-protein ligase UBR4	1159	True	1	1	1	0	0.4	1711542152;1711544613	True;True
C9279FD	2861899	Q5T5P2	KIAA1217	1943	214116	Sickle tail protein homolog	637	True	2	2	2	0	2	1234175353;1234176527	True;True
C9279FD	2860049	Q5T5U3	ARHGAP21	1957	217331	Rho GTPase-activating protein 21	1533	True	1	1	1	0	0.9	1234175847;1234175848	True;True
C9279FD	3029177	Q5T5X7	BEND3	828	94474.6	BEN domain-containing protein 3	1617	True	1	1	1	0	2.1	1235577421	True
C9279FD	2903621	Q5T6F2	UBAP2	1119	117116	Ubiquitin-associated protein 2	1035	True	1	1	1	0	2	1234176442	True
C9279FD	3028235	Q5T8I3	FAM102B	360	39308	RecName: Full=Protein FAM102B	1628	True	1	1	1	0	4.2	1235566832	True
C9279FD	2860056	Q5T9S5	CCDC18	1454	168962	Coiled-coil domain-containing protein 18	1426	True	1	1	1	0	0.7	1235579735	True
C9279FD	3023737	Q5TC82	RC3H1	1133	125736	Roquin-1	1447	True	1	1	1	0	1.9	1234176161	True
C9279FD	2880252	Q5TCZ1	SH3PXD2A	1133	125289	SH3 and PX domain-containing protein 2A	1714	True	1	1	1	0	1.8	1234175942	True
C9279FD	2954709	Q5VT52	RPRD2	1461	156020	Regulation of nuclear pre-mRNA domain-containing protein 2	1065	True	1	1	1	0	0.7	1235578534	True
C9279FD	2860068	Q5VTE0	EEF1A1P5	462	50185	Putative elongation factor 1-alpha-like 3	27	False	10	14	0	14	34.8	1234174240;1234175134;1234176549;1234176566;1234176923;1234176924;1234176936;1234176937;1234176938;1234177182;1234177342;1234177343;1234177344;1234177369;1234177438;1235584704;1711541032;1711541735;1711545141	False;False;False;False;False;False;False;False;False;False;False;False;False;False;False;False;False;False;False
C9279FD	2860070	Q5VTR2	RNF20	975	113662	E3 ubiquitin-protein ligase BRE1A	570	True	3	3	3	0	4.7	1234174831;1235581933;1711541024	True;True;True
C9279FD	3029585	Q5VV41	ARHGEF16	709	80105	Rho guanine nucleotide exchange factor 16	1442	True	1	1	1	0	3.4	1234176580;1234176581	True;True
C9279FD	2860074	Q5VWJ9	SNX30	437	49676.6	Sorting nexin-30	1664	True	1	1	1	0	2.7	1235561722	True
C9279FD	3027197	Q5VWN6	FAM208B	2430	268843	RecName: Full=Protein FAM208B	1626	True	1	1	1	0	0.7	1235583324	True
C9279FD	2954713	Q5VZ89	DENND4C	1909	186857	DENN domain-containing protein 4C	1266	True	1	1	1	0	0.6	1711537947	True
C9279FD	3027198	Q5VZK9	LRRC16A	1371	151557	RecName: Full=Leucine-rich repeat-containing protein 16A; AltName: Full=CARMIL homolog	606	True	2	2	2	0	1.2	1234174659;1234175423	True;True
C9279FD	3023619	Q63HK5	TSHZ3	1081	118566	Teashirt homolog 3	1689	True	1	1	1	0	0.9	1235575060	True
C9279FD	2860083	Q63ZY3	KANK2	851	91174.5	KN motif and ankyrin repeat domain-containing protein 2	1534	True	1	1	1	0	3.4	1234176971	True
C9279FD	2860085	Q641Q2	FAM21A	1341	147184	WASH complex subunit FAM21A	560	True	2	2	1	1	2.2	1235569116;1235577929;1711540601	False;True;False
C9279FD	3027940	Q66K14	TBC1D9B	1250	140525	RecName: Full=TBC1 domain family member 9B	1309	True	1	1	1	0	1.6	1234176237;1234176238	True;True
C9279FD	2903630	Q66PJ3	ARL6IP4	421	44915.4	ADP-ribosylation factor-like protein 6-interacting protein 4	1303	True	1	1	1	0	3.8	1234175330	True
C9279FD	2888956	Q68DQ2	CRYBG3	2970	330633	Very large A-kinase anchor protein	680	True	2	3	3	0	1.2	1234176313;1235563522;1235564197;1235569249	True;True;True;True
C9279FD	2903636	Q6BDS2	UHRF1BP1	1440	159485	UHRF1-binding protein 1	1539	True	1	1	1	0	1.3	1235580184	True
C9279FD	2860105	Q6FI13	H2AC18	130	14095.5	Histone H2A type 2-A	341	False	3	3	0	3	22.3	1234174173;1234175724;1234175725;1234175926	False;False;False;False
C9279FD	2860106	Q6FI81	CIAPIN1	312	33582.3	Anamorsin	919	True	1	1	1	0	4.5	1234174949	True
C9279FD	2860107	Q6FIF0	ZFAND6	208	22555.1	AN1-type zinc finger protein 6	1491	True	1	1	1	0	12	1711541941	True
C9279FD	3455472	Q6IA69	NADSYN1	706	79284.8	Glutamine-dependent NAD(+) synthetase	1581	True	1	1	1	0	1.6	1234174452	True
C9279FD	2888958	Q6IEG0	SNRNP48	339	39965.4	U11/U12 small nuclear ribonucleoprotein 48 kDa protein	1470	True	1	1	1	0	3.2	1234174644	True
C9279FD	2954721	Q6IQ49	SDE2	451	49742	Protein SDE2 homolog	1615	True	1	1	1	0	3.5	1234175338	True
C9279FD	2860112	Q6IS14	EIF5AL1	154	16773.2	Eukaryotic translation initiation factor 5A-1-like	361	False	1	1	0	1	7.8	1234174620	False
C9279FD	2860114	Q6KB66	KRT80	452	50525.3	Keratin, type II cytoskeletal 80	58	False	2	2	0	2	2.7	1234174802;1235563245	False;False
C9279FD	2860122	Q6NXE6	ARMC6	501	54141.9	Armadillo repeat-containing protein 6	556	True	3	3	3	0	14	1234176788;1234177258;1235588274	True;True;True
C9279FD	2860124	Q6NXS1	PPP1R2P3	205	23048.3	Protein phosphatase inhibitor 2-like protein 3	583	False	1	1	0	1	7.3	1235583583	False
C9279FD	2860128	Q6NZI2	PTRF	390	43476.1	Polymerase I and transcript release factor	414	True	2	2	2	0	6.4	1234175582;1711535273	True;True
C9279FD	2954730	Q6NZY4	ZCCHC8	707	78577.4	Zinc finger CCHC domain-containing protein 8	618	True	2	2	2	0	5.1	1234175357;1234176199	True;True
C9279FD	2861914	Q6P158	DHX57	1386	155604	Putative ATP-dependent RNA helicase DHX57	930	True	1	1	1	0	1.7	1234176222	True
C9279FD	2954731	Q6P161	MRPL54	138	15819.2	39S ribosomal protein L54, mitochondrial	1635	True	1	1	1	0	7.2	1234174451	True
C9279FD	2860130	Q6P1J9	CDC73	531	60576.6	Parafibromin	1026	True	1	1	1	0	1.9	1234174361	True
C9279FD	3027208	Q6P1Q9	METTL2B	378	43426	RecName: Full=Methyltransferase-like protein 2B; EC=2.1.1.-	1419	True	1	1	1	0	3.4	1234174914	True
C9279FD	2860134	Q6P1R4	DUS1L	473	53230.4	tRNA-dihydrouridine(16/17) synthase [NAD(P)(+)]-like	1064	True	1	1	1	0	3	1234174950	True
C9279FD	2860138	Q6P2Q9	PRPF8	2335	273601	Pre-mRNA-processing-splicing factor 8	703	True	1	1	1	0	0.5	1235586137	True
C9279FD	3029531	Q6P4F1	FUT10	479	56094.4	Alpha-(1,3)-fucosyltransferase 10	1743	True	1	1	1	0	2.9	1235592607	True
C9279FD	3027210	Q6P597	KLC3	504	55364	RecName: Full=Kinesin light chain 3; AltName: Full=KLC2-like; AltName: Full=kinesin light chain 2	1310	False	1	1	0	1	1.6	1234174197	False
C9279FD	2955340	Q6PCB5	RSBN1L	846	94869.6	Round spermatid basic protein 1-like protein	1377	True	1	1	1	0	1.5	1711533270	True
C9279FD	2860148	Q6PEY2	TUBA3E	450	49858.6	Tubulin alpha-3E chain	17	False	9	11	0	11	40.7	1234174898;1234175153;1234175408;1234175409;1234175545;1234175607;1234175630;1234175631;1234175850;1234176421;1234176422;1234176757;1234176774;1234177433	False;False;False;False;False;False;False;False;False;False;False;False;False;False
C9279FD	2861921	Q6PGP7	TTC37	1564	175486	Tetratricopeptide repeat protein 37	1139	True	1	1	1	0	0.8	1234174773	True
C9279FD	3027211	Q6PJG2	ELMSAN1	1045	114989	RecName: Full=ELM2 and SANT domain-containing protein 1	1550	True	1	1	1	0	1.5	1235574895	True
C9279FD	2860153	Q6PJG6	BRAT1	821	88119.1	BRCA1-associated ATM activator 1	1134	True	1	1	1	0	1.7	1235577163	True
C9279FD	2903647	Q6PK04	CCDC137	289	33231.4	Coiled-coil domain-containing protein 137	1515	True	1	1	1	0	3.5	1235584450	True
C9279FD	2860156	Q6PKG0	LARP1	1096	123510	La-related protein 1	875	True	1	1	1	0	1.6	1234175428	True
C9279FD	2860157	Q6PL18	ATAD2	1390	158554	ATPase family AAA domain-containing protein 2	1028	True	1	1	1	0	1.2	1711540519	True
C9279FD	2954746	Q6QNY0	BLOC1S3	202	21255.7	Biogenesis of lysosome-related organelles complex 1 subunit 3	1611	True	1	1	1	0	11.4	1234176345	True
C9279FD	2860161	Q6S8J3	POTEE	1075	121363	POTE ankyrin domain family member E	106	True	6	8	0	8	8.4	1234174204;1234174479;1234175485;1234175486;1234176573;1234176574;1234176599;1234176600;1234177091;1234177224;1234177225;1234177226	False;False;False;False;False;False;False;False;False;False;False;False
C9279FD	2954747	Q6T4R5	NHS	1651	179135	Nance-Horan syndrome protein	1596	True	1	1	1	0	0.9	1234175193	True
C9279FD	2860166	Q6UB35	MTHFD1L	978	105790	Monofunctional C1-tetrahydrofolate synthase, mitochondrial	347	True	3	3	3	0	5.8	1234174853;1234176150;1234176629	True;True;True
C9279FD	2955812	Q6ULP2	AFTPH	937	102200	Aftiphilin	1532	True	1	1	1	0	1.5	1711536206	True
C9279FD	2860167	Q6UN15	FIP1L1	594	66526.4	Pre-mRNA 3'-end-processing factor FIP1	545	True	2	2	2	0	3.7	1234175722;1234176221;1235572242	True;True;True
C9279FD	3028402	Q6UW78	C11orf83	93	10080.7	Ubiquinol-cytochrome-c reductase complex assembly factor 3	1703	True	1	1	1	0	15.1	1234175411	True
C9279FD	2903650	Q6UX04	CWC27	472	53847.1	Peptidyl-prolyl cis-trans isomerase CWC27 homolog	602	True	2	2	2	0	7.2	1234175398;1234176305	True;True
C9279FD	3023745	Q6VN20	RANBP10	620	67256.7	Ran-binding protein 10	1380	True	1	1	1	0	2.3	1711534800	True
C9279FD	2888965	Q6VUC0	TFAP2E	442	46212.1	Transcription factor AP-2-epsilon	1151	False	1	1	0	1	4.5	1234175932	False
C9279FD	2861926	Q6WCQ1	MPRIP	1025	116533	Myosin phosphatase Rho-interacting protein	623	True	2	2	2	0	5.2	1711537182;1711540111;1711543475	True;True;True
C9279FD	2860179	Q6Y7W6	GIGYF2	1299	150070	PERQ amino acid-rich with GYF domain-containing protein 2	878	True	1	1	1	0	0.8	1235579287	True
C9279FD	2860180	Q6YHK3	CD109	1445	161689	CD109 antigen	964	True	1	1	1	0	0.8	1234174547	True
C9279FD	2954753	Q6YN16	HSDL2	418	45394.8	Hydroxysteroid dehydrogenase-like protein 2	275	True	3	3	3	0	8.4	1234174205;1234176611;1234176612;1234176727	True;True;True;True
C9279FD	2880265	Q6ZRI6	C15orf39	1047	110673	Uncharacterized protein C15orf39	1388	True	1	1	1	0	2.3	1711531949	True
C9279FD	3455782	Q6ZRP7	QSOX2	698	77528.8	Sulfhydryl oxidase 2	1364	True	1	1	1	0	1.4	1235561440	True
C9279FD	3027572	Q6ZW49	PAXIP1	1069	121341	RecName: Full=PAX-interacting protein 1; AltName: Full=PAX transactivation activation domain-interacting protein	1637	True	1	1	1	0	2	1235579808	True
C9279FD	2860199	Q6ZWJ1	STXBP4	553	61661.8	Syntaxin-binding protein 4	1633	True	1	1	1	0	2.5	1235565490	True
C9279FD	2860200	Q709C8	VPS13C	3753	422390	Vacuolar protein sorting-associated protein 13C	1051	True	1	1	1	0	0.3	1235582337	True
C9279FD	2860203	Q70SY1	CREB3L2	520	57414.9	Cyclic AMP-responsive element-binding protein 3-like protein 2	1604	True	1	1	1	0	4.4	1234176627	True
C9279FD	2860205	Q71RC2	LARP4	724	80596	La-related protein 4	482	True	2	2	2	0	5.1	1234174363;1234177046	True;True
C9279FD	2860206	Q71U36	TUBA1A	451	50135.6	Tubulin alpha-1A chain	17	True	15	18	0	18	61	1234174285;1234174898;1234175153;1234175327;1234175328;1234175408;1234175409;1234175545;1234175566;1234175567;1234175607;1234175630;1234175631;1234175850;1234176421;1234176422;1234176757;1234176774;1234177059;1234177130;1234177134;1234177135;1234177201;1234177202;1234177433	False;False;False;False;False;False;False;False;False;False;False;False;False;False;False;False;False;False;False;False;False;False;False;False;False
C9279FD	2860207	Q71UI9	H2AZ2	128	13508.7	Histone H2A.V	380	False	2	2	0	2	20.3	1234174173;1234175757	False;False
C9279FD	2861935	Q71UM5	RPS27L	84	9477.2	40S ribosomal protein S27-like	1005	False	1	1	0	1	33.3	1234176935	False
C9279FD	2860213	Q7KZ85	SUPT6H	1726	199073	Transcription elongation factor SPT6	266	True	3	3	3	0	3	1234176827;1234177011;1234177086	True;True;True
C9279FD	2860214	Q7KZF4	SND1	910	101997	Staphylococcal nuclease domain-containing protein 1	67	True	7	8	8	0	14.3	1234174544;1234174614;1234174638;1234175239;1234175703;1234175704;1234177191;1235568197;1235584260;1711541009	True;True;True;True;True;True;True;True;True;True
C9279FD	2860215	Q7L014	DDX46	1031	117362	Probable ATP-dependent RNA helicase DDX46	376	True	3	3	3	0	3	1234174512;1234174835;1235573287	True;True;True
C9279FD	2954766	Q7L0Y3	TRMT10C	403	47346.9	Mitochondrial ribonuclease P protein 1	457	True	2	2	2	0	6.5	1234174888;1234174889;1234175129	True;True;True
C9279FD	2860216	Q7L1Q6	BZW1	419	48043.2	Basic leucine zipper and W2 domain-containing protein 1	948	True	1	1	1	0	2.4	1234174356	True
C9279FD	2860218	Q7L273	KCTD9	389	42566.7	BTB/POZ domain-containing protein KCTD9	1267	True	1	1	1	0	4.6	1234175515	True
C9279FD	2954767	Q7L2J0	MEPCE	689	74355.3	7SK snRNA methylphosphate capping enzyme	1123	True	1	1	1	0	3.3	1711535029	True
C9279FD	2860226	Q7L7L0	H2AW	130	14121.5	Histone H2A type 3	341	False	3	3	0	3	22.3	1234174173;1234175724;1234175725;1234175926	False;False;False;False
C9279FD	2860227	Q7L7V1	DHX32	743	84418.6	Putative pre-mRNA-splicing factor ATP-dependent RNA helicase DHX32	1506	True	1	1	1	0	2	1234175430	True
C9279FD	2903673	Q7L7X3	TAOK1	1001	116070	Serine/threonine-protein kinase TAO1	1401	True	1	1	1	0	1.3	1234175027	True
C9279FD	3028582	Q7L8L6	FASTKD5	764	86574.3	FAST kinase domain-containing protein 5, mitochondrial	1436	True	1	2	2	0	2	1234175350;1234175376	True;True
C9279FD	2860230	Q7LBC6	KDM3B	1761	191581	Lysine-specific demethylase 3B	1022	True	1	1	0	1	0.7	1711531308	False
C9279FD	2860233	Q7LGA3	HS2ST1	356	41881.3	Heparan sulfate 2-O-sulfotransferase 1	1445	True	1	1	1	0	4.8	1235566563	True
C9279FD	4553631	Q7RTY3	PRSS45	260	29329.2	Serine protease 45	1772	True	1	1	1	0	15.4	1234177398	True
C9279FD	2954769	Q7Z2T5	TRMT1L	733	81747.4	TRMT1-like protein	1206	True	2	2	2	0	4.2	1235578472;1711533079	True;True
C9279FD	2860239	Q7Z2W4	ZC3HAV1	902	101431	Zinc finger CCCH-type antiviral protein 1	392	True	2	2	2	0	3.4	1234175726;1711542383	True;True
C9279FD	2954771	Q7Z2Z2	EFTUD1	1120	125430	Elongation factor Tu GTP-binding domain-containing protein 1	613	True	2	2	2	0	5.3	1234177024;1234177180	True;True
C9279FD	4088412	Q7Z392	TRAPPC11	1133	128881	Trafficking protein particle complex subunit 11	1612	True	1	1	1	0	3	1234177348	True
C9279FD	3027948	Q7Z401	DENND4A	1863	209244	RecName: Full=C-myc promoter-binding protein; AltName: Full=DENN domain-containing protein 4A	1605	True	1	1	1	0	0.7	1711538329	True
C9279FD	2860247	Q7Z417	NUFIP2	695	76121.2	Nuclear fragile X mental retardation-interacting protein 2	428	True	2	2	2	0	3.7	1711535424;1711537727	True;True
C9279FD	2860249	Q7Z478	DHX29	1369	155236	ATP-dependent RNA helicase DHX29	787	True	1	1	1	0	0.9	1234175184;1234175185	True;True
C9279FD	2860250	Q7Z4H7	HAUS6	955	108621	HAUS augmin-like complex subunit 6	1163	True	1	1	1	0	1.8	1235596301	True
C9279FD	2955605	Q7Z4Q2	HEATR3	680	74582.8	HEAT repeat-containing protein 3	1255	True	1	1	1	0	4.4	1235590189	True
C9279FD	2860251	Q7Z4S6	KIF21A	1674	187179	Kinesin-like protein KIF21A	525	True	2	2	2	0	1.9	1235582936;1235595829	True;True
C9279FD	2860252	Q7Z4V5	HDGFL2	671	74316.8	Hepatoma-derived growth factor-related protein 2	1304	True	1	1	1	0	2.2	1234175097	True
C9279FD	2903683	Q7Z5L9	IRF2BP2	587	61024.7	Interferon regulatory factor 2-binding protein 2	1050	True	1	1	1	0	1.5	1235570407	True
C9279FD	2955819	Q7Z6B0	CCDC91	441	49971.2	Coiled-coil domain-containing protein 91	1609	True	1	1	1	0	2.3	1235597436	True
C9279FD	2860259	Q7Z6Z7	HUWE1	4374	481891	E3 ubiquitin-protein ligase HUWE1	927	True	1	1	1	0	0.3	1235577977	True
C9279FD	2860261	Q7Z739	YTHDF3	585	63861.3	YTH domain-containing family protein 3	531	False	1	1	0	1	1.5	1234174267	False
C9279FD	2954786	Q7Z7F0	KIAA0907	614	64845.3	UPF0469 protein KIAA0907	1541	True	1	1	1	0	1.5	1234174370	True
C9279FD	2954787	Q7Z7F7	MRPL55	128	15128.4	39S ribosomal protein L55, mitochondrial	1443	True	1	1	1	0	11.7	1711533602	True
C9279FD	2954789	Q86SQ0	PHLDB2	1253	142158	Pleckstrin homology-like domain family B member 2	630	True	2	2	2	0	2.5	1234174313;1711537454	True;True
C9279FD	2860267	Q86TC9	MYPN	1320	145257	Myopalladin	945	True	2	2	2	0	2.6	1234176049;1234176050;1235569756	True;True;True
C9279FD	2860268	Q86TG7	PEG10	708	80172.9	Retrotransposon-derived protein PEG10	737	True	1	1	1	0	2.4	1234175879;1234175880	True;True
C9279FD	2860276	Q86U86	PBRM1	1689	192948	Protein polybromo-1	1096	True	1	1	1	0	0.9	1711531695	True
C9279FD	2955607	Q86UD0	SAPCD2	394	42636.6	Suppressor APC domain-containing protein 2	1652	True	1	1	1	0	5.1	1711540127	True
C9279FD	4553021	Q86UF2	CTAGE6	777	87899.8	cTAGE family member 6	1704	False	1	1	0	1	1	1234174247	False
C9279FD	2903691	Q86UK7	ZNF598	904	98637.1	Zinc finger protein 598	563	True	2	2	2	0	2	1234175272;1711535007	True;True
C9279FD	2955609	Q86UP2	KTN1	1357	156275	Kinectin	203	True	4	4	4	0	4.3	1234174754;1234174803;1235571141;1711537970	True;True;True;True
C9279FD	2954792	Q86V48	LUZP1	1076	120275	Leucine zipper protein 1	657	True	2	2	2	0	2.1	1234174533;1711544986	True;True
C9279FD	2860284	Q86V81	ALYREF	257	26887.9	THO complex subunit 4	819	True	1	1	1	0	10.5	1711539722	True
C9279FD	2861953	Q86VM9	ZC3H18	953	106379	Zinc finger CCCH domain-containing protein 18	1323	True	1	1	1	0	3	1234177081;1234177082	True;True
C9279FD	3029302	Q86VV8	RTTN	2226	248630	Rotatin	1697	True	1	1	1	0	0.4	1234174256	True
C9279FD	3029450	Q86W56	PARG	976	111110	Poly(ADP-ribose) glycohydrolase	1372	True	1	1	1	0	0.7	1234174137	True
C9279FD	2903697	Q86W92	PPFIBP1	1011	114024	Liprin-beta-1	1365	True	1	1	1	0	1.5	1711543123	True
C9279FD	2903698	Q86WB0	ZC3HC1	502	55261.5	Nuclear-interacting partner of ALK	1379	True	1	1	1	0	3.6	1711539297	True
C9279FD	2860293	Q86WJ1	CHD1L	897	100984	Chromodomain-helicase-DNA-binding protein 1-like	1293	True	1	1	1	0	1.2	1235571464	True
C9279FD	2954797	Q86WQ0	NR2C2AP	139	15875.9	Nuclear receptor 2C2-associated protein	1368	True	1	1	1	0	10.8	1234175294	True
C9279FD	3455718	Q86XD8	ZFAND4	727	80357.9	AN1-type zinc finger protein 4	1650	True	1	1	1	0	3.2	1235564105	True
C9279FD	2880275	Q86XZ4	SPATS2	545	59544.7	Spermatogenesis-associated serine-rich protein 2	1193	True	1	1	1	0	2.8	1235571279	True
C9279FD	2861955	Q86Y56	HEATR2	855	93521.2	Dynein assembly factor 5, axonemal	1198	True	1	1	1	0	2.9	1234176811	True
C9279FD	2888973	Q8IUD2	ERC1	1116	128086	ELKS/Rab6-interacting/CAST family member 1	1156	True	1	1	1	0	1	1234174591	True
C9279FD	2860314	Q8IUE6	H2AC21	130	13995.3	Histone H2A type 2-B	643	False	2	2	0	2	24.6	1234174173;1234176267;1234176268	False;False;False
C9279FD	2860315	Q8IUF1	CBWD2	395	44034.1	COBW domain-containing protein 2	647	False	1	1	0	1	2.5	1234174382	False
C9279FD	2880277	Q8IUG5	MYO18B	2567	285185	Unconventional myosin-XVIIIb	1563	True	1	1	1	0	0.3	1235577449	True
C9279FD	4553632	Q8IUI4	SNX29P2	249	27225.8	Putative protein SNX29P2	1757	False	1	1	0	1	8.4	1234176322	False
C9279FD	2955614	Q8IUI8	CRLF3	442	49765.9	Cytokine receptor-like factor 3	1514	True	1	1	1	0	3.6	1235567071	True
C9279FD	3028089	Q8IVH8	MAP4K3	894	101316	RecName: Full=Mitogen-activated protein kinase kinase kinase kinase 3; EC=2.7.11.1; AltName: Full=Germinal center kinase-related protein kinase; Short=GLK; AltName: Full=MAPK/ERK kinase kinase kinase 3; Short=MEK kinase kinase 3; Short=MEKKK 3	1511	True	1	1	1	0	1.5	1234174910	True
C9279FD	2860324	Q8IVL5	P3H2	708	80984.5	Prolyl 3-hydroxylase 2	1391	True	1	1	1	0	1.4	1711529467	True
C9279FD	2888974	Q8IWA0	WDR75	830	94498.8	WD repeat-containing protein 75	571	True	2	2	2	0	2.4	1234174273;1235571529	True;True
C9279FD	2955617	Q8IWE2	FAM114A1	563	60741.7	Protein NOXP20	1454	True	1	1	1	0	3.6	1235575498	True
C9279FD	2860332	Q8IWJ2	GCC2	1684	195910	GRIP and coiled-coil domain-containing protein 2	565	True	2	2	2	0	1.4	1234174342;1711536712	True;True
C9279FD	2860335	Q8IWS0	PHF6	365	41290.5	PHD finger protein 6	1070	True	1	1	1	0	6.8	1235577937	True
C9279FD	2860337	Q8IWX8	CHERP	916	103702	Calcium homeostasis endoplasmic reticulum protein	839	True	1	1	1	0	1	1234174242	True
C9279FD	2954812	Q8IWZ3	ANKHD1	2542	269458	Ankyrin repeat and KH domain-containing protein 1	1481	True	1	1	1	0	1.3	1711533282	True
C9279FD	2954813	Q8IWZ8	SUGP1	645	72470.9	SURP and G-patch domain-containing protein 1	1222	True	1	1	1	0	1.7	1235562900	True
C9279FD	2903713	Q8IX12	CCAR1	1150	132821	Cell division cycle and apoptosis regulator protein 1	529	True	3	3	3	0	3.7	1235564226;1235574291;1711530039	True;True;True
C9279FD	2860340	Q8IX90	SKA3	412	46359.3	Spindle and kinetochore-associated protein 3	1192	True	1	1	1	0	2.9	1235583535	True
C9279FD	4553024	Q8IX94	CTAGE4	777	87989	cTAGE family member 4	1704	False	1	1	0	1	1	1234174247	False
C9279FD	2860342	Q8IXJ9	ASXL1	1541	165448	Putative Polycomb group protein ASXL1	1459	True	1	1	1	0	1	1234175553	True
C9279FD	2954815	Q8IXT5	RBM12B	1001	118103	RNA-binding protein 12B	1180	True	1	1	1	0	1	1234174393	True
C9279FD	3027584	Q8IY18	SMC5	1101	128806	RecName: Full=Structural maintenance of chromosomes protein 5; Short=SMC protein 5; Short=SMC-5; Short=hSMC5	1376	True	1	1	1	0	1.3	1234175491	True
C9279FD	2860346	Q8IY63	AMOTL1	956	106574	Angiomotin-like protein 1	1406	True	1	1	1	0	1.9	1711535481	True
C9279FD	2860350	Q8IYB3	SRRM1	904	102335	Serine/arginine repetitive matrix protein 1	1086	True	1	1	1	0	1.8	1234175605;1234175606	True;True
C9279FD	2860351	Q8IYD1	GSPT2	628	68883.2	Eukaryotic peptide chain release factor GTP-binding subunit ERF3B	906	False	1	1	0	1	3.7	1234176327;1234176328	False;False
C9279FD	2880280	Q8IYE0	CCDC146	955	112807	Coiled-coil domain-containing protein 146	1605	True	1	1	1	0	1	1235571344	True
C9279FD	3511185	Q8IYT4	KATNAL2	538	61252.9	Katanin p60 ATPase-containing subunit A-like 2	1712	True	1	1	1	0	2	1234174750	True
C9279FD	2955619	Q8IZ21	PHACTR4	702	78211.2	Phosphatase and actin regulator 4	1545	True	1	1	1	0	1.9	1234174864	True
C9279FD	2860360	Q8IZP2	ST13P4	240	27406.8	Putative protein FAM10A4	782	False	1	1	0	1	4.2	1234174320	False
C9279FD	2860365	Q8N0X7	SPG20	666	72833	Spartin	754	True	1	1	1	0	2.1	1234175226	True
C9279FD	2860366	Q8N0Y7	PGAM4	254	28776.9	Probable phosphoglycerate mutase 4	403	False	2	2	0	2	13.8	1234175299;1234176445	False;False
C9279FD	2954826	Q8N108	MIER1	512	57983.3	Mesoderm induction early response protein 1	1369	True	1	1	1	0	1.8	1234174333	True
C9279FD	4553026	Q8N131	TMEM123	208	21531.1	Porimin	1745	True	1	1	1	0	4.3	1235582284	True
C9279FD	3028917	Q8N157	AHI1	1196	137115	Jouberin	1585	True	1	1	1	0	1.1	1235585201	True
C9279FD	2860370	Q8N163	KIAA1967	923	102902	Cell cycle and apoptosis regulator protein 2	299	True	4	4	4	0	5.7	1234175069;1234176107;1235562666;1235582115	True;True;True;True
C9279FD	2860371	Q8N1F7	NUP93	819	93488.3	Nuclear pore complex protein Nup93	722	True	1	1	1	0	1.3	1234174762	True
C9279FD	2860373	Q8N257	H2BU1	126	13908.1	Histone H2B type 3-B	328	False	2	4	0	4	19	1234174180;1234175412;1234175413;1234175450	False;False;False;False
C9279FD	3028711	Q8N2S1	LTBP4	1624	173435	Latent-transforming growth factor beta-binding protein 4	1753	True	1	1	1	0	1.2	1234176334	True
C9279FD	3023636	Q8N392	ARHGAP18	663	74976.8	Rho GTPase-activating protein 18	1456	True	1	1	1	0	1.5	1235596047	True
C9279FD	2860377	Q8N3C0	ASCC3	2202	251460	Activating signal cointegrator 1 complex subunit 3	973	True	1	1	1	0	0.5	1234174857	True
C9279FD	2861966	Q8N3D4	EHBP1L1	1523	161855	EH domain-binding protein 1-like protein 1	678	True	2	2	2	0	1.8	1234175735;1711541911	True;True
C9279FD	3456301	Q8N3E9	PLCD3	789	89258.4	1-phosphatidylinositol 4,5-bisphosphate phosphodiesterase delta-3	1520	True	1	1	1	0	1.3	1234174418	True
C9279FD	2861967	Q8N3F8	MICALL1	863	93441.2	MICAL-like protein 1	1472	True	1	1	1	0	1	1235570527	True
C9279FD	3456274	Q8N3J2	METTL4	472	54041.2	Methyltransferase-like protein 4	1601	True	1	1	1	0	3.8	1235596367	True
C9279FD	2860379	Q8N434	SVOPL	492	53991.2	Putative transporter SVOPL	1623	True	1	1	1	0	6.9	1234177304	True
C9279FD	3023760	Q8N4C6	NIN	2090	243249	Ninein	1688	True	1	1	1	0	0.6	1234175011	True
C9279FD	2955367	Q8N4Q1	CHCHD4	142	15996.4	Mitochondrial intermembrane space import and assembly protein 40	1604	True	1	1	1	0	16.9	1235573739	True
C9279FD	2954836	Q8N573	OXR1	874	97970.2	Oxidation resistance protein 1	672	True	2	2	2	0	3.7	1234175277;1234175580	True;True
C9279FD	2860385	Q8N584	TTC39C	583	65869.8	Tetratricopeptide repeat protein 39C	1314	True	1	1	1	0	2.9	1235572987	True
C9279FD	2954837	Q8N5A5	ZGPAT	531	57358.7	Zinc finger CCCH-type with G patch domain-containing protein	684	True	2	2	2	0	6.8	1234176744;1234176745;1234177221	True;True;True
C9279FD	4553475	Q8N5C7	DTWD1	304	35248.4	DTW domain-containing protein 1	1715	True	1	1	1	0	4.3	1234175171	True
C9279FD	2903726	Q8N5F7	NKAP	415	47138.3	NF-kappa-B-activating protein	1420	True	1	1	1	0	3.9	1235580530	True
C9279FD	2954839	Q8N5N7	MRPL50	158	18325	39S ribosomal protein L50, mitochondrial	354	True	3	3	3	0	15.2	1234174568;1234174987;1235586288;1235597019	True;True;True;True
C9279FD	2954840	Q8N5P1	ZC3H8	291	33575.8	Zinc finger CCCH domain-containing protein 8	1312	True	1	1	1	0	8.2	1234176806	True
C9279FD	4553717	Q8N612	FAM160A2	972	105568	FTS and Hook-interacting protein	1614	True	1	1	1	0	1.3	1235575389	True
C9279FD	2860397	Q8N6R0	METTL13	699	78767.9	Methyltransferase-like protein 13	1107	True	1	1	1	0	2.7	1235589026	True
C9279FD	4553783	Q8N6Y0	USHBP1	703	76068.3	Usher syndrome type-1C protein-binding protein 1	1748	True	1	1	1	0	5.1	1235572466	True
C9279FD	2860402	Q8N7H5	PAF1	531	59975.7	RNA polymerase II-associated factor 1 homolog	914	True	1	1	1	0	2.4	1235567078	True
C9279FD	2955368	Q8N806	UBR7	425	47998.9	Putative E3 ubiquitin-protein ligase UBR7	1355	True	1	1	1	0	2.4	1234174314	True
C9279FD	2860406	Q8N8N7	PTGR2	351	38499	Prostaglandin reductase 2	1507	True	1	1	1	0	7.4	1234176601	True
C9279FD	2860408	Q8N8S7	ENAH	591	66510.3	Protein enabled homolog	721	True	1	1	1	0	1.5	1235598148	True
C9279FD	2903736	Q8N983	MRPL43	215	23430.8	39S ribosomal protein L43, mitochondrial	1402	True	1	1	1	0	6.5	1234174959	True
C9279FD	2860416	Q8N9T8	KRI1	703	82598.1	Protein KRI1 homolog	1008	True	1	1	1	0	2	1234175251	True
C9279FD	2954843	Q8NAF0	ZNF579	562	60509.2	Zinc finger protein 579	1587	True	1	1	1	0	2.7	1235563504	True
C9279FD	3028099	Q8NBL1	POGLUT1	392	46189	RecName: Full=Protein O-glucosyltransferase 1; EC=2.4.1.-; AltName: Full=CAP10-like 46 kDa protein; Short=hCLP46; AltName: Full=KTEL motif-containing protein 1; AltName: Full=Myelodysplastic syndromes relative protein; Flags: Precursor	1683	True	1	1	1	0	3.1	1235588321	True
C9279FD	2860429	Q8NBS9	TXNDC5	432	47628.9	Thioredoxin domain-containing protein 5	845	True	1	1	1	0	3.5	1235576296	True
C9279FD	2860431	Q8NBU5	ATAD1	361	40744.1	ATPase family AAA domain-containing protein 1	1220	True	1	1	1	0	7.2	1235576907	True
C9279FD	2860435	Q8NCD3	HJURP	748	83539.1	Holliday junction recognition protein	1384	True	1	2	2	0	2	1234175358;1234175385	True;True
C9279FD	3027256	Q8NCE0	TSEN2	465	53247	RecName: Full=tRNA-splicing endonuclease subunit Sen2; EC=3.1.27.9; AltName: Full=tRNA-intron endonuclease Sen2; Short=HsSen2	1447	True	1	1	1	0	2.4	1235567228	True
C9279FD	2860439	Q8NCN4	RNF169	708	77194.3	E3 ubiquitin-protein ligase RNF169	1126	True	1	1	1	0	2.1	1234175182	True
C9279FD	2860440	Q8ND04	SMG8	991	109684	Protein SMG8	1397	True	1	1	1	0	1.9	1235574605;1235594070	True;True
C9279FD	2861975	Q8ND24	RNF214	703	77667.4	RING finger protein 214	1518	True	1	1	1	0	2.6	1234175890;1234175891	True;True
C9279FD	2861976	Q8ND56	LSM14A	463	50529.9	Protein LSM14 homolog A	1283	True	1	1	1	0	5	1235569859	True
C9279FD	2903744	Q8NDH3	NPEPL1	523	55860.9	Probable aminopeptidase NPEPL1	1308	True	1	1	1	0	9	1234177437	True
C9279FD	2860448	Q8NE71	ABCF1	845	95925.8	ATP-binding cassette sub-family F member 1	293	True	3	3	3	0	4.6	1234175200;1234175291;1234175292;1235565663	True;True;True;True
C9279FD	2954852	Q8NEF9	SRFBP1	429	48633.9	Serum response factor-binding protein 1	1481	True	1	1	1	0	7.7	1235590265	True
C9279FD	2860449	Q8NEJ9	NGDN	315	35894.1	Neuroguidin	1242	True	1	1	1	0	4.4	1711533704	True
C9279FD	2903747	Q8NEM1	ZNF680	530	61798	Zinc finger protein 680	1744	True	1	1	1	0	2.1	1235578668	True
C9279FD	2860450	Q8NEM2	SHCBP1	672	75690.5	SHC SH2 domain-binding protein 1	1071	True	2	2	2	0	4.5	1235567120;1711539111	True;True
C9279FD	2955633	Q8NEY1	NAV1	1877	202472	Neuron navigator 1	661	True	2	2	2	0	2.2	1234175922;1234176034	True;True
C9279FD	2860455	Q8NEZ2	VPS37A	397	44314.5	Vacuolar protein sorting-associated protein 37A	1221	True	1	1	1	0	2.8	1235582478	True
C9279FD	2955634	Q8NEZ4	KMT2C	4911	541370	Histone-lysine N-methyltransferase 2C	1572	True	1	1	1	0	0.2	1234174760	True
C9279FD	2860461	Q8NFI4	ST13P5	369	41377.7	Putative protein FAM10A5	782	False	1	1	0	1	2.7	1234174320	False
C9279FD	2860465	Q8NG31	CASC5	2342	265391	Protein CASC5	1400	True	1	1	1	0	0.5	1234174612	True
C9279FD	4553315	Q8NG76	OR2T33	320	35875.6	Olfactory receptor 2T33	1696	True	1	1	1	0	13.4	1235566505	True
C9279FD	4553633	Q8NGK0	OR51G2	314	35012.1	Olfactory receptor 51G2	1773	True	1	1	1	0	11.8	1234177370	True
C9279FD	2860470	Q8NHW5	RPLP0P6	317	34364.5	60S acidic ribosomal protein P0-like	115	False	3	3	0	3	10.1	1234174142;1234174647;1234174843	False;False;False
C9279FD	2860473	Q8NI08	NCOA7	942	106162	Nuclear receptor coactivator 7	1104	True	1	1	1	0	1.6	1234175107	True
C9279FD	2954859	Q8NI35	PATJ	1801	196368	InaD-like protein	1254	True	1	1	1	0	1.1	1234176122;1234176123	True;True
C9279FD	2955638	Q8NI60	ADCK3	647	71950.2	Atypical kinase ADCK3, mitochondrial	667	True	3	3	3	0	4.9	1234175799;1234176012;1235585495	True;True;True
C9279FD	2860482	Q8TAQ2	SMARCC2	1214	132879	SWI/SNF complex subunit SMARCC2	1221	True	1	1	1	0	1.5	1711544769	True
C9279FD	2860486	Q8TAT6	NPLOC4	608	68120.3	Nuclear protein localization protein 4 homolog	485	True	2	2	2	0	6.2	1234174253;1234176911	True;True
C9279FD	3028722	Q8TB61	SLC35B2	432	47514.8	Adenosine 3'-phospho 5'-phosphosulfate transporter 1	1639	True	1	1	1	0	2.3	1711535471	True
C9279FD	2860496	Q8TC59	PIWIL2	973	109849	Piwi-like protein 2	1659	True	1	1	1	0	1.2	1711535841	True
C9279FD	3028415	Q8TC76	FAM110B	370	40727.9	Protein FAM110B	1710	True	1	1	1	0	4.1	1711540754	True
C9279FD	2861984	Q8TD19	NEK9	979	107169	Serine/threonine-protein kinase Nek9	1265	True	1	1	1	0	1.4	1711545023	True
C9279FD	3029544	Q8TD31	CCHCR1	782	88671	Coiled-coil alpha-helical rod protein 1	1729	True	1	1	1	0	1	1234174145	True
C9279FD	2860510	Q8TDD1	DDX54	881	98594.9	ATP-dependent RNA helicase DDX54	1062	True	2	2	2	0	3	1234175786;1235574769	True;True
C9279FD	2860512	Q8TDP1	RNASEH2C	164	17840.2	Ribonuclease H2 subunit C	621	True	2	2	2	0	17.7	1234174554;1234176087	True;True
C9279FD	3028263	Q8TE04	PANK1	598	64339	RecName: Full=Pantothenate kinase 1; Short=hPanK; Short=hPanK1; EC=2.7.1.33; AltName: Full=Pantothenic acid kinase 1	1749	True	1	1	1	0	2.5	1234175451	True
C9279FD	2903762	Q8TED9	AFAP1L1	768	86431.7	Actin filament-associated protein 1-like 1	1750	True	1	1	1	0	2	1234175345	True
C9279FD	4553634	Q8TEQ0	SNX29	813	91253.8	Sorting nexin-29	1757	True	1	1	0	1	2.6	1234176322	False
C9279FD	2860519	Q8TEQ6	GEMIN5	1508	168589	Gem-associated protein 5	846	True	1	1	1	0	0.9	1234174972	True
C9279FD	2860522	Q8TEX9	IPO4	1081	118715	Importin-4	530	True	2	2	2	0	4.3	1234176389;1234176575;1235560885	True;True;True
C9279FD	3023892	Q8TF46	DIS3L	1054	120788	DIS3-like exonuclease 1	1539	True	1	1	1	0	1.1	1234174740	True
C9279FD	3023893	Q8TF72	SHROOM3	1996	216858	Protein Shroom3	675	True	2	2	2	0	1	1234175986;1234176323	True;True
C9279FD	2903770	Q8WUA2	PPIL4	492	57225.1	Peptidyl-prolyl cis-trans isomerase-like 4	589	True	2	2	2	0	5.7	1234174563;1711535348	True;True
C9279FD	2860531	Q8WUA4	GTF3C2	911	100680	General transcription factor 3C polypeptide 2	877	True	1	1	1	0	1.2	1235584834	True
C9279FD	2860533	Q8WUF5	PPP1R13L	828	89091.1	RelA-associated inhibitor	795	True	1	1	1	0	1.4	1235586234	True
C9279FD	2860535	Q8WUM0	NUP133	1156	128979	Nuclear pore complex protein Nup133	270	True	3	3	3	0	4.4	1234176534;1234176535;1235579193;1711539103	True;True;True;True
C9279FD	2860536	Q8WUM4	PDCD6IP	868	96023.2	Programmed cell death 6-interacting protein	165	True	4	4	4	0	5.3	1234175023;1234175025;1234175373;1234175374;1234176533;1235577788;1235592512	True;True;True;True;True;True;True
C9279FD	2954878	Q8WUQ7	CACTIN	758	88701.8	Cactin	1209	True	1	1	1	0	2	1235597705	True
C9279FD	2955643	Q8WUY1	THEM6	208	23865	Protein THEM6	1639	True	1	1	1	0	5.8	1235572486	True
C9279FD	2880290	Q8WVB6	CHTF18	975	107383	Chromosome transmission fidelity protein 18 homolog	1307	True	1	1	1	0	1.9	1234175697	True
C9279FD	2860553	Q8WWI1	LMO7	1683	192696	LIM domain only protein 7	501	True	2	2	2	0	1.4	1234174484;1234175159	True;True
C9279FD	2888993	Q8WWY3	PRPF31	499	55456.1	U4/U6 small nuclear ribonucleoprotein Prp31	1455	True	1	1	1	0	2.2	1711536117	True
C9279FD	2954886	Q8WX92	NELFB	580	65697.4	Negative elongation factor B	1313	True	1	1	1	0	1.2	1234174134	True
C9279FD	2860555	Q8WX93	PALLD	1383	150564	Palladin	312	True	3	3	3	0	4.6	1234174268;1234177432;1235579755	True;True;True
C9279FD	2903784	Q8WXD5	GEMIN6	167	18824.3	Gem-associated protein 6	1219	True	1	1	1	0	6	1235596671	True
C9279FD	2955839	Q8WXH0	SYNE2	6885	796443	Nesprin-2	1422	True	1	1	1	0	0.2	1234175004	True
C9279FD	2860559	Q8WXI9	GATAD2B	593	65260.8	Transcriptional repressor p66-beta	814	True	1	1	1	0	2.4	1711545479	True
C9279FD	2861991	Q8WXX5	DNAJC9	260	29909.7	DnaJ homolog subfamily C member 9	1121	True	1	1	1	0	3.8	1234174295	True
C9279FD	3027273	Q8WY91	THAP4	577	62890	RecName: Full=THAP domain-containing protein 4	1653	True	1	1	1	0	4.2	1234176263	True
C9279FD	2904209	Q8WYA6	CTNNBL1	563	65173.4	Beta-catenin-like protein 1	1302	True	1	1	1	0	4.6	1235582683	True
C9279FD	2860561	Q8WYP5	AHCTF1	2266	252498	Protein ELYS	784	True	1	1	1	0	0.6	1235594232	True
C9279FD	2888995	Q8WZ42	TTN	34350	3816030	Titin	605	True	2	2	2	0	0.1	1234174189;1235576286	True;True
C9279FD	2888996	Q92481	TFAP2B	460	50474	Transcription factor AP-2-beta	1151	False	1	1	0	1	4.3	1234175932	False
C9279FD	2861992	Q92526	CCT6B	530	57821.4	T-complex protein 1 subunit zeta-2	48	False	2	2	0	2	4.2	1234176484;1234176626	False;False
C9279FD	2955647	Q92538	GBF1	1859	206446	Golgi-specific brefeldin A-resistance guanine nucleotide exchange factor 1	1320	True	2	2	2	0	0.9	1234175222;1235586996	True;True
C9279FD	2954894	Q92541	RTF1	710	80313.5	RNA polymerase-associated protein RTF1 homolog	1102	True	1	1	1	0	1.7	1235577583	True
C9279FD	3027276	Q92547	TOPBP1	1522	170679	RecName: Full=DNA topoisomerase 2-binding protein 1; AltName: Full=DNA topoisomerase II-beta-binding protein 1; Short=TopBP1; AltName: Full=DNA topoisomerase II-binding protein 1	1230	True	1	1	1	0	1.8	1711531275	True
C9279FD	2904211	Q92597	NDRG1	394	42835.4	Protein NDRG1	612	True	2	2	2	0	12.7	1234175152;1234177289	True;True
C9279FD	2860570	Q92598	HSPH1	858	96865	Heat shock protein 105 kDa	102	True	6	7	5	2	11.4	1234174243;1234174929;1234175862;1234176336;1234176650;1234176664;1235566758	True;False;True;True;True;True;False
C9279FD	2860571	Q92599	SEPTIN8	483	55756.3	Septin-8	1314	True	1	1	1	0	4.1	1711530315	True
C9279FD	2860573	Q92614	MYO18A	2054	233115	Unconventional myosin-XVIIIa	1191	True	2	2	2	0	1.1	1234174340;1235567409	True;True
C9279FD	2860575	Q92616	GCN1L1	2671	292758	eIF-2-alpha kinase activator GCN1	252	True	3	3	3	0	2.1	1234175863;1234175918;1234176151	True;True;True
C9279FD	2860576	Q92620	DHX38	1227	140503	Pre-mRNA-splicing factor ATP-dependent RNA helicase PRP16	504	True	2	2	2	0	2.1	1234175192;1711530105	True;True
C9279FD	4086907	Q92667	AKAP1	903	97341.6	A-kinase anchor protein 1, mitochondrial	1558	True	1	1	1	0	1.8	1235587301	True
C9279FD	2955651	Q92673	SORL1	2214	248426	Sortilin-related receptor	1694	True	1	1	1	0	1.1	1711535210	True
C9279FD	2860581	Q92688	ANP32B	251	28787.7	Acidic leucine-rich nuclear phosphoprotein 32 family member B	1195	True	1	1	1	0	9.6	1234176660;1234176661	True;True
C9279FD	2860591	Q92791	P3H4	437	50381.4	Synaptonemal complex protein SC65	1478	True	1	1	1	0	3	1234174722	True
C9279FD	2860596	Q92841	DDX17	729	80272.5	Probable ATP-dependent RNA helicase DDX17	219	True	3	3	2	1	5.6	1234174141;1234176360;1234177276	False;True;True
C9279FD	2860597	Q92871	PMM1	262	29746.8	Phosphomannomutase 1	1647	True	1	1	1	0	5.3	1234174989	True
C9279FD	2860598	Q92878	RAD50	1312	153892	DNA repair protein RAD50	316	True	4	4	4	0	5.7	1234174289;1234177156;1235566153;1235583819	True;True;True;True
C9279FD	2860600	Q92882	OSTF1	214	23786.8	Osteoclast-stimulating factor 1	1100	True	1	1	1	0	7	1234175323	True
C9279FD	3028270	Q92888	ARHGEF1	912	102435	RecName: Full=Rho guanine nucleotide exchange factor 1; AltName: Full=115 kDa guanine nucleotide exchange factor; Short=p115-RhoGEF; Short=p115RhoGEF; AltName: Full=Sub1.5	659	True	2	2	2	0	2.3	1234174388;1235567257	True;True
C9279FD	2860603	Q92896	GLG1	1179	134552	Golgi apparatus protein 1	1045	True	1	1	1	0	1.4	1711545590	True
C9279FD	2860604	Q92900	UPF1	1129	124345	Regulator of nonsense transcripts 1	706	True	1	1	1	0	1.5	1234175647;1235568295	True;True
C9279FD	2861996	Q92917	GPKOW	476	52228.8	G patch domain and KOW motifs-containing protein	818	True	1	1	1	0	2.1	1234174335	True
C9279FD	2860610	Q92973	TNPO1	898	102355	Transportin-1	190	True	4	4	4	0	8.7	1234174603;1234174624;1234176172;1234176173;1711531064	True;True;True;True;True
C9279FD	2955655	Q92974	ARHGEF2	986	111543	Rho guanine nucleotide exchange factor 2	1482	True	1	2	2	0	2	1234176144;1234176170	True;True
C9279FD	2860611	Q92979	EMG1	244	26720.1	Ribosomal RNA small subunit methyltransferase NEP1	1036	True	1	1	1	0	5.7	1234174915	True
C9279FD	2903790	Q93008	USP9X	2570	292280	Probable ubiquitin carboxyl-terminal hydrolase FAF-X	195	True	4	4	4	0	1.8	1234175657;1234176064;1235590053;1711545158	True;True;True;True
C9279FD	2860617	Q93009	USP7	1102	128302	Ubiquitin carboxyl-terminal hydrolase 7	477	True	2	2	2	0	2.7	1234174179;1234176569	True;True
C9279FD	2860624	Q93077	H2AC6	130	14105.5	Histone H2A type 1-C	341	False	3	3	0	3	22.3	1234174173;1234175724;1234175725;1234175926	False;False;False;False
C9279FD	2860625	Q93079	H2BC9	126	13892.1	Histone H2B type 1-H	328	False	3	5	0	5	24.6	1234174126;1234174180;1234175412;1234175413;1234175450	False;False;False;False;False
C9279FD	2860628	Q95365	HLA-B	362	40416.2	HLA class I histocompatibility antigen, B-38 alpha chain	1390	False	1	1	0	1	5.5	1234176205;1235590928	False;False
C9279FD	2954902	Q969K3	RNF34	372	41640.7	E3 ubiquitin-protein ligase RNF34	1567	True	1	1	1	0	3.5	1235575960	True
C9279FD	2862002	Q969Z0	TBRG4	631	70738.1	Protein TBRG4	1264	True	1	1	1	0	1.6	1234174506	True
C9279FD	2860643	Q96A05	ATP6V1E2	226	26074.5	V-type proton ATPase subunit E 2	1189	False	1	1	0	1	4	1234174327	False
C9279FD	2860644	Q96A08	H2BC1	127	14167.5	Histone H2B type 1-A	328	False	2	2	0	2	12.6	1234174126;1234174180	False;False
C9279FD	2955383	Q96A19	CCDC102A	550	62596	Coiled-coil domain-containing protein 102A	1692	True	1	1	1	0	3.1	1234175738	True
C9279FD	2954906	Q96A35	MRPL24	216	24914.8	39S ribosomal protein L24, mitochondrial	944	True	1	1	1	0	4.6	1234174364	True
C9279FD	2860651	Q96AE4	FUBP1	644	67560.4	Far upstream element-binding protein 1	731	True	1	1	0	1	1.4	1234174168	False
C9279FD	2862005	Q96AG4	LRRC59	307	34930.5	Leucine-rich repeat-containing protein 59	1203	True	1	1	1	0	3.9	1234174651	True
C9279FD	2903800	Q96AY3	FKBP10	582	64245	Peptidyl-prolyl cis-trans isomerase FKBP10	927	True	1	1	1	0	1.5	1711545349	True
C9279FD	2903801	Q96B23	C18orf25	403	43324	Uncharacterized protein C18orf25	1403	True	1	1	1	0	3	1234174690	True
C9279FD	2860666	Q96C19	EFHD2	240	26697.3	EF-hand domain-containing protein D2	287	True	3	3	3	0	17.5	1234175034;1234175415;1711542766	True;True;True
C9279FD	2860668	Q96C34	RUNDC1	613	67643.1	RUN domain-containing protein 1	1644	True	1	1	1	0	3.1	1234176244	True
C9279FD	2954920	Q96C36	PYCR2	320	33637.2	Pyrroline-5-carboxylate reductase 2	1329	True	1	1	1	0	4.7	1234174859	True
C9279FD	2954921	Q96C57	C12orf43	262	28170.5	Uncharacterized protein C12orf43	681	True	2	2	2	0	14.5	1234175947;1235592398	True;True
C9279FD	2860669	Q96C86	DCPS	337	38608.8	m7GpppX diphosphatase	956	True	1	1	1	0	5.6	1234175698;1234175699	True;True
C9279FD	3027291	Q96CB8	INTS12	462	48808	RecName: Full=Integrator complex subunit 12; Short=Int12; AltName: Full=PHD finger protein 22	1678	True	1	1	1	0	6.7	1234176900	True
C9279FD	2954923	Q96CN7	ISOC1	298	32236.7	Isochorismatase domain-containing protein 1	1332	True	1	1	1	0	7.7	1234176468	True
C9279FD	3027815	Q96CN9	GCC1	775	87811	RecName: Full=GRIP and coiled-coil domain-containing protein 1; AltName: Full=Golgi coiled-coil protein 1	1428	True	1	1	1	0	3.5	1235569666;1235590474	True;True
C9279FD	3027294	Q96CW6	SLC7A6OS	309	35028	RecName: Full=Probable RNA polymerase II nuclear localization protein SLC7A6OS; AltName: Full=ADAMS proteinase-related protein; AltName: Full=Solute carrier family 7 member 6 opposite strand transcript	1608	True	1	1	1	0	3.6	1235562566	True
C9279FD	2903808	Q96D46	NMD3	503	57603.2	60S ribosomal export protein NMD3	1178	True	1	1	1	0	3.4	1234175444;1234175445	True;True
C9279FD	2954925	Q96DC8	ECHDC3	303	32633.7	Enoyl-CoA hydratase domain-containing protein 3, mitochondrial	687	True	2	2	2	0	9.6	1711539554;1711540650	True;True
C9279FD	2903809	Q96DE5	ANAPC16	110	11667	Anaphase-promoting complex subunit 16	1363	True	1	1	1	0	14.5	1234175628	True
C9279FD	2860677	Q96DG6	CMBL	245	28048.2	Carboxymethylenebutenolidase homolog	1103	True	1	1	1	0	6.9	1234175790	True
C9279FD	2903811	Q96DI7	SNRNP40	357	39310.6	U5 small nuclear ribonucleoprotein 40 kDa protein	804	True	2	2	2	0	9.2	1234176120;1235573107	True;True
C9279FD	2903813	Q96DX4	RSPRY1	576	64180.2	RING finger and SPRY domain-containing protein 1	1641	True	1	1	1	0	4.7	1234176853;1234176854	True;True
C9279FD	2903814	Q96EA4	SPDL1	605	70172.1	Protein Spindly	1484	True	1	1	1	0	1.8	1235569772	True
C9279FD	2860685	Q96EI5	TCEAL4	215	24647.2	Transcription elongation factor A protein-like 4	1360	True	1	1	1	0	9.8	1234176214;1234176215	True;True
C9279FD	2860687	Q96EK6	GNPNAT1	184	20749.1	Glucosamine 6-phosphate N-acetyltransferase	599	True	2	2	2	0	12	1234174483;1234174634	True;True
C9279FD	2954929	Q96EK9	KTI12	354	38615.8	Protein KTI12 homolog	1555	True	1	1	1	0	5.1	1234175531	True
C9279FD	2860689	Q96EP5	DAZAP1	407	43383.4	DAZ-associated protein 1	337	True	3	5	5	0	13.3	1234174439;1234175543;1234176988;1234176989;1234176990;1234177002;1234177003	True;True;True;True;True;True;True
C9279FD	2860691	Q96ER3	SAAL1	474	53558	Protein SAAL1	1412	True	1	1	1	0	2.5	1235574797	True
C9279FD	2862018	Q96EU6	RRP36	259	29823.1	Ribosomal RNA processing protein 36 homolog	1366	True	1	1	1	0	6.2	1234175227;1234175228	True;True
C9279FD	2860694	Q96EY1	DNAJA3	480	52488.7	DnaJ homolog subfamily A member 3, mitochondrial	910	True	1	1	1	0	2.5	1234174641	True
C9279FD	2860695	Q96EY4	TMA16	203	23864.3	Translation machinery-associated protein 16	1543	True	1	1	1	0	3.9	1235572114	True
C9279FD	2860701	Q96FC9	DDX11	970	108313	ATP-dependent DNA helicase DDX11	686	True	2	2	1	1	3.3	1234175528;1234175604	False;True
C9279FD	2862022	Q96FT9	IFT43	208	23529.1	Intraflagellar transport protein 43 homolog	1740	True	1	1	1	0	4.3	1234174301	True
C9279FD	2860707	Q96FW1	OTUB1	271	31284.1	Ubiquitin thioesterase OTUB1	792	True	1	1	1	0	4.4	1234174988	True
C9279FD	2860708	Q96FZ2	HMCES	354	40574.9	Embryonic stem cell-specific 5-hydroxymethylcytosine-binding protein	798	True	1	1	1	0	4.2	1235570873	True
C9279FD	2860709	Q96G03	PGM2	612	68283.4	Phosphoglucomutase-2	522	True	2	2	2	0	3.9	1234174477;1234174892	True;True
C9279FD	2860712	Q96G46	DUS3L	650	72593.9	tRNA-dihydrouridine(47) synthase [NAD(P)(+)]-like	194	True	4	4	4	0	7.2	1234175591;1234175592;1234175854;1234176704;1234176705;1235587671	True;True;True;True;True;True
C9279FD	2903821	Q96GM8	TOE1	510	56547.8	Target of EGR1 protein 1	1007	True	1	1	1	0	4.3	1234176515	True
C9279FD	2954941	Q96HA7	TONSL	1378	150929	Tonsoku-like protein	1319	True	1	1	1	0	0.5	1234174135	True
C9279FD	2954942	Q96HE7	ERO1A	468	54392.7	ERO1-like protein alpha	1197	True	1	1	1	0	3	1711535189	True
C9279FD	2954943	Q96HS1	PGAM5	289	32004.5	Serine/threonine-protein phosphatase PGAM5, mitochondrial	1130	True	1	1	1	0	9.7	1234176710	True
C9279FD	3028736	Q96HY6	DDRGK1	314	35610.9	DDRGK domain-containing protein 1	1645	True	1	1	1	0	4.1	1235586318	True
C9279FD	2860731	Q96I24	FUBP3	572	61640.4	Far upstream element-binding protein 3	731	False	1	1	0	1	1.6	1234174168	False
C9279FD	2955389	Q96IU4	ABHD14B	210	22345.7	Alpha/beta hydrolase domain-containing protein 14B	1262	True	1	1	1	0	6.7	1234175147	True
C9279FD	2903828	Q96IZ0	PAWR	340	36567.5	PRKC apoptosis WT1 regulator protein	349	True	3	3	3	0	14.1	1234175948;1234175949;1234176920;1711536865	True;True;True;True
C9279FD	2954948	Q96IZ7	RSRC1	334	38677.1	Serine/Arginine-related protein 53	1412	True	1	1	1	0	3.6	1235585924	True
C9279FD	3029256	Q96JB2	COG3	828	94095.9	Conserved oligomeric Golgi complex subunit 3	1448	True	1	1	1	0	0.8	1235576720	True
C9279FD	2903831	Q96JB5	CDK5RAP3	506	56920.7	CDK5 regulatory subunit-associated protein 3	1318	True	1	1	1	0	2.8	1234175124	True
C9279FD	3455796	Q96JG6	CCDC132	964	111174	Syndetin	1439	True	1	1	1	0	1.3	1234174833	True
C9279FD	2860739	Q96JH7	VCPIP1	1222	134321	Deubiquitinating protein VCIP135	986	True	1	1	1	0	1.1	1711533789	True
C9279FD	3028931	Q96JJ3	ELMO2	720	82615.1	Engulfment and cell motility protein 2	663	True	2	2	2	0	2.9	1711533298;1711537033;1711540713	True;True;True
C9279FD	3028281	Q96K58	ZNF668	619	67890	RecName: Full=Zinc finger protein 668	1582	True	1	1	1	0	1.5	1234174259	True
C9279FD	2955668	Q96K76	USP47	1375	157311	Ubiquitin carboxyl-terminal hydrolase 47	1135	True	1	1	1	0	0.9	1711539900	True
C9279FD	4553635	Q96KG7	MEGF10	1140	122205	Multiple epidermal growth factor-like domains protein 10	1733	True	1	1	1	0	0.9	1234174437	True
C9279FD	2954953	Q96KG9	SCYL1	808	89631.4	N-terminal kinase-like protein	1341	True	1	1	1	0	3.1	1234176874	True
C9279FD	2860747	Q96KK5	H2AC12	128	13906.3	Histone H2A type 1-H	341	False	3	3	0	3	22.7	1234174173;1234175724;1234175725;1234175926	False;False;False;False
C9279FD	3047130	Q96KN7	RPGRIP1	1286	146682	X-linked retinitis pigmentosa GTPase regulator-interacting protein 1	1578	True	1	1	1	0	0.6	1235574475	True
C9279FD	2860749	Q96KR1	ZFR	1074	117012	Zinc finger RNA-binding protein	257	True	3	3	3	0	4.9	1234174667;1234175869;1711538733	True;True;True
C9279FD	2860753	Q96L73	NSD1	2696	296652	Histone-lysine N-methyltransferase, H3 lysine-36 and H4 lysine-20 specific	1334	True	1	1	1	0	0.4	1234174415	True
C9279FD	4553786	Q96MM7	HS6ST2	605	69129.9	Heparan-sulfate 6-O-sulfotransferase 2	1765	True	1	1	1	0	5.8	1711541361	True
C9279FD	2954961	Q96N64	PWWP2A	755	81960.4	PWWP domain-containing protein 2A	1494	True	1	1	1	0	1.9	1234174936	True
C9279FD	2880303	Q96N67	DOCK7	2140	242561	Dedicator of cytokinesis protein 7	1165	True	1	1	1	0	0.5	1711544017	True
C9279FD	3028427	Q96PC5	MIA2	1412	159836	Melanoma inhibitory activity protein 2	1704	False	1	1	0	1	0.6	1234174247	False
C9279FD	2860780	Q96PK6	RBM14	669	69491.7	RNA-binding protein 14	755	True	1	1	1	0	5.5	1234177270	True
C9279FD	2862029	Q96PU8	QKI	341	37670.6	Protein quaking	1249	True	2	2	2	0	7.3	1234175229;1235566836	True;True
C9279FD	2860784	Q96PZ0	PUS7	661	75035.5	Pseudouridylate synthase 7 homolog	773	True	1	1	1	0	2.9	1235566634	True
C9279FD	2860789	Q96QE3	ATAD5	1844	207570	ATPase family AAA domain-containing protein 5	1673	True	1	1	1	0	0.8	1234175029	True
C9279FD	2860791	Q96QK1	VPS35	796	91707.1	Vacuolar protein sorting-associated protein 35	769	True	1	1	1	0	2.9	1234176830	True
C9279FD	2860793	Q96QV6	H2AC1	131	14233.5	Histone H2A type 1-A	643	False	2	2	0	2	24.4	1234174173;1234176267;1234176268	False;False;False
C9279FD	2860794	Q96R06	SPAG5	1193	134422	Sperm-associated antigen 5	1286	True	1	1	1	0	1.3	1234175284	True
C9279FD	2860795	Q96RL1	UIMC1	719	79727.4	BRCA1-A complex subunit RAP80	620	True	2	2	2	0	2.1	1234175377;1234175600;1234175601	True;True;True
C9279FD	2889015	Q96RU3	FNBP1	617	71306.8	Formin-binding protein 1	1450	True	1	1	1	0	1.5	1235582716	True
C9279FD	2955854	Q96S38	RPS6KC1	1066	118682	Ribosomal protein S6 kinase delta-1	359	True	3	3	3	0	4.5	1234174374;1235592830;1235594007	True;True;True
C9279FD	3027635	Q96SN8	CDK5RAP2	1893	215038	RecName: Full=CDK5 regulatory subunit-associated protein 2; AltName: Full=CDK5 activator-binding protein C48; AltName: Full=Centrosome-associated protein 215	351	True	3	3	3	0	2.2	1234174433;1235562120;1711540598	True;True;True
C9279FD	2860808	Q96ST2	IWS1	819	91954.6	Protein IWS1 homolog	1248	True	1	1	1	0	2.9	1234176491	True
C9279FD	2889017	Q96ST8	CEP89	783	89589.9	Centrosomal protein of 89 kDa	1663	True	1	1	1	0	1.7	1234174900	True
C9279FD	2860809	Q96SY0	VWA9	518	57470.8	von Willebrand factor A domain-containing protein 9	1349	True	1	1	1	0	4.8	1234176616;1234176617	True;True
C9279FD	2860810	Q96T23	RSF1	1441	163821	Remodeling and spacing factor 1	642	True	3	3	3	0	2.9	1234176062;1234176063;1235571812;1235579080	True;True;True;True
C9279FD	2860811	Q96T37	RBM15	977	107189	Putative RNA-binding protein 15	963	True	1	1	1	0	3.1	1234176991	True
C9279FD	2880307	Q96T58	SPEN	3664	402248	Msx2-interacting protein	1188	True	1	1	1	0	0.4	1234174932	True
C9279FD	2860814	Q96T88	UHRF1	793	89813.9	E3 ubiquitin-protein ligase UHRF1	789	True	1	1	1	0	2.5	1234176156	True
C9279FD	2860815	Q96TA1	FAM129B	746	84137.9	Niban-like protein 1	924	True	1	1	1	0	1.3	1235567985	True
C9279FD	2860817	Q99436	PSMB7	277	29965.4	Proteasome subunit beta type-7	806	True	1	1	1	0	14.1	1234177402	True
C9279FD	2860819	Q99442	SEC62	399	45861.8	Translocation protein SEC62	1544	True	1	1	1	0	2.3	1711529126	True
C9279FD	2860821	Q99459	CDC5L	802	92250.7	Cell division cycle 5-like protein	786	True	1	1	1	0	2	1234175518;1234175519	True;True
C9279FD	2860824	Q99497	PARK7	189	19891.1	Protein deglycase DJ-1	421	True	3	3	3	0	20.6	1234176261;1234176404;1235577847	True;True;True
C9279FD	2860825	Q99536	VAT1	393	41920.3	Synaptic vesicle membrane protein VAT-1 homolog	811	True	1	1	1	0	5.9	1235570627	True
C9279FD	2860828	Q99567	NUP88	741	83542	Nuclear pore complex protein Nup88	710	True	1	1	1	0	1.5	1234174542	True
C9279FD	2860829	Q99570	PIK3R4	1358	153104	Phosphoinositide 3-kinase regulatory subunit 4	1089	True	1	1	1	0	0.7	1235563854	True
C9279FD	2860830	Q99575	POP1	1024	114709	Ribonucleases P/MRP protein subunit POP1	242	True	3	3	3	0	4.9	1234175783;1711536745;1711538337	True;True;True
C9279FD	2860832	Q99584	S100A13	98	11471.2	Protein S100-A13	975	True	1	1	1	0	11.2	1234174550	True
C9279FD	2860833	Q99590	SCAF11	1463	164652	Protein SCAF11	803	True	2	2	2	0	2.3	1234176321;1235584516	True;True
C9279FD	3028121	Q99611	SEPHS2	448	47305	RecName: Full=Selenide, water dikinase 2; EC=2.7.9.3; AltName: Full=Selenium donor protein 2; AltName: Full=Selenophosphate synthase 2	1756	True	1	1	1	0	8	1234177345	True
C9279FD	2860836	Q99613	EIF3C	913	105344	Eukaryotic translation initiation factor 3 subunit C	208	True	3	4	2	2	3.8	1234175557;1234175825;1234175826;1234176067;1234176068;1234176088;1234176089	True;True;True;False;False;False;False
C9279FD	2860837	Q99614	TTC1	292	33526.1	Tetratricopeptide repeat protein 1	966	True	1	1	1	0	3.1	1234174302	True
C9279FD	2860838	Q99615	DNAJC7	494	56440.9	DnaJ homolog subfamily C member 7	481	True	2	2	2	0	2.8	1234174909;1235565559;1235587246	True;True;True
C9279FD	2860839	Q99622	C12orf57	126	13178.2	Protein C10	1140	True	1	1	1	0	14.3	1234176005	True
C9279FD	2860840	Q99623	PHB2	299	33296.4	Prohibitin-2	207	True	3	3	3	0	14.7	1234174503;1234174571;1235562170	True;True;True
C9279FD	2860846	Q99700	ATXN2	1313	140283	Ataxin-2	534	True	2	2	2	0	1.8	1234174207;1711541139	True;True
C9279FD	2860847	Q99707	MTR	1265	140527	Methionine synthase	899	True	1	1	1	0	0.7	1234174283	True
C9279FD	2860848	Q99714	HSD17B10	261	26923.1	3-hydroxyacyl-CoA dehydrogenase type-2	142	True	6	6	6	0	42.1	1234175164;1234175186;1234175523;1234175524;1234176004;1234176456;1234176457;1235564784;1235592879	True;True;True;True;True;True;True;True;True
C9279FD	2860849	Q99729	HNRNPAB	332	36224.9	Heterogeneous nuclear ribonucleoprotein A/B	969	True	1	1	1	0	2.4	1234174164	True
C9279FD	2860850	Q99733	NAP1L4	375	42823.5	Nucleosome assembly protein 1-like 4	748	True	1	1	1	0	7.2	1234176916	True
C9279FD	2903860	Q99747	NAPG	312	34746.3	Gamma-soluble NSF attachment protein	1256	True	1	1	1	0	2.9	1234174266	True
C9279FD	2860852	Q99755	PIP5K1A	562	62633.4	Phosphatidylinositol 4-phosphate 5-kinase type-1 alpha	1370	True	1	1	1	0	1.8	1235566195	True
C9279FD	2903861	Q99816	TSG101	390	43944.3	Tumor susceptibility gene 101 protein	1143	True	1	1	1	0	2.6	1235596289	True
C9279FD	2955398	Q99829	CPNE1	537	59058.8	Copine-1	1119	True	2	3	3	0	7.6	1234177140;1235595423;1711542309	True;True;True
C9279FD	2860857	Q99832	CCT7	543	59366.6	T-complex protein 1 subunit eta	52	True	9	10	10	0	30.2	1234174564;1234175479;1234175702;1234176240;1234176241;1234176352;1234176378;1234176379;1234176557;1234176692;1235595275;1235597530;1711533338	True;True;True;True;True;True;True;True;True;True;True;True;True
C9279FD	2860858	Q99848	EBNA1BP2	306	34852	Probable rRNA-processing protein EBP2	406	True	2	2	2	0	4.2	1234174462;1234175080;1234175081	True;True;True
C9279FD	2860860	Q99873	PRMT1	361	41515.6	Protein arginine N-methyltransferase 1	933	True	1	1	0	1	2.8	1234174425	False
C9279FD	2860861	Q99877	H2BC15	126	13922.1	Histone H2B type 1-N	328	False	3	5	0	5	24.6	1234174126;1234174180;1234175412;1234175413;1234175450	False;False;False;False;False
C9279FD	2860862	Q99878	H2AC14	128	13936.3	Histone H2A type 1-J	341	False	3	3	0	3	22.7	1234174173;1234175724;1234175725;1234175926	False;False;False;False
C9279FD	2860863	Q99879	H2BC14	126	13989.3	Histone H2B type 1-M	328	False	3	5	0	5	24.6	1234174126;1234174180;1234175412;1234175413;1234175450	False;False;False;False;False
C9279FD	2860864	Q99880	H2BC13	126	13952.2	Histone H2B type 1-L	328	False	3	5	0	5	24.6	1234174126;1234174180;1234175412;1234175413;1234175450	False;False;False;False;False
C9279FD	2903863	Q99961	SH3GL1	368	41490	Endophilin-A2	631	True	2	2	1	1	4.9	1234174161;1234174579	False;True
C9279FD	2903864	Q99962	SH3GL2	352	39962.3	Endophilin-A1	631	False	1	1	0	1	2.3	1234174161	False
C9279FD	2860868	Q99996	AKAP9	3911	453667	A-kinase anchor protein 9	201	True	4	4	4	0	1.4	1234175619;1235574591;1235588153;1711541039	True;True;True;True
C9279FD	3028837	Q9BPY3	FAM118B	351	39499.1	Protein FAM118B	1437	True	1	1	1	0	7.1	1234176562	True
C9279FD	2860873	Q9BQ04	RBM4B	359	40149.6	RNA-binding protein 4B	862	False	1	1	0	1	2.5	1234174196	False
C9279FD	2860874	Q9BQ39	DDX50	737	82565.1	ATP-dependent RNA helicase DDX50	794	True	1	1	1	0	1.6	1234174583	True
C9279FD	2860875	Q9BQ52	ELAC2	826	92219	Zinc phosphodiesterase ELAC protein 2	891	True	1	1	1	0	1.7	1234174913	True
C9279FD	2903867	Q9BQ70	TCF25	676	76666.7	Transcription factor 25	1148	True	1	1	1	0	2.4	1234175293	True
C9279FD	2862037	Q9BQC3	DPH2	489	52082.6	Diphthamide biosynthesis protein 2	1167	True	1	1	1	0	2.7	1234174791	True
C9279FD	2860881	Q9BQE3	TUBA1C	449	49895.4	Tubulin alpha-1C chain	11	True	17	20	6	14	65.5	1234174285;1234174945;1234174946;1234175153;1234175327;1234175328;1234175408;1234175409;1234175545;1234175566;1234175567;1234175583;1234175610;1234175850;1234175959;1234176421;1234176422;1234176771;1234176790;1234177059;1234177130;1234177134;1234177135;1234177201;1234177202;1234177424;1234177433;1235563186	False;False;False;False;False;False;False;False;False;False;False;True;True;False;True;False;False;True;True;False;False;False;False;False;False;True;False;True
C9279FD	2860882	Q9BQE5	APOL2	337	37092.4	Apolipoprotein L2	1355	True	1	1	1	0	3.3	1235597322	True
C9279FD	2860883	Q9BQG0	MYBBP1A	1328	148855	Myb-binding protein 1A	759	True	1	1	1	0	1.9	1235588047;1711530881	True;True
C9279FD	2954981	Q9BQP7	MGME1	344	39421	Mitochondrial genome maintenance exonuclease 1	1527	True	1	1	1	0	3.2	1235590024	True
C9279FD	2860887	Q9BRA2	TXNDC17	123	13940.8	Thioredoxin domain-containing protein 17	1157	True	1	1	1	0	8.1	1234174367	True
C9279FD	2955400	Q9BRD0	BUD13	619	70520.8	BUD13 homolog	1523	True	1	1	1	0	1.5	1234174399	True
C9279FD	2954985	Q9BRJ6	C7orf50	194	22083.4	Uncharacterized protein C7orf50	1240	True	1	1	1	0	7.2	1235575221	True
C9279FD	2860889	Q9BRK5	SDF4	362	41806.8	45 kDa calcium-binding protein	1298	True	1	1	1	0	3.3	1235582178	True
C9279FD	2860890	Q9BRL6	SRSF8	282	32287.5	Serine/arginine-rich splicing factor 8	1669	True	1	2	2	0	6	1234175379;1234175380;1234175402	True;True;True
C9279FD	2903871	Q9BRP8	WIBG	204	22655.6	Partner of Y14 and mago	1279	True	1	1	1	0	8.8	1234175372	True
C9279FD	3029371	Q9BRR6	ADPGK	497	54088.8	ADP-dependent glucokinase	1302	True	1	1	1	0	3.2	1235592562	True
C9279FD	2860895	Q9BRT6	LLPH	129	15225.2	Protein LLP homolog	1268	True	1	1	1	0	6.2	1711536377	True
C9279FD	2860896	Q9BRT8	CBWD1	395	44068.1	COBW domain-containing protein 1	647	False	2	2	0	2	6.6	1234174382;1235573082	False;False
C9279FD	2954991	Q9BRT9	GINS4	223	26046.9	DNA replication complex GINS protein SLD5	1430	True	1	1	1	0	6.3	1234175304	True
C9279FD	2860897	Q9BRX2	PELO	385	43359.2	Protein pelota homolog	879	True	1	1	1	0	6	1234176440	True
C9279FD	2903873	Q9BRZ2	TRIM56	755	81487.7	E3 ubiquitin-protein ligase TRIM56	1184	True	1	1	1	0	1.3	1234174448	True
C9279FD	2955403	Q9BS26	ERP44	406	46971.2	Endoplasmic reticulum resident protein 44	1176	True	1	1	1	0	2	1234174183	True
C9279FD	2860906	Q9BSL1	UBAC1	405	45338.4	Ubiquitin-associated domain-containing protein 1	914	True	1	1	1	0	4.9	1711534668	True
C9279FD	2860909	Q9BSV6	TSEN34	310	33652	tRNA-splicing endonuclease subunit Sen34	1021	True	1	1	1	0	5.8	1235582187	True
C9279FD	2954997	Q9BT09	CNPY3	278	30748	Protein canopy homolog 3	683	True	2	2	2	0	7.2	1234175837;1234176058;1234176059	True;True;True
C9279FD	2903877	Q9BT73	PSMG3	122	13104.5	Proteasome assembly chaperone 3	1052	True	1	1	1	0	23.8	1234177019	True
C9279FD	2860911	Q9BTC0	DIDO1	2240	243873	Death-inducer obliterator 1	823	True	1	1	1	0	0.7	1711540116	True
C9279FD	2860914	Q9BTE3	MCMBP	642	72980.2	Mini-chromosome maintenance complex-binding protein	568	True	2	3	3	0	3.7	1234175301;1234175322;1711537700	True;True;True
C9279FD	2860919	Q9BTM1	H2AJ	129	14019.4	Histone H2A.J	341	False	3	3	0	3	22.5	1234174173;1234175724;1234175725;1234175926	False;False;False;False
C9279FD	2860927	Q9BUF5	TUBB6	446	49857.1	Tubulin beta-6 chain	127	True	5	5	0	5	20	1234174409;1234175215;1234175216;1235578655;1235581505;1235585698	False;False;False;False;False;False
C9279FD	3029372	Q9BUG6	ZSCAN5A	496	55865.4	Zinc finger and SCAN domain-containing protein 5A	1687	True	1	1	0	1	1.4	1234174139	False
C9279FD	2860928	Q9BUJ2	HNRNPUL1	856	95738.6	Heterogeneous nuclear ribonucleoprotein U-like protein 1	904	True	1	1	1	0	2	1711540786	True
C9279FD	2860934	Q9BUR4	WRAP53	548	59309.4	Telomerase Cajal body protein 1	850	True	1	1	1	0	2.4	1235574478	True
C9279FD	2903883	Q9BUT1	BDH2	245	26723.8	3-hydroxybutyrate dehydrogenase type 2	1187	True	1	1	1	0	8.6	1234175874;1235571827	True;True
C9279FD	2862050	Q9BV20	MRI1	369	39149.8	Methylthioribose-1-phosphate isomerase	306	True	3	3	3	0	11.9	1234174128;1234176551;1711530464	True;True;True
C9279FD	2955007	Q9BV38	WDR18	432	47405.3	WD repeat-containing protein 18	967	True	1	1	1	0	2.1	1234174293	True
C9279FD	3028124	Q9BV40	VAMP8	100	11438	RecName: Full=Vesicle-associated membrane protein 8; Short=VAMP-8; AltName: Full=Endobrevin; Short=EDB	1649	True	1	1	1	0	10	1235597865	True
C9279FD	2860939	Q9BV57	ADI1	179	21498.4	1,2-dihydroxy-3-keto-5-methylthiopentene dioxygenase	448	True	2	2	2	0	8.9	1234175289;1234175290;1235579895	True;True;True
C9279FD	3028839	Q9BV73	CEP250	2442	281137	Centrosome-associated protein CEP250	1634	True	1	1	1	0	0.5	1234174868	True
C9279FD	2860941	Q9BV86	NTMT1	223	25387.1	N-terminal Xaa-Pro-Lys N-methyltransferase 1	825	True	1	1	1	0	13.9	1234177234	True
C9279FD	2860942	Q9BVA1	TUBB2B	445	49953.1	Tubulin beta-2B chain	26	True	14	15	0	15	52.6	1234174409;1234174546;1234175207;1234175215;1234175216;1234175620;1234175881;1234175978;1234176730;1234176737;1234177113;1235578655;1235578964;1235580412;1235585698;1235593960	False;False;False;False;False;False;False;False;False;False;False;False;False;False;False;False
C9279FD	2860943	Q9BVC4	MLST8	326	35876.2	Target of rapamycin complex subunit LST8	609	True	2	2	2	0	13.2	1234176803;1711536579	True;True
C9279FD	2862052	Q9BVC5	C2orf49	232	25858.4	Ashwin	1584	True	1	1	1	0	3.9	1235596789	True
C9279FD	2860945	Q9BVG8	KIFC3	833	92774.9	Kinesin-like protein KIFC3	1446	True	1	1	1	0	1.1	1235596952	True
C9279FD	2860950	Q9BVM2	DPCD	203	23239.8	Protein DPCD	1562	True	1	1	1	0	5.4	1234174522	True
C9279FD	2860954	Q9BVS4	RIOK2	552	63283	Serine/threonine-protein kinase RIO2	1160	True	1	1	1	0	3.8	1234176235;1234176236	True;True
C9279FD	2955013	Q9BVS5	TRMT61B	477	52965.3	tRNA (adenine(58)-N(1))-methyltransferase, mitochondrial	1631	True	1	1	1	0	2.5	1234174782	True
C9279FD	2862054	Q9BW61	DDA1	102	11835.3	DET1- and DDB1-associated protein 1	1449	True	1	1	1	0	15.7	1234175440	True
C9279FD	2862055	Q9BWD1	ACAT2	397	41350.8	Acetyl-CoA acetyltransferase, cytosolic	1099	True	1	1	1	0	2.8	1234174636	True
C9279FD	2860960	Q9BWF3	RBM4	364	40313.9	RNA-binding protein 4	862	True	1	1	0	1	2.5	1234174196	False
C9279FD	2860961	Q9BWJ5	SF3B5	86	10135.4	Splicing factor 3B subunit 5	837	True	1	1	1	0	27.9	1234176880	True
C9279FD	2903894	Q9BWT6	MND1	205	23753.1	Meiotic nuclear division protein 1 homolog	1569	True	1	1	1	0	5.4	1234174729	True
C9279FD	2860970	Q9BXJ9	NAA15	866	101272	N-alpha-acetyltransferase 15, NatA auxiliary subunit	300	True	3	3	3	0	3.2	1234174264;1234175877;1234175878;1234176095;1234176096;1235570713	True;True;True;True;True;True
C9279FD	2860973	Q9BXP5	SRRT	876	100666	Serrate RNA effector molecule homolog	1013	True	1	1	1	0	2.2	1234176056;1234176057	True;True
C9279FD	2903900	Q9BXS6	NUSAP1	441	49451.8	Nucleolar and spindle-associated protein 1	1433	True	1	1	1	0	8.8	1711544792	True
C9279FD	2955019	Q9BXV9	C14orf142	100	10858.8	Uncharacterized protein C14orf142	1640	True	1	1	1	0	26	1234176828;1234176829	True;True
C9279FD	3028843	Q9BY12	SCAPER	1400	158287	S phase cyclin A-associated protein in the endoplasmic reticulum	1698	True	1	1	1	0	0.6	1234174244	True
C9279FD	2860981	Q9BY44	EIF2A	585	64990.1	Eukaryotic translation initiation factor 2A	758	True	2	2	2	0	2.7	1235566356;1235585838	True;True
C9279FD	2860984	Q9BY77	POLDIP3	421	46089.3	Polymerase delta-interacting protein 3	743	True	1	1	1	0	3.3	1711532785	True
C9279FD	2860985	Q9BY89	KIAA1671	1806	196711	Uncharacterized protein KIAA1671	1181	True	1	1	1	0	0.8	1235577516	True
C9279FD	2860990	Q9BYJ9	YTHDF1	559	60873.6	YTH domain-containing family protein 1	531	False	1	1	0	1	1.6	1234174267	False
C9279FD	2860992	Q9BYN8	MRPS26	205	24211.7	28S ribosomal protein S26, mitochondrial	1389	True	1	1	1	0	4.9	1711531429	True
C9279FD	2860994	Q9BYX7	POTEKP	375	42016.2	Putative beta-actin-like protein 3	16	False	1	1	0	1	4.3	1234175485;1234175486	False;False
C9279FD	2860995	Q9BYZ2	LDHAL6B	381	41942.9	L-lactate dehydrogenase A-like 6B	1516	True	1	1	1	0	4.5	1235597718	True
C9279FD	2955029	Q9BZ23	PANK2	570	62680.6	Pantothenate kinase 2, mitochondrial	641	True	2	2	2	0	6.1	1234175400;1234175576	True;True
C9279FD	3023542	Q9BZA7	PCDH11X	1347	147558	Protocadherin-11 X-linked	1686	False	1	1	0	1	3.3	1235585782	False
C9279FD	3023543	Q9BZA8	PCDH11Y	1340	146775	Protocadherin-11 Y-linked	1686	True	1	1	0	1	3.4	1235585782	False
C9279FD	2955030	Q9BZD3	GCOM2	368	41712.6	Putative GRINL1B complex locus protein 2	1700	True	1	1	0	1	4.9	1234175752	False
C9279FD	3023544	Q9BZE2	PUS3	481	55647.3	tRNA pseudouridine(38/39) synthase	635	True	2	2	2	0	4	1234176046;1234176276	True;True
C9279FD	2860999	Q9BZE4	GTPBP4	634	73964.5	Nucleolar GTP-binding protein 1	227	True	3	3	3	0	4.9	1234174823;1234175050;1235569359;1711540444	True;True;True;True
C9279FD	2862061	Q9BZE9	ASPSCR1	553	60183.1	Tether containing UBX domain for GLUT4	1199	True	1	1	1	0	1.8	1234174272	True
C9279FD	2955032	Q9BZF9	UACA	1416	162505	Uveal autoantigen with coiled-coil domains and ankyrin repeats	1276	True	2	2	2	0	1.6	1235586939;1711543775	True;True
C9279FD	3027839	Q9BZJ0	CRNKL1	848	100452	RecName: Full=Crooked neck-like protein 1; AltName: Full=Crooked neck homolog; Short=hCrn	1289	True	1	1	1	0	1.3	1234174747	True
C9279FD	2861002	Q9BZK3	NACAP1	213	23306	Putative nascent polypeptide-associated complex subunit alpha-like protein	585	False	1	1	0	1	6.1	1234175059	False
C9279FD	2861003	Q9BZK7	TBL1XR1	514	55594.9	F-box-like/WD repeat-containing protein TBL1XR1	1078	True	1	1	1	0	8	1234177414	True
C9279FD	2861004	Q9BZL1	UBL5	73	8546.9	Ubiquitin-like protein 5	1270	True	1	1	1	0	12.3	1711535671	True
C9279FD	2955409	Q9C086	INO80B	356	38637.1	INO80 complex subunit B	1709	True	1	1	1	0	4.5	1234175375	True
C9279FD	2955857	Q9C0B0	UNK	810	88084.5	RING finger protein unkempt homolog	1440	True	1	1	1	0	1	1234174144	True
C9279FD	2861012	Q9C0B7	TANGO6	1094	120748	Transport and Golgi organization protein 6 homolog	1407	True	1	1	1	0	1.4	1234175404	True
C9279FD	2955033	Q9C0C2	TNKS1BP1	1729	181796	182 kDa tankyrase-1-binding protein	540	True	2	2	2	0	1.6	1234174592;1711535056	True;True
C9279FD	2861015	Q9C0C9	UBE2O	1292	141294	(E3-independent) E2 ubiquitin-conjugating enzyme	897	True	2	2	2	0	1.9	1235580228;1235591229	True;True
C9279FD	2880320	Q9GZL7	WDR12	423	47708	Ribosome biogenesis protein WDR12	547	True	2	3	3	0	12.8	1234175945;1234175946;1234177302;1234177305	True;True;True;True
C9279FD	2955037	Q9GZR2	REXO4	422	46671.9	RNA exonuclease 4	1393	True	1	1	1	0	2.4	1234174404	True
C9279FD	2903908	Q9GZR7	DDX24	859	96331.8	ATP-dependent RNA helicase DDX24	507	True	2	2	2	0	4.2	1234174683;1234176863	True;True
C9279FD	2861025	Q9GZS3	WDR61	305	33580.6	WD repeat-containing protein 61	417	True	2	2	2	0	24.6	1234177324;1234177393;1234177394;1234177395	True;True;True;True
C9279FD	2861026	Q9GZT3	SLIRP	109	12349	SRA stem-loop-interacting RNA-binding protein, mitochondrial	1213	True	1	1	1	0	12.8	1234175085	True
C9279FD	2861028	Q9GZT9	EGLN1	426	46021	Egl nine homolog 1	946	True	1	1	1	0	5.6	1234176195	True
C9279FD	2861029	Q9GZU8	FAM192A	254	28912.2	Protein FAM192A	1306	True	2	2	2	0	11	1234174468;1235593345	True;True
C9279FD	2861030	Q9GZV4	EIF5A2	153	16793.2	Eukaryotic translation initiation factor 5A-2	361	False	1	1	0	1	7.8	1234174620	False
C9279FD	2955043	Q9H098	FAM107B	131	15557.7	Protein FAM107B	1468	True	1	1	1	0	6.1	1234174225	True
C9279FD	2861035	Q9H0A0	NAT10	1025	115730	RNA cytidine acetyltransferase	781	True	1	1	1	0	1.1	1234174441	True
C9279FD	2861037	Q9H0B6	KLC2	622	68934.6	Kinesin light chain 2	579	False	1	1	0	1	1.9	1235563564	False
C9279FD	2903911	Q9H0C2	SLC25A31	315	35021.9	ADP/ATP translocase 4	196	False	1	1	0	1	3.8	1234174879	False
C9279FD	2955690	Q9H0G5	NSRP1	558	66390.1	Nuclear speckle splicing regulatory protein 1	1593	True	1	1	1	0	1.8	1235586489	True
C9279FD	2861051	Q9H0S4	DDX47	455	50646.6	Probable ATP-dependent RNA helicase DDX47	367	True	2	2	2	0	4	1234175210;1234175626	True;True
C9279FD	2861053	Q9H0U9	TSPYL1	437	49192.4	Testis-specific Y-encoded-like protein 1	1172	True	1	1	1	0	3.9	1234175313	True
C9279FD	2955050	Q9H1E3	NUCKS1	243	27296.4	Nuclear ubiquitous casein and cyclin-dependent kinase substrate 1	662	True	2	2	2	0	7.8	1234175714;1234176147;1234176148	True;True;True
C9279FD	2955054	Q9H1Y0	ATG5	275	32447.2	Autophagy protein 5	1560	True	1	1	1	0	5.1	1234175051	True
C9279FD	2861059	Q9H223	EHD4	541	61175.2	EH domain-containing protein 4	1010	True	1	1	1	0	2	1711541498	True
C9279FD	2861065	Q9H2G2	SLK	1235	142695	STE20-like serine/threonine-protein kinase	1060	True	2	2	2	0	2	1234174811;1235574775;1235587650	True;True;True
C9279FD	2955055	Q9H2K8	TAOK3	898	105406	Serine/threonine-protein kinase TAO3	1529	True	1	1	1	0	1.4	1234175022	True
C9279FD	2861071	Q9H2M9	RAB3GAP2	1393	155985	Rab3 GTPase-activating protein non-catalytic subunit	1153	True	1	1	1	0	1.4	1234176279	True
C9279FD	2861074	Q9H2U2	PPA2	334	37920.2	Inorganic pyrophosphatase 2, mitochondrial	1069	True	1	1	1	0	2.7	1234174337	True
C9279FD	4553636	Q9H2V7	SPNS1	528	56629.8	Protein spinster homolog 1	1732	True	1	1	1	0	2.7	1234175169	True
C9279FD	2861077	Q9H2Y7	ZNF106	1883	208883	Zinc finger protein 106	1461	True	1	1	1	0	0.7	1234174830	True
C9279FD	2861078	Q9H307	PNN	717	81613.7	Pinin	444	True	2	3	3	0	3.1	1234174535;1234174708;1234174739	True;True;True
C9279FD	2861079	Q9H361	PABPC3	631	70031	Polyadenylate-binding protein 3	82	False	6	7	0	7	10	1234174401;1234174411;1234174515;1234174541;1234174844;1234174845;1234175249;1234175265	False;False;False;False;False;False;False;False
C9279FD	2861081	Q9H3F6	KCTD10	313	35432.2	BTB/POZ domain-containing adapter for CUL3-mediated RhoA degradation protein 3	1333	True	1	1	1	0	3.2	1711532939	True
C9279FD	2861084	Q9H3K6	BOLA2	86	10116.5	BolA-like protein 2	960	True	1	1	1	0	18.6	1234175614;1234175615	True;True
C9279FD	3028846	Q9H3N1	TMX1	280	31791.2	Thioredoxin-related transmembrane protein 1	1626	True	1	1	1	0	4.3	1235588369	True
C9279FD	2880328	Q9H3Q1	CDC42EP4	356	37979.9	Cdc42 effector protein 4	343	True	3	3	3	0	11	1234175672;1234175678;1234175882	True;True;True
C9279FD	2861086	Q9H3R5	CENPH	247	28480.9	Centromere protein H	633	True	2	3	3	0	13.4	1234174902;1234176307;1234176332;1234176333	True;True;True;True
C9279FD	2861087	Q9H3S7	PTPN23	1636	178974	Tyrosine-protein phosphatase non-receptor type 23	1214	True	2	2	2	0	1.7	1235562649;1235574020;1235582495	True;True;True
C9279FD	2880330	Q9H444	CHMP4B	224	24950.2	Charged multivesicular body protein 4b	1300	True	1	1	1	0	6.2	1235596456	True
C9279FD	2955060	Q9H4A3	WNK1	2382	250794	Serine/threonine-protein kinase WNK1	650	True	3	3	3	0	2	1234175082;1235594948;1711539352	True;True;True
C9279FD	2861094	Q9H4A4	RNPEP	650	72595.8	Aminopeptidase B	433	True	3	3	3	0	5.2	1234175856;1234176121;1235568564	True;True;True
C9279FD	2861097	Q9H4B7	TUBB1	451	50326.9	Tubulin beta-1 chain	6	False	1	1	0	1	2.2	1234174409	False
C9279FD	2903921	Q9H4F8	SMOC1	434	48162.7	SPARC-related modular calcium-binding protein 1	1292	True	1	1	1	0	4.6	1711536982	True
C9279FD	2862074	Q9H4G0	EPB41L1	881	98502.9	Band 4.1-like protein 1	1085	True	1	1	1	0	3.3	1711541301	True
C9279FD	2862075	Q9H4L7	SMARCAD1	1026	117402	SWI/SNF-related matrix-associated actin-dependent regulator of chromatin subfamily A containing DEAD/H box 1	1162	True	1	1	1	0	2.4	1234176754	True
C9279FD	2861103	Q9H501	ESF1	851	98796.2	ESF1 homolog	454	True	2	2	2	0	1.9	1234174970;1234175483;1234175484	True;True;True
C9279FD	2861105	Q9H582	ZNF644	1327	149565	Zinc finger protein 644	627	True	2	2	2	0	2.6	1234175076;1235596726	True;True
C9279FD	2861115	Q9H6R0	DHX33	707	78874.1	Putative ATP-dependent RNA helicase DHX33	1124	True	1	1	1	0	1.7	1235586529	True
C9279FD	2861116	Q9H6R4	NOL6	1146	127593	Nucleolar protein 6	1054	True	1	1	1	0	2	1234176441	True
C9279FD	2955064	Q9H6S0	YTHDC2	1430	160249	Probable ATP-dependent RNA helicase YTHDC2	1222	True	1	1	1	0	1.1	1234175508	True
C9279FD	3027847	Q9H6T0	ESRP2	727	78401	RecName: Full=Epithelial splicing regulatory protein 2; AltName: Full=RNA-binding motif protein 35B; AltName: Full=RNA-binding protein 35B	1204	True	1	1	1	0	1.5	1234174458	True
C9279FD	2904236	Q9H6T3	RPAP3	665	75718.7	RNA polymerase II-associated protein 3	1145	True	1	1	1	0	2.6	1711531250	True
C9279FD	2903926	Q9H6Z4	RANBP3	567	60210	Ran-binding protein 3	1170	True	1	2	2	0	2.6	1235580370;1235587268	True;True
C9279FD	2861122	Q9H788	SH2D4A	454	52727	SH2 domain-containing protein 4A	588	True	2	2	2	0	3.3	1234175016;1234175643	True;True
C9279FD	2880332	Q9H7E2	TDRD3	651	73184.8	Tudor domain-containing protein 3	1512	True	1	1	1	0	2.3	1711536314	True
C9279FD	3027998	Q9H825	METTL8	291	33387	RecName: Full=Methyltransferase-like protein 8; EC=2.1.1.-	1713	True	1	1	1	0	4.1	1234174751	True
C9279FD	2861133	Q9H832	UBE2Z	354	38210.2	Ubiquitin-conjugating enzyme E2 Z	1233	True	1	1	1	0	7.6	1711536125	True
C9279FD	2889036	Q9H845	ACAD9	621	68760.3	Acyl-CoA dehydrogenase family member 9, mitochondrial	1462	True	1	1	1	0	2.3	1234175174;1235587612	True;True
C9279FD	2861134	Q9H853	TUBA4B	241	27551.2	Putative tubulin-like protein alpha-4B	11	False	1	1	0	1	5.8	1234174945;1234174946	False;False
C9279FD	2861138	Q9H8H0	NOL11	719	81123.6	Nucleolar protein 11	442	True	2	2	2	0	3.1	1711541611;1711543607	True;True
C9279FD	3456037	Q9H8M5	CNNM2	875	96623.3	Metal transporter CNNM2	1505	True	1	1	1	0	1.8	1235593249	True
C9279FD	2861144	Q9H910	HN1L	190	20063.3	Hematological and neurological expressed 1-like protein	970	True	1	1	1	0	8.4	1235579186	True
C9279FD	2861149	Q9H9A6	LRRC40	602	68250	Leucine-rich repeat-containing protein 40	815	True	1	1	1	0	4.3	1711533696;1711533709	True;True
C9279FD	2861150	Q9H9B1	EHMT1	1298	141466	Histone-lysine N-methyltransferase EHMT1	609	True	2	2	2	0	2.6	1235582884;1235597370	True;True
C9279FD	3028943	Q9H9C1	VIPAS39	493	57005.3	Spermatogenesis-defective protein 39 homolog	1685	True	1	1	1	0	2.6	1234175123	True
C9279FD	2861153	Q9H9Q2	COPS7B	264	29622	COP9 signalosome complex subunit 7b	1122	True	1	1	1	0	6.4	1711530245	True
C9279FD	2861160	Q9HAD4	WDR41	459	51728	WD repeat-containing protein 41	1414	True	1	1	1	0	2.6	1235566074	True
C9279FD	2903934	Q9HAF1	MEAF6	191	21634.9	Chromatin modification-related protein MEAF6	1488	True	1	1	1	0	11.5	1234176080	True
C9279FD	2861162	Q9HAV0	GNB4	340	37567.2	Guanine nucleotide-binding protein subunit beta-4	339	True	3	3	3	0	15.3	1234176486;1234176718;1711537826	True;True;True
C9279FD	2861163	Q9HAV4	XPO5	1204	136311	Exportin-5	867	True	1	1	1	0	1.2	1234175455	True
C9279FD	2862083	Q9HAV7	GRPEL1	217	24279.1	GrpE protein homolog 1, mitochondrial	559	True	2	2	2	0	11.1	1234176651;1711538666	True;True
C9279FD	2955702	Q9HAW4	CLSPN	1339	151094	Claspin	1594	True	2	2	2	0	2.1	1235587677;1711534947	True;True
C9279FD	4553637	Q9HB58	SP110	689	78395.6	Sp110 nuclear body protein	1720	True	1	1	1	0	2.2	1234175221	True
C9279FD	2861168	Q9HB71	CACYBP	228	26209.9	Calcyclin-binding protein	543	True	2	2	2	0	18.9	1234176149;1234176708;1234176709	True;True;True
C9279FD	2904237	Q9HB89	NMUR1	426	47350.7	Neuromedin-U receptor 1	1768	True	1	1	1	0	4.9	1234176329	True
C9279FD	3028442	Q9HBL7	PLGRKT	147	17201.3	Plasminogen receptor (KT)	1693	True	1	1	1	0	8.8	1235586384	True
C9279FD	2955078	Q9HBM6	TAF9B	251	27621.9	Transcription initiation factor TFIID subunit 9B	913	False	1	1	0	1	4	1711541999	False
C9279FD	2862085	Q9HC38	GLOD4	313	34793.5	Glyoxalase domain-containing protein 4	1089	True	1	1	1	0	6.4	1234175938	True
C9279FD	2861174	Q9HC52	CBX8	389	43395.7	Chromobox protein homolog 8	957	True	1	1	1	0	4.1	1234175386	True
C9279FD	2861175	Q9HCC0	MCCC2	563	61333.2	Methylcrotonoyl-CoA carboxylase beta chain, mitochondrial	583	True	2	2	2	0	5.9	1711534293;1711544178	True;True
C9279FD	2861177	Q9HCD5	NCOA5	579	65536.5	Nuclear receptor coactivator 5	912	True	1	1	1	0	1.7	1234174463	True
C9279FD	2904240	Q9HCM4	EPB41L5	733	81856.2	Band 4.1-like protein 5	1434	True	1	1	1	0	2	1235589901	True
C9279FD	2955081	Q9HCN8	SDF2L1	221	23598.3	Stromal cell-derived factor 2-like protein 1	1166	True	1	1	1	0	10	1234176423	True
C9279FD	2861186	Q9HCS7	XAB2	855	100010	Pre-mRNA-splicing factor SYF1	1044	True	1	1	1	0	1.4	1711539194	True
C9279FD	4553638	Q9HCY8	S100A14	104	11662.1	Protein S100-A14	1761	True	1	1	1	0	14.4	1234175273	True
C9279FD	2955083	Q9HD15	SRA1	236	25673	Steroid receptor RNA activator 1	1250	True	1	1	1	0	5.1	1711534063	True
C9279FD	2861187	Q9HD20	ATP13A1	1204	132955	Manganese-transporting ATPase 13A1	1378	True	1	1	1	0	0.9	1234174548	True
C9279FD	2861194	Q9NNX1	TUFT1	390	44263.9	Tuftelin	1573	True	1	1	1	0	2.6	1235581499	True
C9279FD	2861205	Q9NPD8	UBE2T	197	22520.9	Ubiquitin-conjugating enzyme E2 T	762	True	1	1	1	0	8.6	1234175676;1234175677	True;True
C9279FD	2861206	Q9NPJ3	ACOT13	140	14960.5	Acyl-coenzyme A thioesterase 13	1257	True	1	2	2	0	24.3	1234177253;1234177265;1234177266;1711537782	True;True;True;True
C9279FD	4553639	Q9NQ35	NRIP3	241	26975.2	Nuclear receptor-interacting protein 3	1754	True	1	1	1	0	5.4	1234174778	True
C9279FD	2903951	Q9NQ48	LZTFL1	299	34592.2	Leucine zipper transcription factor-like protein 1	1317	True	1	1	1	0	3.7	1235590988	True
C9279FD	2861213	Q9NQH7	XPNPEP3	507	57033.6	Probable Xaa-Pro aminopeptidase 3	551	True	2	2	2	0	3.9	1234174125;1711537738	True;True
C9279FD	2903955	Q9NQP4	PFDN4	134	15314.2	Prefoldin subunit 4	644	True	2	2	2	0	14.2	1235575810;1235589303	True;True
C9279FD	2889038	Q9NQR4	NIT2	276	30608	Omega-amidase NIT2	935	True	1	1	1	0	6.5	1235579167	True
C9279FD	2955095	Q9NQS1	AVEN	362	38506.2	Cell death regulator Aven	1413	True	1	1	1	0	6.4	1234176654	True
C9279FD	2861218	Q9NQW6	ANLN	1124	124199	Anillin	987	True	1	2	2	0	1.3	1234175318;1234175343	True;True
C9279FD	2861219	Q9NQW7	XPNPEP1	623	69917.8	Xaa-Pro aminopeptidase 1	1417	True	1	1	1	0	4.3	1234176816	True
C9279FD	2903956	Q9NQZ2	UTP3	479	54558	Something about silencing protein 10	1498	True	1	1	1	0	4.6	1235586377	True
C9279FD	2861223	Q9NR12	PDLIM7	457	49844.7	PDZ and LIM domain protein 7	984	True	1	1	1	0	2.4	1235585778	True
C9279FD	2955709	Q9NR22	PRMT8	394	45291.2	Protein arginine N-methyltransferase 8	933	False	1	1	0	1	2.5	1234174425	False
C9279FD	2955099	Q9NR28	DIABLO	239	27130.8	Diablo homolog, mitochondrial	1356	True	1	1	1	0	8.4	1234176410;1235564837	True;True
C9279FD	2861224	Q9NR30	DDX21	783	87344.4	Nucleolar RNA helicase 2	65	True	7	7	7	0	11.6	1234174577;1234174658;1234174930;1234174994;1234174995;1234175339;1234175340;1234175902;1234175903;1234176022	True;True;True;True;True;True;True;True;True;True
C9279FD	2862091	Q9NR31	SAR1A	198	22366.8	GTP-binding protein SAR1a	1243	True	1	1	1	0	17.2	1234177275	True
C9279FD	2861226	Q9NR45	NANS	359	40307.5	Sialic acid synthase	842	True	1	1	1	0	7.8	1234176777;1234176778	True;True
C9279FD	2880339	Q9NR48	ASH1L	2969	332790	Histone-lysine N-methyltransferase ASH1L	1273	True	1	1	1	0	0.6	1235577174	True
C9279FD	2955101	Q9NRF8	CTPS2	586	65677.6	CTP synthase 2	539	True	2	2	1	1	4.6	1234174761;1234174928	False;True
C9279FD	2861231	Q9NRF9	POLE3	147	16859.6	DNA polymerase epsilon subunit 3	940	True	1	1	1	0	12.9	1234175967;1234175968	True;True
C9279FD	2903957	Q9NRG0	CHRAC1	131	14710.5	Chromatin accessibility complex protein 1	1113	True	1	1	1	0	11.5	1234175542	True
C9279FD	2861234	Q9NRL2	BAZ1A	1556	178703	Bromodomain adjacent to zinc finger domain protein 1A	1047	True	1	1	1	0	1	1234175685	True
C9279FD	2861239	Q9NRX1	PNO1	252	27924.3	RNA-binding protein PNO1	1576	True	1	1	1	0	5.6	1234175213	True
C9279FD	2955106	Q9NS69	TOMM22	142	15521.6	Mitochondrial import receptor subunit TOM22 homolog	654	True	2	2	2	0	28.9	1234176901;1711533091	True;True
C9279FD	3027364	Q9NS87	KIF15	1388	160160	RecName: Full=Kinesin-like protein KIF15; AltName: Full=Kinesin-like protein 2; Short=hKLP2; AltName: Full=Kinesin-like protein 7; AltName: Full=Serologically defined breast cancer antigen NY-BR-62	1359	True	1	1	1	0	0.9	1234175071	True
C9279FD	2861243	Q9NS91	RAD18	495	56222.7	E3 ubiquitin-protein ligase RAD18	487	True	2	2	2	0	3.6	1234174140;1235574633	True;True
C9279FD	2861244	Q9NSB2	KRT84	600	64842.4	Keratin, type II cuticular Hb4	1	False	1	1	0	1	1.3	1234174169	False
C9279FD	2861245	Q9NSC5	HOMER3	361	39836.3	Homer protein homolog 3	1353	True	1	1	1	0	5	1235572644	True
C9279FD	2861247	Q9NSE4	IARS2	1012	113792	Isoleucine--tRNA ligase, mitochondrial	267	True	3	3	3	0	3.8	1234174894;1234175736;1234176820	True;True;True
C9279FD	2955108	Q9NSK0	KLC4	619	68639.6	Kinesin light chain 4	1310	True	2	2	0	2	3.2	1234174197;1235563564	False;False
C9279FD	2861249	Q9NSQ0	RRP7BP	103	12575.3	Putative ribosomal RNA-processing protein 7 homolog B	926	False	1	1	0	1	14.6	1711545065	False
C9279FD	3029375	Q9NSV4	DIAPH3	1193	136926	Protein diaphanous homolog 3	1349	True	1	1	1	0	1.4	1235570990	True
C9279FD	2862095	Q9NT62	ATG3	314	35864.4	Ubiquitin-like-conjugating enzyme ATG3	1080	True	1	1	1	0	4.1	1235584266	True
C9279FD	2955110	Q9NTI5	PDS5B	1447	164667	Sister chromatid cohesion protein PDS5 homolog B	1147	True	1	1	1	0	1.4	1234176013	True
C9279FD	2861250	Q9NTJ3	SMC4	1288	147182	Structural maintenance of chromosomes protein 4	302	True	4	4	4	0	4.9	1234175651;1234175849;1235571001;1235594857;1235596916	True;True;True;True;True
C9279FD	2861251	Q9NTK5	OLA1	396	44743.6	Obg-like ATPase 1	280	True	3	3	3	0	12.4	1234175093;1234175232;1234175233;1235577180	True;True;True;True
C9279FD	2955715	Q9NUJ3	TCP11L1	509	57034.9	T-complex protein 11-like protein 1	1499	True	2	2	2	0	5.7	1235569901;1235587992	True;True
C9279FD	2861259	Q9NUL3	STAU2	570	62640.6	Double-stranded RNA-binding protein Staufen homolog 2	1298	True	1	1	1	0	2.6	1235586063	True
C9279FD	2862099	Q9NUQ3	TXLNG	528	60585.7	Gamma-taxilin	993	True	1	1	1	0	3	1711538423;1711544093	True;True
C9279FD	2903970	Q9NUU7	DDX19A	478	53975	ATP-dependent RNA helicase DDX19A	182	True	4	4	0	4	5.4	1234174471;1234174632;1234175332;1234175333;1235572736;1235586490	False;False;False;False;False;False
C9279FD	2861264	Q9NV31	IMP3	184	21850.2	U3 small nucleolar ribonucleoprotein protein IMP3	992	True	1	1	1	0	8.7	1235597768	True
C9279FD	2861268	Q9NVA2	SEPTIN11	429	49398.3	Septin-11	549	True	4	4	3	1	11	1234175296;1234176127;1235567170;1235577422;1235586885	False;True;True;True;True
C9279FD	2861271	Q9NVE7	PANK4	773	85991	Pantothenate kinase 4	1237	True	1	1	1	0	3	1234176288	True
C9279FD	2862103	Q9NVJ2	ARL8B	186	21539	ADP-ribosylation factor-like protein 8B	1269	True	1	1	1	0	7.5	1711534500	True
C9279FD	2903975	Q9NW13	RBM28	759	85737.6	RNA-binding protein 28	779	True	1	1	1	0	1.6	1234174646	True
C9279FD	2955121	Q9NW75	GPATCH2	528	58943.6	G patch domain-containing protein 2	1716	True	1	1	1	0	3.8	1234176270	True
C9279FD	2904248	Q9NWB6	ARGLU1	273	33216.4	Arginine and glutamate-rich protein 1	1657	True	1	1	1	0	5.5	1711539617	True
C9279FD	2955123	Q9NWH9	SLTM	1034	117148	SAFB-like transcription modulator	1311	True	1	1	1	0	2.9	1711543863	True
C9279FD	2955125	Q9NWU1	OXSM	459	48842.9	3-oxoacyl-[acyl-carrier-protein] synthase, mitochondrial	1525	True	1	1	1	0	6.3	1234176914	True
C9279FD	2861297	Q9NWV8	BABAM1	329	36560	BRISC and BRCA1-A complex member 1	1029	True	1	1	1	0	7	1234176019	True
C9279FD	2861298	Q9NWY4	C4orf27	346	39436.1	Histone PARylation factor 1	1157	True	1	1	1	0	3.8	1235581872;1235584558	True;True
C9279FD	4086954	Q9NX05	FAM120C	1096	120588	Constitutive coactivator of PPAR-gamma-like protein 2	1699	True	1	1	1	0	1	1235578010	True
C9279FD	2955126	Q9NX40	OCIAD1	245	27626.1	OCIA domain-containing protein 1	1241	True	1	1	1	0	4.1	1711535576	True
C9279FD	2861310	Q9NX58	LYAR	379	43614.8	Cell growth-regulating nucleolar protein	338	True	3	3	3	0	11.3	1234176007;1234176008;1234176035;1234176216	True;True;True;True
C9279FD	2955127	Q9NX63	CHCHD3	227	26152.4	MICOS complex subunit MIC19	1593	True	1	1	1	0	7.9	1235562779;1235595243	True;True
C9279FD	2861312	Q9NX74	DUS2	493	55050.3	tRNA-dihydrouridine(20) synthase [NAD(P)+]-like	860	True	1	1	1	0	3.4	1234175399	True
C9279FD	4553640	Q9NX94	WBP1L	342	37828	WW domain binding protein 1-like	1742	True	1	1	1	0	12	1234177428	True
C9279FD	4553135	Q9NX95	SYBU	663	72388.3	Syntabulin	1721	True	1	1	1	0	1.2	1234174176	True
C9279FD	2889042	Q9NXC5	MIOS	875	98584.5	WD repeat-containing protein mio	1280	True	1	1	1	0	2.4	1711539293	True
C9279FD	2955129	Q9NXR1	NDE1	346	38808.1	Nuclear distribution protein nudE homolog 1	682	True	2	2	2	0	7.8	1235583358;1711534697	True;True
C9279FD	2955130	Q9NXV6	CDKN2AIP	580	61124.9	CDKN2A-interacting protein	1502	True	2	2	2	0	5.7	1235583172;1711544629	True;True
C9279FD	3028628	Q9NY15	STAB1	2570	275482	Stabilin-1	1682	True	1	1	1	0	0.9	1711545554	True
C9279FD	2861327	Q9NY65	TUBA8	449	50093.6	Tubulin alpha-8 chain	148	True	5	6	0	6	18.5	1234174945;1234174946;1234175153;1234175545;1234175607;1234175630;1234175631;1234176421;1234176422	False;False;False;False;False;False;False;False;False
C9279FD	2903983	Q9NY93	DDX56	547	61589.6	Probable ATP-dependent RNA helicase DDX56	517	True	2	2	2	0	4.4	1234174848;1711533608	True;True
C9279FD	2861328	Q9NYF8	BCLAF1	920	106122	Bcl-2-associated transcription factor 1	874	True	2	2	2	0	3.7	1234176356;1235595552	True;True
C9279FD	2861330	Q9NYH9	UTP6	597	70193.9	U3 small nucleolar RNA-associated protein 6 homolog	532	True	2	2	2	0	4	1234175420;1235570294	True;True
C9279FD	2861331	Q9NYL9	TMOD3	352	39594.8	Tropomodulin-3	855	True	1	1	1	0	2.6	1234174248	True
C9279FD	3027675	Q9NYQ6	CELSR1	3014	329486	RecName: Full=Cadherin EGF LAG seven-pass G-type receptor 1; AltName: Full=Cadherin family member 9; AltName: Full=Flamingo homolog 2; Short=hFmi2; Flags: Precursor	1664	True	1	1	1	0	0.7	1235596808	True
C9279FD	2861338	Q9NZ01	TECR	308	36034.4	Very-long-chain enoyl-CoA reductase	1346	True	1	1	1	0	3.2	1235581319	True
C9279FD	2903989	Q9NZ08	ERAP1	941	107235	Endoplasmic reticulum aminopeptidase 1	1492	True	1	1	1	0	1.1	1235589053	True
C9279FD	2861343	Q9NZ53	PODXL2	605	65075.8	Podocalyxin-like protein 2	671	True	2	2	2	0	2.5	1234175237;1234175504;1234175505	True;True;True
C9279FD	2903991	Q9NZB2	FAM120A	1118	121888	Constitutive coactivator of PPAR-gamma-like protein 1	1113	True	1	1	1	0	1.2	1235563486	True
C9279FD	2861347	Q9NZI8	IGF2BP1	577	63480.6	Insulin-like growth factor 2 mRNA-binding protein 1	390	True	3	3	3	0	7.3	1234174916;1234174964;1235583998	True;True;True
C9279FD	2861349	Q9NZJ4	SACS	4579	521126	Sacsin	1559	True	1	1	1	0	0.3	1234175130	True
C9279FD	2861351	Q9NZM1	MYOF	2061	234709	Myoferlin	323	True	3	3	3	0	1.6	1234175064;1234175180;1234175956;1234175957	True;True;True;True
C9279FD	3028754	Q9NZM4	GLTSCR1	1560	158490	Glioma tumor suppressor candidate region gene 1 protein	1719	True	1	1	1	0	1.9	1711532865	True
C9279FD	2861356	Q9NZT2	OGFR	677	73324.7	Opioid growth factor receptor	146	True	5	5	5	0	9.9	1234175326;1234175334;1234175516;1234176227;1235587188;1235591264	True;True;True;True;True;True
C9279FD	2903998	Q9P035	HACD3	362	43159.6	Very-long-chain (3R)-3-hydroxyacyl-CoA dehydratase 3	1661	True	1	1	1	0	3.3	1235568476	True
C9279FD	2861363	Q9P0M6	MACROH2A2	372	40058.2	Core histone macro-H2A.2	317	False	1	1	0	1	4.6	1234175729	False
C9279FD	2955143	Q9P0U3	SENP1	644	73480.6	Sentrin-specific protease 1	1514	True	1	1	1	0	2.6	1234175906	True
C9279FD	2861366	Q9P0V9	SEPTIN10	454	52593	Septin-10	870	True	1	1	1	0	4.4	1711538252	True
C9279FD	2861367	Q9P0W2	HMG20B	317	35812.8	SWI/SNF-related matrix-associated actin-dependent regulator of chromatin subfamily E member 1-related	1168	True	1	1	1	0	3.8	1711533096	True
C9279FD	4553052	Q9P107	GMIP	970	106683	GEM-interacting protein	1670	True	1	1	1	0	1.6	1234175617	True
C9279FD	3027866	Q9P1Y6	PHRF1	1649	178666	RecName: Full=PHD and RING finger domain-containing protein 1	1561	True	1	1	1	0	0.7	1235575335	True
C9279FD	3023557	Q9P219	CCDC88C	2028	228230	Protein Daple	1642	True	1	1	1	0	0.7	1234175058	True
C9279FD	3047067	Q9P253	VPS18	973	110186	Vacuolar protein sorting-associated protein 18 homolog	1342	True	1	1	1	0	1.3	1234175161	True
C9279FD	2861371	Q9P258	RCC2	522	56084.5	Protein RCC2	120	True	6	7	7	0	14.8	1234175446;1234175671;1234175894;1234175895;1234176401;1234176424;1234176425;1234177183;1235587668	True;True;True;True;True;True;True;True;True
C9279FD	2861373	Q9P275	USP36	1121	122652	Ubiquitin carboxyl-terminal hydrolase 36	778	True	1	1	1	0	1.2	1234174810	True
C9279FD	2861375	Q9P289	MST4	416	46528.8	Serine/threonine-protein kinase 26	729	True	1	1	1	0	2.2	1234174277	True
C9279FD	2955147	Q9P2B4	CTTNBP2NL	639	70158	CTTNBP2 N-terminal-like protein	673	True	3	3	3	0	6.9	1234174150;1235566883;1235594500	True;True;True
C9279FD	3455636	Q9P2E3	ZNFX1	1918	220227	NFX1-type zinc finger-containing protein 1	648	True	2	2	2	0	1.5	1234174955;1235577616;1235598117	True;True;True
C9279FD	2861377	Q9P2E9	RRBP1	1410	152472	Ribosome-binding protein 1	350	True	5	5	5	0	5.4	1234174727;1234175632;1234175820;1235573601;1235596085	True;True;True;True;True
C9279FD	2880347	Q9P2G1	ANKIB1	1089	122002	Ankyrin repeat and IBR domain-containing protein 1	1493	True	1	1	1	0	1.5	1235580811	True
C9279FD	2861379	Q9P2I0	CPSF2	782	88486.8	Cleavage and polyadenylation specificity factor subunit 2	864	True	1	1	1	0	1.3	1235594094	True
C9279FD	2861380	Q9P2J3	KLHL9	617	69428.7	Kelch-like protein 9	1244	False	1	1	0	1	3.9	1234176684	False
C9279FD	2861381	Q9P2J5	LARS1	1176	134466	Leucine--tRNA ligase, cytoplasmic	744	True	1	1	1	0	1.9	1711542279	True
C9279FD	2861384	Q9P2N7	KLHL13	655	73868	Kelch-like protein 13	1244	True	1	1	0	1	3.7	1234176684	False
C9279FD	3028139	Q9P2R3	ANKFY1	1169	128399	RecName: Full=Ankyrin repeat and FYVE domain-containing protein 1; AltName: Full=Ankyrin repeats hooked to a zinc finger motif	1350	True	1	1	1	0	1.5	1234175532	True
C9279FD	2861388	Q9UBC2	EPS15L1	864	94255.1	Epidermal growth factor receptor substrate 15-like 1	836	True	1	1	1	0	2.2	1234176206	True
C9279FD	2861391	Q9UBE0	SAE1	346	38449.9	SUMO-activating enzyme subunit 1	791	True	1	1	1	0	4.9	1234175517	True
C9279FD	2861392	Q9UBF2	COPG2	871	97622.4	Coatomer subunit gamma-2	249	False	1	1	0	1	1.4	1234174543	False
C9279FD	2861399	Q9UBP0	SPAST	616	67197.2	Spastin	1226	True	1	1	1	0	3.4	1234176001	True
C9279FD	2861401	Q9UBQ5	EIF3K	218	25059.7	Eukaryotic translation initiation factor 3 subunit K	520	True	2	2	2	0	19.7	1234176337;1234176693;1235584005	True;True;True
C9279FD	2861402	Q9UBQ7	GRHPR	328	35668.3	Glyoxylate reductase/hydroxypyruvate reductase	958	True	1	1	1	0	7.3	1234176498	True
C9279FD	2861405	Q9UBT2	UBA2	640	71223.7	SUMO-activating enzyme subunit 2	418	True	2	2	2	0	5.9	1234176808;1234176809;1235594630	True;True;True
C9279FD	4553641	Q9UBU7	DBF4	674	76858	Protein DBF4 homolog A	1725	True	1	1	1	0	2.1	1234175467	True
C9279FD	2880352	Q9UBU9	NXF1	619	70182.4	Nuclear RNA export factor 1	416	True	2	4	4	0	3.4	1234175708;1234175733;1234176233;1234176234;1234176260	True;True;True;True;True
C9279FD	2862119	Q9UBV8	PEF1	284	30380.9	Peflin	1424	True	1	1	1	0	5.6	1235589199	True
C9279FD	2955157	Q9UDT6	CLIP2	1046	115838	CAP-Gly domain-containing linker protein 2	1695	True	1	1	1	0	1.1	1234174676	True
C9279FD	2861419	Q9UG63	ABCF2	623	71290.3	ATP-binding cassette sub-family F member 2	250	True	3	3	3	0	9	1234174427;1234174827;1234174828;1234177238;1234177239;1234177240	True;True;True;True;True;True
C9279FD	3029066	Q9UGM3	DMBT1	2413	260736	Deleted in malignant brain tumors 1 protein	1723	True	1	1	1	0	1.1	1235567062	True
C9279FD	2904257	Q9UGM6	WARS2	360	40146.6	Tryptophan--tRNA ligase, mitochondrial	1297	True	1	1	1	0	3.1	1234174569	True
C9279FD	2955166	Q9UGU0	TCF20	1960	211771	Transcription factor 20	1469	True	1	1	1	0	0.9	1234175405	True
C9279FD	2955167	Q9UGV2	NDRG3	375	41408.7	Protein NDRG3	652	True	2	2	2	0	10.1	1234175053;1234176427;1234176428	True;True;True
C9279FD	2861426	Q9UH65	SWAP70	585	68997.7	Switch-associated protein 70	622	True	2	2	2	0	5.3	1711540433;1711545184	True;True
C9279FD	2861429	Q9UHB6	LIMA1	759	85225.6	LIM domain and actin-binding protein 1	169	True	4	4	4	0	8.4	1234176637;1234176638;1235561770;1711530790;1711536289;1711542565	True;True;True;True;True;True
C9279FD	2861431	Q9UHB9	SRP68	627	70729.6	Signal recognition particle subunit SRP68	304	True	3	3	3	0	7.5	1234176685;1235575823;1711538690	True;True;True
C9279FD	2861433	Q9UHD1	CHORDC1	332	37489.8	Cysteine and histidine-rich domain-containing protein 1	968	True	1	1	1	0	4.5	1234175312	True
C9279FD	2861435	Q9UHD8	SEPTIN9	586	65401.5	Septin-9	303	True	3	3	3	0	6.8	1234174261;1234175363;1711541733	True;True;True
C9279FD	2862122	Q9UHF1	EGFL7	273	29617.7	Epidermal growth factor-like protein 7	1374	True	1	1	1	0	2.6	1234174131	True
C9279FD	2862123	Q9UHG3	PCYOX1	505	56640.2	Prenylcysteine oxidase 1	1245	True	1	1	1	0	3.6	1234175429	True
C9279FD	2861438	Q9UHI6	DDX20	824	92240.5	Probable ATP-dependent RNA helicase DDX20	871	True	1	1	1	0	2.2	1235568890	True
C9279FD	2861439	Q9UHK0	NUFIP1	495	56299.6	Nuclear fragile X mental retardation-interacting protein 1	1501	True	1	1	1	0	1.8	1234174249	True
C9279FD	2955169	Q9UHL0	DDX25	483	54692	ATP-dependent RNA helicase DDX25	182	False	1	1	0	1	2.3	1234174471	False
C9279FD	2861441	Q9UHL9	GTF2IRD1	959	106057	General transcription factor II-I repeat domain-containing protein 1	1530	True	1	1	1	0	1.3	1234174585	True
C9279FD	2861443	Q9UHP3	USP25	1055	122218	Ubiquitin carboxyl-terminal hydrolase 25	1263	True	2	2	2	0	1.5	1234174884;1235561834	True;True
C9279FD	2862124	Q9UHW5	GPN3	284	32761.3	GPN-loop GTPase 3	1571	True	1	1	1	0	5.3	1235568925	True
C9279FD	2861448	Q9UHX1	PUF60	559	59875.5	Poly(U)-binding-splicing factor PUF60	474	True	2	2	2	0	5	1234174730;1234175544;1235582704	True;True;True
C9279FD	2862125	Q9UHY1	NRBP1	535	59844.7	Nuclear receptor-binding protein	1343	True	1	1	1	0	2.2	1235585944	True
C9279FD	2904022	Q9UIC8	LCMT1	334	38379.1	Leucine carboxyl methyltransferase 1	1429	True	1	1	1	0	2.4	1234174190	True
C9279FD	2861454	Q9UII4	HERC5	1024	116852	E3 ISG15--protein ligase HERC5	595	True	2	2	2	0	3.4	1234174238;1234176791	True;True
C9279FD	3027682	Q9UIQ6	LNPEP	1025	117349	RecName: Full=Leucyl-cystinyl aminopeptidase; Short=Cystinyl aminopeptidase; EC=3.4.11.3; AltName: Full=Insulin-regulated membrane aminopeptidase; AltName: Full=Insulin-responsive aminopeptidase; Short=IRAP; AltName: Full=Oxytocinase; Short=OTase; Al	1655	True	1	1	1	0	1.9	1234176152;1235567435	True;True
[truncated: 297,347+ more rows]

## Sheet: Protein groups
Analysis	Protein_group_ID	Leading_protein_ID	Leading_protein_ACC	Protein_IDs	Protein_ACCs
C9279FD	1	2858552	P08670	2858521;2858522;2858552;2858632;2858725;2859065;2859898;2861244	P07196;P07197;P08670;P12036;P17661;P41219;Q16352;Q9NSB2
C9279FD	2	2858649	P13639	2858649	P13639
C9279FD	3	2858475	P04406	2858475	P04406
C9279FD	4	2858668	P14618	2858668;2858940	P14618;P30613
C9279FD	5	2859485	P78371	2859485	P78371
C9279FD	6	2858528	P07437	2858009;2858528;2861097	A6NNZ2;P07437;Q9H4B7
C9279FD	7	2858545	P08238	2858545;2860000;2860001;2860002;2860003	P08238;Q58FF6;Q58FF7;Q58FF8;Q58FG0
C9279FD	8	2858535	P07900	2858535;2859785;2860004	P07900;Q14568;Q58FG1
C9279FD	9	2859157	P49327	2859157	P49327
C9279FD	10	2858503	P05783	2858503	P05783
C9279FD	11	2860881	Q9BQE3	2860881;2861134	Q9BQE3;Q9H853
C9279FD	12	2859468	P68371	2858474;2859468	P04350;P68371
C9279FD	13	2858606	P10809	2858606	P10809
C9279FD	14	2859839	Q15149	2859839	Q15149
C9279FD	15	2859466	P68363	2859466	P68363
C9279FD	16	2859453	P63261	2859335;2859408;2859453;2859454;2859462;2859465;2860994	P60709;P62736;P63261;P63267;P68032;P68133;Q9BYX7
C9279FD	17	2860206	Q71U36	2859729;2860148;2860206	Q13748;Q6PEY2;Q71U36
C9279FD	18	2858513	P06733	2858513;2858560;2858661	P06733;P09104;P13929
C9279FD	19	2861798	P51587	2861798	P51587
C9279FD	20	2858533	P07814	2858533	P07814
C9279FD	21	2859001	P35579	2859001	P35579
C9279FD	22	2858879	P29401	2858879	P29401
C9279FD	23	2858953	P31327	2858953	P31327
C9279FD	24	2858193	O43707	2858193;2858640;2859004;2861830	O43707;P12814;P35609;Q08043
C9279FD	25	2859374	P61978	2859374	P61978
C9279FD	26	2860942	Q9BVA1	2859740;2860942	Q13885;Q9BVA1
C9279FD	27	2859464	P68104	2859464;2859579;2860068	P68104;Q05639;Q5VTE0
C9279FD	28	2858753	P19338	2858753	P19338
C9279FD	29	2859734	Q13813	2859734	Q13813
C9279FD	30	2859533	Q00839	2859533	Q00839
C9279FD	31	2861527	Q9UQ80	2861527	Q9UQ80
C9279FD	32	2859443	P63104	2859443;2859575	P63104;Q04917
C9279FD	33	2858281	O75369	2858281;2859774	O75369;Q14315
C9279FD	34	2859467	P68366	2859467	P68366
C9279FD	35	2858569	P09651	2858569;2859959	P09651;Q32P51
C9279FD	36	2858781	P21333	2858781	P21333
C9279FD	37	3514479	P0DMV9	2858715;3514479	P17066;P0DMV9
C9279FD	38	2858609	P11142	2858609;2859277	P11142;P54652
C9279FD	39	2859291	P55072	2859291	P55072
C9279FD	40	2858607	P11021	2858607	P11021
C9279FD	41	2858510	P06576	2858510	P06576
C9279FD	42	2858442	P00558	2858442	P00558
C9279FD	43	2859614	Q09666	2859614	Q09666
C9279FD	44	2859322	P58107	2859322	P58107
C9279FD	45	2859711	Q13509	2859711	Q13509
C9279FD	46	2859156	P49321	2859156	P49321
C9279FD	47	2858992	P35232	2858992	P35232
C9279FD	48	2859046	P40227	2859046;2861992	P40227;Q92526
C9279FD	49	2859336	P60842	2859336;2859771	P60842;Q14240
C9279FD	50	2859602	Q08211	2859602	Q08211
C9279FD	51	2858800	P22626	2858800	P22626
C9279FD	52	2860857	Q99832	2860857	Q99832
C9279FD	53	2858571	P09874	2858571	P09874
C9279FD	54	2858988	P34932	2858988	P34932
C9279FD	55	2858965	P31948	2858965	P31948
C9279FD	56	2859227	P51858	2859227	P51858
C9279FD	57	2859534	Q01082	2859534	Q01082
C9279FD	58	2858554	P08729	2858554;2858664;2858750;2860114	P08729;P14136;P19013;Q6KB66
C9279FD	59	2859145	P48643	2859145	P48643
C9279FD	60	2858459	P02545	2858459	P02545
C9279FD	61	2859590	Q06830	2859590	Q06830
C9279FD	62	2859036	P38646	2859036	P38646
C9279FD	63	2859851	Q15366	2859319;2859851	P57721;Q15366
C9279FD	64	2858467	P04075	2858467	P04075
C9279FD	65	2861224	Q9NR30	2861224	Q9NR30
C9279FD	66	2859208	P50991	2859208	P50991
C9279FD	67	2860214	Q7KZF4	2860214	Q7KZF4
C9279FD	68	2859161	P49368	2859161	P49368
C9279FD	69	2858435	P00338	2858435	P00338
C9279FD	70	2858520	P07195	2858520	P07195
C9279FD	71	2859207	P50990	2859207	P50990
C9279FD	72	2858982	P33991	2858982	P33991
C9279FD	73	2859434	P62937	2859434;2861633	P62937;Q9Y536
C9279FD	74	2858116	O15067	2858116	O15067
C9279FD	75	2859386	P62258	2859386	P62258
C9279FD	76	2859002	P35580	2859002	P35580
C9279FD	77	2858504	P05787	2858504	P05787
C9279FD	78	2858797	P22314	2858797	P22314
C9279FD	79	2858303	O75534	2858303	O75534
C9279FD	80	2859528	Q00610	2859263;2859528	P53675;Q00610
C9279FD	81	2859497	P80723	2859497	P80723
C9279FD	82	2858629	P11940	2858629;2859983;2860021;2861079	P11940;Q4VXU2;Q5JQF8;Q9H361
C9279FD	83	2858539	P07954	2858539	P07954
C9279FD	84	2858963	P31946	2858963	P31946
C9279FD	85	2859694	Q13409	2859694	Q13409
C9279FD	86	2859461	P67936	2859461	P67936
C9279FD	87	2859354	P61247	2859354	P61247
C9279FD	88	2859609	Q08J23	2859609	Q08J23
C9279FD	89	2858158	O43175	2858158	O43175
C9279FD	90	2858636	P12277	2858636	P12277
C9279FD	91	2859800	Q14683	2859800	Q14683
C9279FD	92	2858669	P14625	2858669	P14625
C9279FD	93	2859093	P43243	2859093	P43243
C9279FD	94	2858861	P28066	2858861	P28066
C9279FD	95	2859187	P49915	2859187	P49915
C9279FD	96	2859640	Q12905	2859640	Q12905
C9279FD	97	2859850	Q15365	2859850	Q15365
C9279FD	98	2858213	O60264	2858213	O60264
C9279FD	99	2858468	P04083	2858468	P04083
C9279FD	100	2858524	P07237	2858524	P07237
C9279FD	101	2859863	Q15424	2859863;2903541	Q15424;Q14151
C9279FD	102	2860570	Q92598	2858413;2860570	O95757;Q92598
C9279FD	103	2859329	P60174	2859329	P60174
C9279FD	104	2955200	Q9UPN3	2955200	Q9UPN3
C9279FD	105	2858538	P07951	2858538;2903358	P07951;P09493
C9279FD	106	2860161	Q6S8J3	2857992;2858580;2860161	A5A3E0;P0CG38;Q6S8J3
C9279FD	107	2858516	P06748	2858516	P06748
C9279FD	108	2858812	P23528	2858812;2861544	P23528;Q9Y281
C9279FD	109	2858139	O15372	2858139	O15372
C9279FD	110	2858962	P31943	2858962	P31943
C9279FD	111	2858493	P05198	2858493	P05198
C9279FD	112	2859241	P52597	2859241	P52597
C9279FD	113	2858968	P32119	2858968	P32119
C9279FD	114	2859257	P53396	2859257	P53396
C9279FD	115	2858497	P05388	2858497;2860470	P05388;Q8NHW5
C9279FD	116	2858794	P22102	2858794	P22102
C9279FD	117	2858480	P04792	2858480	P04792
C9279FD	118	2858738	P18124	2858738	P18124
C9279FD	119	2858673	P14866	2858673	P14866
C9279FD	120	2861371	Q9P258	2861371	Q9P258
C9279FD	121	2858847	P26639	2857989;2858847	A2RTX5;P26639
C9279FD	122	2858846	P26599	2858846	P26599
C9279FD	123	2859906	Q16576	2859906	Q16576
C9279FD	124	2858446	P00966	2858446	P00966
C9279FD	125	2859913	Q16658	2859913	Q16658
C9279FD	126	2861531	Q9UQE7	2861531	Q9UQE7
C9279FD	127	2860927	Q9BUF5	2860927	Q9BUF5
C9279FD	128	2859067	P41227	2859067	P41227
C9279FD	129	2858515	P06744	2858515	P06744
C9279FD	130	2858557	P08865	2858557	P08865
C9279FD	131	2859673	Q13185	2859673	Q13185
C9279FD	132	2859176	P49736	2859176	P49736
C9279FD	133	2858179	O43491	2858179	O43491
C9279FD	134	2858499	P05455	2858499	P05455
C9279FD	135	2858838	P26038	2858838	P26038
C9279FD	136	2858993	P35237	2858993	P35237
C9279FD	137	2859092	P43034	2859092	P43034
C9279FD	138	2903294	O75116	2903294	O75116
C9279FD	139	2859232	P52272	2859232	P52272
C9279FD	140	2859031	P37802	2859031	P37802
C9279FD	141	2859643	Q12931	2859643	Q12931
C9279FD	142	2860848	Q99714	2860848	Q99714
C9279FD	143	2859687	Q13310	2858577;2859687	P0CB38;Q13310
C9279FD	144	2903463	P60953	2903463	P60953
C9279FD	145	2858739	P18206	2858739	P18206
C9279FD	146	2861356	Q9NZT2	2861356	Q9NZT2
C9279FD	147	2954381	O95359	2954381	O95359
C9279FD	148	2861327	Q9NY65	2861327	Q9NY65
C9279FD	149	2859233	P52292	2859233	P52292
C9279FD	150	2858526	P07355	2858007;2858526	A6NMY6;P07355
C9279FD	151	2858807	P23396	2858807	P23396
C9279FD	152	2858496	P05387	2858496	P05387
C9279FD	153	2858625	P11586	2858625	P11586
C9279FD	154	2859071	P41252	2859071	P41252
C9279FD	155	2858984	P33993	2858984	P33993
C9279FD	156	2858250	O60841	2858250	O60841
C9279FD	157	2858531	P07737	2858531	P07737
C9279FD	158	2859376	P62081	2859376	P62081
C9279FD	159	2858157	O43143	2858157	O43143
C9279FD	160	2859700	Q13435	2859700	Q13435
C9279FD	161	2861499	Q9UMS4	2861499	Q9UMS4
C9279FD	162	2858769	P20700	2858769	P20700
C9279FD	163	2858894	P30101	2858894	P30101
C9279FD	164	2858712	P16989	2858712;2861566	P16989;Q9Y2T7
C9279FD	165	2860536	Q8WUM4	2860536	Q8WUM4
C9279FD	166	2858885	P30041	2858885	P30041
C9279FD	167	2859815	Q14974	2859815	Q14974
C9279FD	168	2859126	P46940	2859126	P46940
C9279FD	169	2861429	Q9UHB6	2861429	Q9UHB6
C9279FD	170	2858975	P33176	2858975;2954336;2954593	P33176;O60282;Q12840
C9279FD	171	2858815	P23921	2858815	P23921
C9279FD	172	2858852	P27348	2858852	P27348
C9279FD	173	2859167	P49588	2859167	P49588
C9279FD	174	2859275	P54578	2859275	P54578
C9279FD	175	2859536	Q01105	2858588;2859536	P0DME0;Q01105
C9279FD	176	2861613	Q9Y490	2861613	Q9Y490
C9279FD	177	2859070	P41250	2859070	P41250
C9279FD	178	2859388	P62266	2859388	P62266
C9279FD	179	2858050	O00410	2858050	O00410
C9279FD	180	2859286	P55010	2859286	P55010
C9279FD	181	2859164	P49454	2859164	P49454
C9279FD	182	2903970	Q9NUU7	2903970;2904040;2955169	Q9NUU7;Q9UMR2;Q9UHL0
C9279FD	183	2858857	P27708	2858857	P27708
C9279FD	184	2858543	P08195	2858543	P08195
C9279FD	185	2859211	P51114	2859211	P51114
C9279FD	186	2955240	Q9Y5S9	2955240	Q9Y5S9
C9279FD	187	2903402	P27695	2903402	P27695
C9279FD	188	2859296	P55209	2859296	P55209
C9279FD	189	2888866	O43823	2888866	O43823
C9279FD	190	2860610	Q92973	2860610	Q92973
C9279FD	191	2859585	Q06210	2858351;2859585	O94808;Q06210
C9279FD	192	2861761	P23193	2861761	P23193
C9279FD	193	2903440	P50570	2903440	P50570
C9279FD	194	2860712	Q96G46	2860712	Q96G46
C9279FD	195	2903790	Q93008	2903790	Q93008
C9279FD	196	2880204	P12236	2880204;2903911	P12236;Q9H0C2
C9279FD	197	2954648	Q15075	2954648	Q15075
C9279FD	198	2858987	P34931	2858987	P34931
C9279FD	199	2903564	Q15276	2903564	Q15276
C9279FD	200	2858581	P0CG39	2858581	P0CG39
C9279FD	201	2860868	Q99996	2860868	Q99996
C9279FD	202	2903432	P49006	2903432	P49006
C9279FD	203	2955609	Q86UP2	2955609	Q86UP2
C9279FD	204	2858734	P17987	2858734	P17987
C9279FD	205	2858832	P25705	2858832	P25705
C9279FD	206	2859493	P78527	2859493	P78527
C9279FD	207	2860840	Q99623	2860840	Q99623
C9279FD	208	2860836	Q99613	2858020;2860836	B5ME19;Q99613
C9279FD	209	2859458	P67809	2859458	P67809
C9279FD	210	2859452	P63244	2859452	P63244
C9279FD	211	2860024	Q5JTH9	2860024	Q5JTH9
C9279FD	212	2858634	P12268	2858634	P12268
C9279FD	213	2859859	Q15393	2859859	Q15393
C9279FD	214	2858641	P12956	2858641	P12956
C9279FD	215	2859382	P62241	2859382	P62241
C9279FD	216	2859230	P51991	2859230	P51991
C9279FD	217	2858849	P26641	2858849	P26641
C9279FD	218	2859411	P62753	2859411	P62753
C9279FD	219	2860596	Q92841	2860596	Q92841
C9279FD	220	2859193	P50395	2859193	P50395
C9279FD	221	2859019	P36578	2859019	P36578
C9279FD	222	2859592	Q07020	2859592	Q07020
C9279FD	223	2859675	Q13200	2859675	Q13200
C9279FD	224	2858744	P18621	2858744	P18621
C9279FD	225	2859690	Q13347	2859690	Q13347
C9279FD	226	2858729	P17844	2858729	P17844
C9279FD	227	2860999	Q9BZE4	2860999	Q9BZE4
C9279FD	228	2859810	Q14839	2859810	Q14839
C9279FD	229	2858642	P13010	2858642	P13010
C9279FD	230	2861533	Q9Y230	2861533	Q9Y230
C9279FD	231	2859132	P47897	2859132	P47897
C9279FD	232	2858833	P25786	2858833	P25786
C9279FD	233	2858974	P32969	2858974	P32969
C9279FD	234	2858949	P31153	2858949;2861823	P31153;Q00266
C9279FD	235	2861638	Q9Y5B9	2861638	Q9Y5B9
C9279FD	236	2859196	P50454	2859196	P50454
C9279FD	237	2861525	Q9UQ35	2861525	Q9UQ35
C9279FD	238	2859057	P40926	2859057	P40926
C9279FD	239	2861571	Q9Y2X3	2861571	Q9Y2X3
C9279FD	240	2858858	P27797	2858858	P27797
C9279FD	241	2859274	P54577	2859274	P54577
C9279FD	242	2860830	Q99575	2860830	Q99575
C9279FD	243	2858683	P15311	2858683	P15311
C9279FD	244	2859869	Q15459	2859869	Q15459
C9279FD	245	2859412	P62805	2859412	P62805
C9279FD	246	2858635	P12270	2858635	P12270
C9279FD	247	2859553	Q02790	2859553	Q02790
C9279FD	248	2858821	P24752	2858821	P24752
C9279FD	249	2861655	Q9Y678	2861392;2861655	Q9UBF2;Q9Y678
C9279FD	250	2861419	Q9UG63	2861419	Q9UG63
C9279FD	251	2858657	P13798	2858657	P13798
C9279FD	252	2860575	Q92616	2860575	Q92616
C9279FD	253	2858136	O15355	2858136	O15355
C9279FD	254	2858040	O00231	2858040	O00231
C9279FD	255	2859303	P55786	2857998;2859303	A6NEC2;P55786
C9279FD	256	2859123	P46782	2859123	P46782
C9279FD	257	2860749	Q96KR1	2860749	Q96KR1
C9279FD	258	2858584	P0CW18	2858584	P0CW18
C9279FD	259	2859737	Q13838	2858029;2859737	O00148;Q13838
C9279FD	260	2858602	P10599	2858602	P10599
C9279FD	261	2859375	P61981	2859375	P61981
C9279FD	262	2859364	P61604	2859364	P61604
C9279FD	263	2859180	P49773	2859180	P49773
C9279FD	264	2954498	P42704	2954498	P42704
C9279FD	265	2858604	P10644	2858604	P10644
C9279FD	266	2860213	Q7KZ85	2860213	Q7KZ85
C9279FD	267	2861247	Q9NSE4	2861247	Q9NSE4
C9279FD	268	2861652	Q9Y617	2861652	Q9Y617
C9279FD	269	2858532	P07741	2858532	P07741
C9279FD	270	2860535	Q8WUM0	2860535	Q8WUM0
C9279FD	271	2858697	P16083	2858697	P16083
C9279FD	272	2859032	P37837	2859032	P37837
C9279FD	273	2858563	P09382	2858563	P09382
C9279FD	274	2859904	Q16543	2859904	Q16543
C9279FD	275	2954753	Q6YN16	2954753	Q6YN16
C9279FD	276	2859743	Q13895	2859743	Q13895
C9279FD	277	2859504	P84077	2859351;2859504	P61204;P84077
C9279FD	278	2858959	P31939	2858959	P31939
C9279FD	279	2859432	P62913	2859432	P62913
C9279FD	280	2861251	Q9NTK5	2861251	Q9NTK5
C9279FD	281	2858045	O00299	2858045	O00299
C9279FD	282	2859022	P36871	2859022	P36871
C9279FD	283	2858567	P09525	2858567	P09525
C9279FD	284	2858964	P31947	2858964	P31947
C9279FD	285	2859130	P47813	2858084;2859130	O14602;P47813
C9279FD	286	2858234	O60568	2858234	O60568
C9279FD	287	2860666	Q96C19	2860666	Q96C19
C9279FD	288	2858536	P07910	2858019;2858246;2858536;3511182	B2RXH8;O60812;P07910;P0DMR1
C9279FD	289	2859305	P55809	2859305	P55809
C9279FD	290	2858268	O75153	2858268	O75153
C9279FD	291	2859271	P54136	2859271	P54136
C9279FD	292	2858556	P08758	2858556	P08758
C9279FD	293	2860448	Q8NE71	2860448	Q8NE71
C9279FD	294	2859217	P51532	2859217	P51532
C9279FD	295	2858035	O00186	2858035	O00186
C9279FD	296	2858138	O15371	2858138	O15371
C9279FD	297	2861749	P11766	2861749	P11766
C9279FD	298	2859289	P55060	2859289	P55060
C9279FD	299	2860370	Q8N163	2860370	Q8N163
C9279FD	300	2860970	Q9BXJ9	2860970	Q9BXJ9
C9279FD	301	2859682	Q13263	2859682	Q13263
C9279FD	302	2861250	Q9NTJ3	2861250	Q9NTJ3
C9279FD	303	2861435	Q9UHD8	2861435	Q9UHD8
C9279FD	304	2861431	Q9UHB9	2861431	Q9UHB9
C9279FD	305	2858054	O00429	2858054	O00429
C9279FD	306	2862050	Q9BV20	2862050	Q9BV20
C9279FD	307	2859769	Q14204	2859769	Q14204
C9279FD	308	2858367	O94979	2858367	O94979
C9279FD	309	2861697	O14745	2861697	O14745
C9279FD	310	2904113	P18583	2904113	P18583
C9279FD	311	2858209	O60231	2858209	O60231
C9279FD	312	2860555	Q8WX93	2860555	Q8WX93
C9279FD	313	2859929	Q16881	2859929	Q16881
C9279FD	314	2880184	O00505	2880184	O00505
C9279FD	315	2859822	Q15003	2859822	Q15003
C9279FD	316	2860598	Q92878	2860598	Q92878
C9279FD	317	2858280	O75367	2858280;2861363	O75367;Q9P0M6
C9279FD	318	2858772	P20810	2858772	P20810
C9279FD	319	2859925	Q16836	2859925	Q16836
C9279FD	320	2858046	O00303	2858046	O00303
C9279FD	321	2858238	O60664	2858238	O60664
C9279FD	322	2858658	P13804	2858658	P13804
C9279FD	323	2861351	Q9NZM1	2861351	Q9NZM1
C9279FD	324	2859930	Q16891	2859930	Q16891
C9279FD	325	2859552	Q02750	2859552	Q02750
C9279FD	326	2859015	P36507	2859015	P36507
C9279FD	327	2859580	Q05682	2859580	Q05682
C9279FD	328	2858247	O60814	2858247;2858518;2858811;2858979;2859315;2859324;2859413;2859922;2860033;2860373;2860625;2860644;2860861;2860863;2860864	O60814;P06899;P23527;P33778;P57053;P58876;P62807;Q16778;Q5QNW6;Q8N257;Q93079;Q96A08;Q99877;Q99879;Q99880
C9279FD	329	2859503	P83916	2859503	P83916
C9279FD	330	2858491	P05141	2858491	P05141
C9279FD	331	2888897	P14174	2888897	P14174
C9279FD	332	2859181	P49792	2859181	P49792
C9279FD	333	2954284	A0MZ66	2954284	A0MZ66
C9279FD	334	2858947	P31150	2858947	P31150
C9279FD	335	2858091	O14777	2858091	O14777
C9279FD	336	2859537	Q01130	2859537	Q01130
C9279FD	337	2860689	Q96EP5	2860689	Q96EP5
C9279FD	338	2861310	Q9NX58	2861310	Q9NX58
C9279FD	339	2861162	Q9HAV0	2861162	Q9HAV0
C9279FD	340	2859514	P98179	2859514	P98179
C9279FD	341	2858768	P20671	2858485;2858575;2858768;2859921;2860105;2860226;2860624;2860747;2860862;2860919	P04908;P0C0S8;P20671;Q16777;Q6FI13;Q7L7L0;Q93077;Q96KK5;Q99878;Q9BTM1
C9279FD	342	2858941	P30622	2858941	P30622
C9279FD	343	2880328	Q9H3Q1	2880328	Q9H3Q1
C9279FD	344	2858495	P05386	2858495	P05386
C9279FD	345	2955248	Q9Y6D9	2955248	Q9Y6D9
C9279FD	346	2954503	P47985	2954427;2954503	P0C7P4;P47985
C9279FD	347	2860166	Q6UB35	2860166	Q6UB35
C9279FD	348	2903350	P06753	2903350	P06753
C9279FD	349	2903828	Q96IZ0	2903828	Q96IZ0
C9279FD	350	2861377	Q9P2E9	2861377	Q9P2E9
C9279FD	351	3027635	Q96SN8	3027635	Q96SN8
C9279FD	352	2859671	Q13162	2859671	Q13162
C9279FD	353	3513712	P0DN79	3513712	P0DN79
C9279FD	354	2954839	Q8N5N7	2954839	Q8N5N7
C9279FD	355	2954452	P18858	2954452	P18858
C9279FD	356	3023719	Q14789	3023719	Q14789
C9279FD	357	2859957	Q32MZ4	2859957	Q32MZ4
C9279FD	358	2861750	P12235	2861750	P12235
C9279FD	359	2955854	Q96S38	2955854	Q96S38
C9279FD	360	2859969	Q3ZCM7	2859969	Q3ZCM7
C9279FD	361	2859451	P63241	2859451;2860112;2861030	P63241;Q6IS14;Q9GZV4
C9279FD	362	2859062	P41091	2859062;2859952	P41091;Q2VIR3
C9279FD	363	2859040	P39023	2859040	P39023
C9279FD	364	2859554	Q02878	2859554	Q02878
C9279FD	365	2861569	Q9Y2W1	2861569	Q9Y2W1
C9279FD	366	2858890	P30050	2858890	P30050
C9279FD	367	2861051	Q9H0S4	2861051	Q9H0S4
C9279FD	368	2858630	P12004	2858630	P12004
C9279FD	369	2858733	P17980	2858733	P17980
C9279FD	370	2861532	Q9Y224	2861532	Q9Y224
C9279FD	371	2859406	P62701	2859406	P62701
C9279FD	372	2859760	Q14152	2859760	Q14152
C9279FD	373	2858787	P21796	2858787	P21796
C9279FD	374	2859060	P40939	2859060	P40939
C9279FD	375	2859416	P62829	2859416	P62829
C9279FD	376	2860215	Q7L014	2860215	Q7L014
C9279FD	377	2859902	Q16531	2859902	Q16531
C9279FD	378	2858620	P11388	2858620	P11388
C9279FD	379	2858302	O75533	2858302	O75533
C9279FD	380	2858574	P0C0S5	2858574;2860207	P0C0S5;Q71UI9
C9279FD	381	2858160	O43242	2858160	O43242
C9279FD	382	2858339	O76021	2858339	O76021
C9279FD	383	2859708	Q13501	2859708	Q13501
C9279FD	384	2859450	P63220	2859450	P63220
C9279FD	385	2858323	O75821	2858323	O75821
C9279FD	386	2859119	P46777	2859119	P46777
C9279FD	387	2858570	P09661	2858570	P09661
C9279FD	388	2859804	Q14697	2859804	Q14697
C9279FD	389	2859883	Q15717	2859883	Q15717
C9279FD	390	2861347	Q9NZI8	2861347	Q9NZI8
C9279FD	391	2858728	P17812	2858728	P17812
C9279FD	392	2860239	Q7Z2W4	2860239	Q7Z2W4
C9279FD	393	2859268	P53999	2859268	P53999
C9279FD	394	2859433	P62917	2859433	P62917
C9279FD	395	2858848	P26640	2858848	P26640
C9279FD	396	2858674	P14868	2858674	P14868
C9279FD	397	2858746	P18754	2858746	P18754
C9279FD	398	2858334	O75934	2858334	O75934
C9279FD	399	2858440	P00491	2858440	P00491
C9279FD	400	2859043	P39748	2859043	P39748
C9279FD	401	2859683	Q13283	2859683	Q13283
C9279FD	402	2858990	P35221	2858840;2858990	P26232;P35221
C9279FD	403	2858745	P18669	2858681;2858745;2860366	P15259;P18669;Q8N0Y7
C9279FD	404	2858066	O00567	2858066	O00567
C9279FD	405	2858823	P24928	2858823	P24928
C9279FD	406	2860858	Q99848	2860858	Q99848
C9279FD	407	2859404	P62495	2859404	P62495
C9279FD	408	2858692	P15880	2858692	P15880
C9279FD	409	2859565	Q03701	2859565	Q03701
C9279FD	410	2859415	P62826	2859415	P62826
C9279FD	411	2858646	P13489	2858646	P13489
C9279FD	412	2859338	P60891	2858776;2859338	P21108;P60891
C9279FD	413	2859784	Q14566	2859784	Q14566
C9279FD	414	2860128	Q6NZI2	2860128	Q6NZI2
C9279FD	415	2858892	P30085	2858892	P30085
C9279FD	416	2880352	Q9UBU9	2880352	Q9UBU9
C9279FD	417	2861025	Q9GZS3	2861025	Q9GZS3
C9279FD	418	2861405	Q9UBT2	2861405	Q9UBT2
C9279FD	419	2888877	O95433	2888877	O95433
C9279FD	420	2858162	O43290	2858162	O43290
C9279FD	421	2860824	Q99497	2860824	Q99497
C9279FD	422	2858074	O00764	2858074	O00764
C9279FD	423	2859224	P51659	2859224	P51659
C9279FD	424	2859951	Q2TAY7	2859951	Q2TAY7
C9279FD	425	2858348	O94776	2858348	O94776
C9279FD	426	2858289	O75436	2858289	O75436
C9279FD	427	2859560	Q03252	2859560	Q03252
C9279FD	428	2860247	Q7Z417	2860247	Q7Z417
C9279FD	429	2859056	P40925	2859056	P40925
C9279FD	430	2858694	P15927	2858694	P15927
C9279FD	431	2859806	Q14764	2859806	Q14764
C9279FD	432	2861542	Q9Y266	2861542	Q9Y266
C9279FD	433	2861094	Q9H4A4	2861094	Q9H4A4
C9279FD	434	2859429	P62899	2859429	P62899
C9279FD	435	2880211	P23588	2880211	P23588
C9279FD	436	2858863	P28072	2858863	P28072
C9279FD	437	2859757	Q14141	2859757	Q14141
C9279FD	438	2858082	O14579	2858082	O14579
C9279FD	439	2858282	O75376	2858282	O75376
C9279FD	440	2859304	P55795	2859304	P55795
C9279FD	441	2859280	P54727	2859280	P54727
C9279FD	442	2861138	Q9H8H0	2861138	Q9H8H0
C9279FD	443	2858836	P25789	2858836	P25789
C9279FD	444	2861078	Q9H307	2861078	Q9H307
C9279FD	445	2858994	P35241	2858994	P35241
C9279FD	446	2858385	O95347	2858385	O95347
C9279FD	447	2858573	P09972	2858573	P09972
C9279FD	448	2860939	Q9BV57	2860939	Q9BV57
C9279FD	449	2858099	O14929	2858099	O14929
C9279FD	450	2859621	Q10713	2859621	Q10713
C9279FD	451	2859650	Q13011	2859650	Q13011
C9279FD	452	2859749	Q14019	2859749	Q14019
C9279FD	453	2859763	Q14166	2859763	Q14166
C9279FD	454	2861103	Q9H501	2861103	Q9H501
C9279FD	455	2861477	Q9UKK9	2861477	Q9UKK9
C9279FD	456	2858877	P29373	2858877	P29373
C9279FD	457	2954766	Q7L0Y3	2954766	Q7L0Y3
C9279FD	458	2858436	P00367	2858436;2954508	P00367;P49448
C9279FD	459	2858860	P27824	2858860	P27824
C9279FD	460	2861564	Q9Y2T3	2861564	Q9Y2T3
C9279FD	461	2859426	P62879	2859426	P62879
C9279FD	462	2859008	P35637	2859008	P35637
C9279FD	463	2861480	Q9UKS6	2861480	Q9UKS6
C9279FD	464	2859672	Q13177	2859672	Q13177
C9279FD	465	2858067	O00571	2858067	O00571
C9279FD	466	2861540	Q9Y263	2861540	Q9Y263
C9279FD	467	2858783	P21399	2858783	P21399
C9279FD	468	2858279	O75347	2858279	O75347
C9279FD	469	2859249	P52888	2859249	P52888
C9279FD	470	2861774	P40121	2861774	P40121
C9279FD	471	2861767	P30566	2861767	P30566
C9279FD	472	2858943	P30740	2858943	P30740
C9279FD	473	2861639	Q9Y5J1	2861639	Q9Y5J1
C9279FD	474	2861448	Q9UHX1	2861448	Q9UHX1
C9279FD	475	2859836	Q15084	2859836	Q15084
C9279FD	476	2858487	P05023	2858487;2858648;2859209;2880210	P05023;P13637;P50993;P20648
C9279FD	477	2860617	Q93009	2860617	Q93009
C9279FD	478	2858628	P11908	2858628	P11908
C9279FD	479	2858315	O75694	2858315	O75694
C9279FD	480	2858679	P15121	2858679	P15121
C9279FD	481	2860838	Q99615	2860838	Q99615
C9279FD	482	2860205	Q71RC2	2860205	Q71RC2
C9279FD	483	2858946	P31040	2858946	P31040
C9279FD	484	2859389	P62269	2859389	P62269
C9279FD	485	2860486	Q8TAT6	2860486	Q8TAT6
C9279FD	486	2857997	A6NDG6	2857997	A6NDG6
C9279FD	487	2861243	Q9NS91	2861243	Q9NS91
C9279FD	488	2858766	P20290	2858766	P20290
C9279FD	489	2859510	P85037	2859510	P85037
C9279FD	490	2859094	P43246	2859094	P43246
C9279FD	491	2858859	P27816	2858859	P27816
C9279FD	492	2858809	P23458	2858809	P23458
C9279FD	493	2859021	P36776	2859021	P36776
C9279FD	494	2859482	P78344	2859482	P78344
C9279FD	495	2858633	P12081	2858633	P12081
C9279FD	496	2859538	Q01518	2859538	Q01518
C9279FD	497	2859349	P61163	2859349;2880215	P61163;P42025
C9279FD	498	2859722	Q13620	2859722	Q13620
C9279FD	499	2859911	Q16643	2859911	Q16643
C9279FD	500	2861482	Q9UKV3	2861482	Q9UKV3
C9279FD	501	2860553	Q8WWI1	2860553	Q8WWI1
C9279FD	502	2880193	O75152	2880193	O75152
C9279FD	503	2859080	P42566	2859080	P42566
C9279FD	504	2860576	Q92620	2860576	Q92620
C9279FD	505	2858958	P31930	2858958	P31930
C9279FD	506	2858032	O00159	2858032	O00159
C9279FD	507	2903908	Q9GZR7	2903908	Q9GZR7
C9279FD	508	2859569	Q04637	2859569	Q04637
C9279FD	509	2861502	Q9UN86	2861502	Q9UN86
C9279FD	510	2862138	Q9ULV4	2862138	Q9ULV4
C9279FD	511	2859834	Q15056	2859834	Q15056
C9279FD	512	2858540	P08133	2858540	P08133
C9279FD	513	2903413	P35269	2903413	P35269
C9279FD	514	2903268	O43172	2903268	O43172
C9279FD	515	2858886	P30044	2858886	P30044
C9279FD	516	2858356	O94875	2858356	O94875
C9279FD	517	2903983	Q9NY93	2903983	Q9NY93
C9279FD	518	2859435	P62979	2858582;2858583;2859435;2859436	P0CG47;P0CG48;P62979;P62987
C9279FD	519	2954490	P36952	2954490	P36952
C9279FD	520	2861401	Q9UBQ5	2861401	Q9UBQ5
C9279FD	521	2858078	O14530	2858078	O14530
C9279FD	522	2860709	Q96G03	2860709	Q96G03
C9279FD	523	2903251	O14744	2903251	O14744
C9279FD	524	2858608	P11047	2858608	P11047
C9279FD	525	2860251	Q7Z4S6	2860251	Q7Z4S6
C9279FD	526	2858307	O75608	2858307	O75608
C9279FD	527	2880207	P18615	2880207	P18615
C9279FD	528	2859868	Q15437	2859868	Q15437
C9279FD	529	2903713	Q8IX12	2903713	Q8IX12
C9279FD	530	2860522	Q8TEX9	2860522	Q8TEX9
C9279FD	531	2861636	Q9Y5A9	2860261;2860990;2861636	Q7Z739;Q9BYJ9;Q9Y5A9
C9279FD	532	2861330	Q9NYH9	2861330	Q9NYH9
C9279FD	533	2861671	Q9Y6M1	2861671	Q9Y6M1
C9279FD	534	2860846	Q99700	2860846	Q99700
C9279FD	535	2859301	P55327	2859301	P55327
C9279FD	536	2859842	Q15185	2859842	Q15185
C9279FD	537	2858097	O14908	2858097	O14908
C9279FD	538	2859768	Q14203	2859768	Q14203
C9279FD	539	2955101	Q9NRF8	2955101	Q9NRF8
C9279FD	540	2955033	Q9C0C2	2955033	Q9C0C2
C9279FD	541	2903288	O60610	2903288	O60610
C9279FD	542	2861793	P49756	2861793	P49756
C9279FD	543	2861168	Q9HB71	2861168	Q9HB71
C9279FD	544	2858037	O00203	2858037	O00203
C9279FD	545	2860167	Q6UN15	2860167	Q6UN15
C9279FD	546	2861704	O43148	2861704	O43148
C9279FD	547	2880320	Q9GZL7	2880320	Q9GZL7
C9279FD	548	2859222	P51610	2859222	P51610
C9279FD	549	2861268	Q9NVA2	2861268	Q9NVA2
C9279FD	550	2858108	O14979	2858108	O14979
C9279FD	551	2861213	Q9NQH7	2861213	Q9NQH7
C9279FD	552	2903311	O94966	2903311	O94966
C9279FD	553	2858415	O95777	2858415	O95777
C9279FD	554	2859611	Q09028	2859611	Q09028
C9279FD	555	2859876	Q15642	2859876	Q15642
C9279FD	556	2860122	Q6NXE6	2860122	Q6NXE6
C9279FD	557	2859627	Q12789	2859627	Q12789
C9279FD	558	2861475	Q9UKJ3	2861475	Q9UKJ3
C9279FD	559	2862083	Q9HAV7	2862083	Q9HAV7
C9279FD	560	2860085	Q641Q2	2860085;2861619	Q641Q2;Q9Y4E1
C9279FD	561	2888871	O94906	2888871	O94906
C9279FD	562	2858324	O75822	2858324	O75822
C9279FD	563	2903691	Q86UK7	2903691	Q86UK7
C9279FD	564	2880205	P13674	2880205	P13674
C9279FD	565	2860332	Q8IWJ2	2860332	Q8IWJ2
C9279FD	566	2903416	P35658	2903416	P35658
C9279FD	567	2858871	P28838	2858871	P28838
C9279FD	568	2860914	Q9BTE3	2860914	Q9BTE3
C9279FD	569	2861694	O14646	2861694	O14646
C9279FD	570	2860070	Q5VTR2	2860070	Q5VTR2
C9279FD	571	2888974	Q8IWA0	2888974	Q8IWA0
C9279FD	572	2859055	P40855	2859055	P40855
C9279FD	573	2859670	Q13155	2859670	Q13155
C9279FD	574	2859750	Q14103	2859750	Q14103
C9279FD	575	2903261	O15213	2903261	O15213
C9279FD	576	2859200	P50579	2859200	P50579
C9279FD	577	2858542	P08174	2858542	P08174
C9279FD	578	2858439	P00441	2858439	P00441
C9279FD	579	2858796	P22307	2858796;2861037	P22307;Q9H0B6
C9279FD	580	2859754	Q14134	2859754	Q14134
C9279FD	581	2889066	Q9Y5A7	2889066	Q9Y5A7
C9279FD	582	2861681	A5YKK6	2861681	A5YKK6
C9279FD	583	2859069	P41236	2859069;2860124;2861175	P41236;Q6NXS1;Q9HCC0
C9279FD	583	2861175	Q9HCC0	2859069;2860124;2861175	P41236;Q6NXS1;Q9HCC0
C9279FD	584	2889053	Q9UKK3	2889053	Q9UKK3
C9279FD	585	2859731	Q13765	2858024;2859731;2861002	E9PAV3;Q13765;Q9BZK3
C9279FD	586	2858410	O95721	2858410	O95721
C9279FD	587	2858144	O15397	2858144;2954475	O15397;P25440
C9279FD	588	2861122	Q9H788	2861122	Q9H788
C9279FD	589	2903770	Q8WUA2	2903770	Q8WUA2
C9279FD	590	2859703	Q13451	2859703	Q13451
C9279FD	591	2955225	Q9Y3D0	2858799;2859550;2955225	P22492;Q02539;Q9Y3D0
C9279FD	592	2861520	Q9UPT8	2861520	Q9UPT8
C9279FD	593	2861776	P41214	2861776	P41214
C9279FD	594	2858174	O43432	2858174	O43432
C9279FD	595	2861454	Q9UII4	2861454	Q9UII4
C9279FD	596	2954568	Q01433	2954568	Q01433
C9279FD	597	2859513	P98175	2859513	P98175
C9279FD	598	2955267	O75717	2955267	O75717
C9279FD	599	2860687	Q96EK6	2860687	Q96EK6
C9279FD	600	2859746	Q13951	2859746	Q13951
C9279FD	601	2859948	Q2T9J0	2859948	Q2T9J0
C9279FD	602	2903650	Q6UX04	2903650	Q6UX04
C9279FD	603	2904087	O15446	2904087	O15446
C9279FD	604	2858056	O00443	2858056	O00443
C9279FD	605	2888995	Q8WZ42	2888995	Q8WZ42
C9279FD	606	3027198	Q5VZK9	3027198	Q5VZK9
C9279FD	607	2858070	O00629	2858070	O00629
C9279FD	608	2903284	O43719	2903284	O43719
C9279FD	609	2860943	Q9BVC4	2860943;2861150	Q9BVC4;Q9H9B1
C9279FD	609	2861150	Q9H9B1	2860943;2861150	Q9BVC4;Q9H9B1
C9279FD	610	2954405	P04179	2954405	P04179
C9279FD	611	3027117	P40692	3027117	P40692
C9279FD	612	2904211	Q92597	2904211	Q92597
C9279FD	613	2954771	Q7Z2Z2	2954771	Q7Z2Z2
C9279FD	614	2861893	Q5JSZ5	2861893	Q5JSZ5
C9279FD	615	2904046	Q9UPR0	2904046	Q9UPR0
C9279FD	616	2955215	Q9Y2Q9	2955215	Q9Y2Q9
C9279FD	617	2859893	Q15843	2859893	Q15843
C9279FD	618	2954730	Q6NZY4	2954730	Q6NZY4
C9279FD	619	2858448	P01106	2858448	P01106
C9279FD	620	2860795	Q96RL1	2860795	Q96RL1
C9279FD	621	2860512	Q8TDP1	2860512	Q8TDP1
C9279FD	622	2861426	Q9UH65	2861426	Q9UH65
C9279FD	623	2861926	Q6WCQ1	2861926	Q6WCQ1
C9279FD	624	2858887	P30046	2858001;2858887	A6NHG4;P30046
C9279FD	625	3027161	Q15058	3027161	Q15058
C9279FD	626	2888887	P10909	2888887	P10909
C9279FD	627	2861105	Q9H582	2861105	Q9H582
C9279FD	628	2859423	P62873	2859423	P62873
C9279FD	629	2858889	P30049	2858889	P30049
C9279FD	630	2954789	Q86SQ0	2954789	Q86SQ0
C9279FD	631	2903863	Q99961	2903863;2903864	Q99961;Q99962
C9279FD	632	2861643	Q9Y5M8	2861643	Q9Y5M8
C9279FD	633	2861086	Q9H3R5	2861086	Q9H3R5
C9279FD	634	2903456	P56385	2903456	P56385
C9279FD	635	3023544	Q9BZE2	3023544	Q9BZE2
C9279FD	636	2859626	Q12774	2859626;2955449	Q12774;A5YM69
C9279FD	637	2861899	Q5T5P2	2861899	Q5T5P2
C9279FD	638	2904144	Q13439	2904144	Q13439
C9279FD	639	2904045	Q9UPN4	2904045	Q9UPN4
C9279FD	640	3455352	O14920	3455352	O14920
C9279FD	641	2955029	Q9BZ23	2955029	Q9BZ23
C9279FD	642	2860810	Q96T23	2860810	Q96T23
C9279FD	643	2858698	P16104	2858698;2860314;2860793	P16104;Q8IUE6;Q96QV6
C9279FD	644	2903955	Q9NQP4	2903955	Q9NQP4
C9279FD	645	2903412	P35240	2903412	P35240
C9279FD	646	2858684	P15408	2858684	P15408
C9279FD	647	2859982	Q4V339	2859982;2860025;2860036;2860315;2860896	Q4V339;Q5JTY5;Q5RIA9;Q8IUF1;Q9BRT8
C9279FD	648	3455636	Q9P2E3	3455636	Q9P2E3
C9279FD	649	2858981	P33981	2858981	P33981
C9279FD	650	2955060	Q9H4A3	2955060	Q9H4A3
C9279FD	651	2954431	P10515	2954431	P10515
C9279FD	652	2955167	Q9UGV2	2955167	Q9UGV2
C9279FD	653	2859995	Q562R1	2859995	Q562R1
C9279FD	654	2955106	Q9NS69	2955106	Q9NS69
C9279FD	655	2955563	Q15042	2955563	Q15042
C9279FD	656	2858262	O75044	2858262;2858587;2858590	O75044;P0DJJ0;P0DMP2
C9279FD	657	2954792	Q86V48	2954792	Q86V48
C9279FD	658	2861804	P52789	2861804	P52789
C9279FD	659	3028270	Q92888	3028270	Q92888
C9279FD	660	4553076	P0DPB6	4086864;4553076	P0DPB5;P0DPB6
C9279FD	661	2955633	Q8NEY1	2955633	Q8NEY1
C9279FD	662	2955050	Q9H1E3	2955050	Q9H1E3
C9279FD	663	3028931	Q96JJ3	3028931	Q96JJ3
C9279FD	664	2858374	O95197	2858374	O95197
C9279FD	665	2954506	P48681	2954506	P48681
C9279FD	666	2955444	Q9UPN6	2955444	Q9UPN6
C9279FD	667	2955638	Q8NI60	2955638	Q8NI60
C9279FD	668	3514846	P86790	3514846	P86790
C9279FD	669	2903248	O14647	2903248	O14647
C9279FD	670	2903521	Q12986	2903521	Q12986
C9279FD	671	2861343	Q9NZ53	2861343	Q9NZ53
C9279FD	672	2954836	Q8N573	2954836	Q8N573
C9279FD	673	2955147	Q9P2B4	2955147	Q9P2B4
C9279FD	674	2955443	Q9ULJ3	2955443	Q9ULJ3
C9279FD	675	3023893	Q8TF72	3023893	Q8TF72
C9279FD	676	2859968	Q3T8J9	2859968	Q3T8J9
C9279FD	677	2955747	Q9Y5P4	2955747	Q9Y5P4
C9279FD	678	2861966	Q8N3D4	2861966	Q8N3D4
C9279FD	679	2955573	Q3V6T2	2955573	Q3V6T2
C9279FD	680	2888956	Q68DQ2	2888956	Q68DQ2
C9279FD	681	2954921	Q96C57	2954921	Q96C57
C9279FD	682	2955129	Q9NXR1	2955129	Q9NXR1
C9279FD	683	2954997	Q9BT09	2954997	Q9BT09
C9279FD	684	2954837	Q8N5A5	2954837	Q8N5A5
C9279FD	685	2954561	P82970	2954561	P82970
C9279FD	686	2860701	Q96FC9	2858012;2860701	A8MPP1;Q96FC9
C9279FD	687	2954925	Q96DC8	2954925	Q96DC8
C9279FD	688	3455680	O14576	3455680	O14576
C9279FD	689	2859669	Q13153	2859669	Q13153
C9279FD	690	4553621	O95677	4553621	O95677
C9279FD	691	2861711	O43822	2861711	O43822
C9279FD	692	2859844	Q15233	2859844	Q15233
C9279FD	693	2858509	P06493	2858509	P06493
C9279FD	694	2859418	P62847	2859418;2859641	P62847;Q12906
C9279FD	694	2859641	Q12906	2859418;2859641	P62847;Q12906
C9279FD	695	2858792	P22087	2858792	P22087
C9279FD	696	2858309	O75643	2858309	O75643
C9279FD	697	2859307	P55884	2859307	P55884
C9279FD	698	2861546	Q9Y285	2861546	Q9Y285
C9279FD	699	2859162	P49411	2859162	P49411
C9279FD	700	2858419	O95816	2858419	O95816
C9279FD	701	2859410	P62750	2859410	P62750
C9279FD	702	2858957	P31689	2858957	P31689
C9279FD	703	2860138	Q6P2Q9	2860138	Q6P2Q9
C9279FD	704	2858553	P08708	2858553	P08708
C9279FD	705	2859037	P38919	2859037	P38919
C9279FD	706	2860604	Q92900	2860604	Q92900
C9279FD	707	2858093	O14818	2858093	O14818
C9279FD	708	2858855	P27635	2858855	P27635
C9279FD	709	2859356	P61289	2859356	P61289
C9279FD	710	2860828	Q99567	2860828	Q99567
C9279FD	711	2861601	Q9Y3I0	2861601	Q9Y3I0
C9279FD	712	2858053	O00425	2858053	O00425
C9279FD	713	2859330	P60228	2859330	P60228
C9279FD	714	2858109	O14980	2858109;2860032	O14980;Q5QJE6
C9279FD	714	2860032	Q5QJE6	2858109;2860032	O14980;Q5QJE6
C9279FD	715	2858463	P02786	2858463	P02786
C9279FD	716	2859261	P53621	2859261	P53621
C9279FD	717	2859828	Q15021	2859828	Q15021
C9279FD	718	2859401	P62333	2859401	P62333
C9279FD	719	2859250	P52907	2859250;2859679	P52907;Q13242
C9279FD	719	2859679	Q13242	2859250;2859679	P52907;Q13242
C9279FD	720	2861581	Q9Y383	2861581	Q9Y383
C9279FD	721	2858795	P22234	2858795;2860408	P22234;Q8N8S7
C9279FD	721	2860408	Q8N8S7	2858795;2860408	P22234;Q8N8S7
C9279FD	722	2860371	Q8N1F7	2860371	Q8N1F7
C9279FD	723	2858550	P08621	2858550	P08621
C9279FD	724	2858230	O60506	2858230	O60506
C9279FD	725	2858752	P19105	2858101;2858752	O14950;P19105
C9279FD	726	2859124	P46783	2859124	P46783
C9279FD	727	2858755	P19388	2858755	P19388
C9279FD	728	2859831	Q15046	2859831	Q15046
C9279FD	729	2861375	Q9P289	2861375	Q9P289
C9279FD	730	2859544	Q01813	2859544	Q01813
C9279FD	731	2860651	Q96AE4	2860651;2860731	Q96AE4;Q96I24
C9279FD	732	2859392	P62280	2859392	P62280
C9279FD	733	2859827	Q15019	2859827	Q15019
C9279FD	734	2858810	P23526	2858810	P23526
C9279FD	735	2859012	P35998	2859012	P35998
C9279FD	736	2858834	P25787	2858834	P25787
C9279FD	737	2860268	Q86TG7	2860268	Q86TG7
C9279FD	738	2859104	P43686	2859104	P43686
C9279FD	739	2859287	P55036	2857987;2859287	A2A3N6;P55036
C9279FD	740	2858862	P28070	2858862	P28070
C9279FD	741	2858972	P32754	2858972	P32754
C9279FD	742	2859206	P50914	2859206	P50914
C9279FD	743	2860984	Q9BY77	2860984	Q9BY77
C9279FD	744	2861381	Q9P2J5	2861381	Q9P2J5
C9279FD	745	2859299	P55265	2859299	P55265
C9279FD	746	2859521	Q00341	2859521	Q00341
C9279FD	747	2859735	Q13823	2859735	Q13823
C9279FD	748	2860850	Q99733	2860850	Q99733
C9279FD	749	2859073	P42166	2859073	P42166
C9279FD	750	2859444	P63151	2859444	P63151
C9279FD	751	2858169	O43396	2858169	O43396
C9279FD	752	2859946	Q2NL82	2859946	Q2NL82
C9279FD	753	2859449	P63208	2859449	P63208
C9279FD	754	2860365	Q8N0X7	2860365	Q8N0X7
C9279FD	755	2860780	Q96PK6	2860780	Q96PK6
C9279FD	756	2861600	Q9Y3F4	2861600	Q9Y3F4
C9279FD	757	2903273	O43395	2903273	O43395
C9279FD	758	2860981	Q9BY44	2860981	Q9BY44
C9279FD	759	2860883	Q9BQG0	2860883	Q9BQG0
C9279FD	760	2859624	Q12769	2859624	Q12769
C9279FD	761	2859668	Q13151	2859668	Q13151
C9279FD	762	2861205	Q9NPD8	2861205	Q9NPD8
C9279FD	763	2858895	P30153	2858895	P30153
C9279FD	764	2859853	Q15370	2859853	Q15370
C9279FD	765	2859841	Q15181	2859841	Q15181
C9279FD	766	2858881	P29692	2858881	P29692
C9279FD	767	2858186	O43615	2858186;2861488	O43615;Q9UL46
C9279FD	767	2861488	Q9UL46	2858186;2861488	O43615;Q9UL46
C9279FD	768	2858653	P13693	2858653;2859849	P13693;Q15293
C9279FD	768	2859849	Q15293	2858653;2859849	P13693;Q15293
C9279FD	769	2860791	Q96QK1	2860791	Q96QK1
C9279FD	770	2858293	O75475	2858293	O75475
C9279FD	771	2858338	O76003	2858338	O76003
C9279FD	772	2858718	P17174	2858718	P17174
C9279FD	773	2860784	Q96PZ0	2860784	Q96PZ0
C9279FD	774	2858841	P26358	2858841	P26358
C9279FD	775	2859339	P60900	2859339	P60900
C9279FD	776	2858263	O75083	2858263	O75083
C9279FD	777	2858253	O60884	2858253	O60884
C9279FD	778	2861373	Q9P275	2861373	Q9P275
C9279FD	779	2903975	Q9NW13	2903975	Q9NW13
C9279FD	780	2858621	P11413	2858621	P11413
C9279FD	781	2861035	Q9H0A0	2861035	Q9H0A0
C9279FD	782	2859197	P50502	2859197;2859574;2860360;2860461	P50502;Q04837;Q8IZP2;Q8NFI4
C9279FD	782	2859574	Q04837	2859197;2859574;2860360;2860461	P50502;Q04837;Q8IZP2;Q8NFI4
C9279FD	783	2859352	P61221	2859352;2859492	P61221;P78417
C9279FD	783	2859492	P78417	2859352;2859492	P61221;P78417
C9279FD	784	2859586	Q06323	2859586;2860561	Q06323;Q8WYP5
C9279FD	784	2860561	Q8WYP5	2859586;2860561	Q06323;Q8WYP5
C9279FD	785	2858330	O75874	2858330;2861514	O75874;Q9UNZ2
C9279FD	785	2861514	Q9UNZ2	2858330;2861514	O75874;Q9UNZ2
C9279FD	786	2860821	Q99459	2860821	Q99459
C9279FD	787	2860249	Q7Z478	2860249;2861512	Q7Z478;Q9UNX4
C9279FD	787	2861512	Q9UNX4	2860249;2861512	Q7Z478;Q9UNX4
C9279FD	788	2859383	P62244	2859383	P62244
C9279FD	789	2860814	Q96T88	2860814	Q96T88
C9279FD	790	2861782	P43897	2861782	P43897
C9279FD	791	2861391	Q9UBE0	2861391	Q9UBE0
C9279FD	792	2860707	Q96FW1	2860707	Q96FW1
C9279FD	793	2858111	O15031	2858111	O15031
C9279FD	794	2860874	Q9BQ39	2860874	Q9BQ39
C9279FD	795	2859811	Q14847	2859811;2860533	Q14847;Q8WUF5
C9279FD	795	2860533	Q8WUF5	2859811;2860533	Q14847;Q8WUF5
C9279FD	796	2859437	P62993	2859437	P62993
C9279FD	797	2859270	P54105	2859270	P54105
C9279FD	798	2860708	Q96FZ2	2860708	Q96FZ2
C9279FD	799	2858041	O00232	2858041	O00232
C9279FD	800	2859638	Q12874	2859638	Q12874
C9279FD	801	2858125	O15212	2858125	O15212
C9279FD	802	2858478	P04632	2858478	P04632
C9279FD	803	2858754	P19387	2858754;2860833	P19387;Q99590
C9279FD	803	2860833	Q99590	2858754;2860833	P19387;Q99590
C9279FD	804	2861834	Q12965	2861834;2880180;2903811	Q12965;O00160;Q96DI7
C9279FD	804	2903811	Q96DI7	2861834;2880180;2903811	Q12965;O00160;Q96DI7
C9279FD	805	2859628	Q12792	2859628	Q12792
C9279FD	806	2860817	Q99436	2860817	Q99436
C9279FD	807	2859600	Q07955	2859600	Q07955
C9279FD	808	2859420	P62854	2859420	P62854
C9279FD	809	2859058	P40937	2859058	P40937
C9279FD	810	2859166	P49585	2859166;2955237	P49585;Q9Y5K3
C9279FD	811	2860825	Q99536	2860825	Q99536
C9279FD	812	2859138	P48444	2859138	P48444
C9279FD	813	2858197	O43776	2858197;2903546	O43776;Q14258
C9279FD	813	2903546	Q14258	2858197;2903546	O43776;Q14258
C9279FD	814	2860559	Q8WXI9	2860559	Q8WXI9
C9279FD	815	2861149	Q9H9A6	2861149	Q9H9A6
C9279FD	816	2858102	O14964	2858102	O14964
C9279FD	817	2859613	Q09161	2859613	Q09161
C9279FD	818	2861996	Q92917	2861996	Q92917
C9279FD	819	2860284	Q86V81	2860284	Q86V81
C9279FD	820	2858572	P09960	2858572	P09960
C9279FD	821	2859310	P56192	2859310	P56192
C9279FD	822	2903554	Q14690	2903554	Q14690
C9279FD	823	2860911	Q9BTC0	2860911	Q9BTC0
C9279FD	824	2858652	P13667	2858652;2861747	P13667;P10253
C9279FD	824	2861747	P10253	2858652;2861747	P13667;P10253
C9279FD	825	2860941	Q9BV86	2860941	Q9BV86
C9279FD	826	2861489	Q9ULC4	2861489	Q9ULC4
C9279FD	827	2888916	P48739	2888916	P48739
C9279FD	828	2858824	P24941	2858824	P24941
C9279FD	829	2888886	P09622	2888886	P09622
C9279FD	830	2858803	P23246	2858803	P23246
C9279FD	831	2859106	P45973	2859106	P45973
C9279FD	832	2859572	Q04760	2859572	Q04760
C9279FD	833	2861667	Q9Y6G9	2861667	Q9Y6G9
C9279FD	834	2858384	O95340	2858384	O95340
C9279FD	835	2858966	P31949	2858966	P31949
C9279FD	836	2861388	Q9UBC2	2861388	Q9UBC2
C9279FD	837	2860961	Q9BWJ5	2860961	Q9BWJ5
C9279FD	838	2859160	P49366	2859160	P49366
C9279FD	839	2860337	Q8IWX8	2860337;2861729	Q8IWX8;O76031
C9279FD	839	2861729	O76031	2860337;2861729	Q8IWX8;O76031
C9279FD	840	2859896	Q16186	2859896	Q16186
C9279FD	841	2859715	Q13564	2859715	Q13564
C9279FD	842	2861226	Q9NR45	2861226	Q9NR45
C9279FD	843	2859457	P67775	2859407;2859457	P62714;P67775
C9279FD	844	2903455	P55735	2903455	P55735
C9279FD	845	2859225	P51665	2859225;2860429	P51665;Q8NBS9
C9279FD	845	2860429	Q8NBS9	2859225;2860429	P51665;Q8NBS9
C9279FD	846	2860519	Q8TEQ6	2860519	Q8TEQ6
C9279FD	847	2861508	Q9UNN5	2861508	Q9UNN5
C9279FD	848	2880197	O76071	2880197	O76071
C9279FD	849	2861503	Q9UNE7	2861503	Q9UNE7
C9279FD	850	2859327	P59998	2859327;2860934	P59998;Q9BUR4
C9279FD	850	2860934	Q9BUR4	2859327;2860934	P59998;Q9BUR4
C9279FD	851	2861719	O60701	2861719	O60701
C9279FD	852	2859829	Q15029	2859829	Q15029
C9279FD	853	2859384	P62249	2859384	P62249
C9279FD	854	2858884	P30040	2858884	P30040
C9279FD	855	2861331	Q9NYL9	2861331	Q9NYL9
C9279FD	856	2858192	O43684	2858192	O43684
C9279FD	857	2859761	Q14157	2859761	Q14157
C9279FD	858	2859864	Q15427	2859864	Q15427
C9279FD	859	2859154	P49189	2859154	P49189
C9279FD	860	2861312	Q9NX74	2861312	Q9NX74
C9279FD	861	2903372	P11441	2903372	P11441
C9279FD	862	2860960	Q9BWF3	2860873;2860960	Q9BQ04;Q9BWF3
C9279FD	863	2859832	Q15050	2859832	Q15050
C9279FD	864	2861379	Q9P2I0	2861379	Q9P2I0
C9279FD	865	2904058	Q9Y4C8	2904058	Q9Y4C8
C9279FD	866	2858112	O15042	2858112	O15042
C9279FD	867	2859397	P62316	2859397;2861163	P62316;Q9HAV4
C9279FD	867	2861163	Q9HAV4	2859397;2861163	P62316;Q9HAV4
C9279FD	868	2861794	P49903	2861794	P49903
C9279FD	869	2859380	P62191	2859380	P62191
C9279FD	870	2861366	Q9P0V9	2861366	Q9P0V9
C9279FD	871	2861438	Q9UHI6	2861438	Q9UHI6
C9279FD	872	2858274	O75223	2858274	O75223
C9279FD	873	2861504	Q9UNF1	2861504	Q9UNF1
C9279FD	874	2861328	Q9NYF8	2861328	Q9NYF8
C9279FD	875	2860156	Q6PKG0	2860156	Q6PKG0
C9279FD	876	2859334	P60660	2859334	P60660
C9279FD	877	2858961	P31942	2858961;2860531	P31942;Q8WUA4
C9279FD	877	2860531	Q8WUA4	2858961;2860531	P31942;Q8WUA4
C9279FD	878	2859755	Q14137	2859755;2860179	Q14137;Q6Y7W6
C9279FD	878	2860179	Q6Y7W6	2859755;2860179	Q14137;Q6Y7W6
C9279FD	879	2860897	Q9BRX2	2860897	Q9BRX2
C9279FD	880	2858199	O43795	2858199	O43795
C9279FD	881	2859251	P52948	2859251	P52948
C9279FD	882	2861861	Q15020	2861861	Q15020
C9279FD	883	2859072	P41567	2859072	P41567
C9279FD	884	2859110	P46087	2859110	P46087
C9279FD	885	2858693	P15924	2858693	P15924
C9279FD	886	2859846	Q15269	2859846	Q15269
C9279FD	887	2861632	Q9Y520	2861632	Q9Y520
C9279FD	888	2859105	P45880	2859105	P45880
C9279FD	889	2858594	P10155	2858594	P10155
C9279FD	890	2903336	P00505	2903336	P00505
C9279FD	891	2860875	Q9BQ52	2860875	Q9BQ52
C9279FD	892	2954610	Q13523	2954610	Q13523
C9279FD	893	2859934	Q1KMD3	2859934	Q1KMD3
C9279FD	894	2859107	P45974	2859107	P45974
C9279FD	895	2861746	P09884	2861746	P09884
C9279FD	896	2859888	Q15785	2859888	Q15785
C9279FD	897	2861015	Q9C0C9	2861015	Q9C0C9
C9279FD	898	2859665	Q13131	2859665	Q13131
C9279FD	899	2860847	Q99707	2860847	Q99707
C9279FD	900	2859986	Q53EL6	2859986	Q53EL6
C9279FD	901	2858537	P07942	2858537	P07942
C9279FD	902	2858806	P23381	2858806	P23381
C9279FD	903	2859226	P51812	2859226;2859862;2861865	P51812;Q15418;Q15349
C9279FD	904	2860928	Q9BUJ2	2860928	Q9BUJ2
C9279FD	905	2858613	P11177	2858613	P11177
C9279FD	906	2858680	P15170	2858680;2860351	P15170;Q8IYD1
C9279FD	907	2859697	Q13428	2859697	Q13428
C9279FD	908	2859294	P55084	2859294	P55084
C9279FD	909	2858217	O60313	2858217	O60313
C9279FD	910	2860694	Q96EY1	2860694	Q96EY1
C9279FD	911	2859606	Q08752	2859606	Q08752
C9279FD	912	2861177	Q9HCD5	2861177	Q9HCD5
C9279FD	913	2859907	Q16594	2859907;2955078	Q16594;Q9HBM6
C9279FD	914	2860402	Q8N7H5	2860402;2860906	Q8N7H5;Q9BSL1
C9279FD	914	2860906	Q9BSL1	2860402;2860906	Q8N7H5;Q9BSL1
C9279FD	915	2859801	Q14684	2859801	Q14684
C9279FD	916	2859003	P35606	2859003	P35606
C9279FD	917	2880224	P61224	2880178;2880224;2880225	A6NIZ1;P61224;P62834
C9279FD	918	2859042	P39687	2859042	P39687
C9279FD	919	2860106	Q6FI81	2860106	Q6FI81
C9279FD	920	2858301	O75531	2858301	O75531
C9279FD	921	2858986	P34897	2858986	P34897
C9279FD	922	2858997	P35270	2858997	P35270
C9279FD	923	2859172	P49643	2859172;2888943	P49643;Q15942
C9279FD	923	2888943	Q15942	2859172;2888943	P49643;Q15942
C9279FD	924	2859398	P62318	2859398;2860815	P62318;Q96TA1
C9279FD	924	2860815	Q96TA1	2859398;2860815	P62318;Q96TA1
C9279FD	925	2859129	P47756	2859129	P47756
C9279FD	926	2861583	Q9Y3A4	2861249;2861583	Q9NSQ0;Q9Y3A4
C9279FD	927	2860259	Q7Z6Z7	2860259;2903800	Q7Z6Z7;Q96AY3
C9279FD	927	2903800	Q96AY3	2860259;2903800	Q7Z6Z7;Q96AY3
C9279FD	928	2859752	Q14118	2859752	Q14118
C9279FD	929	2859993	Q53HC9	2859993	Q53HC9
C9279FD	930	2861914	Q6P158	2861914	Q6P158
C9279FD	931	2859525	Q00535	2859525	Q00535
C9279FD	932	2858600	P10586	2858600	P10586
C9279FD	933	2860860	Q99873	2860860;2955709	Q99873;Q9NR22
C9279FD	934	2858546	P08243	2858546	P08243
C9279FD	935	2889038	Q9NQR4	2889038	Q9NQR4
C9279FD	936	2859884	Q15738	2859884	Q15738
C9279FD	937	2904155	Q29RF7	2904155	Q29RF7
C9279FD	938	2858422	O95834	2858422	O95834
C9279FD	939	2880181	O00170	2880181	O00170
C9279FD	940	2861231	Q9NRF9	2861231	Q9NRF9
C9279FD	941	2858170	O43399	2858170	O43399
C9279FD	942	2862155	Q9Y4L1	2862155	Q9Y4L1
C9279FD	943	2858287	O75400	2858287	O75400
C9279FD	944	2954906	Q96A35	2954906	Q96A35
C9279FD	945	2860267	Q86TC9	2860267	Q86TC9
C9279FD	946	2861028	Q9GZT9	2861028	Q9GZT9
C9279FD	947	2859231	P52209	2859231	P52209
C9279FD	948	2860216	Q7L1Q6	2860216	Q7L1Q6
C9279FD	949	2859772	Q14247	2859772	Q14247
C9279FD	950	2858342	O76070	2858342	O76070
C9279FD	951	2859678	Q13228	2859678	Q13228
C9279FD	952	2858820	P24666	2858820	P24666
C9279FD	953	2955227	Q9Y3D9	2955227	Q9Y3D9
C9279FD	954	2858720	P17480	2858720	P17480
C9279FD	955	2859530	Q00653	2859530	Q00653
C9279FD	956	2860669	Q96C86	2860669	Q96C86
C9279FD	957	2861174	Q9HC52	2861174	Q9HC52
C9279FD	958	2861402	Q9UBQ7	2861402	Q9UBQ7
C9279FD	959	2858875	P29218	2858875;2859248	P29218;P52788
C9279FD	959	2859248	P52788	2858875;2859248	P29218;P52788
C9279FD	960	2861084	Q9H3K6	2861084	Q9H3K6
C9279FD	961	2858421	O95831	2858421;2904042	O95831;Q9UNF0
C9279FD	961	2904042	Q9UNF0	2858421;2904042	O95831;Q9UNF0
C9279FD	962	2903370	P10606	2903370	P10606
C9279FD	963	2860811	Q96T37	2860811	Q96T37
C9279FD	964	2860180	Q6YHK3	2860180	Q6YHK3
C9279FD	965	2859546	Q01844	2859546	Q01844
C9279FD	966	2860837	Q99614	2860837	Q99614
C9279FD	967	2858393	O95453	2858393;2955007	O95453;Q9BV38
C9279FD	967	2955007	Q9BV38	2858393;2955007	O95453;Q9BV38
C9279FD	968	2861433	Q9UHD1	2861433	Q9UHD1
C9279FD	969	2859244	P52701	2859244;2860849	P52701;Q99729
C9279FD	969	2860849	Q99729	2859244;2860849	P52701;Q99729
C9279FD	970	2861144	Q9H910	2861144	Q9H910
C9279FD	971	2858069	O00625	2858069	O00625
C9279FD	972	2859897	Q16222	2859897	Q16222
C9279FD	973	2860377	Q8N3C0	2860377	Q8N3C0
C9279FD	974	2858140	O15381	2858140	O15381
C9279FD	975	2860832	Q99584	2860832	Q99584
C9279FD	976	2858856	P27694	2858856	P27694
C9279FD	977	2859440	P63092	2859440;2860027	P63092;Q5JWF2
C9279FD	978	2859113	P46379	2859113;2861698	P46379;O14776
C9279FD	978	2861698	O14776	2859113;2861698	P46379;O14776
C9279FD	979	2859402	P62424	2859402	P62424
C9279FD	980	2954304	O00566	2954304	O00566
C9279FD	981	2903322	O95336	2903322	O95336
C9279FD	982	2859342	P61011	2859342	P61011
C9279FD	983	2858829	P25398	2858829	P25398
C9279FD	984	2861223	Q9NR12	2861223;2903584	Q9NR12;Q16555
C9279FD	984	2903584	Q16555	2861223;2903584	Q9NR12;Q16555
C9279FD	985	2860023	Q5JSH3	2860023	Q5JSH3
C9279FD	986	2860739	Q96JH7	2860739	Q96JH7
C9279FD	987	2861218	Q9NQW6	2861218	Q9NQW6
C9279FD	988	2861467	Q9UJZ1	2861467	Q9UJZ1
C9279FD	989	2859813	Q14914	2859813	Q14914
C9279FD	990	2858724	P17655	2858724	P17655
C9279FD	991	2858296	O75494	2858296	O75494
C9279FD	992	2859817	Q14997	2859817;2861264	Q14997;Q9NV31
C9279FD	992	2861264	Q9NV31	2859817;2861264	Q14997;Q9NV31
C9279FD	993	2862099	Q9NUQ3	2862099	Q9NUQ3
C9279FD	994	2858105	O14974	2858105;2861616	O14974;Q9Y4B6
C9279FD	994	2861616	Q9Y4B6	2858105;2861616	O14974;Q9Y4B6
C9279FD	995	2859738	Q13867	2859738	Q13867
C9279FD	996	2862165	Q9Y606	2862165	Q9Y606
C9279FD	997	2859114	P46459	2859114	P46459
C9279FD	998	2859476	P69905	2859476	P69905
C9279FD	999	2859210	P50995	2859210	P50995
C9279FD	1000	2903289	O60763	2903289	O60763
C9279FD	1001	2861717	O60343	2861717	O60343
C9279FD	1002	2858214	O60287	2858214	O60287
C9279FD	1003	2858120	O15143	2858120	O15143
C9279FD	1004	2954384	O95747	2954384	O95747
C9279FD	1005	2859082	P42677	2859082;2859377;2861935	P42677;P62136;Q71UM5
C9279FD	1005	2859377	P62136	2859082;2859377;2861935	P42677;P62136;Q71UM5
C9279FD	1006	2859680	Q13243	2859680;2861519	Q13243;Q9UPQ0
C9279FD	1006	2861519	Q9UPQ0	2859680;2861519	Q13243;Q9UPQ0
C9279FD	1007	2903821	Q96GM8	2903821	Q96GM8
C9279FD	1008	2860416	Q8N9T8	2860416	Q8N9T8
C9279FD	1009	2904034	Q9UKL0	2904034	Q9UKL0
C9279FD	1010	2861059	Q9H223	2861059	Q9H223
C9279FD	1011	2861884	Q53GS9	2861884	Q53GS9
C9279FD	1012	2861641	Q9Y5K6	2861641	Q9Y5K6
C9279FD	1013	2860973	Q9BXP5	2860973	Q9BXP5
C9279FD	1014	2861712	O43865	2861712	O43865
C9279FD	1015	2861833	Q12904	2861833	Q12904
C9279FD	1016	2859431	P62910	2859431	P62910
C9279FD	1017	2859890	Q15813	2859890	Q15813
C9279FD	1018	2880213	P35249	2880213;2903615	P35249;Q5SW79
C9279FD	1018	2903615	Q5SW79	2880213;2903615	P35249;Q5SW79
C9279FD	1019	2861796	P50552	2861796	P50552
C9279FD	1020	2859340	P60981	2859340	P60981
C9279FD	1021	2859143	P48634	2859143;2860909	P48634;Q9BSV6
C9279FD	1021	2860909	Q9BSV6	2859143;2860909	P48634;Q9BSV6
C9279FD	1022	2860230	Q7LBC6	2860230;2861617	Q7LBC6;Q9Y4C1
C9279FD	1023	2860030	Q5M775	2860030	Q5M775
C9279FD	1024	2858842	P26368	2858842	P26368
C9279FD	1025	2858187	O43617	2858187	O43617
C9279FD	1026	2860130	Q6P1J9	2860130	Q6P1J9
C9279FD	1027	2858527	P07384	2858527	P07384
C9279FD	1028	2860157	Q6PL18	2860157	Q6PL18
C9279FD	1029	2861297	Q9NWV8	2861297	Q9NWV8
C9279FD	1030	2859175	P49721	2859175	P49721
C9279FD	1031	2904138	Q08379	2904138	Q08379
C9279FD	1032	2859875	Q15637	2859875	Q15637
C9279FD	1033	2903476	P63000	2903476;2954443	P63000;P15153
C9279FD	1034	2859548	Q02218	2859548	Q02218
C9279FD	1035	2858134	O15305	2858134;2903621	O15305;Q5T6F2
C9279FD	1035	2903621	Q5T6F2	2858134;2903621	O15305;Q5T6F2
C9279FD	1036	2860611	Q92979	2860611	Q92979
C9279FD	1037	2858696	P16070	2858696	P16070
C9279FD	1038	2858699	P16152	2858699	P16152
C9279FD	1039	2859253	P53041	2859253	P53041
C9279FD	1040	3023707	P52732	3023707	P52732
C9279FD	1041	2859985	Q52LJ0	2859985	Q52LJ0
C9279FD	1042	2859637	Q12849	2859637	Q12849
C9279FD	1043	2859599	Q07866	2859599	Q07866
C9279FD	1044	2861186	Q9HCS7	2861186	Q9HCS7
C9279FD	1045	2860603	Q92896	2860603	Q92896
C9279FD	1046	2861635	Q9Y597	2861635	Q9Y597
C9279FD	1047	2861234	Q9NRL2	2861234	Q9NRL2
C9279FD	1048	2859135	P48163	2859135	P48163
C9279FD	1049	2858614	P11182	2858614	P11182
C9279FD	1050	2903683	Q7Z5L9	2903683	Q7Z5L9
C9279FD	1051	2860200	Q709C8	2860200	Q709C8
C9279FD	1052	2903877	Q9BT73	2903877	Q9BT73
C9279FD	1053	2859635	Q12824	2859635	Q12824
C9279FD	1054	2861116	Q9H6R4	2861116	Q9H6R4
C9279FD	1055	2880189	O60271	2880189	O60271
C9279FD	1056	2858973	P32929	2858973	P32929
C9279FD	1057	2859887	Q15758	2859887	Q15758
C9279FD	1058	2858758	P19525	2858758	P19525
C9279FD	1059	2903441	P51003	2903441	P51003
C9279FD	1060	2861065	Q9H2G2	2861065	Q9H2G2
C9279FD	1061	2858514	P06737	2858514	P06737
C9279FD	1062	2860510	Q8TDD1	2860510	Q8TDD1
C9279FD	1063	2859308	P55957	2859308	P55957
C9279FD	1064	2860134	Q6P1R4	2860134	Q6P1R4
C9279FD	1065	2861570	Q9Y2W2	2861570;2954709	Q9Y2W2;Q5VT52
C9279FD	1065	2954709	Q5VT52	2861570;2954709	Q9Y2W2;Q5VT52
C9279FD	1066	2861802	P51970	2861802	P51970
C9279FD	1067	2858483	P04844	2858483	P04844
C9279FD	1068	2858517	P06756	2858517	P06756
C9279FD	1069	2861074	Q9H2U2	2861074	Q9H2U2
C9279FD	1070	2860335	Q8IWS0	2860335	Q8IWS0
C9279FD	1071	2860450	Q8NEM2	2860450	Q8NEM2
C9279FD	1072	2858626	P11717	2858626	P11717
C9279FD	1073	2859964	Q3MHD2	2859964	Q3MHD2
C9279FD	1074	2859171	P49642	2859171	P49642
C9279FD	1075	2859361	P61513	2859361	P61513
C9279FD	1076	2861668	Q9Y6I4	2861668	Q9Y6I4
C9279FD	1077	2861758	P19623	2861758	P19623
C9279FD	1078	2861003	Q9BZK7	2861003	Q9BZK7
C9279FD	1079	2903292	O60869	2903292	O60869
C9279FD	1080	2862095	Q9NT62	2862095	Q9NT62
C9279FD	1081	2858828	P25391	2858828	P25391
C9279FD	1082	2858081	O14562	2858081	O14562
C9279FD	1083	2859583	Q06124	2859583	Q06124
C9279FD	1084	2858896	P30154	2858896	P30154
C9279FD	1085	2862074	Q9H4G0	2862074	Q9H4G0
C9279FD	1086	2860350	Q8IYB3	2860350	Q8IYB3
C9279FD	1087	2859357	P61313	2859357;2888940	P61313;Q15121
C9279FD	1087	2888940	Q15121	2859357;2888940	P61313;Q15121
C9279FD	1088	2859721	Q13619	2859721	Q13619
C9279FD	1089	2860829	Q99570	2860829;2862085	Q99570;Q9HC38
C9279FD	1089	2862085	Q9HC38	2860829;2862085	Q99570;Q9HC38
C9279FD	1090	2858976	P33316	2858976	P33316
C9279FD	1091	2859837	Q15102	2859837	Q15102
C9279FD	1092	2954479	P30043	2954479	P30043
C9279FD	1093	2859084	P42695	2859084	P42695
C9279FD	1094	2858347	O94760	2858347	O94760
C9279FD	1095	2861609	Q9Y450	2861609	Q9Y450
C9279FD	1096	2860276	Q86U86	2860276	Q86U86
C9279FD	1097	2859174	P49720	2859174	P49720
C9279FD	1098	2861771	P35251	2861771	P35251
C9279FD	1099	2862055	Q9BWD1	2862055	Q9BWD1
C9279FD	1100	2860600	Q92882	2860600;3027408	Q92882;Q9Y5P6
C9279FD	1100	3027408	Q9Y5P6	2860600;3027408	Q92882;Q9Y5P6
C9279FD	1101	2954495	P38432	2954495	P38432
C9279FD	1102	2858888	P30048	2858888;2954894	P30048;Q92541
C9279FD	1102	2954894	Q92541	2858888;2954894	P30048;Q92541
C9279FD	1103	2860677	Q96DG6	2860677	Q96DG6
C9279FD	1104	2860473	Q8NI08	2860473	Q8NI08
C9279FD	1105	2858438	P00390	2858438	P00390
C9279FD	1106	2859201	P50583	2859201	P50583
C9279FD	1107	2860397	Q8N6R0	2860397	Q8N6R0
C9279FD	1108	2861845	Q13610	2861845	Q13610
C9279FD	1109	2858662	P13984	2858662	P13984
C9279FD	1110	2859593	Q07021	2859593	Q07021
C9279FD	1111	2954494	P38117	2954494	P38117
C9279FD	1112	2859790	Q14651	2859790	Q14651
C9279FD	1113	2903957	Q9NRG0	2903957;2903991	Q9NRG0;Q9NZB2
C9279FD	1113	2903991	Q9NZB2	2903957;2903991	Q9NRG0;Q9NZB2
C9279FD	1114	2859212	P51116	2859212	P51116
C9279FD	1115	2861744	P04183	2861744	P04183
C9279FD	1116	2859566	Q04206	2859566	Q04206
C9279FD	1117	2954599	Q13111	2954599	Q13111
C9279FD	1118	2858278	O75340	2858278	O75340
C9279FD	1119	2955398	Q99829	2955398	Q99829
C9279FD	1120	2858400	O95573	2858400;2903532	O95573;Q13464
C9279FD	1120	2903532	Q13464	2858400;2903532	O95573;Q13464
C9279FD	1121	2861991	Q8WXX5	2861991	Q8WXX5
C9279FD	1122	2861153	Q9H9Q2	2861153	Q9H9Q2
C9279FD	1123	2954767	Q7L2J0	2954767	Q7L2J0
C9279FD	1124	2861115	Q9H6R0	2861115	Q9H6R0
C9279FD	1125	2903597	Q4J6C6	2903597	Q4J6C6
C9279FD	1126	2860439	Q8NCN4	2860439;2861586	Q8NCN4;Q9Y3B1
C9279FD	1126	2861586	Q9Y3B1	2860439;2861586	Q8NCN4;Q9Y3B1
C9279FD	1127	2858687	P15531	2858687	P15531
C9279FD	1128	2861843	Q13601	2861843	Q13601
C9279FD	1129	2954439	P14314	2954439	P14314
C9279FD	1130	2954943	Q96HS1	2954943	Q96HS1
C9279FD	1131	2904032	Q9UKA9	2904032	Q9UKA9
C9279FD	1132	2860043	Q5T0N5	2860043;2954463	Q5T0N5;P21912
C9279FD	1132	2954463	P21912	2860043;2954463	Q5T0N5;P21912
C9279FD	1133	2858893	P30086	2858893	P30086
C9279FD	1134	2860153	Q6PJG6	2860153;2861851	Q6PJG6;Q14161
C9279FD	1134	2861851	Q14161	2860153;2861851	Q6PJG6;Q14161
C9279FD	1135	2955668	Q96K76	2955668	Q96K76
C9279FD	1136	3027145	Q09472	3027145	Q09472
C9279FD	1137	2859108	P46013	2859108	P46013
C9279FD	1138	2859958	Q32P28	2859958	Q32P28
C9279FD	1139	2861921	Q6PGP7	2861921	Q6PGP7
C9279FD	1140	2860839	Q99622	2860839	Q99622
C9279FD	1141	2903282	O43670	2903282	O43670
C9279FD	1142	2903221	A0AVT1	2903221	A0AVT1
C9279FD	1143	2903861	Q99816	2903861;2904056	Q99816;Q9Y3D8
C9279FD	1143	2904056	Q9Y3D8	2903861;2904056	Q99816;Q9Y3D8
C9279FD	1144	2861805	P53990	2861805;2903310	P53990;O94880
C9279FD	1144	2903310	O94880	2861805;2903310	P53990;O94880
C9279FD	1145	2904236	Q9H6T3	2904236	Q9H6T3
C9279FD	1146	2904270	Q9Y618	2904270	Q9Y618
C9279FD	1147	2955110	Q9NTI5	2955110	Q9NTI5
C9279FD	1148	2903867	Q9BQ70	2903867	Q9BQ70
C9279FD	1149	2859028	P37198	2859028	P37198
C9279FD	1150	2861462	Q9UJU6	2861462	Q9UJU6
C9279FD	1151	2858501	P05549	2858501;2888965;2888996	P05549;Q6VUC0;Q92481
C9279FD	1152	2859463	P68036	2859463	P68036
C9279FD	1153	2861071	Q9H2M9	2861071	Q9H2M9
C9279FD	1154	2861457	Q9UJ83	2861457	Q9UJ83
C9279FD	1155	2954514	P49916	2954514	P49916
C9279FD	1156	2888973	Q8IUD2	2888973	Q8IUD2
C9279FD	1157	2860887	Q9BRA2	2860887;2861298	Q9BRA2;Q9NWY4
C9279FD	1157	2861298	Q9NWY4	2860887;2861298	Q9BRA2;Q9NWY4
C9279FD	1158	2859589	Q06787	2859589;2861898	Q06787;Q5T447
C9279FD	1158	2861898	Q5T447	2859589;2861898	Q06787;Q5T447
C9279FD	1159	2955583	Q5T4S7	2955583	Q5T4S7
C9279FD	1160	2860954	Q9BVS4	2860954	Q9BVS4
C9279FD	1161	2862140	Q9UNP9	2862140	Q9UNP9
C9279FD	1162	2862075	Q9H4L7	2862075	Q9H4L7
C9279FD	1163	2860250	Q7Z4H7	2860250	Q7Z4H7
C9279FD	1164	2888936	Q14008	2888936	Q14008
C9279FD	1165	2880303	Q96N67	2880303	Q96N67
C9279FD	1166	2955081	Q9HCN8	2955081	Q9HCN8
C9279FD	1167	2862037	Q9BQC3	2862037	Q9BQC3
C9279FD	1168	2861367	Q9P0W2	2861367	Q9P0W2
C9279FD	1169	2858610	P11166	2858610	P11166
C9279FD	1170	2903926	Q9H6Z4	2903926	Q9H6Z4
C9279FD	1171	2861637	Q9Y5B0	2861637	Q9Y5B0
C9279FD	1172	2861053	Q9H0U9	2861053	Q9H0U9
C9279FD	1173	2858486	P04920	2858486;3455840	P04920;P48751
C9279FD	1174	2858615	P11216	2858615	P11216
C9279FD	1175	2859027	P37108	2859027	P37108
C9279FD	1176	2955403	Q9BS26	2955403	Q9BS26
C9279FD	1177	2954406	P04181	2954406	P04181
C9279FD	1178	2903808	Q96D46	2903808	Q96D46
C9279FD	1179	2954575	Q04721	2954575	Q04721
C9279FD	1180	2954326	O43583	2954326;2954815	O43583;Q8IXT5
C9279FD	1180	2954815	Q8IXT5	2954326;2954815	O43583;Q8IXT5
C9279FD	1181	2860985	Q9BY89	2860985	Q9BY89
C9279FD	1182	2858650	P13645	2858650	P13645
C9279FD	1183	2858737	P18085	2858737	P18085
C9279FD	1184	2903873	Q9BRZ2	2903873	Q9BRZ2
C9279FD	1185	2858428	O95999	2858428;2860044	O95999;Q5T1V6
C9279FD	1185	2860044	Q5T1V6	2858428;2860044	O95999;Q5T1V6
C9279FD	1186	2861575	Q9Y2Z2	2861575	Q9Y2Z2
C9279FD	1187	2903883	Q9BUT1	2903883	Q9BUT1
C9279FD	1188	2880307	Q96T58	2880307	Q96T58
C9279FD	1189	2859017	P36543	2859017;2860643	P36543;Q96A05
C9279FD	1190	2861736	O95785	2861736	O95785
C9279FD	1191	2860573	Q92614	2860573	Q92614
C9279FD	1192	2860340	Q8IX90	2860340;2903454	Q8IX90;P54920
C9279FD	1192	2903454	P54920	2860340;2903454	Q8IX90;P54920
C9279FD	1193	2880275	Q86XZ4	2880275	Q86XZ4
C9279FD	1194	2859044	P39880	2859044;3028366	P39880;O14529
C9279FD	1195	2860581	Q92688	2860581	Q92688
C9279FD	1196	2858090	O14737	2858090	O14737
C9279FD	1197	2954942	Q96HE7	2954942	Q96HE7
C9279FD	1198	2861955	Q86Y56	2861955	Q86Y56
C9279FD	1199	2862061	Q9BZE9	2862061	Q9BZE9
C9279FD	1200	2859535	Q01085	2859535	Q01085
C9279FD	1201	2860014	Q5GLZ8	2860014	Q5GLZ8
C9279FD	1202	2861699	O14976	2861699	O14976
C9279FD	1203	2862005	Q96AG4	2862005	Q96AG4
C9279FD	1204	3027847	Q9H6T0	3027847	Q9H6T0
C9279FD	1205	2861563	Q9Y2T2	2861563	Q9Y2T2
C9279FD	1206	2954769	Q7Z2T5	2954769	Q7Z2T5
C9279FD	1207	2859204	P50851	2859204	P50851
C9279FD	1208	2955744	Q9Y3P9	2955744	Q9Y3P9
C9279FD	1209	2858624	P11532	2858624;2954878	P11532;Q8WUQ7
C9279FD	1209	2954878	Q8WUQ7	2858624;2954878	P11532;Q8WUQ7
C9279FD	1210	2861470	Q9UK76	2861470;2954357	Q9UK76;O75569
C9279FD	1210	2954357	O75569	2861470;2954357	Q9UK76;O75569
C9279FD	1211	2903281	O43633	2903281	O43633
C9279FD	1212	2859448	P63173	2859448	P63173
C9279FD	1213	2861026	Q9GZT3	2861026	Q9GZT3
C9279FD	1214	2861087	Q9H3S7	2861087	Q9H3S7
C9279FD	1215	2859748	Q14011	2859748	Q14011
C9279FD	1216	2861836	Q13217	2861836	Q13217
C9279FD	1217	2903332	O95881	2903332	O95881
C9279FD	1218	2859292	P55081	2859292	P55081
C9279FD	1219	2903784	Q8WXD5	2903784	Q8WXD5
C9279FD	1220	2859499	P82930	2859499;2860431	P82930;Q8NBU5
C9279FD	1220	2860431	Q8NBU5	2859499;2860431	P82930;Q8NBU5
C9279FD	1221	2860455	Q8NEZ2	2860455;2860482	Q8NEZ2;Q8TAQ2
C9279FD	1221	2860482	Q8TAQ2	2860455;2860482	Q8NEZ2;Q8TAQ2
C9279FD	1222	2954813	Q8IWZ8	2954813;2955064	Q8IWZ8;Q9H6S0
C9279FD	1222	2955064	Q9H6S0	2954813;2955064	Q8IWZ8;Q9H6S0
C9279FD	1223	2861870	Q15643	2861870	Q15643
C9279FD	1224	2903356	P08651	2903356;2903516;2954305;2954638	P08651;Q12857;O00712;Q14938
C9279FD	1225	2859372	P61966	2859372	P61966
C9279FD	1226	2861399	Q9UBP0	2861399	Q9UBP0
C9279FD	1227	2880186	O14981	2880186	O14981
C9279FD	1228	2954418	P08397	2954418	P08397
C9279FD	1229	2861675	Q9Y6Q9	2861675	Q9Y6Q9
C9279FD	1230	3027276	Q92547	3027276	Q92547
C9279FD	1231	2888881	O96008	2888881	O96008
C9279FD	1232	2955456	O00116	2955456	O00116
C9279FD	1233	2861133	Q9H832	2861133	Q9H832
C9279FD	1234	2859194	P50416	2859194	P50416
C9279FD	1235	2888879	O95782	2888879	O95782
C9279FD	1236	2861725	O75348	2861725	O75348
C9279FD	1237	2861271	Q9NVE7	2861271;2955581	Q9NVE7;Q5R372
C9279FD	1237	2955581	Q5R372	2861271;2955581	Q9NVE7;Q5R372
C9279FD	1238	2903524	Q13112	2903524	Q13112
C9279FD	1239	2859826	Q15014	2859826	Q15014
C9279FD	1240	2954985	Q9BRJ6	2954985	Q9BRJ6
C9279FD	1241	2955126	Q9NX40	2955126	Q9NX40
C9279FD	1242	2860449	Q8NEJ9	2860449	Q8NEJ9
C9279FD	1243	2862091	Q9NR31	2862091	Q9NR31
C9279FD	1244	2861384	Q9P2N7	2861380;2861384	Q9P2J3;Q9P2N7
C9279FD	1245	2862123	Q9UHG3	2862123	Q9UHG3
C9279FD	1246	2859666	Q13136	2859666	Q13136
C9279FD	1247	2861726	O75439	2861726	O75439
C9279FD	1248	2860808	Q96ST2	2860808	Q96ST2
C9279FD	1249	2862029	Q96PU8	2862029	Q96PU8
C9279FD	1250	2955083	Q9HD15	2955083	Q9HD15
C9279FD	1251	2859403	P62487	2859403	P62487
C9279FD	1252	2859020	P36639	2859020	P36639
C9279FD	1253	2858726	P17706	2858726	P17706
C9279FD	1254	2954859	Q8NI35	2954859	Q8NI35
C9279FD	1255	2954374	O94925	2954374;2955605	O94925;Q7Z4Q2
C9279FD	1255	2955605	Q7Z4Q2	2954374;2955605	O94925;Q7Z4Q2
C9279FD	1256	2903860	Q99747	2903860	Q99747
C9279FD	1257	2861206	Q9NPJ3	2861206	Q9NPJ3
C9279FD	1258	2903544	Q14254	2903544	Q14254
C9279FD	1259	2861816	P61769	2861816	P61769
C9279FD	1260	2861568	Q9Y2V2	2861568	Q9Y2V2
C9279FD	1261	2955450	A6NDU8	2955450	A6NDU8
C9279FD	1262	2861626	Q9Y4R8	2861626;2955389	Q9Y4R8;Q96IU4
C9279FD	1262	2955389	Q96IU4	2861626;2955389	Q9Y4R8;Q96IU4
C9279FD	1263	2861443	Q9UHP3	2861443	Q9UHP3
C9279FD	1264	2862002	Q969Z0	2862002	Q969Z0
C9279FD	1265	2861984	Q8TD19	2861984	Q8TD19
C9279FD	1266	2954713	Q5VZ89	2954713	Q5VZ89
C9279FD	1267	2860218	Q7L273	2860218	Q7L273
C9279FD	1268	2860895	Q9BRT6	2860895	Q9BRT6
C9279FD	1269	2862103	Q9NVJ2	2862103	Q9NVJ2
C9279FD	1270	2861004	Q9BZL1	2861004	Q9BZL1
C9279FD	1271	2954685	Q4V328	2954685	Q4V328
C9279FD	1272	2858114	O15061	2858114;2859644	O15061;Q12933
C9279FD	1272	2859644	Q12933	2858114;2859644	O15061;Q12933
C9279FD	1273	2880339	Q9NR48	2880339;2954387	Q9NR48;O95983
C9279FD	1273	2954387	O95983	2880339;2954387	Q9NR48;O95983
C9279FD	1274	2861464	Q9UJX2	2861464	Q9UJX2
C9279FD	1275	2955317	Q14344	2955317	Q14344
C9279FD	1276	2955032	Q9BZF9	2955032	Q9BZF9
C9279FD	1277	2954652	Q15436	2954652	Q15436
C9279FD	1278	2861818	P78345	2861818	P78345
C9279FD	1279	2903871	Q9BRP8	2903871	Q9BRP8
C9279FD	1280	2889042	Q9NXC5	2889042	Q9NXC5
C9279FD	1281	2859111	P46100	2859111	P46100
C9279FD	1282	2861459	Q9UJA5	2861459	Q9UJA5
C9279FD	1283	2861976	Q8ND56	2861976	Q8ND56
C9279FD	1284	2903427	P46939	2903427	P46939
C9279FD	1285	2860026	Q5JVF3	2860026;2888923	Q5JVF3;P52594
C9279FD	1285	2888923	P52594	2860026;2888923	Q5JVF3;P52594
C9279FD	1286	2860794	Q96R06	2860794	Q96R06
C9279FD	1287	2861622	Q9Y4F1	2861622	Q9Y4F1
C9279FD	1288	2862158	Q9Y547	2862158	Q9Y547
C9279FD	1289	3027839	Q9BZJ0	3027839	Q9BZJ0
C9279FD	1290	2903475	P62942	2903475	P62942
C9279FD	1291	3027038	O00291	3027038	O00291
C9279FD	1292	2903921	Q9H4F8	2903921	Q9H4F8
C9279FD	1293	2859809	Q14807	2859809;2860293	Q14807;Q86WJ1
C9279FD	1293	2860293	Q86WJ1	2859809;2860293	Q14807;Q86WJ1
C9279FD	1294	2859417	P62841	2859417;2954456	P62841;P20020
C9279FD	1294	2954456	P20020	2859417;2954456	P62841;P20020
C9279FD	1295	2954338	O60333	2954338	O60333
C9279FD	1296	2859923	Q16795	2859923	Q16795
C9279FD	1297	2904257	Q9UGM6	2904257	Q9UGM6
C9279FD	1298	2860889	Q9BRK5	2860889;2861259	Q9BRK5;Q9NUL3
C9279FD	1298	2861259	Q9NUL3	2860889;2861259	Q9BRK5;Q9NUL3
C9279FD	1299	2955554	Q13144	2955554	Q13144
C9279FD	1300	2880330	Q9H444	2880330	Q9H444
C9279FD	1301	2858376	O95219	2858376	O95219
C9279FD	1302	2904209	Q8WYA6	2904209;3029371	Q8WYA6;Q9BRR6
C9279FD	1302	3029371	Q9BRR6	2904209;3029371	Q8WYA6;Q9BRR6
C9279FD	1303	2903630	Q66PJ3	2903630	Q66PJ3
C9279FD	1304	2860252	Q7Z4V5	2860252	Q7Z4V5
C9279FD	1305	2954343	O60885	2954343	O60885
C9279FD	1306	2861029	Q9GZU8	2861029	Q9GZU8
C9279FD	1307	2880290	Q8WVB6	2880290	Q8WVB6
C9279FD	1308	2903744	Q8NDH3	2903744	Q8NDH3
C9279FD	1309	3027940	Q66K14	3027940	Q66K14
C9279FD	1310	2955108	Q9NSK0	2955108;3027210	Q9NSK0;Q6P597
C9279FD	1311	2955123	Q9NWH9	2955123	Q9NWH9
C9279FD	1312	2954840	Q8N5P1	2954840	Q8N5P1
C9279FD	1313	2954886	Q8WX92	2954886	Q8WX92
C9279FD	1314	2860385	Q8N584	2860385;2860571	Q8N584;Q92599
C9279FD	1314	2860571	Q92599	2860385;2860571	Q8N584;Q92599
C9279FD	1315	2904037	Q9ULV3	2904037	Q9ULV3
C9279FD	1316	2954558	P82675	2954558	P82675
C9279FD	1317	2858167	O43324	2858167;2903951	O43324;Q9NQ48
C9279FD	1317	2903951	Q9NQ48	2858167;2903951	O43324;Q9NQ48
C9279FD	1318	2859023	P36873	2859023;2903831	P36873;Q96JB5
C9279FD	1318	2903831	Q96JB5	2859023;2903831	P36873;Q96JB5
C9279FD	1319	2954941	Q96HA7	2954941;3024180;3024273	Q96HA7;P05187;P10696
C9279FD	1319	3024180	P05187	2954941;3024180;3024273	Q96HA7;P05187;P10696
C9279FD	1320	2955647	Q92538	2955647	Q92538
C9279FD	1321	3028029	O95396	3028029	O95396
C9279FD	1322	2859759	Q14149	2859759	Q14149
C9279FD	1323	2861953	Q86VM9	2861953	Q86VM9
C9279FD	1324	2862167	Q9Y6B6	2862167	Q9Y6B6
C9279FD	1325	2859587	Q06481	2859587	Q06481
C9279FD	1326	2880363	Q9Y4A5	2880363	Q9Y4A5
C9279FD	1327	2858189	O43665	2858189	O43665
C9279FD	1328	2904084	O00754	2904084	O00754
C9279FD	1329	2954920	Q96C36	2954920	Q96C36
C9279FD	1330	2903334	O96028	2903334	O96028
C9279FD	1331	2859394	P62308	2859394;3455388	P62308;P09914
C9279FD	1331	3455388	P09914	2859394;3455388	P62308;P09914
C9279FD	1332	2954923	Q96CN7	2954923	Q96CN7
C9279FD	1333	2861081	Q9H3F6	2861081	Q9H3F6
C9279FD	1334	2860753	Q96L73	2860753	Q96L73
C9279FD	1335	2861894	Q5JTV8	2861894	Q5JTV8
C9279FD	1336	2859651	Q13042	2859651	Q13042
C9279FD	1337	3023416	O95104	3023416	O95104
C9279FD	1338	2862133	Q9UJX6	2862133	Q9UJX6
C9279FD	1339	2858292	O75459	2858292	O75459
C9279FD	1340	2858492	P05166	2858492	P05166
C9279FD	1341	2954953	Q96KG9	2954953	Q96KG9
C9279FD	1342	3047067	Q9P253	3047067	Q9P253
C9279FD	1343	2858707	P16402	2858599;2858707;2858708;2862125	P10412;P16402;P16403;Q9UHY1
C9279FD	1343	2862125	Q9UHY1	2858599;2858707;2858708;2862125	P10412;P16402;P16403;Q9UHY1
C9279FD	1344	2858380	O95263	2858380	O95263
C9279FD	1345	2954547	P61960	2954547	P61960
C9279FD	1346	2861338	Q9NZ01	2861338;2861534	Q9NZ01;Q9Y232
C9279FD	1346	2861534	Q9Y232	2861338;2861534	Q9NZ01;Q9Y232
C9279FD	1347	2954318	O15084	2954318	O15084
C9279FD	1348	2859793	Q14669	2859793	Q14669
C9279FD	1349	2860809	Q96SY0	2860809;3029375	Q96SY0;Q9NSV4
C9279FD	1349	3029375	Q9NSV4	2860809;3029375	Q96SY0;Q9NSV4
C9279FD	1350	3028139	Q9P2R3	3028139	Q9P2R3
C9279FD	1351	2954574	Q04695	2954574	Q04695
C9279FD	1352	2861623	Q9Y4G6	2861623	Q9Y4G6
C9279FD	1353	2861245	Q9NSC5	2861245	Q9NSC5
C9279FD	1354	3028219	Q15542	3028219	Q15542
C9279FD	1355	2860882	Q9BQE5	2860882;2955368	Q9BQE5;Q8N806
C9279FD	1355	2955368	Q8N806	2860882;2955368	Q9BQE5;Q8N806
C9279FD	1356	2955099	Q9NR28	2955099	Q9NR28
C9279FD	1357	2859343	P61024	2859343	P61024
C9279FD	1358	2861597	Q9Y3D7	2861597	Q9Y3D7
C9279FD	1359	2859399	P62328	2859399;3027364	P62328;Q9NS87
C9279FD	1359	3027364	Q9NS87	2859399;3027364	P62328;Q9NS87
C9279FD	1360	2860685	Q96EI5	2860685;2861685	Q96EI5;O00193
C9279FD	1360	2861685	O00193	2860685;2861685	Q96EI5;O00193
C9279FD	1361	2903434	P49459	2903434;2903478	P49459;P63146
C9279FD	1362	2954513	P49914	2954513	P49914
C9279FD	1363	2903809	Q96DE5	2903809	Q96DE5
C9279FD	1364	3455782	Q6ZRP7	3455782	Q6ZRP7
C9279FD	1365	2903697	Q86W92	2903697	Q86W92
C9279FD	1366	2862018	Q96EU6	2862018	Q96EU6
C9279FD	1367	2954487	P35754	2954487	P35754
C9279FD	1368	2954797	Q86WQ0	2954797	Q86WQ0
C9279FD	1369	2862142	Q9Y276	2862142;2954826	Q9Y276;Q8N108
C9279FD	1369	2954826	Q8N108	2862142;2954826	Q9Y276;Q8N108
C9279FD	1370	2860852	Q99755	2860852	Q99755
C9279FD	1371	3028227	Q4LDE5	3028227	Q4LDE5
C9279FD	1372	3029450	Q86W56	3029450	Q86W56
C9279FD	1373	2888935	Q13137	2888935	Q13137
C9279FD	1374	2862122	Q9UHF1	2862122	Q9UHF1
C9279FD	1375	2859595	Q07812	2859595	Q07812
C9279FD	1376	3027584	Q8IY18	3027584	Q8IY18
C9279FD	1377	2955340	Q6PCB5	2955340	Q6PCB5
C9279FD	1378	2861187	Q9HD20	2861187	Q9HD20
C9279FD	1379	2903698	Q86WB0	2903698	Q86WB0
C9279FD	1380	2904101	P02792	2904101;3023745	P02792;Q6VN20
C9279FD	1380	3023745	Q6VN20	2904101;3023745	P02792;Q6VN20
C9279FD	1381	3027126	P57764	3027126	P57764
C9279FD	1382	2859470	P68402	2859470	P68402
C9279FD	1383	2859267	P53803	2859267	P53803
C9279FD	1384	2860435	Q8NCD3	2860435	Q8NCD3
C9279FD	1385	2904083	O00255	2904083	O00255
C9279FD	1386	2954433	P11279	2954433	P11279
C9279FD	1387	2859422	P62861	2859422	P62861
C9279FD	1388	2880265	Q6ZRI6	2880265	Q6ZRI6
C9279FD	1389	2860992	Q9BYN8	2860992	Q9BYN8
C9279FD	1390	2858912	P30464	2858451;2858465;2858597;2858741;2858742;2858743;2858909;2858910;2858911;2858912;2858913;2858914;2858915;2858916;2858917;2858918;2858919;2858920;2858921;2858922;2858923;2858924;2858925;2858926;2858927;2858928;2858929;2858942;2859573;2859935;2859936;2859938;2860628;2880244	P01889;P03989;P10319;P18463;P18464;P18465;P30460;P30461;P30462;P30464;P30466;P30475;P30479;P30480;P30481;P30483;P30484;P30485;P30486;P30487;P30488;P30490;P30491;P30492;P30493;P30495;P30498;P30685;Q04826;Q29718;Q29836;Q29940;Q95365;Q31610
C9279FD	1391	2860324	Q8IVL5	2860324	Q8IVL5
C9279FD	1392	3029478	P78310	3029478	P78310
C9279FD	1393	2955037	Q9GZR2	2955037	Q9GZR2
C9279FD	1394	2903378	P15374	2903378;2955508	P15374;P17050
C9279FD	1394	2955508	P17050	2903378;2955508	P15374;P17050
C9279FD	1395	2859563	Q03468	2859563;4552998	Q03468;P0DP91
C9279FD	1396	2858092	O14787	2858092	O14787
C9279FD	1397	2860440	Q8ND04	2860440	Q8ND04
C9279FD	1398	2955214	Q9Y2Q5	2955214	Q9Y2Q5
C9279FD	1399	2888906	P28702	2888906	P28702
C9279FD	1400	2860465	Q8NG31	2860465;2861572	Q8NG31;Q9Y2X7
C9279FD	1400	2861572	Q9Y2X7	2860465;2861572	Q8NG31;Q9Y2X7
C9279FD	1401	2903673	Q7L7X3	2903673	Q7L7X3
C9279FD	1402	2903736	Q8N983	2903736	Q8N983
C9279FD	1403	2859314	P56945	2859314;2903801	P56945;Q96B23
C9279FD	1403	2903801	Q96B23	2859314;2903801	P56945;Q96B23
C9279FD	1404	2859472	P68871	2858455;2858456;2859472;2859474;2859475	P02042;P02100;P68871;P69891;P69892
C9279FD	1405	3028377	P17301	3028377	P17301
C9279FD	1406	2860346	Q8IY63	2860346	Q8IY63
C9279FD	1407	2861012	Q9C0B7	2861012	Q9C0B7
C9279FD	1408	2858775	P20962	2858775	P20962
C9279FD	1409	3027430	O15344	3027430	O15344
C9279FD	1410	2955530	P46199	2955530	P46199
C9279FD	1411	2858774	P20851	2858774	P20851
C9279FD	1412	2860691	Q96ER3	2860691;2954948	Q96ER3;Q96IZ7
C9279FD	1412	2954948	Q96IZ7	2860691;2954948	Q96ER3;Q96IZ7
C9279FD	1413	2955095	Q9NQS1	2955095	Q9NQS1
C9279FD	1414	2861160	Q9HAD4	2861160	Q9HAD4
C9279FD	1415	2954582	Q07065	2954582	Q07065
C9279FD	1416	2859049	P40424	2859049	P40424
C9279FD	1417	2861219	Q9NQW7	2861219	Q9NQW7
C9279FD	1418	2859081	P42574	2859081	P42574
C9279FD	1419	3027208	Q6P1Q9	3027208	Q6P1Q9
C9279FD	1420	2903726	Q8N5F7	2903726	Q8N5F7
C9279FD	1421	2858381	O95297	2858381	O95297
C9279FD	1422	2955839	Q8WXH0	2955839	Q8WXH0
C9279FD	1423	2954310	O14773	2954310	O14773
C9279FD	1424	2862119	Q9UBV8	2862119	Q9UBV8
C9279FD	1425	2880182	O00257	2880182	O00257
C9279FD	1426	2860056	Q5T9S5	2860056	Q5T9S5
C9279FD	1427	2860012	Q5EBL4	2860012	Q5EBL4
C9279FD	1428	3027815	Q96CN9	3027815	Q96CN9
C9279FD	1429	2904022	Q9UIC8	2904022	Q9UIC8
C9279FD	1430	2954991	Q9BRT9	2954991	Q9BRT9
C9279FD	1431	2955766	O75976	2955766	O75976
C9279FD	1432	2858104	O14972	2858104;2903278	O14972;O43524
C9279FD	1432	2903278	O43524	2858104;2903278	O14972;O43524
C9279FD	1433	2903900	Q9BXS6	2903900	Q9BXS6
C9279FD	1434	2904240	Q9HCM4	2904240	Q9HCM4
C9279FD	1435	2954549	P62699	2954549	P62699
C9279FD	1436	3028582	Q7L8L6	3028582	Q7L8L6
C9279FD	1437	3028837	Q9BPY3	3028837	Q9BPY3
C9279FD	1438	2903522	Q13017	2903522;3023601	Q13017;Q13459
C9279FD	1438	3023601	Q13459	2903522;3023601	Q13017;Q13459
C9279FD	1439	3455796	Q96JG6	3455796	Q96JG6
C9279FD	1440	2955857	Q9C0B0	2955857	Q9C0B0
C9279FD	1441	2859856	Q15388	2859856	Q15388
C9279FD	1442	3029585	Q5VV41	3029585	Q5VV41
C9279FD	1443	2954787	Q7Z7F7	2954787	Q7Z7F7
C9279FD	1444	3023481	Q2NKX8	3023481	Q2NKX8
C9279FD	1445	2860233	Q7LGA3	2860233	Q7LGA3
C9279FD	1446	2860945	Q9BVG8	2860945	Q9BVG8
C9279FD	1447	3023737	Q5TC82	3023737;3027256	Q5TC82;Q8NCE0
C9279FD	1447	3027256	Q8NCE0	3023737;3027256	Q5TC82;Q8NCE0
C9279FD	1448	3029256	Q96JB2	3029256	Q96JB2
C9279FD	1449	2862054	Q9BW61	2862054	Q9BW61
C9279FD	1450	2859272	P54252	2859272;2889015	P54252;Q96RU3
C9279FD	1450	2889015	Q96RU3	2859272;2889015	P54252;Q96RU3
C9279FD	1451	3027394	Q9UKD1	3027394	Q9UKD1
C9279FD	1452	3027556	Q5JTD0	3027556	Q5JTD0
C9279FD	1453	2904272	Q9Y6V0	2904272	Q9Y6V0
C9279FD	1454	2880229	Q04726	2880229;2955617	Q04726;Q8IWE2
C9279FD	1454	2955617	Q8IWE2	2880229;2955617	Q04726;Q8IWE2
C9279FD	1455	2888993	Q8WWY3	2888993	Q8WWY3
C9279FD	1456	3023636	Q8N392	3023636	Q8N392
C9279FD	1457	2859269	P54098	2859269;2904092	P54098;O60293
C9279FD	1457	2904092	O60293	2859269;2904092	P54098;O60293
C9279FD	1458	3027156	Q14517	3027156	Q14517
C9279FD	1459	2860342	Q8IXJ9	2860342	Q8IXJ9
C9279FD	1460	2861518	Q9UPP1	2861518;3027888	Q9UPP1;O43426
C9279FD	1460	3027888	O43426	2861518;3027888	Q9UPP1;O43426
C9279FD	1461	2861077	Q9H2Y7	2861077	Q9H2Y7
C9279FD	1462	2889036	Q9H845	2889036	Q9H845
C9279FD	1463	2858402	O95619	2858402	O95619
C9279FD	1464	2859596	Q07817	2859596	Q07817
C9279FD	1465	2954653	Q15527	2954653	Q15527
C9279FD	1466	2954704	Q5T1M5	2954704	Q5T1M5
C9279FD	1467	2955194	Q9ULW0	2955194	Q9ULW0
C9279FD	1468	2955043	Q9H098	2955043	Q9H098
C9279FD	1469	2955166	Q9UGU0	2955166;3028657	Q9UGU0;P02753
C9279FD	1469	3028657	P02753	2955166;3028657	Q9UGU0;P02753
C9279FD	1470	2888958	Q6IEG0	2888958	Q6IEG0
C9279FD	1471	2858270	O75164	2858270	O75164
C9279FD	1472	2861967	Q8N3F8	2861967	Q8N3F8
C9279FD	1473	2904103	P07948	2904103	P07948
C9279FD	1474	2861614	Q9Y4B4	2861614;3024101	Q9Y4B4;Q56NI9
C9279FD	1474	3024101	Q56NI9	2861614;3024101	Q9Y4B4;Q56NI9
C9279FD	1475	3455381	O95248	3455381	O95248
C9279FD	1476	2954678	Q3L8U1	2954678	Q3L8U1
C9279FD	1477	2861734	O95684	2861734	O95684
C9279FD	1478	2860591	Q92791	2860591	Q92791
C9279FD	1479	2954448	P17544	2954448	P17544
C9279FD	1480	2859975	Q49A88	2859975	Q49A88
C9279FD	1481	2954812	Q8IWZ3	2954812;2954852	Q8IWZ3;Q8NEF9
C9279FD	1481	2954852	Q8NEF9	2954812;2954852	Q8IWZ3;Q8NEF9
C9279FD	1482	2955655	Q92974	2955655	Q92974
C9279FD	1483	2858310	O75648	2858310	O75648
C9279FD	1484	2903814	Q96EA4	2903814	Q96EA4
C9279FD	1485	2888931	Q0VDF9	2888931	Q0VDF9
C9279FD	1486	2954370	O94763	2954370	O94763
C9279FD	1487	2955543	Q03001	2955543	Q03001
C9279FD	1488	2903934	Q9HAF1	2903934	Q9HAF1
C9279FD	1489	2954694	Q5JTJ3	2954694	Q5JTJ3
C9279FD	1490	2954585	Q08378	2954585	Q08378
C9279FD	1491	2860107	Q6FIF0	2860107	Q6FIF0
C9279FD	1492	2903989	Q9NZ08	2903989	Q9NZ08
C9279FD	1493	2880347	Q9P2G1	2880347	Q9P2G1
C9279FD	1494	2954961	Q96N64	2954961	Q96N64
C9279FD	1495	3024178	P00533	3024178	P00533
C9279FD	1496	3027057	O60826	3027057	O60826
C9279FD	1497	2861491	Q9ULI0	2861491	Q9ULI0
C9279FD	1498	2903956	Q9NQZ2	2903956	Q9NQZ2
C9279FD	1499	2955715	Q9NUJ3	2955715	Q9NUJ3
C9279FD	1500	2903453	P54278	2903453	P54278
C9279FD	1501	2861439	Q9UHK0	2861439	Q9UHK0
C9279FD	1502	2955130	Q9NXV6	2955130	Q9NXV6
C9279FD	1503	3029574	Q05932	3029574	Q05932
C9279FD	1504	2859473	P69849	2859473;2859840;2860020	P69849;Q15155;Q5JPE7
C9279FD	1505	2859038	P38936	2859038;3456037	P38936;Q9H8M5
C9279FD	1505	3456037	Q9H8M5	2859038;3456037	P38936;Q9H8M5
C9279FD	1506	2860227	Q7L7V1	2860227	Q7L7V1
C9279FD	1507	2860406	Q8N8N7	2860406	Q8N8N7
C9279FD	1508	3027411	Q9Y6N5	3027411	Q9Y6N5
C9279FD	1509	2954321	O43181	2954321	O43181
C9279FD	1510	2955515	P24386	2955515	P24386
C9279FD	1511	3028089	Q8IVH8	3028089	Q8IVH8
C9279FD	1512	2880332	Q9H7E2	2880332	Q9H7E2
C9279FD	1513	2904048	Q9UQN3	2904048;3027436	Q9UQN3;O60566
C9279FD	1513	3027436	O60566	2904048;3027436	Q9UQN3;O60566
C9279FD	1514	2955143	Q9P0U3	2955143;2955614	Q9P0U3;Q8IUI8
C9279FD	1514	2955614	Q8IUI8	2955143;2955614	Q9P0U3;Q8IUI8
C9279FD	1515	2903647	Q6PK04	2903647	Q6PK04
C9279FD	1516	2860995	Q9BYZ2	2860995	Q9BYZ2
C9279FD	1517	2859562	Q03426	2859562	Q03426
C9279FD	1518	2861975	Q8ND24	2861975	Q8ND24
C9279FD	1519	3028385	Q01804	3028385	Q01804
C9279FD	1520	3456301	Q8N3E9	3456301	Q8N3E9
C9279FD	1521	2860040	Q5SRE7	2860040	Q5SRE7
C9279FD	1522	2954695	Q5JTZ9	2954695	Q5JTZ9
C9279FD	1523	2955245	Q9Y608	2955245;2955400	Q9Y608;Q9BRD0
C9279FD	1523	2955400	Q9BRD0	2955245;2955400	Q9Y608;Q9BRD0
C9279FD	1524	2858283	O75382	2858283	O75382
C9279FD	1525	2955125	Q9NWU1	2955125	Q9NWU1
C9279FD	1526	2954664	Q16698	2954664	Q16698
C9279FD	1527	2954981	Q9BQP7	2954981	Q9BQP7
C9279FD	1528	2888909	P35226	2888909	P35226
C9279FD	1529	2955055	Q9H2K8	2955055	Q9H2K8
C9279FD	1530	2861441	Q9UHL9	2861441	Q9UHL9
C9279FD	1531	2861484	Q9UKW4	2861484	Q9UKW4
C9279FD	1532	2955812	Q6ULP2	2955812	Q6ULP2
C9279FD	1533	2860049	Q5T5U3	2860049	Q5T5U3
C9279FD	1534	2860083	Q63ZY3	2860083;2955295	Q63ZY3;P30533
C9279FD	1534	2955295	P30533	2860083;2955295	Q63ZY3;P30533
C9279FD	1535	3455707	Q14BN4	3455707	Q14BN4
C9279FD	1536	2880203	P11171	2880203	P11171
C9279FD	1537	2888902	P21675	2888902	P21675
C9279FD	1538	2859025	P36956	2859025	P36956
C9279FD	1539	2903636	Q6BDS2	2903636;3023892	Q6BDS2;Q8TF46
C9279FD	1539	3023892	Q8TF46	2903636;3023892	Q6BDS2;Q8TF46
C9279FD	1540	2858220	O60337	2858220	O60337
C9279FD	1541	2954786	Q7Z7F0	2954786	Q7Z7F0
C9279FD	1542	2955740	Q9Y324	2955740	Q9Y324
C9279FD	1543	2860695	Q96EY4	2860695;2955534	Q96EY4;P50402
C9279FD	1543	2955534	P50402	2860695;2955534	Q96EY4;P50402
C9279FD	1544	2860819	Q99442	2860819	Q99442
C9279FD	1545	2955619	Q8IZ21	2955619	Q8IZ21
C9279FD	1546	2903484	P82932	2903484	P82932
C9279FD	1547	2954296	O00268	2954296	O00268
C9279FD	1548	2955459	O00411	2955459	O00411
C9279FD	1549	2858617	P11277	2858617	P11277
C9279FD	1550	3027211	Q6PJG2	3027211	Q6PJG2
C9279FD	1551	2954555	P82094	2954555	P82094
C9279FD	1552	2859616	Q0VGL1	2859616	Q0VGL1
C9279FD	1553	4086863	P0DP23	4086863	P0DP23
C9279FD	1554	2954361	O75683	2954361	O75683
C9279FD	1555	2954929	Q96EK9	2954929	Q96EK9
C9279FD	1556	3027467	P15923	3027467	P15923
C9279FD	1557	2955484	O94916	2955484	O94916
C9279FD	1558	2954531	P55789	2954531;4086907	P55789;Q92667
C9279FD	1558	4086907	Q92667	2954531;4086907	P55789;Q92667
C9279FD	1559	2861349	Q9NZJ4	2861349;2955212	Q9NZJ4;Q9Y2H0
C9279FD	1559	2955212	Q9Y2H0	2861349;2955212	Q9NZJ4;Q9Y2H0
C9279FD	1560	2955054	Q9H1Y0	2955054	Q9H1Y0
C9279FD	1561	3027866	Q9P1Y6	3027866;3028888	Q9P1Y6;P49441
C9279FD	1561	3028888	P49441	3027866;3028888	Q9P1Y6;P49441
C9279FD	1562	2860950	Q9BVM2	2860950	Q9BVM2
C9279FD	1563	2880277	Q8IUG5	2880277	Q8IUG5
C9279FD	1564	2954640	Q14966	2954640	Q14966
C9279FD	1565	2955304	P78337	2955304	P78337
C9279FD	1566	2955473	O75122	2955473	O75122
C9279FD	1567	2954902	Q969K3	2954902	Q969K3
C9279FD	1568	2861522	Q9UPV0	2861522	Q9UPV0
C9279FD	1569	2903894	Q9BWT6	2903894	Q9BWT6
C9279FD	1570	2903318	O95251	2903318	O95251
C9279FD	1571	2862124	Q9UHW5	2862124	Q9UHW5
C9279FD	1572	2955634	Q8NEZ4	2955634;3456003	Q8NEZ4;O95466
C9279FD	1572	3456003	O95466	2955634;3456003	Q8NEZ4;O95466
C9279FD	1573	2861194	Q9NNX1	2861194;3456171	Q9NNX1;Q5T011
C9279FD	1573	3456171	Q5T011	2861194;3456171	Q9NNX1;Q5T011
C9279FD	1574	2954612	Q13541	2954612	Q13541
C9279FD	1575	2955226	Q9Y3D3	2955226	Q9Y3D3
C9279FD	1576	2861239	Q9NRX1	2861239	Q9NRX1
C9279FD	1577	2859996	Q567U6	2859996	Q567U6
C9279FD	1578	3047130	Q96KN7	3047130	Q96KN7
C9279FD	1579	3023606	Q2LD37	3023606	Q2LD37
C9279FD	1580	2954478	P30042	2954478	P30042
C9279FD	1581	3455472	Q6IA69	3455472	Q6IA69
C9279FD	1582	3028281	Q96K58	3028281	Q96K58
C9279FD	1583	2859998	Q58EX7	2859998	Q58EX7
C9279FD	1584	2862052	Q9BVC5	2862052	Q9BVC5
C9279FD	1585	3028917	Q8N157	3028917	Q8N157
C9279FD	1586	3023832	P26006	3023832	P26006
C9279FD	1587	2954843	Q8NAF0	2954843	Q8NAF0
C9279FD	1588	2955579	Q5JRA6	2955579	Q5JRA6
C9279FD	1589	3027507	P50895	3027507	P50895
C9279FD	1590	2954680	Q3SY69	2954680	Q3SY69
C9279FD	1591	4552988	O00471	4552988	O00471
C9279FD	1592	3023446	P41970	3023446	P41970
C9279FD	1593	2955127	Q9NX63	2955127;2955690	Q9NX63;Q9H0G5
C9279FD	1593	2955690	Q9H0G5	2955127;2955690	Q9NX63;Q9H0G5
C9279FD	1594	2955702	Q9HAW4	2955702	Q9HAW4
C9279FD	1595	3027102	P21953	3027102	P21953
C9279FD	1596	2954747	Q6T4R5	2954747	Q6T4R5
C9279FD	1597	2904060	Q9Y4K4	2904060	Q9Y4K4
C9279FD	1598	3052621	Q9UPU7	3052621	Q9UPU7
C9279FD	1599	3023675	Q9UK97	3023675	Q9UK97
C9279FD	1600	2904059	Q9Y4D8	2904059	Q9Y4D8
C9279FD	1601	3456274	Q8N3J2	3456274	Q8N3J2
C9279FD	1602	2858756	P19447	2858756	P19447
C9279FD	1603	3027146	Q12830	3027146	Q12830
C9279FD	1604	2860203	Q70SY1	2860203;2955367	Q70SY1;Q8N4Q1
C9279FD	1604	2955367	Q8N4Q1	2860203;2955367	Q70SY1;Q8N4Q1
C9279FD	1605	2880280	Q8IYE0	2880280;3027948	Q8IYE0;Q7Z401
C9279FD	1605	3027948	Q7Z401	2880280;3027948	Q8IYE0;Q7Z401
C9279FD	1606	2954655	Q15628	2954655	Q15628
C9279FD	1607	4552986	L0R819	4552986	L0R819
C9279FD	1608	3027294	Q96CW6	3027294	Q96CW6
C9279FD	1609	2955819	Q7Z6B0	2955819	Q7Z6B0
C9279FD	1610	2954323	O43318	2954323	O43318
C9279FD	1611	2954746	Q6QNY0	2954746	Q6QNY0
C9279FD	1612	4088412	Q7Z392	4088412	Q7Z392
C9279FD	1613	2861646	Q9Y5W7	2861646	Q9Y5W7
C9279FD	1614	4553717	Q8N612	4553717	Q8N612
C9279FD	1615	2954721	Q6IQ49	2954721	Q6IQ49
C9279FD	1616	3455354	O15054	3455354	O15054
C9279FD	1617	3028210	P98174	3028210;3029177	P98174;Q5T5X7
C9279FD	1617	3029177	Q5T5X7	3028210;3029177	P98174;Q5T5X7
C9279FD	1618	4553083	P50616	4553083	P50616
C9279FD	1619	3029233	Q15311	3029233	Q15311
C9279FD	1620	2954624	Q14197	2954624	Q14197
C9279FD	1621	3027080	P05165	3027080	P05165
C9279FD	1622	3052580	P51687	3052580	P51687
C9279FD	1623	2860379	Q8N434	2860379	Q8N434
C9279FD	1624	3027882	A1L390	3027882	A1L390
C9279FD	1625	2955264	O75330	2955264	O75330
C9279FD	1626	3027197	Q5VWN6	3027197;3028846	Q5VWN6;Q9H3N1
C9279FD	1626	3028846	Q9H3N1	3027197;3028846	Q5VWN6;Q9H3N1
C9279FD	1627	2954351	O75208	2954351	O75208
C9279FD	1628	3028235	Q5T8I3	3028235;3052522	Q5T8I3;O95271
C9279FD	1628	3052522	O95271	3028235;3052522	Q5T8I3;O95271
C9279FD	1629	3027053	O43716	3027053	O43716
C9279FD	1630	3023681	Q9Y4E6	3023681	Q9Y4E6
C9279FD	1631	2955013	Q9BVS5	2955013	Q9BVS5
C9279FD	1632	3023722	Q16626	3023722	Q16626
C9279FD	1633	2860199	Q6ZWJ1	2860199	Q6ZWJ1
C9279FD	1634	3028839	Q9BV73	3028839	Q9BV73
C9279FD	1635	2954731	Q6P161	2954731	Q6P161
C9279FD	1636	4553091	Q13423	4553091	Q13423
C9279FD	1637	3027572	Q6ZW49	3027572	Q6ZW49
C9279FD	1638	2858462	P02771	2858462	P02771
C9279FD	1639	2955643	Q8WUY1	2955643;3028722	Q8WUY1;Q8TB61
C9279FD	1639	3028722	Q8TB61	2955643;3028722	Q8WUY1;Q8TB61
C9279FD	1640	2955019	Q9BXV9	2955019	Q9BXV9
C9279FD	1641	2903813	Q96DX4	2903813	Q96DX4
C9279FD	1642	3023557	Q9P219	3023557	Q9P219
C9279FD	1643	2858801	P22694	2858801	P22694
C9279FD	1644	2860668	Q96C34	2860668	Q96C34
C9279FD	1645	3028736	Q96HY6	3028736	Q96HY6
C9279FD	1646	3028481	Q13586	3028481	Q13586
C9279FD	1647	2860597	Q92871	2860597	Q92871
C9279FD	1648	2858523	P07205	2858523	P07205
C9279FD	1649	3028124	Q9BV40	3028124	Q9BV40
C9279FD	1650	3029524	Q13480	3029524;3455718	Q13480;Q86XD8
C9279FD	1650	3455718	Q86XD8	3029524;3455718	Q13480;Q86XD8
C9279FD	1651	2858269	O75157	2858269	O75157
C9279FD	1652	2955607	Q86UD0	2955607	Q86UD0
C9279FD	1653	3027273	Q8WY91	3027273	Q8WY91
C9279FD	1654	2954421	P08779	2954397;2954421;2954437;2954454	P02533;P08779;P13646;P19012
C9279FD	1655	2903376	P14209	2903376;3027682	P14209;Q9UIQ6
C9279FD	1655	3027682	Q9UIQ6	2903376;3027682	P14209;Q9UIQ6
C9279FD	1656	4553060	Q9Y4K1	4553060	Q9Y4K1
C9279FD	1657	2904248	Q9NWB6	2904248	Q9NWB6
C9279FD	1658	2954636	Q147X3	2903393;2954636;3027893	P20336;Q147X3;O95716
C9279FD	1658	3027893	O95716	2903393;2954636;3027893	P20336;Q147X3;O95716
C9279FD	1659	2860496	Q8TC59	2860496;3028036	Q8TC59;P07902
C9279FD	1659	3028036	P07902	2860496;3028036	Q8TC59;P07902
C9279FD	1660	4086930	Q9Y4D7	4086930	Q9Y4D7
C9279FD	1661	2903998	Q9P035	2903998	Q9P035
C9279FD	1662	4553009	P98155	4553009	P98155
C9279FD	1663	2889017	Q96ST8	2889017	Q96ST8
C9279FD	1664	2860074	Q5VWJ9	2860074;3027675	Q5VWJ9;Q9NYQ6
C9279FD	1664	3027675	Q9NYQ6	2860074;3027675	Q5VWJ9;Q9NYQ6
C9279FD	1665	4086848	O94761	4086848	O94761
C9279FD	1666	3027044	O14782	3027044	O14782
C9279FD	1667	2954432	P10746	2954432	P10746
C9279FD	1668	2955578	Q5HYK3	2955578	Q5HYK3
C9279FD	1669	2860890	Q9BRL6	2860890	Q9BRL6
C9279FD	1670	3028799	Q58A45	3028799;4553052	Q58A45;Q9P107
C9279FD	1670	4553052	Q9P107	3028799;4553052	Q58A45;Q9P107
C9279FD	1671	3023801	O43310	3023801	O43310
C9279FD	1672	3028320	Q9Y4F5	3028320	Q9Y4F5
C9279FD	1673	2860789	Q96QE3	2860789	Q96QE3
C9279FD	1674	2903260	O15182	2903260	O15182
C9279FD	1675	3028770	O75864	3028770	O75864
C9279FD	1676	3024093	Q02224	3024093	Q02224
C9279FD	1677	2955229	Q9Y3S1	2955229	Q9Y3S1
C9279FD	1678	3027291	Q96CB8	3027291	Q96CB8
C9279FD	1679	2955741	Q9Y388	2955741	Q9Y388
C9279FD	1680	3456161	O75154	3456161	O75154
C9279FD	1681	2861741	P02765	2861741	P02765
C9279FD	1682	3028628	Q9NY15	3028628	Q9NY15
C9279FD	1683	3028099	Q8NBL1	3028099	Q8NBL1
C9279FD	1684	4553236	Q14114	4553236	Q14114
C9279FD	1685	3028943	Q9H9C1	3028943	Q9H9C1
C9279FD	1686	3023543	Q9BZA8	3023542;3023543	Q9BZA7;Q9BZA8
C9279FD	1687	3029372	Q9BUG6	3029372;3047076;4553619;4553624	Q9BUG6;A6NJL1;A6NGD5;P0CG00
C9279FD	1688	3023760	Q8N4C6	3023760	Q8N4C6
C9279FD	1689	3023619	Q63HK5	3023619	Q63HK5
C9279FD	1690	2904043	Q9UNK0	2904043	Q9UNK0
C9279FD	1691	3023454	P54646	3023454	P54646
C9279FD	1692	2955383	Q96A19	2955383	Q96A19
C9279FD	1693	3028442	Q9HBL7	3028442	Q9HBL7
C9279FD	1694	2955651	Q92673	2955651	Q92673
C9279FD	1695	2955157	Q9UDT6	2955157	Q9UDT6
C9279FD	1696	4553315	Q8NG76	4553315	Q8NG76
C9279FD	1697	3029302	Q86VV8	3029302	Q86VV8
C9279FD	1698	3028843	Q9BY12	3028843	Q9BY12
C9279FD	1699	4086954	Q9NX05	4086954;4554334	Q9NX05;Q5IJ48
C9279FD	1699	4554334	Q5IJ48	4086954;4554334	Q9NX05;Q5IJ48
C9279FD	1700	2955030	Q9BZD3	2955030;3027898	Q9BZD3;P0CAP2
C9279FD	1701	4553548	A6NFQ2	4553548	A6NFQ2
C9279FD	1702	2955501	P12931	2955501	P12931
C9279FD	1703	3028402	Q6UW78	3028402	Q6UW78
C9279FD	1704	3028368	O15320	2880177;3028368;3028427;4552985;4552996;4553021;4553024	A4FU28;O15320;Q96PC5;A4D2H0;P0CG41;Q86UF2;Q8IX94
C9279FD	1705	3027695	Q9Y2Z9	3027695	Q9Y2Z9
C9279FD	1706	3029353	P81605	3029353	P81605
C9279FD	1707	2858064	O00522	2858064	O00522
C9279FD	1708	4553442	Q9Y6X8	4553442	Q9Y6X8
C9279FD	1709	2955409	Q9C086	2955409	Q9C086
C9279FD	1710	3028415	Q8TC76	3028415	Q8TC76
C9279FD	1711	3028150	Q9Y2W6	3028150	Q9Y2W6
C9279FD	1712	3511185	Q8IYT4	3511185	Q8IYT4
C9279FD	1713	3027998	Q9H825	3027998	Q9H825
C9279FD	1714	2880252	Q5TCZ1	2880252	Q5TCZ1
C9279FD	1715	4553475	Q8N5C7	4553475	Q8N5C7
C9279FD	1716	2955121	Q9NW75	2955121	Q9NW75
C9279FD	1717	3027063	O94806	3027063	O94806
C9279FD	1718	4553626	P26572	4553626	P26572
C9279FD	1719	3028754	Q9NZM4	3028754	Q9NZM4
C9279FD	1720	4553637	Q9HB58	4553637	Q9HB58
C9279FD	1721	4553135	Q9NX95	4553135	Q9NX95
C9279FD	1722	3028482	Q13637	3028482	Q13637
C9279FD	1723	3029066	Q9UGM3	3029066	Q9UGM3
C9279FD	1724	4553642	Q9Y219	4553642	Q9Y219
C9279FD	1725	4553641	Q9UBU7	4553641	Q9UBU7
C9279FD	1726	2954509	P49747	2954509	P49747
C9279FD	1727	4554053	P43005	4554053	P43005
C9279FD	1728	4552995	P02679	4552995	P02679
C9279FD	1729	3029544	Q8TD31	3029544	Q8TD31
C9279FD	1730	4553630	Q2M385	4553630	Q2M385
C9279FD	1731	2954420	P08631	2954420	P08631
C9279FD	1732	4553636	Q9H2V7	4553636	Q9H2V7
C9279FD	1733	4553635	Q96KG7	4553635	Q96KG7
C9279FD	1734	4553778	O75570	4553778	O75570
C9279FD	1735	3029083	P24821	3029083	P24821
C9279FD	1736	3023812	O75762	3023812	O75762
C9279FD	1737	4553627	P32238	4553627	P32238
C9279FD	1738	4553974	Q14896	4553974	Q14896
C9279FD	1739	4553388	Q16206	4553388	Q16206
C9279FD	1740	2862022	Q96FT9	2862022	Q96FT9
C9279FD	1741	3046909	Q16584	3046909	Q16584
C9279FD	1742	4553640	Q9NX94	4553640	Q9NX94
C9279FD	1743	3029531	Q6P4F1	3029531	Q6P4F1
C9279FD	1744	2903747	Q8NEM1	2903747	Q8NEM1
C9279FD	1745	4553026	Q8N131	4553026	Q8N131
C9279FD	1746	4554319	P32926	4554319	P32926
C9279FD	1747	3029359	Q5T3U5	3029359	Q5T3U5
C9279FD	1748	4553783	Q8N6Y0	4553783	Q8N6Y0
C9279FD	1749	3028263	Q8TE04	3028263	Q8TE04
C9279FD	1750	2903762	Q8TED9	2903762	Q8TED9
C9279FD	1751	3028899	Q4LDG9	3028899	Q4LDG9
C9279FD	1752	4553967	E5RJM6	4553967	E5RJM6
C9279FD	1753	3028711	Q8N2S1	3028711	Q8N2S1
C9279FD	1754	4553639	Q9NQ35	4553639	Q9NQ35
C9279FD	1755	4554444	Q9Y6W6	4554444	Q9Y6W6
C9279FD	1756	3028121	Q99611	3028121	Q99611
C9279FD	1757	4553634	Q8TEQ0	4553632;4553634	Q8IUI4;Q8TEQ0
C9279FD	1758	4553622	P09327	4553622	P09327
C9279FD	1759	4554443	Q9Y5X5	4554443	Q9Y5X5
C9279FD	1760	3027723	O15015	3027723	O15015
C9279FD	1761	4553638	Q9HCY8	4553638	Q9HCY8
C9279FD	1762	4553628	Q02846	4553628	Q02846
C9279FD	1763	2954417	P08319	2954417	P08319
C9279FD	1764	4553629	Q16553	4553629	Q16553
C9279FD	1765	4553786	Q96MM7	4553786	Q96MM7
C9279FD	1766	4553620	O75363	4553620	O75363
C9279FD	1767	3028858	A4D2B0	3028858	A4D2B0
C9279FD	1768	2904237	Q9HB89	2904237	Q9HB89
C9279FD	1769	4553623	P0C851	4553623	P0C851
C9279FD	1770	4553625	P20138	4553625	P20138
C9279FD	1771	4553617	A0A1B0GUU1	4553617	A0A1B0GUU1
C9279FD	1772	4553631	Q7RTY3	4553631	Q7RTY3
C9279FD	1773	4553633	Q8NGK0	4553633	Q8NGK0
C9279FD	1774	4553618	A1L453	4553618	A1L453
C9279FD	1775	3456193	P83110	3456193	P83110
C9280FD	1	2859614	Q09666	2859614	Q09666
C9280FD	2	2859839	Q15149	2859839	Q15149
C9280FD	3	2859001	P35579	2859001;2860246	P35579;Q7Z406
C9280FD	4	2859734	Q13813	2859734	Q13813
C9280FD	5	2859534	Q01082	2859534	Q01082
C9280FD	6	2858635	P12270	2858635	P12270
C9280FD	7	2859002	P35580	2859002	P35580
C9280FD	8	2858552	P08670	2858198;2858409;2858552;2858631;2858651;2858664;2858725;2859065;2859487;2859488;2859539;2859780;2860080;2861244;2903722	O43790;O95678;P08670;P12035;P13647;P14136;P17661;P41219;P78385;P78386;Q01546;Q14533;Q5XKE5;Q9NSB2;Q8N1N4
C9280FD	9	2860323	Q8IVF2	2860323	Q8IVF2
C9280FD	10	2858693	P15924	2858693	P15924
C9280FD	11	2859322	P58107	2859322	P58107
C9280FD	12	2858781	P21333	2858781	P21333
C9280FD	13	2954381	O95359	2954381	O95359
C9280FD	14	2858941	P30622	2858941	P30622
C9280FD	15	2859164	P49454	2859164	P49454
C9280FD	16	2859181	P49792	2858005;2858585;2858586;2859181;2860242	A6NKT7;P0DJD0;P0DJD1;P49792;Q7Z3J3
C9280FD	17	2858545	P08238	2858545;2860001;2860002;2860003	P08238;Q58FF7;Q58FF8;Q58FG0
C9280FD	18	2858281	O75369	2858281;2859774	O75369;Q14315
C9280FD	19	2861613	Q9Y490	2861613	Q9Y490
C9280FD	20	2858739	P18206	2858739	P18206
C9280FD	21	2858459	P02545	2858459	P02545
C9280FD	22	2858193	O43707	2858193;2861830	O43707;Q08043
C9280FD	23	2955033	Q9C0C2	2955033	Q9C0C2
C9280FD	24	2859126	P46940	2859126	P46940
C9280FD	25	2859769	Q14204	2859769	Q14204
C9280FD	26	2904144	Q13439	2904144	Q13439
C9280FD	27	2858535	P07900	2858535;2859785	P07900;Q14568
C9280FD	28	2860070	Q5VTR2	2860070	Q5VTR2
C9280FD	29	2954648	Q15075	2954648	Q15075
C9280FD	30	2888933	Q12888	2888933	Q12888
C9280FD	31	2858988	P34932	2858988	P34932
C9280FD	32	2858504	P05787	2858458;2858504;2859147	P02538;P05787;P48668
C9280FD	33	2859768	Q14203	2859768	Q14203
C9280FD	34	2903557	Q14980	2903557	Q14980
C9280FD	35	2859461	P67936	2859461	P67936
C9280FD	36	2858649	P13639	2858649	P13639
C9280FD	37	2858533	P07814	2858533	P07814
C9280FD	38	2859800	Q14683	2859800	Q14683
C9280FD	39	2858769	P20700	2858769	P20700
C9280FD	40	2859560	Q03252	2859560	Q03252
C9280FD	41	2955200	Q9UPN3	2955200	Q9UPN3
C9280FD	42	2858538	P07951	2858538	P07951
C9280FD	43	2858606	P10809	2858606	P10809
C9280FD	44	2858513	P06733	2858513	P06733
C9280FD	45	2859291	P55072	2859291	P55072
C9280FD	46	2859493	P78527	2859493	P78527
C9280FD	47	2858607	P11021	2858607	P11021
C9280FD	48	2858975	P33176	2858975;2954593	P33176;Q12840
C9280FD	49	2858385	O95347	2858385	O95347
C9280FD	50	2903294	O75116	2903294	O75116
C9280FD	51	2860023	Q5JSH3	2860023	Q5JSH3
C9280FD	52	2858772	P20810	2858772	P20810
C9280FD	53	2903350	P06753	2903350	P06753
C9280FD	54	3023719	Q14789	3023719	Q14789
C9280FD	55	2861429	Q9UHB6	2861429	Q9UHB6
C9280FD	56	2860213	Q7KZ85	2860213	Q7KZ85
C9280FD	57	2859156	P49321	2859156	P49321
C9280FD	58	2861250	Q9NTJ3	2861250	Q9NTJ3
C9280FD	59	2860598	Q92878	2860598	Q92878
C9280FD	60	2861351	Q9NZM1	2861351	Q9NZM1
C9280FD	61	2860085	Q641Q2	2860085	Q641Q2
C9280FD	62	2861619	Q9Y4E1	2861619;2954700	Q9Y4E1;Q5SRD0
C9280FD	63	2858526	P07355	2858007;2858526	A6NMY6;P07355
C9280FD	64	2859157	P49327	2859157	P49327
C9280FD	65	2860348	Q8IY81	2860348	Q8IY81
C9280FD	66	2861531	Q9UQE7	2861531	Q9UQE7
C9280FD	67	2859521	Q00341	2859521	Q00341
C9280FD	68	2859167	P49588	2859167	P49588
C9280FD	69	2858162	O43290	2858162	O43290
C9280FD	70	2858859	P27816	2858859	P27816
C9280FD	71	2858043	O00267	2858043	O00267
C9280FD	72	2858640	P12814	2858640;2859004	P12814;P35609
C9280FD	73	2954284	A0MZ66	2954284	A0MZ66
C9280FD	74	2860573	Q92614	2860573	Q92614
C9280FD	75	2859957	Q32MZ4	2859957	Q32MZ4
C9280FD	76	2860214	Q7KZF4	2860214	Q7KZF4
C9280FD	77	2859810	Q14839	2859810;2903761	Q14839;Q8TDI0
C9280FD	78	2858302	O75533	2858302	O75533
C9280FD	79	2859274	P54577	2859274	P54577
C9280FD	80	2858674	P14868	2858674	P14868
C9280FD	81	2858762	P20042	2858762	P20042
C9280FD	82	2859176	P49736	2859176	P49736
C9280FD	83	2861542	Q9Y266	2861542	Q9Y266
C9280FD	84	2858797	P22314	2858797	P22314
C9280FD	85	2858303	O75534	2858303	O75534
C9280FD	86	2903420	P40222	2903420	P40222
C9280FD	87	2858540	P08133	2858540	P08133
C9280FD	88	2861065	Q9H2G2	2861065	Q9H2G2
C9280FD	89	2955668	Q96K76	2955668	Q96K76
C9280FD	90	2861870	Q15643	2861870	Q15643
C9280FD	91	2954506	P48681	2954506	P48681
C9280FD	92	2858753	P19338	2858753	P19338
C9280FD	93	2858668	P14618	2858668;2858940	P14618;P30613
C9280FD	94	2858250	O60841	2858250	O60841
C9280FD	95	2860215	Q7L014	2860215	Q7L014
C9280FD	96	2859700	Q13435	2859700	Q13435
C9280FD	97	2858826	P25205	2858826	P25205
C9280FD	98	2859386	P62258	2859386	P62258
[truncated: 272,600+ more rows]

## Sheet: Protein quantification
Proteins	Gene_name	Clones(+) / U2OS(+)	Clones(+) / U2OS(+)	Clones(+) / U2OS(+)	Clones(+) / U2OS(+)	Clones(+) / U2OS(+)
		Ratio	Log2_ratio	p-value	CV_(%)	Peptides_used_for_quantification_(across_all_samples)
Q09666	AHNAK	1.23239	0.301463	4.78356e-40	7.14673	8560
Q15149	PLEC	0.928405	-0.107174	6.77065e-05	20.7711	4866
Q13813	SPTAN1	1.27031	0.345185	7.52948e-25	8.96106	3227
Q01082	SPTBN1	1.23112	0.299973	3.73548e-17	10.7925	3168
P58107	EPPK1	0.69411	-0.526765	2.16238e-49	6.20873	2737
P35579	MYH9	0.721157	-0.471615	5.72516e-26	8.71586	2686
P21333	FLNA	1.09168	0.126549	0.0170621	31.6042	2643
P49327	FASN	0.802385	-0.317634	8.24195e-12	12.9555	2613
P31327	CPS1	1.27661	0.352321	1.15755e-11	13.0425	2425
P08670	VIM	0.679855	-0.5567	1.75752e-20	9.67411	2421
Q14204	DYNC1H1	1.39858	0.483968	9.16266e-33	7.74467	2388
P12270	TPR	0.936188	-0.09513	0.0402938	35.676	2331
P55072	VCP	0.974925	-0.0366369	0.601009	108.799	2213
P07814	EPRS1	0.991233	-0.0127043	0.892963	344.202	1974
P15924	DSP	0.925122	-0.112285	0.126235	45.2368	1944
O75369	FLNB	0.730978	-0.4521	1.91753e-22	9.30614	1922
O43707	ACTN4	0.954659	-0.0669422	0.35825	69.0675	1894
P13639	EEF2	0.8371	-0.256527	0.00137927	24.8347	1889
Q9Y490	TLN1	1.04735	0.0667493	0.161424	48.7887	1801
P11021	HSPA5	0.994826	-0.00748349	0.948547	692.489	1760
P46940	IQGAP1	1.09255	0.127702	0.0224499	32.786	1708
P10809	HSPD1	0.822583	-0.281767	0.000201394	21.8796	1680
P42704	LRPPRC	0.998145	-0.00267897	0.981749	2041.53	1658
Q7KZF4	SND1	1.20437	0.268277	5.6234e-06	18.4552	1627
P06733	ENO1	0.74639	-0.421998	6.91223e-05	20.5953	1600
P14625	HSP90B1	1.39793	0.48329	4.42376e-23	8.9924	1553
P05783	KRT18	0.848587	-0.236865	0.0407161	35.6421	1534
P19338	NCL	0.733209	-0.447703	1.4187e-05	19.0589	1533
Q00610	CLTC	1.26254	0.336324	2.45505e-07	16.5503	1532
P05787	KRT8	0.826026	-0.275742	0.00601787	28.0379	1516
P34932	HSPA4	0.860187	-0.217277	0.0066821	28.3622	1486
P14618	PKM	1.16271	0.21749	0.0241506	33.015	1428
P18206	VCL	1.14433	0.194509	0.00937447	29.3754	1425
P38646	HSPA9	1.05598	0.0785852	0.574361	103.152	1392
P07237	P4HB	1.47893	0.564558	4.23988e-11	13.1903	1386
P29401	TKT	0.695743	-0.523373	2.78695e-10	13.6515	1381
Q02790	FKBP4	0.930828	-0.103414	0.300519	62.183	1354
P53396	ACLY	0.87328	-0.195484	0.000385978	22.7339	1338
P12956	XRCC6	1.24341	0.314302	3.30289e-05	19.847	1315
P35580	MYH10	1.18079	0.239749	9.76706e-08	16.1032	1306
P02545	LMNA	0.987829	-0.0176674	0.899478	372.392	1300
Q13435	SF3B2	1.04007	0.056683	0.419154	76.8074	1299
P13010	XRCC5	0.950292	-0.0735573	0.451815	81.7402	1299
O75643	SNRNP200	1.02577	0.0367133	0.714145	147.763	1295
P22314	UBA1	1.24378	0.314733	1.00114e-16	10.5725	1293
P07900	HSP90AA1	1.04072	0.0575773	0.604776	109.866	1287
P78371	CCT2	0.836598	-0.257393	3.79354e-05	19.8731	1278
Q15029	EFTUD2	0.868232	-0.203847	0.00126447	24.6512	1259
Q6P2Q9	PRPF8	1.12625	0.17153	0.00368663	26.9002	1241
P06576	ATP5F1B	1.15462	0.207422	0.000388277	22.6684	1228
P08238	HSP90AB1	0.639271	-0.645501	2.53236e-14	11.3944	1227
P48643	CCT5	0.818024	-0.289786	0.000112389	21.0651	1224
Q92616	GCN1L1	1.12652	0.171869	0.00469556	27.4735	1218
P30101	PDIA3	1.05169	0.0727151	0.604756	109.835	1215
Q00341	HDLBP	0.975452	-0.0358579	0.60917	110.894	1215
Q14980	NUMA1	1.08516	0.117901	0.0433264	36.1007	1191
P49792	RANBP2	1.15634	0.209565	2.67025e-05	19.6512	1186
P11142	HSPA8	0.95907	-0.0602927	0.660886	125.634	1186
P49588	AARS1	0.950368	-0.0734416	0.455344	82.2111	1174
Q8WUM4	PDCD6IP	0.859211	-0.218916	0.0103011	29.6514	1166
P09874	PARP1	1.0399	0.0564445	0.443045	80.3332	1151
P08133	ANXA6	1.02666	0.0379635	0.732453	156.954	1147
P22626	HNRNPA2B1	1.02076	0.0296451	0.87554	300.644	1131
Q9P2J5	LARS1	1.11777	0.16063	0.00411227	27.1152	1130
Q08J23	NSUN2	0.989582	-0.0151091	0.88816	329.469	1115
Q08211	DHX9	1.19682	0.259201	6.20745e-05	20.4436	1112
P04406	GAPDH	0.842768	-0.246792	0.0426342	35.9482	1084
O60506	SYNCRIP	1.0195	0.0278585	0.857882	269.74	1051
Q99832	CCT7	0.902677	-0.147719	0.169102	49.4102	1046
O60841	EIF5B	1.19459	0.25651	0.000119434	21.2096	1035
P25705	ATP5F1A	0.965862	-0.0501105	0.703852	143.44	1013
P50990	CCT8	0.96833	-0.0464286	0.671429	129.692	1010
P06744	GPI	1.128	0.173767	0.0766215	40.1829	1003
Q8IVF2	AHNAK2	0.93923	-0.090449	0.186697	51.1497	999
P31939	ATIC	0.907986	-0.139258	0.130652	45.5827	994
O95359	TACC2	0.758195	-0.399359	3.69727e-12	12.585	992
P12814	ACTN1	1.05519	0.0775013	0.417885	76.5258	985
Q00839	HNRNPU	0.985625	-0.0208895	0.895486	352.689	979
P00966	ASS1	0.726198	-0.461566	1.49426e-07	16.0591	977
Q9Y4L1	HYOU1	1.23506	0.304582	2.67098e-06	17.8219	977
P43243	MATR3	1.05921	0.082987	0.402658	74.4256	950
Q9UQE7	SMC3	0.992067	-0.01149	0.925645	483.734	942
P45974	USP5	1.10821	0.148229	0.0867848	41.2516	938
Q15393	SF3B3	1.04935	0.0694991	0.470619	84.6196	926
Q04637	EIF4G1	0.934778	-0.0973036	0.308159	63.005	926
P08758	ANXA5	1.07422	0.103289	0.385233	72.3036	922
Q16531	DDB1	1.10998	0.150529	0.149446	47.5338	913
P41252	IARS1	1.20852	0.273238	8.05528e-06	18.6166	896
P11586	MTHFD1	1.09433	0.130044	0.138829	46.4291	890
Q14697	GANAB	1.31899	0.399434	7.15938e-08	15.8077	886
O00429	DNM1L	1.07336	0.102133	0.165977	49.1627	883
P33991	MCM4	0.765172	-0.386143	7.4336e-08	15.7614	883
Q9UPN3	MACF1	1.01235	0.0177152	0.848251	257.361	882
P61978	HNRNPK	0.945786	-0.0804138	0.497866	89.0092	874
P32754	HPD	1.33814	0.42023	4.21239e-07	16.7427	873
P50454	SERPINH1	1.44136	0.527428	1.29261e-11	12.7126	870
P13667	PDIA4	1.29236	0.370008	1.01517e-05	18.684	865
P23396	RPS3	0.773301	-0.370899	0.000297207	22.1967	863
P33993	MCM7	0.931423	-0.102491	0.115173	44.1655	861
P20700	LMNB1	0.987148	-0.0186614	0.88737	326.712	860
P53621	COPA	1.11282	0.154219	0.0190356	31.9359	857
P25205	MCM3	0.992739	-0.0105136	0.929317	506.662	854
O15067	PFAS	0.961179	-0.0571235	0.508904	90.7261	851
P52272	HNRNPM	1.00864	0.0124123	0.947553	682.846	850
P0DMV9	HSPA1B	0.899542	-0.152737	0.0684352	39.1438	844
Q13200	PSMD2	1.13064	0.177135	0.0334913	34.5902	839
P04083	ANXA1	0.778733	-0.3608	0.000547275	23.1344	838
P22102	GART	0.828082	-0.272155	0.000103827	20.9411	834
P31948	STIP1	0.942131	-0.0860006	0.412594	75.8559	827
Q01813	PFKP	0.768826	-0.379271	0.000132385	21.2454	821
Q9UQ35	SRRM2	1.13417	0.181637	0.0497178	36.8496	821
P78527	PRKDC	1.35307	0.436235	8.47456e-16	10.9976	821
P27816	MAP4	0.885903	-0.174779	0.0624912	38.5433	816
P17980	PSMC3	1.23106	0.299905	4.61882e-05	19.9905	814
P40939	HADHA	1.10355	0.142153	0.169344	49.4761	811
P49368	CCT3	0.954936	-0.0665239	0.425828	77.4578	807
P11498	PC	1.6121	0.688941	6.47195e-30	7.6861	807
Q92900	UPF1	1.12865	0.174604	0.0160781	31.2144	807
Q12905	ILF2	1.0676	0.0943685	0.352506	68.2526	803
P35998	PSMC2	1.31231	0.392105	8.81666e-06	18.5708	802
Q92841	DDX17	0.973093	-0.0393505	0.719734	150.291	802
P40227	CCT6A	0.846175	-0.240972	0.0222901	32.5328	800
O00231	PSMD11	1.18192	0.241137	0.00324307	26.4376	800
P08195	SLC3A2	1.1104	0.151078	0.284592	60.2982	798
O75533	SF3B1	1.01553	0.0222274	0.841521	247.025	798
Q14152	EIF3A	0.881474	-0.18201	0.0152123	30.9994	796
P17844	DDX5	0.924641	-0.113034	0.235774	55.4722	789
Q92598	HSPH1	0.843048	-0.246313	0.00704839	28.3958	785
P36776	LONP1	0.877257	-0.188929	0.0466009	36.4462	782
Q14203	DCTN1	1.12867	0.174623	0.0100831	29.5383	781
O00267	SUPT5H	0.961836	-0.0561376	0.628438	115.94	780
P50991	CCT4	0.870846	-0.19951	0.113055	43.864	780
Q12906	ILF3	1.03409	0.0483677	0.729969	155.366	779
P15311	EZR	0.848171	-0.237573	0.126642	45.1233	770
Q99459	CDC5L	0.939179	-0.0905282	0.25236	57.2069	767
P49915	GMPS	0.854359	-0.227085	0.00615888	28.0554	765
P08729	KRT7	1.02366	0.0337408	0.879084	308.383	762
P30041	PRDX6	1.03785	0.0536019	0.703852	143.422	761
P27708	CAD	0.962199	-0.0555923	0.593163	106.88	761
P49736	MCM2	0.921883	-0.117344	0.106327	43.2025	759
P36578	RPL4	0.896498	-0.157628	0.142956	46.845	759
Q7KZ85	SUPT6H	1.02983	0.0424059	0.58718	105.765	756
P62195	PSMC5	1.03723	0.0527341	0.662605	126.16	755
Q7L014	DDX46	0.842972	-0.246444	0.00379743	26.8486	754
Q15293	RCN1	1.67728	0.746123	5.59657e-09	14.5614	753
Q99460	PSMD1	1.10689	0.146509	0.117255	44.3032	752
P30622	CLIP1	0.913761	-0.130111	0.133279	45.8804	751
P00558	PGK1	0.859161	-0.219	0.17298	49.7175	748
O95347	SMC2	1.06589	0.0920583	0.380464	71.6816	745
Q13283	G3BP1	1.27841	0.354356	0.000790402	23.7122	742
P26038	MSN	0.920934	-0.11883	0.176268	50.0655	741
P26640	VARS1	0.699399	-0.515813	3.89373e-20	9.42588	739
Q92878	RAD50	1.20492	0.268939	0.000159365	21.5329	738
P54577	YARS1	1.30082	0.379418	7.78514e-08	15.7599	737
O43491	EPB41L2	1.1574	0.21089	0.0121695	30.1658	737
Q5VYK3	ECPAS	1.17864	0.237127	0.00122938	24.499	735
Q12931	TRAP1	0.961484	-0.0566646	0.597596	107.691	734
Q15181	PPA1	0.849914	-0.234611	0.0246794	32.9922	731
P12277	CKB	0.624627	-0.678934	4.58016e-10	13.5421	730
Q14683	SMC1A	0.907924	-0.139356	0.10474	43.0417	729
O43390	HNRNPR	1.13165	0.178431	0.0344424	34.6485	729
O75874	IDH1	1.11207	0.153242	0.272306	59.1068	726
Q14764	MVP	0.937733	-0.0927504	0.204533	52.5829	725
P53618	COPB1	1.04046	0.0572201	0.713757	147.473	725
P07195	LDHB	1.02816	0.0400699	0.818534	221.981	719
Q9NR30	DDX21	0.765403	-0.385708	1.15209e-08	14.8749	715
P07954	FH	0.997839	-0.00312048	0.985117	2589.04	714
P23284	PPIB	1.23037	0.299097	0.0170946	31.3358	711
P36871	PGM1	1.43884	0.524902	1.1091e-10	13.2431	707
Q99798	ACO2	1.1169	0.1595	0.0477905	36.5926	705
P14868	DARS1	1.08185	0.113496	0.251342	57.0914	705
P05455	SSB	0.895502	-0.159231	0.144266	46.9735	701
P55265	ADAR	1.17023	0.226792	0.00555239	27.7619	701
P51659	HSD17B4	1.26201	0.335723	2.3208e-06	17.5993	700
Q16658	FSCN1	0.873966	-0.194352	0.0921027	41.7292	699
O75694	NUP155	1.02684	0.038205	0.761566	173.574	698
P54136	RARS1	1.14552	0.196002	0.0365636	34.9689	695
O75083	WDR1	1.12067	0.164356	0.141521	46.6657	690
Q8IY81	FTSJ3	1.00958	0.0137615	0.891602	339.346	687
P33176	KIF5B	1.04806	0.0677274	0.467329	84.0157	681
Q15084	PDIA6	1.52014	0.604206	1.84003e-07	15.9591	680
P47897	QARS1	0.806287	-0.310634	0.000297207	22.2519	678
Q16513	PKN2	1.22458	0.292288	6.78276e-05	20.4849	677
P62081	RPS7	0.804017	-0.314702	0.0179972	31.5727	676
Q06830	PRDX1	1.22826	0.296619	0.133918	45.7234	676
P35232	PHB	0.831572	-0.266087	0.00142003	24.6159	675
P12268	IMPDH2	0.727838	-0.45831	2.32386e-09	14.0698	675
P05387	RPLP2	1.08302	0.115065	0.537596	95.5786	671
P43686	PSMC4	1.16623	0.221857	0.00376631	26.6996	668
O43143	DHX15	1.0482	0.0679101	0.578549	103.853	668
Q16881	TXNRD1	1.11366	0.155314	0.216469	53.6498	666
P41250	GARS	0.99725	-0.00397283	0.979869	1894.4	663
O95757	HSPA4L	0.91675	-0.125399	0.121382	44.6041	662
O75534	CSDE1	1.07636	0.10616	0.385233	72.2793	660
P26639	TARS1	1.11974	0.163158	0.141091	46.6387	660
P26599	PTBP1	1.02101	0.0300017	0.890362	335.285	660
Q15075	EEA1	0.989275	-0.0155561	0.894078	347.599	659
O94979	SEC31A	1.30517	0.384234	2.5088e-05	19.3761	659
Q15233	NONO	0.971704	-0.0414112	0.823375	226.845	658
O43776	NARS1	1.13963	0.188562	0.0328471	34.4115	658
P52948	NUP98	0.975952	-0.0351186	0.726983	154.313	654
Q8WWI1	LMO7	0.891352	-0.165933	0.0402938	35.4902	652
Q92499	DDX1	1.24718	0.318673	0.000345652	22.432	650
Q9NZM1	MYOF	1.39022	0.475313	1.76665e-10	13.4859	649
P31689	DNAJA1	0.71642	-0.481122	0.00233728	25.6879	648
O00410	IPO5	1.02515	0.0358401	0.755501	169.661	648
O60664	PLIN3	0.928614	-0.106849	0.338771	66.4591	646
Q9UHX1	PUF60	0.835845	-0.258692	0.00122938	24.3752	646
Q9Y230	RUVBL2	0.936095	-0.0952727	0.469622	84.3617	644
Q9Y3F4	STRAP	1.05014	0.0705771	0.685314	134.831	643
P08237	PFKM	1.15608	0.209239	0.0514313	37.0015	642
Q9C0C2	TNKS1BP1	1.05726	0.080333	0.339513	66.5871	639
P60842	EIF4A1	0.999765	-0.000338813	0.997614	24905.3	639
P42765	ACAA2	1.01737	0.024842	0.881621	313.683	632
O95163	ELP1	1.04334	0.0612074	0.546659	97.3787	630
Q9UQ80	PA2G4	0.944474	-0.0824171	0.536211	95.2854	629
P18583	SON	0.937713	-0.0927819	0.362852	69.469	628
P51991	HNRNPA3	1.05472	0.076858	0.554098	98.6776	627
Q13263	TRIM28	0.934095	-0.0983594	0.34188	66.8283	627
P14735	IDE	1.11606	0.158418	0.0771809	40.239	624
Q92945	KHSRP	1.11384	0.155546	0.0627141	38.4161	623
P17987	TCP1	0.962244	-0.0555251	0.736213	158.938	623
P42285	SKIV2L2	0.896523	-0.157588	0.0720877	39.5562	620
P09960	LTA4H	0.946644	-0.0791056	0.379485	71.55	620
Q9UKV3	ACIN1	0.911416	-0.133818	0.26731	58.6867	617
Q9Y3I0	RTCB	1.19213	0.25354	0.00205968	25.3607	614
P50395	GDI2	0.825392	-0.276848	0.0339513	34.5768	613
Q9UHB6	LIMA1	0.832136	-0.265109	0.000119029	20.9831	612
Q14137	BOP1	0.882985	-0.179539	0.092515	41.7886	607
P78344	EIF4G2	1.06446	0.0901245	0.306193	62.7339	605
Q9NYU2	UGGT1	1.54294	0.625685	3.01804e-14	11.3463	601
P49411	TUFM	0.980606	-0.0282549	0.877808	305.43	601
Q96PZ0	PUS7	0.893182	-0.162974	0.0614291	38.3651	598
Q8WWM7	ATXN2L	1.08643	0.119601	0.0806333	40.537	598
P00338	LDHA	1.10447	0.143351	0.386845	72.4702	598
P35237	SERPINB6	1.16533	0.22074	0.142658	46.7381	598
P38606	ATP6V1A	0.944877	-0.0818021	0.55066	98.0544	594
Q9NTJ3	SMC4	1.10428	0.143106	0.0893886	41.4967	592
P51610	HCFC1	0.982707	-0.0251667	0.808857	210.332	590
Q8WX93	PALLD	0.846158	-0.241	0.000144993	21.302	589
Q14157	UBAP2L	0.972629	-0.0400382	0.671078	129.371	587
Q99848	EBNA1BP2	0.957624	-0.0624693	0.627986	115.672	586
Q07955	SRSF1	0.933306	-0.0995781	0.316535	63.7565	585
Q15046	KARS1	0.829243	-0.270133	0.000497859	22.9345	585
Q5JSH3	WDR44	1.05173	0.0727653	0.580433	104.331	584
P49591	SARS1	1.63314	0.707645	1.1586e-18	9.73349	583
P30153	PPP2R1A	0.823714	-0.279784	0.0521627	36.9887	583
Q15021	NCAPD2	0.99873	-0.00183294	0.988142	3505.41	582
P23921	RRM1	0.996713	-0.00475018	0.974318	1405.23	581
P35658	NUP214	1.05844	0.0819356	0.401925	74.2872	581
O94875	SORBS2	1.13692	0.185132	0.0168291	31.2932	578
Q14690	PDCD11	0.970404	-0.0433419	0.7321	156.51	574
P43246	MSH2	1.12491	0.16981	0.0982272	42.2768	572
Q6P2E9	EDC4	0.810359	-0.303366	0.00103184	24.1357	571
P49321	NASP	1.2046	0.268549	0.00493534	27.416	571
P23246	SFPQ	0.959258	-0.0600099	0.757962	170.926	571
P55884	EIF3B	1.08395	0.116299	0.371956	70.5754	571
Q9Y265	RUVBL1	0.856376	-0.223683	0.0150082	30.8537	570
P13797	PLS3	1.25293	0.325307	0.000254778	21.8594	569
P04075	ALDOA	1.04839	0.0681729	0.679159	132.204	568
P62191	PSMC1	1.12413	0.168804	0.0646748	38.6295	568
Q15019	SEPTIN2	1.08806	0.121754	0.239545	55.7814	568
P26641	EEF1G	0.880048	-0.184345	0.0590424	38.028	568
Q9UDY2	TJP2	1.17819	0.236573	0.0207318	32.287	568
P32969	RPL9	0.944865	-0.0818203	0.699527	141.061	567
Q9Y266	NUDC	1.34517	0.427792	0.000133226	21.1252	567
P35221	CTNNA1	0.836711	-0.257199	0.00114012	24.2644	566
O95433	AHSA1	1.03945	0.0558206	0.72096	150.973	566
[truncated: 7,668 more rows]
