# Supplementary material for: Quantitative Ubiquitylome Analysis Reveals the Specificity of RNF111/Arkadia E3 Ubiquitin Ligase for its Degradative Substrates SKI and SKIL/SnoN in TGF-β Signaling Pathway
Source: Mol Cell Proteomics. 2021 Nov 3;20:100173. doi: 10.1016/j.mcpro.2021.100173 (PMC8665411; doi:10.1016/j.mcpro.2021.100173)
Supplement: Supplemental Table S2 [file mmc2.xlsx]

## Sheet: legend
Table S2. diGly peptides data. List of peptides identified in the diGly ubiquitylome and containing the diGly modification. The full table of identified peptides for the diGly ubiquitylome, named diGly_pep_data.xlsx, is available on the ProteomeXchange public repository, with identifier PXD025890. The Protein_IDs mentioned in this table refer to the corresponding proteins and diGly sites data in …

## Sheet: U2OS
Analysis	Peptide_ID	Peptide_sequence	Missed_cleavage	Precursor_charge	Modifications_(peptide)	m/z	m/z_error_(Da)	Identification_type	Peptide_score	PEP	q-value	Ext_spectrum_ID	Peptide_is_specific	Protein_IDs	Protein_ACCs	Gene_names	Peptide_beginning_indices	Peptide_ending_indices	Modifications_(leading_proteins)	Retention_time_beginning	Retention_time_apex	Retention_time_end	XIC_area
H0406FD-(01)	1237394808	VGLDWACSMAEILR	0	3	-	521.927	0.000292	MS/MS	1.078	0.1007	0.006212	38636	True	2903266	O43149	ZZEF1	2197	2210	-	4065.21	4076.1	4093.25	6999552
H0409FD-(01)	1237685994	VGLDWACSMAEILR	0	3	-	521.927	NA	MassChroQ reextraction	NA	NA	NA	NA	True	2903266	O43149	ZZEF1	2197	2210	-	4064.52	4077.29	4095.67	6420983
H0412FD-(01)	1241279581	VGLDWACSMAEILR	0	3	-	521.927	NA	MassChroQ reextraction	NA	NA	NA	NA	True	2903266	O43149	ZZEF1	2197	2210	-	4068.4	4076.69	4086.79	2100481
H0415FD-(01)	1237890018	VGLDWACSMAEILR	0	3	-	521.927	NA	MassChroQ reextraction	NA	NA	NA	NA	True	2903266	O43149	ZZEF1	2197	2210	-	4063.59	4079.51	4093.06	3426097
H0418FD-(01)	1237869557	VGLDWACSMAEILR	0	3	-	521.927	NA	MassChroQ reextraction	NA	NA	NA	NA	True	2903266	O43149	ZZEF1	2197	2210	-	4067.57	4078.38	4094.33	5040175
H0421FD-(01)	1237717989	VGLDWACSMAEILR	0	3	-	521.927	NA	MassChroQ reextraction	NA	NA	NA	NA	True	2903266	O43149	ZZEF1	2197	2210	-	4063.08	4076.9	4095.95	5179258
H0406FD-(01)	1237390118	CNTCGEPITDR	0	2	Carbamidomethyl(C1.C4)	661.777	0.000562	MS/MS	1.417	0.0001995	0	7319	True	2888943	Q15942	ZYX	444	454	Q15942:Carbamidomethyl(C444.C447)	1599.06	1608.24	1617.91	3642834
H0406FD-(01)	1237404586	EVEELEQLTQQLMQDMEHPQR	0	3	-	871.077	0.002385	MS/MS	3.027	5.25e-07	0	61005	True	2888943	Q15942	ZYX	355	375	-	5889.54	5924.76	5954.64	11306659
H0406FD-(01)	1241265864	FGPVVAPKPK	0	2	-	520.319	NA	MassChroQ reextraction	NA	NA	NA	NA	True	2888943	Q15942	ZYX	26	35	-	1954.09	1969.34	1972.74	2217349
H0406FD-(01)	1237393942	FSPGAPGGSGSQPNQK	0	2	-	758.364	0.001129	MS/MS	1.079	0.04629	0.003326	8333	True	2888943	Q15942	ZYX	280	295	-	1676.6	1686.36	1701.34	9488824
H0406FD-(01)	1237382419	FSPVTPK	0	2	-	388.221	-0.000309	MS/MS	1.479	0.029	0.002426	10597	True	2888943	Q15942	ZYX	266	272	-	1808.81	1824.79	1858.55	26409912
H0406FD-(01)	1237382222	FTPVASK	0	2	-	375.213	0.000143	MS/MS	1.029	0.03822	0.002974	6134	True	2888943	Q15942	ZYX	273	279	-	1487.4	1508.94	1517.45	4585292
H0406FD-(01)	1237835143	GPPASSPAPAPK	0	2	-	538.79	NA	MassChroQ reextraction	NA	NA	NA	NA	True	2888943	Q15942	ZYX	254	265	-	1466.76	1479.24	1524.81	10836178
H0406FD-(01)	1237386890	KFGPVVAPKPK	1	3	-	389.913	-0.000227	MS/MS	1.984	0.001614	0.0001406	6922	True	2888943	Q15942	ZYX	25	35	-	1557.45	1576.33	1595.57	5622537
H0406FD-(01)	1237404520	LGHPEALSAGTGSPQPPSFTYAQQR	0	3	-	866.43	-0.000328	MS/MS	3.14	2.593e-09	0	29256	True	2888943	Q15942	ZYX	296	320	-	3316.18	3335.38	3349.29	17670596
H0406FD-(01)	1237704434	QHPVPPPAQNQNQVR	0	3	-	570.633	NA	MassChroQ reextraction	NA	NA	NA	NA	True	2888943	Q15942	ZYX	329	343	-	NA	NA	NA	NA
H0406FD-(01)	1237388800	QNVAVNELCGR	0	2	Carbamidomethyl(C9)	630.313	0.001751	MS/MS	2.39	2.577e-06	0	16532	True	2888943	Q15942	ZYX	376	386	Q15942:Carbamidomethyl(C384)	2324.53	2337.24	2355.4	15142952
H0406FD-(01)	1237384859	SPGAPGPLTLK	0	2	-	519.304	0.00093	MS/MS	1.686	0.02659	0.002313	21682	True	2888943	Q15942	ZYX	344	354	-	2727.7	2734.51	2748.21	25928400
H0406FD-(01)	1237399841	VNPFRPGDSEPPPAPGAQR	0	3	-	663.67	0.002431	MS/MS	2.792	0.001617	0.0001406	20093	True	2888943	Q15942	ZYX	36	54	-	2572.38	2599.94	2618.22	15858718
H0406FD-(01)	1237721977	VSSGYVPPPVATPFSSK	0	2	-	860.451	NA	MassChroQ reextraction	NA	NA	NA	NA	True	2888943	Q15942	ZYX	168	184	-	3899.8	3911.28	3928.97	8926140
H0409FD-(01)	1241273237	CNTCGEPITDR	0	2	Carbamidomethyl(C1.C4)	661.777	NA	MassChroQ reextraction	NA	NA	NA	NA	True	2888943	Q15942	ZYX	444	454	Q15942:Carbamidomethyl(C444.C447)	1595.91	1602.64	1614.41	817389
H0409FD-(01)	1693705657	EVEELEQLTQQLMQDMEHPQR	0	3	-	872.078	NA	MassChroQ reextraction	NA	NA	NA	NA	True	2888943	Q15942	ZYX	355	375	-	5917.98	5949.81	5954.06	4226338
H0409FD-(01)	1241305325	FGPVVAPKPK	0	2	-	520.319	NA	MassChroQ reextraction	NA	NA	NA	NA	True	2888943	Q15942	ZYX	26	35	-	1957.98	1968.61	1972.1	1543176
H0409FD-(01)	1237418441	FSPGAPGGSGSQPNQK	0	2	-	758.363	-0.000824	MS/MS	0.924	0.06824	0.004974	7822	True	2888943	Q15942	ZYX	280	295	-	1673.34	1682.22	1702.73	6205564
H0409FD-(01)	1237407817	FSPVTPK	0	2	-	388.221	0.000118	MS/MS	1.489	0.1367	0.008758	10060	True	2888943	Q15942	ZYX	266	272	-	1814.69	1825.01	1859.07	21674265
H0409FD-(01)	1237407673	FTPVASK	0	2	-	375.214	0.000632	MS/MS	1.223	0.04761	0.003739	5811	True	2888943	Q15942	ZYX	273	279	-	1497.47	1508.72	1522.25	3176944
H0409FD-(01)	1237410251	GPPASSPAPAPK	0	2	-	538.789	-0.003246	MS/MS	1.6	0.003596	0.0004193	5345	True	2888943	Q15942	ZYX	254	265	-	1450.22	1478.36	1492.69	7581924
H0409FD-(01)	1237411705	KFGPVVAPKPK	1	3	-	389.913	4.8e-05	MS/MS	1.899	0.005392	0.0005644	6536	True	2888943	Q15942	ZYX	25	35	-	1568.28	1578.18	1599.32	5829219
H0409FD-(01)	1237841400	LGHPEALSAGTGSPQPPSFTYAQQR	0	3	-	866.43	NA	MassChroQ reextraction	NA	NA	NA	NA	True	2888943	Q15942	ZYX	296	320	-	3312.53	3336.17	3354.57	9285087
H0409FD-(01)	1237420943	QHPVPPPAQNQNQVR	0	3	-	570.633	0.00031	MS/MS	3.319	7.16e-07	0	4726	True	2888943	Q15942	ZYX	329	343	-	1408.75	1420.68	1436.01	4505220
H0409FD-(01)	1237714555	QNVAVNELCGR	0	2	Carbamidomethyl(C9)	630.312	NA	MassChroQ reextraction	NA	NA	NA	NA	True	2888943	Q15942	ZYX	376	386	Q15942:Carbamidomethyl(C384)	2323.19	2337.48	2344.2	3494241
H0409FD-(01)	1237409859	SPGAPGPLTLK	0	2	-	519.303	0.000686	MS/MS	1.069	0.1369	0.008758	20955	True	2888943	Q15942	ZYX	344	354	-	2707.11	2733.63	2750.95	26288777
H0409FD-(01)	1237843340	VNPFRPGDSEPPPAPGAQR	0	3	-	663.669	NA	MassChroQ reextraction	NA	NA	NA	NA	True	2888943	Q15942	ZYX	36	54	-	2583.36	2605.36	2615.99	4199719
H0409FD-(01)	1237878441	VSSGYVPPPVATPFSSK	0	2	-	860.451	NA	MassChroQ reextraction	NA	NA	NA	NA	True	2888943	Q15942	ZYX	168	184	-	3893.17	3918	3941.86	12118933
H0412FD-(01)	1693707301	EVEELEQLTQQLMQDMEHPQR	0	3	-	871.41	NA	MassChroQ reextraction	NA	NA	NA	NA	True	2888943	Q15942	ZYX	355	375	-	5901.65	5928.49	5933.61	11431432
H0412FD-(01)	1241274894	FGPVVAPKPK	0	2	-	520.319	NA	MassChroQ reextraction	NA	NA	NA	NA	True	2888943	Q15942	ZYX	26	35	-	1959.32	1967.89	1970.9	1494306
H0412FD-(01)	1237786915	FSPGAPGGSGSQPNQK	0	2	-	758.363	NA	MassChroQ reextraction	NA	NA	NA	NA	True	2888943	Q15942	ZYX	280	295	-	1668.84	1681.17	1694.45	5722747
H0412FD-(01)	1237857377	FSPVTPK	0	2	-	388.221	NA	MassChroQ reextraction	NA	NA	NA	NA	True	2888943	Q15942	ZYX	266	272	-	1814.27	1824.47	1860.12	22084538
H0412FD-(01)	1237431768	FTPVASK	0	2	-	375.213	-0.000467	MS/MS	0.977	0.02638	0.002262	6093	True	2888943	Q15942	ZYX	273	279	-	1496.88	1508.87	1517.12	2412343
H0412FD-(01)	1237434130	GPPASSPAPAPK	0	2	-	538.79	-0.000561	MS/MS	1.43	0.002359	0.0002586	5644	True	2888943	Q15942	ZYX	254	265	-	1458.28	1474.22	1487.56	5480703
H0412FD-(01)	1237435544	KFGPVVAPKPK	1	3	-	389.913	0.000414	MS/MS	1.669	0.0001293	0	6866	True	2888943	Q15942	ZYX	25	35	-	1572.63	1581.67	1600.98	7025095
H0412FD-(01)	1237823501	LGHPEALSAGTGSPQPPSFTYAQQR	0	3	-	866.43	NA	MassChroQ reextraction	NA	NA	NA	NA	True	2888943	Q15942	ZYX	296	320	-	3314.53	3327.44	3356.86	5539990
H0412FD-(01)	1237444819	QHPVPPPAQNQNQVR	0	3	-	570.632	-0.000239	MS/MS	2.85	1.52e-06	0	4997	True	2888943	Q15942	ZYX	329	343	-	1405.69	1418.7	1440.73	3916215
H0412FD-(01)	1241276469	QNVAVNELCGR	0	2	Carbamidomethyl(C9)	630.312	NA	MassChroQ reextraction	NA	NA	NA	NA	True	2888943	Q15942	ZYX	376	386	Q15942:Carbamidomethyl(C384)	2335.35	2339.28	2352.34	836399
H0412FD-(01)	1237823464	SPGAPGPLTLK	0	2	-	519.303	NA	MassChroQ reextraction	NA	NA	NA	NA	True	2888943	Q15942	ZYX	344	354	-	2707.71	2736.93	2748.83	23867080
H0412FD-(01)	1241273396	VNPFRPGDSEPPPAPGAQR	0	3	-	663.669	NA	MassChroQ reextraction	NA	NA	NA	NA	True	2888943	Q15942	ZYX	36	54	-	2586.58	2589.5	2611.01	4081593
H0412FD-(01)	1237820474	VSSGYVPPPVATPFSSK	0	2	-	860.451	NA	MassChroQ reextraction	NA	NA	NA	NA	True	2888943	Q15942	ZYX	168	184	-	3895.45	3908.83	3926.61	7775119
H0415FD-(01)	1237463261	CNTCGEPITDR	0	2	Carbamidomethyl(C1.C4)	661.777	-0.000536	MS/MS	1.687	0.08431	0.005512	7269	True	2888943	Q15942	ZYX	444	454	Q15942:Carbamidomethyl(C444.C447)	1591.25	1601.24	1612.65	3498150
H0415FD-(01)	1237848478	EVEELEQLTQQLMQDMEHPQR	0	3	-	871.076	NA	MassChroQ reextraction	NA	NA	NA	NA	True	2888943	Q15942	ZYX	355	375	-	5880.28	5925.05	5937.57	8950220
H0415FD-(01)	1241255326	FGPVVAPKPK	0	2	-	520.319	NA	MassChroQ reextraction	NA	NA	NA	NA	True	2888943	Q15942	ZYX	26	35	-	1959.7	1968.86	1971.86	1897246
H0415FD-(01)	1237467121	FSPGAPGGSGSQPNQK	0	2	-	758.363	-0.000213	MS/MS	1.482	0.003689	0.0002205	8245	True	2888943	Q15942	ZYX	280	295	-	1671.49	1681.74	1698.09	9700860
H0415FD-(01)	1237752618	FSPVTPK	0	2	-	388.221	NA	MassChroQ reextraction	NA	NA	NA	NA	True	2888943	Q15942	ZYX	266	272	-	1792.34	1825.14	1861.67	28169849
H0415FD-(01)	1237455278	FTPVASK	0	2	-	375.213	-4e-05	MS/MS	1.061	0.07641	0.005065	6163	True	2888943	Q15942	ZYX	273	279	-	1500.08	1507.44	1518.29	4376913
H0415FD-(01)	1237458363	GPPASSPAPAPK	0	2	-	538.79	-0.000683	MS/MS	1.787	0.0004921	2.495e-05	5720	True	2888943	Q15942	ZYX	254	265	-	1454.16	1471.91	1491.9	9154171
H0415FD-(01)	1237460001	KFGPVVAPKPK	1	3	-	389.913	-0.000227	MS/MS	1.88	0.03511	0.002532	7011	True	2888943	Q15942	ZYX	25	35	-	1571.7	1579.94	1599.58	5563222
H0415FD-(01)	1237477571	LGHPEALSAGTGSPQPPSFTYAQQR	0	3	-	866.427	-0.008202	MS/MS	3.26	1.452e-09	0	29409	True	2888943	Q15942	ZYX	296	320	-	3310.43	3327.93	3359.25	20527801
H0415FD-(01)	1237469757	QHPVPPPAQNQNQVR	0	3	-	570.633	0.000127	MS/MS	2.585	1.782e-06	0	5208	True	2888943	Q15942	ZYX	329	343	-	1411.37	1420.63	1438.38	5607498
H0415FD-(01)	1237461913	QNVAVNELCGR	0	2	Carbamidomethyl(C9)	630.314	0.004437	MS/MS	2.487	1.68e-06	0	16558	True	2888943	Q15942	ZYX	376	386	Q15942:Carbamidomethyl(C384)	2324.05	2335.3	2350.21	17297327
H0415FD-(01)	1237457884	SPGAPGPLTLK	0	2	-	519.303	0.000442	MS/MS	1.676	0.03158	0.002403	21662	True	2888943	Q15942	ZYX	344	354	-	2707.42	2737.94	2751.49	35810950
H0415FD-(01)	1237473088	VNPFRPGDSEPPPAPGAQR	0	3	-	663.669	5e-05	MS/MS	3.097	0.0001247	0	20158	True	2888943	Q15942	ZYX	36	54	-	2590.08	2604.57	2627.59	18639613
H0415FD-(01)	1237469902	VSSGYVPPPVATPFSSK	0	2	-	860.453	0.002785	MS/MS	1.346	0.006227	0.0004005	36698	True	2888943	Q15942	ZYX	168	184	-	3894.89	3916.05	3940.79	17700648
H0418FD-(01)	1241273654	CNTCGEPITDR	0	2	Carbamidomethyl(C1.C4)	661.777	NA	MassChroQ reextraction	NA	NA	NA	NA	True	2888943	Q15942	ZYX	444	454	Q15942:Carbamidomethyl(C444.C447)	1594.6	1604.44	1612.9	1131636
H0418FD-(01)	1693693937	EVEELEQLTQQLMQDMEHPQR	0	3	-	872.073	NA	MassChroQ reextraction	NA	NA	NA	NA	True	2888943	Q15942	ZYX	355	375	-	5915.34	5934.87	5945.56	9172693
H0418FD-(01)	1237482799	FGPVVAPKPK	0	2	-	520.319	0.001152	MS/MS	1.098	0.04358	0.003635	12261	True	2888943	Q15942	ZYX	26	35	-	1957.49	1965.46	1970.53	2454714
H0418FD-(01)	1237836153	FSPGAPGGSGSQPNQK	0	2	-	758.363	NA	MassChroQ reextraction	NA	NA	NA	NA	True	2888943	Q15942	ZYX	280	295	-	1672.92	1684.57	1697.68	9092996
H0418FD-(01)	1237480532	FSPVTPK	0	2	-	388.221	-0.000126	MS/MS	1.31	0.00713	0.0006642	10997	True	2888943	Q15942	ZYX	266	272	-	1813.04	1824.43	1855.13	32936533
H0418FD-(01)	1237480356	FTPVASK	0	2	-	375.213	-0.000284	MS/MS	1.032	0.08236	0.006184	6600	True	2888943	Q15942	ZYX	273	279	-	1499.27	1505.9	1517.47	4916363
H0418FD-(01)	1237483242	GPPASSPAPAPK	0	2	-	538.791	0.000782	MS/MS	1.88	0.0005875	2.569e-05	6178	True	2888943	Q15942	ZYX	254	265	-	1465.19	1476.75	1495.99	10985580
H0418FD-(01)	1237484836	KFGPVVAPKPK	1	3	-	389.913	0.000414	MS/MS	1.842	0.003444	0.0001565	7460	True	2888943	Q15942	ZYX	25	35	-	1569.98	1578.24	1606.18	8619311
H0418FD-(01)	1237801122	LGHPEALSAGTGSPQPPSFTYAQQR	0	3	-	866.43	NA	MassChroQ reextraction	NA	NA	NA	NA	True	2888943	Q15942	ZYX	296	320	-	3311.66	3338	3356.56	11569954
H0418FD-(01)	1237741380	QHPVPPPAQNQNQVR	0	3	-	570.633	NA	MassChroQ reextraction	NA	NA	NA	NA	True	2888943	Q15942	ZYX	329	343	-	1409.2	1423.87	1463.54	5966811
H0418FD-(01)	1237745854	QNVAVNELCGR	0	2	Carbamidomethyl(C9)	630.312	NA	MassChroQ reextraction	NA	NA	NA	NA	True	2888943	Q15942	ZYX	376	386	Q15942:Carbamidomethyl(C384)	2327.13	2337.96	2347.18	4852357
H0418FD-(01)	1237866101	SPGAPGPLTLK	0	2	-	519.303	NA	MassChroQ reextraction	NA	NA	NA	NA	True	2888943	Q15942	ZYX	344	354	-	2708.73	2739.6	2753.17	34547944
H0418FD-(01)	1237498300	VNPFRPGDSEPPPAPGAQR	0	3	-	663.669	-0.000316	MS/MS	2.921	0.0009979	2.569e-05	20506	True	2888943	Q15942	ZYX	36	54	-	2571.57	2602.56	2622.87	7687823
H0418FD-(01)	1237495013	VSSGYVPPPVATPFSSK	0	2	-	860.451	-0.000877	MS/MS	1.955	0.03347	0.002799	37303	True	2888943	Q15942	ZYX	168	184	-	3895.52	3906.35	3935.94	17137929
H0421FD-(01)	1693697088	EVEELEQLTQQLMQDMEHPQR	0	3	-	871.744	NA	MassChroQ reextraction	NA	NA	NA	NA	True	2888943	Q15942	ZYX	355	375	-	5878.02	5896.79	5939.62	36655394
H0421FD-(01)	1241307040	FGPVVAPKPK	0	2	-	520.319	NA	MassChroQ reextraction	NA	NA	NA	NA	True	2888943	Q15942	ZYX	26	35	-	1958.83	1964.3	1967.24	1142251
H0421FD-(01)	1237516813	FSPGAPGGSGSQPNQK	0	2	-	758.363	0.000885	MS/MS	1.481	0.001127	4.858e-05	9381	True	2888943	Q15942	ZYX	280	295	-	1678.25	1686.64	1696.8	7655360
H0421FD-(01)	1237702969	FSPVTPK	0	2	-	388.221	NA	MassChroQ reextraction	NA	NA	NA	NA	True	2888943	Q15942	ZYX	266	272	-	1813.52	1823.51	1855.85	32068557
H0421FD-(01)	1237856070	FTPVASK	0	2	-	375.213	NA	MassChroQ reextraction	NA	NA	NA	NA	True	2888943	Q15942	ZYX	273	279	-	1492.85	1507.38	1512.91	3303306
H0421FD-(01)	1237508219	GPPASSPAPAPK	0	2	-	538.79	-0.001049	MS/MS	1.668	0.02077	0.001442	6832	True	2888943	Q15942	ZYX	254	265	-	1469.05	1482.76	1497.71	8662922
H0421FD-(01)	1237509705	KFGPVVAPKPK	1	3	-	389.913	0.000231	MS/MS	1.826	0.03558	0.002332	7921	True	2888943	Q15942	ZYX	25	35	-	1566.54	1576.43	1602.76	10499969
H0421FD-(01)	1237867183	LGHPEALSAGTGSPQPPSFTYAQQR	0	3	-	866.43	NA	MassChroQ reextraction	NA	NA	NA	NA	True	2888943	Q15942	ZYX	296	320	-	3306.38	3322.93	3341.61	7807874
H0421FD-(01)	1237519441	QHPVPPPAQNQNQVR	0	3	-	570.633	0.001043	MS/MS	3.5	2.837e-07	0	6079	True	2888943	Q15942	ZYX	329	343	-	1415.38	1425.05	1440.37	6223495
H0421FD-(01)	1241293236	QNVAVNELCGR	0	2	Carbamidomethyl(C9)	630.312	NA	MassChroQ reextraction	NA	NA	NA	NA	True	2888943	Q15942	ZYX	376	386	Q15942:Carbamidomethyl(C384)	2331.47	2335.08	2345.95	1213536
H0421FD-(01)	1237507831	SPGAPGPLTLK	0	2	-	519.304	0.00093	MS/MS	1.703	0.004978	0.0004724	23096	True	2888943	Q15942	ZYX	344	354	-	2711.74	2735.83	2750.09	25233928
H0421FD-(01)	1241285964	VNPFRPGDSEPPPAPGAQR	0	3	-	664.338	NA	MassChroQ reextraction	NA	NA	NA	NA	True	2888943	Q15942	ZYX	36	54	-	2575.1	2607.24	2616.04	7718274
H0421FD-(01)	1237823228	VSSGYVPPPVATPFSSK	0	2	-	860.451	NA	MassChroQ reextraction	NA	NA	NA	NA	True	2888943	Q15942	ZYX	168	184	-	3895.15	3911.12	3911.12	4891858
H0406FD-(01)	1237390871	SCFVKEALHR	1	3	Carbamidomethyl(C2) + GG(K5)	454.232	0.00112	MS/MS	2.385	0.0004046	5.509e-05	10433	True	2860177	Q6WRX3	ZYG11A	357	366	Q6WRX3:Carbamidomethyl(C358) + GG(K361)	NA	NA	NA	NA
H0406FD-(01)	1237741219	VMTWQGKLTDR	1	3	GG(K7)	483.582	NA	MassChroQ reextraction	NA	NA	NA	NA	True	2860177	Q6WRX3	ZYG11A	81	91	Q6WRX3:GG(K87)	2620.01	2633.49	2644.89	2463835
H0409FD-(01)	1237415448	SCFVKEALHR	1	3	Carbamidomethyl(C2) + GG(K5)	454.231	0.000388	MS/MS	1.696	0.0001376	0	9837	True	2860177	Q6WRX3	ZYG11A	357	366	Q6WRX3:Carbamidomethyl(C358) + GG(K361)	NA	NA	NA	NA
H0409FD-(01)	1237892010	VMTWQGKLTDR	1	3	GG(K7)	483.582	NA	MassChroQ reextraction	NA	NA	NA	NA	True	2860177	Q6WRX3	ZYG11A	81	91	Q6WRX3:GG(K87)	2632.8	2655.84	2660.67	5023910
H0412FD-(01)	1237439326	SCFVKEALHR	1	3	Carbamidomethyl(C2) + GG(K5)	454.231	-0.001169	MS/MS	1.927	0.0006512	3.026e-05	10128	True	2860177	Q6WRX3	ZYG11A	357	366	Q6WRX3:Carbamidomethyl(C358) + GG(K361)	NA	NA	NA	NA
H0412FD-(01)	1237791079	VMTWQGKLTDR	1	3	GG(K7)	483.582	NA	MassChroQ reextraction	NA	NA	NA	NA	True	2860177	Q6WRX3	ZYG11A	81	91	Q6WRX3:GG(K87)	2633.84	2642.17	2663.2	4514085
H0415FD-(01)	1237464046	SCFVKEALHR	1	3	Carbamidomethyl(C2) + GG(K5)	454.231	-0.000985	MS/MS	1.807	0.0003514	0	10369	True	2860177	Q6WRX3	ZYG11A	357	366	Q6WRX3:Carbamidomethyl(C358) + GG(K361)	NA	NA	NA	NA
H0415FD-(01)	1237772434	VMTWQGKLTDR	1	3	GG(K7)	483.582	NA	MassChroQ reextraction	NA	NA	NA	NA	True	2860177	Q6WRX3	ZYG11A	81	91	Q6WRX3:GG(K87)	2618.03	2634.32	2649.06	3629324
H0418FD-(01)	1237853611	SCFVKEALHR	1	3	Carbamidomethyl(C2) + GG(K5)	454.231	NA	MassChroQ reextraction	NA	NA	NA	NA	True	2860177	Q6WRX3	ZYG11A	357	366	Q6WRX3:Carbamidomethyl(C358) + GG(K361)	NA	NA	NA	NA
H0418FD-(01)	1237787772	VMTWQGKLTDR	1	3	GG(K7)	483.582	NA	MassChroQ reextraction	NA	NA	NA	NA	True	2860177	Q6WRX3	ZYG11A	81	91	Q6WRX3:GG(K87)	2636.99	2649.67	2665.65	5623566
H0421FD-(01)	1237513655	SCFVKEALHR	1	3	Carbamidomethyl(C2) + GG(K5)	454.231	2.2e-05	MS/MS	2.221	7.02e-05	0	11623	True	2860177	Q6WRX3	ZYG11A	357	366	Q6WRX3:Carbamidomethyl(C358) + GG(K361)	NA	NA	NA	NA
H0421FD-(01)	1237852205	VMTWQGKLTDR	1	3	GG(K7)	483.582	NA	MassChroQ reextraction	NA	NA	NA	NA	True	2860177	Q6WRX3	ZYG11A	81	91	Q6WRX3:GG(K87)	2619.5	2631.13	2648.66	5931147
H0406FD-(01)	1241251187	SSLYIHSKK	1	2	GG(K8)	588.822	NA	MassChroQ reextraction	NA	NA	NA	NA	False	2859947;2861821;2861822	Q2QGD7;P98168;P98169	ZXDC;ZXDA;ZXDB	433;525;529	441;533;537	Q2QGD7:GG(K440)	1184.61	1191.1	1196.07	1484968
H0409FD-(01)	1237411865	SSLYIHSKK	1	2	GG(K8)	588.822	-1.4e-05	MS/MS	1.175	0.002803	0.0003366	2189	False	2859947;2861821;2861822	Q2QGD7;P98168;P98169	ZXDC;ZXDA;ZXDB	433;525;529	441;533;537	Q2QGD7:GG(K440)	1185.36	1193.64	1198.54	1642118
H0409FD-(01)	1241252841	SSLYIHSKK	1	3	GG(K8)	392.884	NA	MassChroQ reextraction	NA	NA	NA	NA	False	2859947;2861821;2861822	Q2QGD7;P98168;P98169	ZXDC;ZXDA;ZXDB	433;525;529	441;533;537	Q2QGD7:GG(K440)	1186.97	1193.64	1198.54	933860
H0412FD-(01)	1237435699	SSLYIHSKK	1	2	GG(K8)	588.822	-0.00038	MS/MS	1.931	0.003113	0.0003062	2496	False	2859947;2861821;2861822	Q2QGD7;P98168;P98169	ZXDC;ZXDA;ZXDB	433;525;529	441;533;537	Q2QGD7:GG(K440)	1185.11	1194.03	1200.79	3019801
H0412FD-(01)	1241288530	SSLYIHSKK	1	3	GG(K8)	392.884	NA	MassChroQ reextraction	NA	NA	NA	NA	False	2859947;2861821;2861822	Q2QGD7;P98168;P98169	ZXDC;ZXDA;ZXDB	433;525;529	441;533;537	Q2QGD7:GG(K440)	1185.11	1194.03	1199.01	1668144
H0415FD-(01)	1241294526	SSLYIHSKK	1	2	GG(K8)	588.822	NA	MassChroQ reextraction	NA	NA	NA	NA	False	2859947;2861821;2861822	Q2QGD7;P98168;P98169	ZXDC;ZXDA;ZXDB	433;525;529	441;533;537	Q2QGD7:GG(K440)	1186.6	1194.66	1200.8	1396209
H0418FD-(01)	1237485011	SSLYIHSKK	1	2	GG(K8)	588.823	0.000718	MS/MS	1.085	0.06152	0.004728	2797	False	2859947;2861821;2861822	Q2QGD7;P98168;P98169	ZXDC;ZXDA;ZXDB	433;525;529	441;533;537	Q2QGD7:GG(K440)	1185.36	1191.82	1198.3	2092794
H0421FD-(01)	1237509865	SSLYIHSKK	1	2	GG(K8)	588.822	0.000108	MS/MS	2.283	0.0002486	2.525e-05	3110	False	2859947;2861821;2861822	Q2QGD7;P98168;P98169	ZXDC;ZXDA;ZXDB	433;525;529	441;533;537	Q2QGD7:GG(K440)	1183.84	1188.54	1200.04	3371198
H0421FD-(01)	1237762579	SSLYIHSKK	1	3	GG(K8)	392.884	NA	MassChroQ reextraction	NA	NA	NA	NA	False	2859947;2861821;2861822	Q2QGD7;P98168;P98169	ZXDC;ZXDA;ZXDB	433;525;529	441;533;537	Q2QGD7:GG(K440)	1180.49	1189.85	1198.48	2984153
H0406FD-(01)	1237386679	AIAAKEQWK	1	2	GG(K5)	579.818	0.001151	MS/MS	1.532	0.002249	0.0001598	6959	True	2858377	O95229	ZWINT	89	97	O95229:GG(K93)	1573.3	1580.85	1593.84	10336822
H0406FD-(01)	1237807282	AIAAKEQWK	1	3	GG(K5)	386.881	NA	MassChroQ reextraction	NA	NA	NA	NA	True	2858377	O95229	ZWINT	89	97	O95229:GG(K93)	1564.91	1580.85	1592.03	3911849
H0406FD-(01)	1237406158	AVQNQWQLQQEKHLQHLAEVSAEVR	1	5	GG(K12)	617.521	-0.000163	MS/MS	2.354	0.06012	0.00405	29275	True	2858377	O95229	ZWINT	151	175	O95229:GG(K162)	3320.24	3333.52	3361.86	20947721
H0406FD-(01)	1237406159	AVQNQWQLQQEKHLQHLAEVSAEVR	1	4	GG(K12)	771.65	0.00278	MS/MS	2.281	7.528e-05	0	29276	True	2858377	O95229	ZWINT	151	175	O95229:GG(K162)	3320.24	3331.69	3368.52	18971473
H0406FD-(01)	1237389709	EAFEQLQAKK	1	2	GG(K9)	653.343	-0.000127	MS/MS	2.31	0.0003893	5.509e-05	10325	True	2858377	O95229	ZWINT	133	142	O95229:GG(K141)	1838.62	1849.96	1864.97	12864527
H0406FD-(01)	1237389710	EAFEQLQAKK	1	3	GG(K9)	435.899	0.001477	MS/MS	0.934	0.03058	0.002547	10321	True	2858377	O95229	ZWINT	133	142	O95229:GG(K141)	1829.33	1849.96	1866.7	17028497
H0406FD-(01)	1237783685	EHVEAIKIGLTK	1	3	GG(K7)	484.612	NA	MassChroQ reextraction	NA	NA	NA	NA	True	2858377	O95229	ZWINT	105	116	O95229:GG(K111)	2245.59	2257.12	2310.93	33803400
H0406FD-(01)	1237863844	EHVEAIKIGLTK	1	2	GG(K7)	726.415	NA	MassChroQ reextraction	NA	NA	NA	NA	True	2858377	O95229	ZWINT	105	116	O95229:GG(K111)	2251.55	2262.07	2279.05	4164083
H0406FD-(01)	1237384345	ELKATYR	1	2	GG(K3)	497.77	0.000777	MS/MS	1.567	0.03773	0.002974	3629	True	2858377	O95229	ZWINT	98	104	O95229:GG(K100)	1294.92	1302.25	1313.79	14583817
H0406FD-(01)	1237776650	EQWKELK	1	2	GG(K4)	537.783	NA	MassChroQ reextraction	NA	NA	NA	NA	True	2858377	O95229	ZWINT	94	100	O95229:GG(K97)	1648.08	1667.96	1676.6	3568612
H0406FD-(01)	1237397660	IGLTKALTQMEEAQR	1	3	GG(K5)	601.653	0.001036	MS/MS	2.543	1.264e-05	0	30694	True	2858377	O95229	ZWINT	112	126	O95229:GG(K116)	3429.52	3443.6	3465.13	25230740
H0406FD-(01)	1241304447	IGLTKALTQMEEAQR	1	2	GG(K5)	901.975	NA	MassChroQ reextraction	NA	NA	NA	NA	True	2858377	O95229	ZWINT	112	126	O95229:GG(K116)	3434.75	3443.6	3455.89	2220795
H0406FD-(01)	1237876332	ILVEFVVDSQK	0	2	-	638.861	NA	MassChroQ reextraction	NA	NA	NA	NA	True	2858377	O95229	ZWINT	38	48	-	4277.67	4301.77	4339.07	20008068
H0406FD-(01)	1237394007	ILVEFVVDSQKK	1	3	GG(K11)	506.955	-0.001388	MS/MS	1.723	0.08508	0.005441	30723	True	2858377	O95229	ZWINT	38	49	O95229:GG(K48)	3427.2	3443.6	3472.48	15684330
H0406FD-(01)	1237733087	ILVEFVVDSQKK	1	2	GG(K11)	759.93	NA	MassChroQ reextraction	NA	NA	NA	NA	True	2858377	O95229	ZWINT	38	49	O95229:GG(K48)	3434.75	3441.74	3451.15	2966812
H0406FD-(01)	1237384163	KQMAMEK	1	2	GG(K1)	490.239	-0.000112	MS/MS	1.168	0.004263	0.0002835	977	True	2858377	O95229	ZWINT	142	148	O95229:GG(K142)	1061.51	1086.62	1093.39	8012627
H0406FD-(01)	1237394154	LGNLKQQAEQER	1	3	GG(K5)	509.934	-0.000432	MS/MS	1.796	0.00473	0.0003244	7775	True	2858377	O95229	ZWINT	192	203	O95229:GG(K196)	1629.38	1639.35	1651.99	4034344
H0406FD-(01)	1237397288	LGNLKQQAEQERDK	2	3	GG(K5)	590.974	-0.000939	MS/MS	2.366	0.0001051	0	6057	True	2858377	O95229	ZWINT	192	205	O95229:GG(K196)	1490.82	1504.2	1547.64	17377210
H0406FD-(01)	1237396601	YQTFLQLLYTLQGK	0	2	-	858.474	0.004527	MS/MS	1.494	3.903e-06	0	63912	True	2858377	O95229	ZWINT	209	222	-	6173.58	6192.47	6227.9	64127623
H0409FD-(01)	1237718644	AIAAKEQWK	1	2	GG(K5)	579.817	NA	MassChroQ reextraction	NA	NA	NA	NA	True	2858377	O95229	ZWINT	89	97	O95229:GG(K93)	1572.1	1582.82	1594.09	10908110
H0409FD-(01)	1237856341	AIAAKEQWK	1	3	GG(K5)	386.881	NA	MassChroQ reextraction	NA	NA	NA	NA	True	2858377	O95229	ZWINT	89	97	O95229:GG(K93)	1574.07	1582.82	1592.36	3523700
H0409FD-(01)	1237430315	AVQNQWQLQQEKHLQHLAEVSAEVR	1	4	GG(K12)	771.649	-0.002591	MS/MS	1.404	0.0006249	5.619e-05	28389	True	2858377	O95229	ZWINT	151	175	O95229:GG(K162)	3318.93	3336.17	3356.97	15521928
H0409FD-(01)	1237798821	AVQNQWQLQQEKHLQHLAEVSAEVR	1	5	GG(K12)	617.521	NA	MassChroQ reextraction	NA	NA	NA	NA	True	2858377	O95229	ZWINT	151	175	O95229:GG(K162)	3318.93	3336.17	3382.42	17452459
H0409FD-(01)	1237414350	EAFEQLQAKK	1	2	GG(K9)	653.343	-0.000859	MS/MS	1.95	4.262e-05	0	9724	True	2858377	O95229	ZWINT	133	142	O95229:GG(K141)	1827.97	1847.43	1863.38	17180478
H0409FD-(01)	1237414351	EAFEQLQAKK	1	3	GG(K9)	435.898	0.000745	MS/MS	1.045	0.02397	0.002082	9733	True	2858377	O95229	ZWINT	133	142	O95229:GG(K141)	1826.45	1847.43	1869.99	19869960
H0409FD-(01)	1237417270	EHVEAIKIGLTK	1	2	GG(K7)	726.414	-0.000194	MS/MS	1.272	2.825e-06	0	14798	True	2858377	O95229	ZWINT	105	116	O95229:GG(K111)	2246.92	2258.15	2281.76	5695543
H0409FD-(01)	1237417271	EHVEAIKIGLTK	1	3	GG(K7)	484.612	-0.000116	MS/MS	0.982	0.01938	0.0017	15287	True	2858377	O95229	ZWINT	105	116	O95229:GG(K111)	2244.88	2256.6	2310.59	36736681
H0409FD-(01)	1237409402	ELKATYR	1	2	GG(K3)	497.77	0.000167	MS/MS	1.394	0.06924	0.005004	3426	True	2858377	O95229	ZWINT	98	104	O95229:GG(K100)	1294.09	1303.39	1320.23	17401175
H0409FD-(01)	1241276702	EQWKELK	1	2	GG(K4)	537.783	NA	MassChroQ reextraction	NA	NA	NA	NA	True	2858377	O95229	ZWINT	94	100	O95229:GG(K97)	1648.6	1670.1	1682.22	5052679
H0409FD-(01)	1237422056	IGLTKALTQMEEAQR	1	3	GG(K5)	601.653	0.00067	MS/MS	2.888	3.484e-05	0	29767	True	2858377	O95229	ZWINT	112	126	O95229:GG(K116)	3428.79	3442.26	3497.13	37236859
H0409FD-(01)	1237779325	IGLTKALTQMEEAQR	1	2	GG(K5)	901.975	NA	MassChroQ reextraction	NA	NA	NA	NA	True	2858377	O95229	ZWINT	112	126	O95229:GG(K116)	3435.03	3438.61	3457.66	3523331
H0409FD-(01)	1237804497	ILVEFVVDSQK	0	2	-	638.861	NA	MassChroQ reextraction	NA	NA	NA	NA	True	2858377	O95229	ZWINT	38	48	-	4289.27	4305.39	4341.17	17501449
H0409FD-(01)	1237683053	ILVEFVVDSQKK	1	2	GG(K11)	759.93	NA	MassChroQ reextraction	NA	NA	NA	NA	True	2858377	O95229	ZWINT	38	49	O95229:GG(K48)	3424.81	3436.87	3460.77	5518625
H0409FD-(01)	1237874646	ILVEFVVDSQKK	1	3	GG(K11)	506.956	NA	MassChroQ reextraction	NA	NA	NA	NA	True	2858377	O95229	ZWINT	38	49	O95229:GG(K48)	3424.81	3438.61	3478.84	22288961
H0409FD-(01)	1237409243	KQMAMEK	1	2	GG(K1)	490.239	0.000254	MS/MS	0.809	0.02932	0.002471	854	True	2858377	O95229	ZWINT	142	148	O95229:GG(K142)	1074.03	1083.26	1094.35	7838865
H0409FD-(01)	1237763416	LGNLKQQAEQER	1	3	GG(K5)	509.934	NA	MassChroQ reextraction	NA	NA	NA	NA	True	2858377	O95229	ZWINT	192	203	O95229:GG(K196)	1621.14	1639.6	1662.58	5005280
H0409FD-(01)	1237720738	LGNLKQQAEQERDK	2	3	GG(K5)	590.975	NA	MassChroQ reextraction	NA	NA	NA	NA	True	2858377	O95229	ZWINT	192	205	O95229:GG(K196)	1491.04	1505.33	1532.61	18133766
H0409FD-(01)	1237421029	YQTFLQLLYTLQGK	0	2	-	858.473	0.002574	MS/MS	2.527	1.826e-07	0	62918	True	2858377	O95229	ZWINT	209	222	-	6165.96	6191.47	6239.21	88586556
H0412FD-(01)	1237435350	AIAAKEQWK	1	2	GG(K5)	579.818	0.002006	MS/MS	1.836	0.008612	0.0008634	6883	True	2858377	O95229	ZWINT	89	97	O95229:GG(K93)	1574.86	1581.67	1594.16	15420970
H0412FD-(01)	1237738700	AIAAKEQWK	1	3	GG(K5)	386.881	NA	MassChroQ reextraction	NA	NA	NA	NA	True	2858377	O95229	ZWINT	89	97	O95229:GG(K93)	1574.86	1582.87	1592.28	6274150
H0412FD-(01)	1237453931	AVQNQWQLQQEKHLQHLAEVSAEVR	1	4	GG(K12)	771.649	-0.003567	MS/MS	1.76	1.952e-05	0	28998	True	2858377	O95229	ZWINT	151	175	O95229:GG(K162)	3314.53	3336.96	3349.61	7322491
H0412FD-(01)	1237863177	AVQNQWQLQQEKHLQHLAEVSAEVR	1	5	GG(K12)	617.521	NA	MassChroQ reextraction	NA	NA	NA	NA	True	2858377	O95229	ZWINT	151	175	O95229:GG(K162)	3318.91	3331.36	3366.49	10617468
H0412FD-(01)	1237438216	EAFEQLQAKK	1	2	GG(K9)	653.344	0.000117	MS/MS	2.564	4.593e-05	0	10100	True	2858377	O95229	ZWINT	133	142	O95229:GG(K141)	1829.44	1848.52	1868.73	23887713
H0412FD-(01)	1237438217	EAFEQLQAKK	1	3	GG(K9)	435.898	0.000836	MS/MS	1.269	0.05242	0.003951	9986	True	2858377	O95229	ZWINT	133	142	O95229:GG(K141)	1832.67	1846.73	1865.15	28778123
H0412FD-(01)	1237441140	EHVEAIKIGLTK	1	2	GG(K7)	726.414	-0.001415	MS/MS	1.764	1.144e-05	0	15116	True	2858377	O95229	ZWINT	105	116	O95229:GG(K111)	2249.78	2261.51	2296.05	8047601
H0412FD-(01)	1237727811	EHVEAIKIGLTK	1	3	GG(K7)	484.612	NA	MassChroQ reextraction	NA	NA	NA	NA	True	2858377	O95229	ZWINT	105	116	O95229:GG(K111)	2244.46	2258.28	2304.09	52082867
H0412FD-(01)	1237433334	ELKATYR	1	2	GG(K3)	497.77	0.000594	MS/MS	1.381	0.09972	0.006476	3686	True	2858377	O95229	ZWINT	98	104	O95229:GG(K100)	1295.36	1303.54	1321.34	24500829
H0412FD-(01)	1237434101	EQWKELK	1	2	GG(K4)	537.782	-0.000902	MS/MS	0.897	0.1267	0.008038	7904	True	2858377	O95229	ZWINT	94	100	O95229:GG(K97)	1649.21	1668.84	1685.22	6592939
H0412FD-(01)	1237445952	IGLTKALTQMEEAQR	1	3	GG(K5)	601.653	0.00012	MS/MS	2.982	5.674e-05	0	30247	True	2858377	O95229	ZWINT	112	126	O95229:GG(K116)	3429.39	3448.69	3475.24	44539601
H0412FD-(01)	1237760522	IGLTKALTQMEEAQR	1	2	GG(K5)	901.975	NA	MassChroQ reextraction	NA	NA	NA	NA	True	2858377	O95229	ZWINT	112	126	O95229:GG(K116)	3434.98	3448.69	3455.15	6146505
H0412FD-(01)	1237769513	ILVEFVVDSQK	0	2	-	638.861	NA	MassChroQ reextraction	NA	NA	NA	NA	True	2858377	O95229	ZWINT	38	48	-	4290.01	4303.41	4332.78	18030060
H0412FD-(01)	1237442394	ILVEFVVDSQKK	1	3	GG(K11)	506.956	0.001725	MS/MS	1.445	0.1422	0.008972	30224	True	2858377	O95229	ZWINT	38	49	O95229:GG(K48)	3421.95	3428.13	3469.41	22822484
H0412FD-(01)	1237786408	ILVEFVVDSQKK	1	2	GG(K11)	759.93	NA	MassChroQ reextraction	NA	NA	NA	NA	True	2858377	O95229	ZWINT	38	49	O95229:GG(K48)	3431.83	3434.98	3453.45	2879543
H0412FD-(01)	1237433181	KQMAMEK	1	2	GG(K1)	490.239	0.000926	MS/MS	1.129	0.09413	0.00633	1137	True	2858377	O95229	ZWINT	142	148	O95229:GG(K142)	1077.51	1083.84	1093.31	12288650
H0412FD-(01)	1241282946	KQMAMEKR	2	2	GG(K7)	568.289	NA	MassChroQ reextraction	NA	NA	NA	NA	True	2858377	O95229	ZWINT	142	149	O95229:GG(K148)	952.946	965.679	977.338	650422
H0412FD-(01)	1237843218	LGNLKQQAEQER	1	3	GG(K5)	509.934	NA	MassChroQ reextraction	NA	NA	NA	NA	True	2858377	O95229	ZWINT	192	203	O95229:GG(K196)	1622.27	1638.74	1674.87	7898791
H0412FD-(01)	1237672570	LGNLKQQAEQERDK	2	3	GG(K5)	590.975	NA	MassChroQ reextraction	NA	NA	NA	NA	True	2858377	O95229	ZWINT	192	205	O95229:GG(K196)	1490.62	1507.42	1532.95	23998271
H0412FD-(01)	1237444914	YQTFLQLLYTLQGK	0	2	-	858.473	0.001109	MS/MS	2.309	1.77e-07	0	63612	True	2858377	O95229	ZWINT	209	222	-	6171.39	6191.13	6227.77	107810604
H0415FD-(01)	1237459792	AIAAKEQWK	1	2	GG(K5)	579.817	0.000663	MS/MS	1.793	0.0008169	2.495e-05	7009	True	2858377	O95229	ZWINT	89	97	O95229:GG(K93)	1573.5	1581.39	1591.25	8963328
H0415FD-(01)	1237836488	AIAAKEQWK	1	3	GG(K5)	386.881	NA	MassChroQ reextraction	NA	NA	NA	NA	True	2858377	O95229	ZWINT	89	97	O95229:GG(K93)	1575.09	1582.73	1591.25	4751965
H0415FD-(01)	1237479058	AVQNQWQLQQEKHLQHLAEVSAEVR	1	4	GG(K12)	771.652	0.009372	MS/MS	1.559	2.034e-06	0	29400	True	2858377	O95229	ZWINT	151	175	O95229:GG(K162)	3323.78	3336.11	3362.02	7746912
H0415FD-(01)	1237693183	AVQNQWQLQQEKHLQHLAEVSAEVR	1	5	GG(K12)	617.521	NA	MassChroQ reextraction	NA	NA	NA	NA	True	2858377	O95229	ZWINT	151	175	O95229:GG(K162)	3321.32	3339.47	3350.63	10471370
H0415FD-(01)	1237462854	EAFEQLQAKK	1	3	GG(K9)	435.898	-0.000171	MS/MS	1.1	0.1548	0.009556	10259	True	2858377	O95229	ZWINT	133	142	O95229:GG(K141)	1832.96	1848.8	1869.92	19012398
H0415FD-(01)	1237462855	EAFEQLQAKK	1	2	GG(K9)	653.344	0.001704	MS/MS	1.618	0.003858	0.0002205	10246	True	2858377	O95229	ZWINT	133	142	O95229:GG(K141)	1831.58	1848.8	1864.92	12423445
H0415FD-(01)	1237465943	EHVEAIKIGLTK	1	3	GG(K7)	484.612	6.7e-05	MS/MS	1.067	0.09522	0.006052	15497	True	2858377	O95229	ZWINT	105	116	O95229:GG(K111)	2250.9	2258.78	2298.01	33218517
H0415FD-(01)	1237747217	EHVEAIKIGLTK	1	2	GG(K7)	726.415	NA	MassChroQ reextraction	NA	NA	NA	NA	True	2858377	O95229	ZWINT	105	116	O95229:GG(K111)	2254.25	2258.78	2282.74	3809139
H0415FD-(01)	1237457356	ELKATYR	1	2	GG(K3)	497.77	0.000106	MS/MS	1.133	0.05891	0.004064	3640	True	2858377	O95229	ZWINT	98	104	O95229:GG(K100)	1295.74	1302.77	1315.09	16460217
H0415FD-(01)	1237458332	EQWKELK	1	2	GG(K4)	537.783	0.00093	MS/MS	1.054	0.03238	0.002418	8125	True	2858377	O95229	ZWINT	94	100	O95229:GG(K97)	1644.54	1668.62	1687.38	6162118
H0415FD-(01)	1237470955	IGLTKALTQMEEAQR	1	3	GG(K5)	601.653	0.001768	MS/MS	1.983	0.0002067	0	30726	True	2858377	O95229	ZWINT	112	126	O95229:GG(K116)	3428.09	3447.08	3485.66	29409636
H0415FD-(01)	1237681553	IGLTKALTQMEEAQR	1	2	GG(K5)	901.975	NA	MassChroQ reextraction	NA	NA	NA	NA	True	2858377	O95229	ZWINT	112	126	O95229:GG(K116)	3435.76	3443.82	3456.27	2737255
H0415FD-(01)	1237882703	ILVEFVVDSQK	0	2	-	638.861	NA	MassChroQ reextraction	NA	NA	NA	NA	True	2858377	O95229	ZWINT	38	48	-	4290.26	4305.14	4357.19	21270010
H0415FD-(01)	1237763306	ILVEFVVDSQKK	1	3	GG(K11)	506.956	NA	MassChroQ reextraction	NA	NA	NA	NA	True	2858377	O95229	ZWINT	38	49	O95229:GG(K48)	3427.04	3435.76	3459.16	12796624
H0415FD-(01)	1241252207	ILVEFVVDSQKK	1	2	GG(K11)	759.93	NA	MassChroQ reextraction	NA	NA	NA	NA	True	2858377	O95229	ZWINT	38	49	O95229:GG(K48)	3434.26	3443.82	3448.72	1373227
H0415FD-(01)	1241304393	KQMAMEK	1	2	GG(K1)	490.239	NA	MassChroQ reextraction	NA	NA	NA	NA	True	2858377	O95229	ZWINT	142	148	O95229:GG(K142)	1077.3	1084.23	1094.85	7475164
H0415FD-(01)	1237712023	LGNLKQQAEQER	1	3	GG(K5)	509.934	NA	MassChroQ reextraction	NA	NA	NA	NA	True	2858377	O95229	ZWINT	192	203	O95229:GG(K196)	1631.92	1640.9	1648.51	4133191
H0415FD-(01)	1237470581	LGNLKQQAEQERDK	2	3	GG(K5)	590.974	-0.00039	MS/MS	1.887	9.785e-06	0	6027	True	2858377	O95229	ZWINT	192	205	O95229:GG(K196)	1490.22	1505.88	1535.02	17144709
H0415FD-(01)	1237469859	YQTFLQLLYTLQGK	0	2	-	858.471	-0.001699	MS/MS	1.693	3.827e-06	0	64305	True	2858377	O95229	ZWINT	209	222	-	6172.49	6193.26	6222.73	66061632
H0418FD-(01)	1237773239	AIAAKEQWK	1	2	GG(K5)	579.817	NA	MassChroQ reextraction	NA	NA	NA	NA	True	2858377	O95229	ZWINT	89	97	O95229:GG(K93)	1573.33	1579.86	1592.94	12262976
H0418FD-(01)	1241272308	AIAAKEQWK	1	3	GG(K5)	386.881	NA	MassChroQ reextraction	NA	NA	NA	NA	True	2858377	O95229	ZWINT	89	97	O95229:GG(K93)	1573.33	1583.04	1604.44	6174926
H0418FD-(01)	1237504524	AVQNQWQLQQEKHLQHLAEVSAEVR	1	4	GG(K12)	771.649	-0.0043	MS/MS	1.196	0.0002639	0	29923	True	2858377	O95229	ZWINT	151	175	O95229:GG(K162)	3325.46	3339.52	3361.3	10416403
H0418FD-(01)	1237826088	AVQNQWQLQQEKHLQHLAEVSAEVR	1	5	GG(K12)	617.521	NA	MassChroQ reextraction	NA	NA	NA	NA	True	2858377	O95229	ZWINT	151	175	O95229:GG(K162)	3327.06	3339.52	3372.15	10218359
H0418FD-(01)	1237487726	EAFEQLQAKK	1	3	GG(K9)	435.898	0.00047	MS/MS	0.951	0.1409	0.009228	10718	True	2858377	O95229	ZWINT	133	142	O95229:GG(K141)	1819.43	1848.61	1876.04	27679260
H0418FD-(01)	1237888078	EAFEQLQAKK	1	2	GG(K9)	653.344	NA	MassChroQ reextraction	NA	NA	NA	NA	True	2858377	O95229	ZWINT	133	142	O95229:GG(K141)	1829.24	1848.61	1871.18	21806367
H0418FD-(01)	1237490891	EHVEAIKIGLTK	1	2	GG(K7)	726.413	-0.002514	MS/MS	0.772	0.01235	0.001145	16009	True	2858377	O95229	ZWINT	105	116	O95229:GG(K111)	2250.74	2262.91	2284.3	6565591
H0418FD-(01)	1237797819	EHVEAIKIGLTK	1	3	GG(K7)	484.612	NA	MassChroQ reextraction	NA	NA	NA	NA	True	2858377	O95229	ZWINT	105	116	O95229:GG(K111)	2245.98	2259.87	2325.54	46915846
H0418FD-(01)	1237482269	ELKATYR	1	2	GG(K3)	497.77	0.00035	MS/MS	1.518	0.1519	0.009814	4099	True	2858377	O95229	ZWINT	98	104	O95229:GG(K100)	1294.34	1302.7	1315.52	25332768
H0418FD-(01)	1237483207	EQWKELK	1	2	GG(K4)	537.782	-0.000169	MS/MS	0.957	0.03052	0.002618	8574	True	2858377	O95229	ZWINT	94	100	O95229:GG(K97)	1648.88	1667.98	1684.57	7293730
H0418FD-(01)	1237496059	IGLTKALTQMEEAQR	1	3	GG(K5)	601.653	0.002135	MS/MS	2.816	0.0002079	0	31257	True	2858377	O95229	ZWINT	112	126	O95229:GG(K116)	3430	3448.76	3486.12	38306031
H0418FD-(01)	1237799989	IGLTKALTQMEEAQR	1	2	GG(K5)	901.975	NA	MassChroQ reextraction	NA	NA	NA	NA	True	2858377	O95229	ZWINT	112	126	O95229:GG(K116)	3434.63	3450.25	3461.71	4901195
H0418FD-(01)	1237874413	ILVEFVVDSQK	0	2	-	638.861	NA	MassChroQ reextraction	NA	NA	NA	NA	True	2858377	O95229	ZWINT	38	48	-	4291.99	4306.48	4343.67	20884817
H0418FD-(01)	1237492225	ILVEFVVDSQKK	1	2	GG(K11)	759.933	0.006804	MS/MS	1.251	0.00132	9.596e-05	31331	True	2858377	O95229	ZWINT	38	49	O95229:GG(K48)	3428.44	3440.81	3463.22	6263003
H0418FD-(01)	1237768625	ILVEFVVDSQKK	1	3	GG(K11)	506.956	NA	MassChroQ reextraction	NA	NA	NA	NA	True	2858377	O95229	ZWINT	38	49	O95229:GG(K48)	3417.89	3430	3477.09	16596163
H0418FD-(01)	1237793998	KQMAMEK	1	2	GG(K1)	490.239	NA	MassChroQ reextraction	NA	NA	NA	NA	True	2858377	O95229	ZWINT	142	148	O95229:GG(K142)	1050.05	1084.96	1093.05	11775157
H0418FD-(01)	1237799271	KQMAMEKR	2	2	GG(K7)	568.289	NA	MassChroQ reextraction	NA	NA	NA	NA	True	2858377	O95229	ZWINT	142	149	O95229:GG(K148)	NA	NA	NA	NA
H0418FD-(01)	1237492373	LGNLKQQAEQER	1	3	GG(K5)	509.933	-0.001714	MS/MS	1.397	0.009234	0.0008715	8216	True	2858377	O95229	ZWINT	192	203	O95229:GG(K196)	1634.49	1640.96	1674.56	6816825
H0418FD-(01)	1237495664	LGNLKQQAEQERDK	2	3	GG(K5)	590.974	-0.001305	MS/MS	2.179	0.003535	0.0001565	6488	True	2858377	O95229	ZWINT	192	205	O95229:GG(K196)	1492.66	1505.9	1533.99	23721412
H0418FD-(01)	1237494971	YQTFLQLLYTLQGK	0	2	-	858.473	0.001475	MS/MS	2.976	5.391e-08	0	64640	True	2858377	O95229	ZWINT	209	222	-	6172.95	6186.97	6219.43	56764018
H0421FD-(01)	1241264256	AIAAKEQWK	1	2	GG(K5)	579.817	NA	MassChroQ reextraction	NA	NA	NA	NA	True	2858377	O95229	ZWINT	89	97	O95229:GG(K93)	1571.57	1581.33	1594.22	19571172
H0421FD-(01)	1241314853	AIAAKEQWK	1	3	GG(K5)	386.881	NA	MassChroQ reextraction	NA	NA	NA	NA	True	2858377	O95229	ZWINT	89	97	O95229:GG(K93)	1573.25	1581.33	1591.3	11604854
H0421FD-(01)	1237529146	AVQNQWQLQQEKHLQHLAEVSAEVR	1	5	GG(K12)	617.521	-0.003214	MS/MS	2.373	0.009327	0.0006883	30727	True	2858377	O95229	ZWINT	151	175	O95229:GG(K162)	3313.8	3325.76	3351.15	17900697
H0421FD-(01)	1237529147	AVQNQWQLQQEKHLQHLAEVSAEVR	1	4	GG(K12)	771.65	0.001316	MS/MS	2.187	3.686e-09	0	30702	True	2858377	O95229	ZWINT	151	175	O95229:GG(K162)	3313.8	3322.93	3372.57	21131929
H0421FD-(01)	1237512505	EAFEQLQAKK	1	2	GG(K9)	653.344	0.000484	MS/MS	2.524	7.568e-06	0	11417	True	2858377	O95229	ZWINT	133	142	O95229:GG(K141)	1839.86	1850	1865.71	25577362
H0421FD-(01)	1237512506	EAFEQLQAKK	1	3	GG(K9)	435.899	0.001294	MS/MS	1.478	0.1035	0.006124	11416	True	2858377	O95229	ZWINT	133	142	O95229:GG(K141)	1839.86	1850	1864.15	38704508
H0421FD-(01)	1237515552	EHVEAIKIGLTK	1	2	GG(K7)	726.414	-0.001171	MS/MS	1.714	2.025e-06	0	16711	True	2858377	O95229	ZWINT	105	116	O95229:GG(K111)	2250.45	2260.05	2287.69	10163440
H0421FD-(01)	1237515553	EHVEAIKIGLTK	1	3	GG(K7)	484.612	-0.00094	MS/MS	1.166	0.08708	0.005297	16643	True	2858377	O95229	ZWINT	105	116	O95229:GG(K111)	2248.11	2260.05	2337.05	73161816
H0421FD-(01)	1237507389	ELKATYR	1	2	GG(K3)	497.77	0.000411	MS/MS	1.443	0.06242	0.004036	4578	True	2858377	O95229	ZWINT	98	104	O95229:GG(K100)	1293.62	1301.88	1315.44	33246485
H0421FD-(01)	1241291612	EQWKELK	1	2	GG(K4)	537.783	NA	MassChroQ reextraction	NA	NA	NA	NA	True	2858377	O95229	ZWINT	94	100	O95229:GG(K97)	1655.9	1668.32	1678.25	7658679
H0421FD-(01)	1237520622	IGLTKALTQMEEAQR	1	2	GG(K5)	901.975	0.000622	MS/MS	3.637	9.994e-10	0	32282	True	2858377	O95229	ZWINT	112	126	O95229:GG(K116)	3435.26	3439.89	3464.73	10026021
H0421FD-(01)	1237520623	IGLTKALTQMEEAQR	1	3	GG(K5)	601.653	0.002135	MS/MS	2.234	2.639e-05	0	32312	True	2858377	O95229	ZWINT	112	126	O95229:GG(K116)	3429.24	3441.3	3486.12	55514592
H0421FD-(01)	1237877334	ILVEFVVDSQK	0	2	-	638.861	NA	MassChroQ reextraction	NA	NA	NA	NA	True	2858377	O95229	ZWINT	38	48	-	4289.26	4303.05	4329.3	20214652
H0421FD-(01)	1693697808	ILVEFVVDSQKK	1	2	GG(K11)	759.93	NA	MassChroQ reextraction	NA	NA	NA	NA	True	2858377	O95229	ZWINT	38	49	O95229:GG(K48)	3429.24	3444.24	3457.92	9196758
H0421FD-(01)	1237516877	ILVEFVVDSQKK	1	3	GG(K12)	506.956	-1.5e-05	MS/MS	2.29	0.00222	0.0001148	32220	True	2858377	O95229	ZWINT	38	49	O95229:GG(K49)	3422.15	3435.26	3462.92	33258144
H0421FD-(01)	1237778885	ILVEFVVDSQKK	1	2	GG(K12)	759.93	NA	MassChroQ reextraction	NA	NA	NA	NA	True	2858377	O95229	ZWINT	38	49	O95229:GG(K49)	NA	NA	NA	NA
H0421FD-(01)	1237507235	KQMAMEK	1	2	GG(K1)	490.239	7.1e-05	MS/MS	1.168	0.007554	0.0006205	1640	True	2858377	O95229	ZWINT	142	148	O95229:GG(K142)	1063.11	1068.38	1080.18	3895025
H0421FD-(01)	1241316248	KQMAMEKR	2	2	GG(K7)	568.289	NA	MassChroQ reextraction	NA	NA	NA	NA	True	2858377	O95229	ZWINT	142	149	O95229:GG(K148)	NA	NA	NA	NA
H0421FD-(01)	1237517023	LGNLKQQAEQER	1	3	GG(K5)	509.933	-0.001622	MS/MS	1.713	0.0002139	2.525e-05	8775	True	2858377	O95229	ZWINT	192	203	O95229:GG(K196)	1629.08	1641.56	1664.15	10282544
H0421FD-(01)	1237520241	LGNLKQQAEQERDK	2	3	GG(K5)	590.974	-0.000756	MS/MS	3.29	4.724e-06	0	7037	True	2858377	O95229	ZWINT	192	205	O95229:GG(K196)	1494.42	1503.4	1534.07	27900678
H0421FD-(01)	1237519548	YQTFLQLLYTLQGK	0	2	-	858.472	0.000865	MS/MS	3.559	5.755e-09	0	65681	True	2858377	O95229	ZWINT	209	222	-	6170.9	6197.13	6226.88	94989240
H0406FD-(01)	1237385842	FLLVLADGLR	0	2	-	558.843	0.001081	MS/MS	2.499	0.0002069	0	50701	True	2861143	Q9H900	ZWILCH	271	280	-	5027.58	5047.49	5077.38	11002513
H0406FD-(01)	1241294421	NLYQSEKPQK	0	2	GG(K7)	674.847	NA	MassChroQ reextraction	NA	NA	NA	NA	True	2861143	Q9H900	ZWILCH	521	530	Q9H900:GG(K527)	1336.97	1345.47	1351.7	1184324
H0409FD-(01)	1237705616	FLLVLADGLR	0	2	-	558.842	NA	MassChroQ reextraction	NA	NA	NA	NA	True	2861143	Q9H900	ZWILCH	271	280	-	5030.04	5044.14	5074.18	11906864
H0409FD-(01)	1241261659	NLYQSEKPQK	0	2	GG(K7)	674.847	NA	MassChroQ reextraction	NA	NA	NA	NA	True	2861143	Q9H900	ZWILCH	521	530	Q9H900:GG(K527)	1336.49	1341.98	1351.18	1339070
H0412FD-(01)	1237434575	FLLVLADGLR	0	2	-	558.843	0.000959	MS/MS	2.346	0.00242	0.0002586	50220	True	2861143	Q9H900	ZWILCH	271	280	-	5022.04	5046.99	5081.85	11550084
H0412FD-(01)	1241296703	NLYQSEKPQK	0	2	GG(K7)	674.847	NA	MassChroQ reextraction	NA	NA	NA	NA	True	2861143	Q9H900	ZWILCH	521	530	Q9H900:GG(K527)	1334.36	1340.56	1351.13	1583603
H0415FD-(01)	1237458926	FLLVLADGLR	0	2	-	558.843	0.000349	MS/MS	2.557	6.465e-05	0	50975	True	2861143	Q9H900	ZWILCH	271	280	-	5031.27	5045.22	5080.73	12062513
H0415FD-(01)	1241271058	NLYQSEKPQK	0	2	GG(K7)	674.847	NA	MassChroQ reextraction	NA	NA	NA	NA	True	2861143	Q9H900	ZWILCH	521	530	Q9H900:GG(K527)	1337.37	1342.94	1349.11	1269206
H0418FD-(01)	1237729009	FLLVLADGLR	0	2	-	558.842	NA	MassChroQ reextraction	NA	NA	NA	NA	True	2861143	Q9H900	ZWILCH	271	280	-	5030.47	5047.12	5075.18	12983608
H0418FD-(01)	1237488682	NLYQSEKPQK	0	2	GG(K7)	674.847	0.001018	MS/MS	1.704	0.02835	0.002453	4631	True	2861143	Q9H900	ZWILCH	521	530	Q9H900:GG(K527)	1336.83	1343.6	1353.19	1994554
H0421FD-(01)	1237836982	FLLVLADGLR	0	2	-	558.842	NA	MassChroQ reextraction	NA	NA	NA	NA	True	2861143	Q9H900	ZWILCH	271	280	-	5034.38	5045.36	5068.63	12476635
H0421FD-(01)	1237751500	NLYQSEKPQK	0	2	GG(K7)	674.847	NA	MassChroQ reextraction	NA	NA	NA	NA	True	2861143	Q9H900	ZWILCH	521	530	Q9H900:GG(K527)	1338.91	1346.49	1355.43	2198591
H0406FD-(01)	1237798391	LVLEVLQKQLLDLPLDTDLENEK	1	4	GG(K8.K23)	727.399	NA	MassChroQ reextraction	NA	NA	NA	NA	True	3028165	O43264	ZW10	298	320	O43264:GG(K305.K320)	4729.29	4732.6	4765.66	25066728
H0409FD-(01)	1241270670	ISESVKK	1	2	GG(K6)	452.759	NA	MassChroQ reextraction	NA	NA	NA	NA	True	3028165	O43264	ZW10	479	485	O43264:GG(K484)	NA	NA	NA	NA
H0409FD-(01)	1237718714	LVLEVLQKQLLDLPLDTDLENEK	1	4	GG(K8.K23)	727.399	NA	MassChroQ reextraction	NA	NA	NA	NA	True	3028165	O43264	ZW10	298	320	O43264:GG(K305.K320)	4702.94	4727.78	4762.44	26003289
H0412FD-(01)	1237806561	ISESVKK	1	2	GG(K6)	452.759	NA	MassChroQ reextraction	NA	NA	NA	NA	True	3028165	O43264	ZW10	479	485	O43264:GG(K484)	1051.68	1057.45	1064.9	1081759
H0412FD-(01)	1237740197	LVLEVLQKQLLDLPLDTDLENEK	1	4	GG(K8.K23)	727.399	NA	MassChroQ reextraction	NA	NA	NA	NA	True	3028165	O43264	ZW10	298	320	O43264:GG(K305.K320)	4728.54	4757.11	4759.52	6168842
H0415FD-(01)	1237858381	ISESVKK	1	2	GG(K6)	452.759	NA	MassChroQ reextraction	NA	NA	NA	NA	True	3028165	O43264	ZW10	479	485	O43264:GG(K484)	1051.19	1056.4	1067.89	2104813
H0415FD-(01)	1237737953	LVLEVLQKQLLDLPLDTDLENEK	1	4	GG(K8.K23)	727.399	NA	MassChroQ reextraction	NA	NA	NA	NA	True	3028165	O43264	ZW10	298	320	O43264:GG(K305.K320)	4719.46	4729.31	4745.87	15698607
H0418FD-(01)	1237481388	ISESVKK	1	2	GG(K6)	452.759	0.00164	MS/MS	1.17	0.03433	0.002844	1145	True	3028165	O43264	ZW10	479	485	O43264:GG(K484)	1051.79	1056.82	1078.42	3439897
H0418FD-(01)	1237874227	LVLEVLQKQLLDLPLDTDLENEK	1	4	GG(K8.K23)	727.399	NA	MassChroQ reextraction	NA	NA	NA	NA	True	3028165	O43264	ZW10	298	320	O43264:GG(K305.K320)	4733.58	4735.22	4762.82	7944133
H0421FD-(01)	1241310242	ISESVKK	1	2	GG(K6)	452.759	NA	MassChroQ reextraction	NA	NA	NA	NA	True	3028165	O43264	ZW10	479	485	O43264:GG(K484)	1051.82	1057.85	1065.97	3029523
H0421FD-(01)	1237752397	LVLEVLQKQLLDLPLDTDLENEK	1	4	GG(K8.K23)	727.399	NA	MassChroQ reextraction	NA	NA	NA	NA	True	3028165	O43264	ZW10	298	320	O43264:GG(K305.K320)	4721.23	4740.13	4767.05	19063626
H0406FD-(01)	1237673538	LLKQDIEASSLK	1	2	GG(K3)	729.912	NA	MassChroQ reextraction	NA	NA	NA	NA	True	2860653	Q96AP4	ZUFSP	523	534	Q96AP4:GG(K525)	2435.03	2439.37	2451.97	1699563
H0406FD-(01)	1237739295	LLKQDIEASSLK	1	3	GG(K3)	486.944	NA	MassChroQ reextraction	NA	NA	NA	NA	True	2860653	Q96AP4	ZUFSP	523	534	Q96AP4:GG(K525)	2433.93	2441.13	2471.02	5322848
H0406FD-(01)	1237399582	QYGLDNSGGYKQQQLR	1	3	GG(K11)	656.989	0.001177	MS/MS	3.405	3.68e-08	0	15815	True	2860653	Q96AP4	ZUFSP	266	281	Q96AP4:GG(K276)	2274.65	2285.43	2297.77	22200385
H0406FD-(01)	1237392510	TKTSGIIEALHR	1	3	GG(K2)	480.603	-0.000782	MS/MS	1.647	0.001189	9.762e-05	13882	True	2860653	Q96AP4	ZUFSP	317	328	Q96AP4:GG(K318)	2112.42	2120.08	2160.28	6355691
H0409FD-(01)	1237417388	LLKQDIEASSLK	1	3	GG(K3)	486.944	0.001489	MS/MS	1.363	0.1182	0.007618	17131	True	2860653	Q96AP4	ZUFSP	523	534	Q96AP4:GG(K525)	2431.31	2444.91	2470.56	6347808
H0409FD-(01)	1241317594	LLKQDIEASSLK	1	2	GG(K3)	729.912	NA	MassChroQ reextraction	NA	NA	NA	NA	True	2860653	Q96AP4	ZUFSP	523	534	Q96AP4:GG(K525)	2435.93	2444.91	2457.35	3355691
H0409FD-(01)	1237423901	QYGLDNSGGYKQQQLR	1	3	GG(K11)	656.991	0.007403	MS/MS	3.13	7.339e-08	0	15095	True	2860653	Q96AP4	ZUFSP	266	281	Q96AP4:GG(K276)	2272.84	2286.07	2304.42	23755431
H0409FD-(01)	1237417040	TKTSGIIEALHR	1	3	GG(K2)	480.603	-0.001972	MS/MS	1.984	9.276e-05	0	13234	True	2860653	Q96AP4	ZUFSP	317	328	Q96AP4:GG(K318)	2112	2120.6	2162.41	7299360
H0412FD-(01)	1237441265	LLKQDIEASSLK	1	3	GG(K3)	486.944	0.000299	MS/MS	1.334	0.01612	0.001603	17547	True	2860653	Q96AP4	ZUFSP	523	534	Q96AP4:GG(K525)	2433.11	2442.62	2464.64	6749577
H0412FD-(01)	1241302121	LLKQDIEASSLK	1	2	GG(K3)	729.912	NA	MassChroQ reextraction	NA	NA	NA	NA	True	2860653	Q96AP4	ZUFSP	523	534	Q96AP4:GG(K525)	2434.67	2442.62	2454.28	2963333
H0412FD-(01)	1237447805	QYGLDNSGGYKQQQLR	1	3	GG(K11)	656.99	0.002459	MS/MS	3.759	2.511e-07	0	15366	True	2860653	Q96AP4	ZUFSP	266	281	Q96AP4:GG(K276)	2273.57	2287.65	2305.52	24688553
H0412FD-(01)	1237440905	TKTSGIIEALHR	1	3	GG(K2)	480.603	-0.000873	MS/MS	1.877	5.629e-05	0	13459	True	2860653	Q96AP4	ZUFSP	317	328	Q96AP4:GG(K318)	2114.69	2123.78	2153.68	8095703
H0415FD-(01)	1237831324	LLKQDIEASSLK	1	3	GG(K3)	486.944	NA	MassChroQ reextraction	NA	NA	NA	NA	True	2860653	Q96AP4	ZUFSP	523	534	Q96AP4:GG(K525)	2433.88	2442.32	2475.5	6526173
H0415FD-(01)	1237887593	LLKQDIEASSLK	1	2	GG(K3)	729.912	NA	MassChroQ reextraction	NA	NA	NA	NA	True	2860653	Q96AP4	ZUFSP	523	534	Q96AP4:GG(K525)	2436.48	2440.9	2457.52	2386911
H0415FD-(01)	1237472835	QYGLDNSGGYKQQQLR	1	3	GG(K11)	656.991	0.00484	MS/MS	2.792	8.286e-09	0	15751	True	2860653	Q96AP4	ZUFSP	266	281	Q96AP4:GG(K276)	2271.71	2284.2	2309.35	26369636
H0415FD-(01)	1237465692	TKTSGIIEALHR	1	3	GG(K2)	480.603	-0.000782	MS/MS	1.789	0.0006698	2.495e-05	13784	True	2860653	Q96AP4	ZUFSP	317	328	Q96AP4:GG(K318)	2113.5	2124.6	2145.3	5764057
H0418FD-(01)	1237491018	LLKQDIEASSLK	1	2	GG(K3)	729.912	-0.000268	MS/MS	1.119	0.01449	0.001418	18442	True	2860653	Q96AP4	ZUFSP	523	534	Q96AP4:GG(K525)	2433.54	2444.44	2455.31	4557628
H0418FD-(01)	1237491020	LLKQDIEASSLK	1	3	GG(K3)	486.944	0.001123	MS/MS	1.266	0.001228	9.596e-05	18395	True	2860653	Q96AP4	ZUFSP	523	534	Q96AP4:GG(K525)	2430.4	2444.44	2468.77	8563883
H0418FD-(01)	1237498029	QYGLDNSGGYKQQQLR	1	3	GG(K11)	656.989	0.001177	MS/MS	3.302	2.708e-07	0	16302	True	2860653	Q96AP4	ZUFSP	266	281	Q96AP4:GG(K276)	2267.64	2287.36	2305.98	27775300
H0418FD-(01)	1237490652	TKTSGIIEALHR	1	3	GG(K2)	480.604	0.000683	MS/MS	1.375	0.005719	0.000468	14241	True	2860653	Q96AP4	ZUFSP	317	328	Q96AP4:GG(K318)	2110.69	2122.92	2139.82	7190330
H0421FD-(01)	1237515679	LLKQDIEASSLK	1	3	GG(K3)	486.944	0.000848	MS/MS	1.234	0.02235	0.001565	19202	True	2860653	Q96AP4	ZUFSP	523	534	Q96AP4:GG(K525)	2436.9	2444.26	2462.91	7523951
H0421FD-(01)	1241308081	LLKQDIEASSLK	1	2	GG(K3)	729.912	NA	MassChroQ reextraction	NA	NA	NA	NA	True	2860653	Q96AP4	ZUFSP	523	534	Q96AP4:GG(K525)	2433.85	2444.26	2455.9	4800090
H0421FD-(01)	1237522556	QYGLDNSGGYKQQQLR	1	3	GG(K11)	656.989	7.9e-05	MS/MS	4.414	5.825e-09	0	17015	True	2860653	Q96AP4	ZUFSP	266	281	Q96AP4:GG(K276)	2263.84	2284.05	2306.77	26207919
H0421FD-(01)	1237515313	TKTSGIIEALHR	1	3	GG(K2)	480.604	0.000134	MS/MS	1.969	0.0006001	2.525e-05	15063	True	2860653	Q96AP4	ZUFSP	317	328	Q96AP4:GG(K318)	2112.49	2122.92	2155.18	9388226
H0406FD-(01)	1237855364	ALPEGLYAQDKVVR	1	3	GG(K11)	558.306	NA	MassChroQ reextraction	NA	NA	NA	NA	True	3455899	Q9H7M6	ZSWIM4	480	493	Q9H7M6:GG(K490)	2894.92	2915.32	2923.87	5890393
H0409FD-(01)	1237816472	ALPEGLYAQDKVVR	1	3	GG(K11)	558.306	NA	MassChroQ reextraction	NA	NA	NA	NA	True	3455899	Q9H7M6	ZSWIM4	480	493	Q9H7M6:GG(K490)	2895.05	2919.37	2940.82	8107243
H0412FD-(01)	1237883792	ALPEGLYAQDKVVR	1	3	GG(K11)	558.306	NA	MassChroQ reextraction	NA	NA	NA	NA	True	3455899	Q9H7M6	ZSWIM4	480	493	Q9H7M6:GG(K490)	2897.22	2918.63	2942.54	7880237
H0415FD-(01)	1237720465	ALPEGLYAQDKVVR	1	3	GG(K11)	558.306	NA	MassChroQ reextraction	NA	NA	NA	NA	True	3455899	Q9H7M6	ZSWIM4	480	493	Q9H7M6:GG(K490)	2893.05	2917.84	2937.6	8111014
H0418FD-(01)	1237494405	ALPEGLYAQDKVVR	1	3	GG(K11)	558.305	1.2e-05	MS/MS	1.601	0.0002285	0	24510	True	3455899	Q9H7M6	ZSWIM4	480	493	Q9H7M6:GG(K490)	2902.85	2919.95	2933.75	7515395
H0421FD-(01)	1237867510	ALPEGLYAQDKVVR	1	3	GG(K11)	558.306	NA	MassChroQ reextraction	NA	NA	NA	NA	True	3455899	Q9H7M6	ZSWIM4	480	493	Q9H7M6:GG(K490)	2903.94	2910.1	2946.19	10029952
H0406FD-(01)	1237676708	VEAKSHLQWQESR	1	3	GG(K4)	571.289	NA	MassChroQ reextraction	NA	NA	NA	NA	True	3455821	O15535	ZSCAN9	27	39	O15535:GG(K30)	1635.12	1653.76	1678.21	3970885
H0409FD-(01)	1237725665	VEAKSHLQWQESR	1	3	GG(K4)	571.289	NA	MassChroQ reextraction	NA	NA	NA	NA	True	3455821	O15535	ZSCAN9	27	39	O15535:GG(K30)	1643.91	1650.3	1665.57	1966533
H0412FD-(01)	1237444842	VEAKSHLQWQESR	1	3	GG(K4)	571.289	0.002311	MS/MS	1.754	7.117e-05	0	7738	True	3455821	O15535	ZSCAN9	27	39	O15535:GG(K30)	1633.6	1650.65	1668.84	3221990
H0415FD-(01)	1237765670	VEAKSHLQWQESR	1	3	GG(K4)	571.289	NA	MassChroQ reextraction	NA	NA	NA	NA	True	3455821	O15535	ZSCAN9	27	39	O15535:GG(K30)	1644.54	1653.1	1665.74	1945642
H0418FD-(01)	1237791083	VEAKSHLQWQESR	1	3	GG(K4)	571.289	NA	MassChroQ reextraction	NA	NA	NA	NA	True	3455821	O15535	ZSCAN9	27	39	O15535:GG(K30)	1645.63	1652.04	1663.13	1817844
H0421FD-(01)	1237519466	VEAKSHLQWQESR	1	3	GG(K4)	571.29	0.003044	MS/MS	2.02	2.329e-06	0	8973	True	3455821	O15535	ZSCAN9	27	39	O15535:GG(K30)	1636.62	1654.44	1663	3739214
H0406FD-(01)	1237396445	RFMQLISLQFHQR	1	3	-	568.645	0.003168	MS/MS	3.408	1.829e-07	0	31629	True	3029372	Q9BUG6	ZSCAN5A	392	404	-	3449.78	3480.43	3505.6	310337360
H0409FD-(01)	1241260978	RFMQLISLQFHQR	1	3	-	568.978	NA	MassChroQ reextraction	NA	NA	NA	NA	True	3029372	Q9BUG6	ZSCAN5A	392	404	-	3462.18	3480.6	3545.93	470815612
H0412FD-(01)	1241303772	RFMQLISLQFHQR	1	3	-	568.978	NA	MassChroQ reextraction	NA	NA	NA	NA	True	3029372	Q9BUG6	ZSCAN5A	392	404	-	3450.24	3482.99	3530.99	503702680
H0415FD-(01)	1237846701	RFMQLISLQFHQR	1	3	-	568.644	NA	MassChroQ reextraction	NA	NA	NA	NA	True	3029372	Q9BUG6	ZSCAN5A	392	404	-	3464.14	3482.9	3511.27	386552779
H0418FD-(01)	1241286511	RFMQLISLQFHQR	1	3	-	568.978	NA	MassChroQ reextraction	NA	NA	NA	NA	True	3029372	Q9BUG6	ZSCAN5A	392	404	-	3464.7	3484.63	3513.92	525573139
H0421FD-(01)	1237695373	RFMQLISLQFHQR	1	3	-	568.644	NA	MassChroQ reextraction	NA	NA	NA	NA	True	3029372	Q9BUG6	ZSCAN5A	392	404	-	3461.39	3481.19	3535.78	650620431
H0406FD-(01)	1237711492	GSSELIR	0	2	-	381.211	NA	MassChroQ reextraction	NA	NA	NA	NA	True	3024124	Q86W11	ZSCAN30	368	374	-	1549.63	1557.45	1566.64	2687697
H0409FD-(01)	1237780823	GSSELIR	0	2	-	381.211	NA	MassChroQ reextraction	NA	NA	NA	NA	True	3024124	Q86W11	ZSCAN30	368	374	-	1553.31	1562.88	1576.14	2568000
H0412FD-(01)	1237431826	GSSELIR	0	2	-	381.211	0.00026	MS/MS	1.217	0.0442	0.003448	6688	True	3024124	Q86W11	ZSCAN30	368	374	-	1552.05	1562.21	1576.9	3457155
H0415FD-(01)	1237831249	GSSELIR	0	2	-	381.211	NA	MassChroQ reextraction	NA	NA	NA	NA	True	3024124	Q86W11	ZSCAN30	368	374	-	1551.66	1560.76	1571.7	3744903
H0418FD-(01)	1237698714	GSSELIR	0	2	-	381.211	NA	MassChroQ reextraction	NA	NA	NA	NA	True	3024124	Q86W11	ZSCAN30	368	374	-	1548.87	1558.75	1578.24	3870425
H0421FD-(01)	1237505875	GSSELIR	0	2	-	381.211	1.6e-05	MS/MS	1.261	0.01577	0.001077	7724	True	3024124	Q86W11	ZSCAN30	368	374	-	1547.85	1557.55	1576.43	4798972
H0406FD-(01)	1237394708	GFSWNSVLIIHQR	0	2	-	778.92	-0.000166	MS/MS	1.397	0.004116	0.0002835	40706	True	2903687	Q7Z7L9	ZSCAN2	566	578	-	4229.86	4249.76	4259.69	16297681
H0409FD-(01)	1237783425	GFSWNSVLIIHQR	0	2	-	778.92	NA	MassChroQ reextraction	NA	NA	NA	NA	True	2903687	Q7Z7L9	ZSCAN2	566	578	-	4210.67	4216.94	4231.77	3027190
H0412FD-(01)	1237721048	GFSWNSVLIIHQR	0	2	-	778.92	NA	MassChroQ reextraction	NA	NA	NA	NA	True	2903687	Q7Z7L9	ZSCAN2	566	578	-	4232.77	4248.8	4266.44	35741837
H0415FD-(01)	1237857860	GFSWNSVLIIHQR	0	2	-	778.92	NA	MassChroQ reextraction	NA	NA	NA	NA	True	2903687	Q7Z7L9	ZSCAN2	566	578	-	4208.67	4228.97	4249.68	6652765
H0418FD-(01)	1237769577	GFSWNSVLIIHQR	0	2	-	778.92	NA	MassChroQ reextraction	NA	NA	NA	NA	True	2903687	Q7Z7L9	ZSCAN2	566	578	-	4212.46	4229.86	4244.14	6509017
H0421FD-(01)	1237838447	GFSWNSVLIIHQR	0	2	-	778.92	NA	MassChroQ reextraction	NA	NA	NA	NA	True	2903687	Q7Z7L9	ZSCAN2	566	578	-	4231.75	4251.96	4268.71	35727282
H0406FD-(01)	1237388130	HCNFLHVFR	0	3	Carbamidomethyl(C2)	410.538	-0.000959	MS/MS	1.476	0.001738	0.0001406	17392	False	3028220;3028392	Q15696;Q15695	ZRSR2;ZRSR2P1	325;330	333;338	Q15696:Carbamidomethyl(C326)	2389.75	2406.47	2444.59	15275206
H0409FD-(01)	1237756965	HCNFLHVFR	0	3	Carbamidomethyl(C2)	410.538	NA	MassChroQ reextraction	NA	NA	NA	NA	False	3028220;3028392	Q15696;Q15695	ZRSR2;ZRSR2P1	325;330	333;338	Q15696:Carbamidomethyl(C326)	2383.81	2403.49	2425.96	8315451
H0412FD-(01)	1237697119	HCNFLHVFR	0	3	Carbamidomethyl(C2)	410.538	NA	MassChroQ reextraction	NA	NA	NA	NA	False	3028220;3028392	Q15696;Q15695	ZRSR2;ZRSR2P1	325;330	333;338	Q15696:Carbamidomethyl(C326)	2385.45	2401.27	2422.3	11185863
H0415FD-(01)	1237758412	HCNFLHVFR	0	3	Carbamidomethyl(C2)	410.538	NA	MassChroQ reextraction	NA	NA	NA	NA	False	3028220;3028392	Q15696;Q15695	ZRSR2;ZRSR2P1	325;330	333;338	Q15696:Carbamidomethyl(C326)	2388.32	2405.83	2421.31	11624798
H0418FD-(01)	1237768103	HCNFLHVFR	0	3	Carbamidomethyl(C2)	410.538	NA	MassChroQ reextraction	NA	NA	NA	NA	False	3028220;3028392	Q15696;Q15695	ZRSR2;ZRSR2P1	325;330	333;338	Q15696:Carbamidomethyl(C326)	2388.63	2394.72	2435.03	11766433
H0421FD-(01)	1237872340	HCNFLHVFR	0	3	Carbamidomethyl(C2)	410.538	NA	MassChroQ reextraction	NA	NA	NA	NA	False	3028220;3028392	Q15696;Q15695	ZRSR2;ZRSR2P1	325;330	333;338	Q15696:Carbamidomethyl(C326)	2381.46	2395.7	2414.54	15207148
H0406FD-(01)	1237742640	DGIIFALKR	1	2	GG(K8)	573.835	NA	MassChroQ reextraction	NA	NA	NA	NA	True	2860013	Q5FWF4	ZRANB3	43	51	Q5FWF4:GG(K50)	3503.85	3517.4	3531.66	6388309
H0406FD-(01)	1237807798	ILLPIVQKAR	1	3	GG(K8)	422.275	NA	MassChroQ reextraction	NA	NA	NA	NA	True	2860013	Q5FWF4	ZRANB3	172	181	Q5FWF4:GG(K179)	3134.67	3145.53	3168.05	7959314
H0406FD-(01)	1237820657	YFGKRPQWDCR	1	3	Carbamidomethyl(C10) + GG(K4)	542.925	NA	MassChroQ reextraction	NA	NA	NA	NA	True	2860013	Q5FWF4	ZRANB3	227	237	Q5FWF4:Carbamidomethyl(C236) + GG(K230)	1888.33	1901.72	1928.95	2643382
H0409FD-(01)	1237744711	DGIIFALKR	1	2	GG(K8)	573.835	NA	MassChroQ reextraction	NA	NA	NA	NA	True	2860013	Q5FWF4	ZRANB3	43	51	Q5FWF4:GG(K50)	3507.31	3518.84	3536.69	6566503
H0409FD-(01)	1237413565	ILLPIVQKAR	1	3	GG(K8)	422.275	0.001195	MS/MS	2.232	0.0001226	0	26217	True	2860013	Q5FWF4	ZRANB3	172	181	Q5FWF4:GG(K179)	3131.52	3146.19	3175.23	9526271
H0409FD-(01)	1237780003	YFGKRPQWDCR	1	3	Carbamidomethyl(C10) + GG(K4)	542.925	NA	MassChroQ reextraction	NA	NA	NA	NA	True	2860013	Q5FWF4	ZRANB3	227	237	Q5FWF4:Carbamidomethyl(C236) + GG(K230)	1893.24	1905.43	1918.84	2525648
H0412FD-(01)	1237741760	DGIIFALKR	1	2	GG(K8)	573.835	NA	MassChroQ reextraction	NA	NA	NA	NA	True	2860013	Q5FWF4	ZRANB3	43	51	Q5FWF4:GG(K50)	3511.63	3518.73	3534.55	8374940
H0412FD-(01)	1237437457	ILLPIVQKAR	1	3	GG(K8)	422.275	0.000645	MS/MS	1.54	0.001102	0.0001442	26622	True	2860013	Q5FWF4	ZRANB3	172	181	Q5FWF4:GG(K179)	3129.95	3141.32	3181.14	9556080
H0412FD-(01)	1241267054	YFGKRPQWDCR	1	3	Carbamidomethyl(C10) + GG(K4)	542.925	NA	MassChroQ reextraction	NA	NA	NA	NA	True	2860013	Q5FWF4	ZRANB3	227	237	Q5FWF4:Carbamidomethyl(C236) + GG(K230)	1893.55	1899.64	1910.01	2679620
H0415FD-(01)	1237856730	DGIIFALKR	1	2	GG(K8)	573.835	NA	MassChroQ reextraction	NA	NA	NA	NA	True	2860013	Q5FWF4	ZRANB3	43	51	Q5FWF4:GG(K50)	3509.66	3527.49	3530.51	7546372
H0415FD-(01)	1237757459	ILLPIVQKAR	1	3	GG(K8)	422.275	NA	MassChroQ reextraction	NA	NA	NA	NA	True	2860013	Q5FWF4	ZRANB3	172	181	Q5FWF4:GG(K179)	3133.35	3143.42	3177.53	6784908
H0415FD-(01)	1237719098	YFGKRPQWDCR	1	3	Carbamidomethyl(C10) + GG(K4)	542.925	NA	MassChroQ reextraction	NA	NA	NA	NA	True	2860013	Q5FWF4	ZRANB3	227	237	Q5FWF4:Carbamidomethyl(C236) + GG(K230)	1893.66	1900.82	1921.57	2040293
H0418FD-(01)	1237484355	DGIIFALKR	1	2	GG(K8)	573.835	-0.000444	MS/MS	1.65	0.01784	0.001636	32232	True	2860013	Q5FWF4	ZRANB3	43	51	Q5FWF4:GG(K50)	3507.6	3517.2	3535.52	10111241
H0418FD-(01)	1237486910	ILLPIVQKAR	1	3	GG(K8)	422.275	0.000188	MS/MS	1.575	0.00039	0	27513	True	2860013	Q5FWF4	ZRANB3	172	181	Q5FWF4:GG(K179)	3128.46	3146.83	3167.41	10359915
H0418FD-(01)	1237889614	YFGKRPQWDCR	1	3	Carbamidomethyl(C10) + GG(K4)	542.925	NA	MassChroQ reextraction	NA	NA	NA	NA	True	2860013	Q5FWF4	ZRANB3	227	237	Q5FWF4:Carbamidomethyl(C236) + GG(K230)	1893.4	1901.46	1920.86	2514855
H0421FD-(01)	1237841983	DGIIFALKR	1	2	GG(K8)	573.835	NA	MassChroQ reextraction	NA	NA	NA	NA	True	2860013	Q5FWF4	ZRANB3	43	51	Q5FWF4:GG(K50)	3508.59	3519.83	3530.76	10255341
H0421FD-(01)	1237511696	ILLPIVQKAR	1	3	GG(K8)	422.275	0.000462	MS/MS	1.981	0.0004716	2.525e-05	28363	True	2860013	Q5FWF4	ZRANB3	172	181	Q5FWF4:GG(K179)	3129.99	3142.9	3169.64	14951485
H0421FD-(01)	1237776319	YFGKRPQWDCR	1	3	Carbamidomethyl(C10) + GG(K4)	542.925	NA	MassChroQ reextraction	NA	NA	NA	NA	True	2860013	Q5FWF4	ZRANB3	227	237	Q5FWF4:Carbamidomethyl(C236) + GG(K230)	1893.05	1903.05	1923.57	4374943
H0406FD-(01)	1237733350	AGGTEIGKTLAEK	1	2	GG(K8)	694.873	NA	MassChroQ reextraction	NA	NA	NA	NA	True	2858375	O95218	ZRANB2	47	59	O95218:GG(K54)	1777.72	1786.1	1794.88	1820819
H0406FD-(01)	1237383020	AVGPASILK	0	2	-	428.268	-0.000484	MS/MS	0.832	0.01158	0.001099	21826	True	2858375	O95218	ZRANB2	138	146	-	2733.49	2750.05	2765.37	30115340
H0406FD-(01)	1237383715	CGNVNFAR	0	2	Carbamidomethyl(C1)	469.219	0.000279	MS/MS	2.206	0.0002173	2.903e-05	7974	True	2858375	O95218	ZRANB2	20	27	O95218:Carbamidomethyl(C20)	1648.08	1658.48	1683.13	7818815
H0406FD-(01)	1237390181	GLFSANDWQCK	0	2	Carbamidomethyl(C10)	663.301	-1e-05	MS/MS	1.558	0.0003785	5.509e-05	32359	True	2858375	O95218	ZRANB2	62	72	O95218:Carbamidomethyl(C71)	3571.66	3580.56	3591.31	9662346
H0406FD-(01)	1237719298	KCGNVNFAR	1	3	Carbamidomethyl(C2) + GG(K1)	393.861	NA	MassChroQ reextraction	NA	NA	NA	NA	True	2858375	O95218	ZRANB2	19	27	O95218:Carbamidomethyl(C20) + GG(K19)	1331.7	1338.76	1356.76	1381685
H0406FD-(01)	1237725049	KCGNVNFAR	1	2	Carbamidomethyl(C2) + GG(K1)	590.288	NA	MassChroQ reextraction	NA	NA	NA	NA	True	2858375	O95218	ZRANB2	19	27	O95218:Carbamidomethyl(C20) + GG(K19)	1330.01	1340.45	1354.94	1855876
H0406FD-(01)	1241257301	MMKAGGTEIGK	1	2	GG(K3)	618.808	NA	MassChroQ reextraction	NA	NA	NA	NA	True	2858375	O95218	ZRANB2	44	54	O95218:GG(K46)	1482.27	1485.65	1492.48	423056
H0406FD-(01)	1237737640	RSECNMCNTPK	1	2	Carbamidomethyl(C4.C7)	698.792	NA	MassChroQ reextraction	NA	NA	NA	NA	True	2858375	O95218	ZRANB2	82	92	O95218:Carbamidomethyl(C85.C88)	1104.38	1118.4	1129.06	4008304
H0406FD-(01)	1237385718	TCSNVNWAR	0	2	Carbamidomethyl(C2)	554.254	0.0009	MS/MS	2.145	0.009563	0.0009141	9974	True	2858375	O95218	ZRANB2	73	81	O95218:Carbamidomethyl(C74)	1812.13	1823.4	1848.29	65594860
H0406FD-(01)	1237691949	TGYGGGFNER	0	2	-	529.239	NA	MassChroQ reextraction	NA	NA	NA	NA	True	2858375	O95218	ZRANB2	100	109	-	1787.58	1808.81	1826.29	31522803
H0406FD-(01)	1237886984	YAKLEER	1	2	GG(K3)	511.767	NA	MassChroQ reextraction	NA	NA	NA	NA	True	2858375	O95218	ZRANB2	93	99	O95218:GG(K95)	1263.89	1293.33	1310.76	6444511
H0409FD-(01)	1237823537	AGGTEIGKTLAEK	1	2	GG(K8)	694.873	NA	MassChroQ reextraction	NA	NA	NA	NA	True	2858375	O95218	ZRANB2	47	59	O95218:GG(K54)	1777.53	1788.18	1794.48	1634374
H0409FD-(01)	1237408255	AVGPASILK	0	2	-	428.269	6.5e-05	MS/MS	1.134	0.02875	0.002417	21097	True	2858375	O95218	ZRANB2	138	146	-	2732.31	2750.95	2767.38	27149895
H0409FD-(01)	1237408861	CGNVNFAR	0	2	Carbamidomethyl(C1)	469.219	-0.000331	MS/MS	1.861	0.0001144	0	7528	True	2858375	O95218	ZRANB2	20	27	O95218:Carbamidomethyl(C20)	1648.6	1658.38	1676.73	3695454
H0409FD-(01)	1237414793	GLFSANDWQCK	0	2	Carbamidomethyl(C10)	663.302	0.002065	MS/MS	1.061	0.0001445	0	31513	True	2858375	O95218	ZRANB2	62	72	O95218:Carbamidomethyl(C71)	3571.74	3578.77	3589.36	4065619
H0409FD-(01)	1237755642	KCGNVNFAR	1	3	Carbamidomethyl(C2) + GG(K1)	393.861	NA	MassChroQ reextraction	NA	NA	NA	NA	True	2858375	O95218	ZRANB2	19	27	O95218:Carbamidomethyl(C20) + GG(K19)	1329.4	1338.31	1347.55	975166
H0409FD-(01)	1237847842	KCGNVNFAR	1	2	Carbamidomethyl(C2) + GG(K1)	590.288	NA	MassChroQ reextraction	NA	NA	NA	NA	True	2858375	O95218	ZRANB2	19	27	O95218:Carbamidomethyl(C20) + GG(K19)	1331.12	1340.1	1345.71	1327006
H0409FD-(01)	1241250368	MMKAGGTEIGK	1	2	GG(K3)	618.808	NA	MassChroQ reextraction	NA	NA	NA	NA	True	2858375	O95218	ZRANB2	44	54	O95218:GG(K46)	1483.3	1486.41	1494.28	627843
H0409FD-(01)	1237416166	RSECNMCNTPK	1	2	Carbamidomethyl(C4.C7)	698.792	0.000337	MS/MS	1.353	0.0385	0.003153	1270	True	2858375	O95218	ZRANB2	82	92	O95218:Carbamidomethyl(C85.C88)	1102.8	1109.35	1142.22	2796342
H0409FD-(01)	1237410624	TCSNVNWAR	0	2	Carbamidomethyl(C2)	554.254	0.000412	MS/MS	1.683	0.01478	0.001289	9413	True	2858375	O95218	ZRANB2	73	81	O95218:Carbamidomethyl(C74)	1813.04	1823.54	1864.98	59767500
H0409FD-(01)	1237410059	TGYGGGFNER	0	2	-	529.239	0.000271	MS/MS	1.18	0.01399	0.001231	9268	True	2858375	O95218	ZRANB2	100	109	-	1794.48	1811.42	1838.54	23920288
H0409FD-(01)	1237409691	YAKLEER	1	2	GG(K3)	511.767	-0.000546	MS/MS	1.287	0.007047	0.00068	3073	True	2858375	O95218	ZRANB2	93	99	O95218:GG(K95)	1245.1	1292.37	1304.76	8549676
H0412FD-(01)	1237439887	AGGTEIGKTLAEK	1	2	GG(K8)	694.873	0.000102	MS/MS	1.996	0.007067	0.0007014	9230	True	2858375	O95218	ZRANB2	47	59	O95218:GG(K54)	1741.28	1784.34	1796.88	3573342
H0412FD-(01)	1237755498	AVGPASILK	0	2	-	428.269	NA	MassChroQ reextraction	NA	NA	NA	NA	True	2858375	O95218	ZRANB2	138	146	-	2728.72	2748.83	2768.38	21299592
H0412FD-(01)	1237432831	CGNVNFAR	0	2	Carbamidomethyl(C1)	469.219	0.000401	MS/MS	1.616	0.000624	3.026e-05	7798	True	2858375	O95218	ZRANB2	20	27	O95218:Carbamidomethyl(C20)	1631.93	1658.85	1694.45	3658291
H0412FD-(01)	1237435770	KCGNVNFAR	1	2	Carbamidomethyl(C2) + GG(K1)	590.288	0.000145	MS/MS	1.527	0.002616	0.0002586	4173	True	2858375	O95218	ZRANB2	19	27	O95218:Carbamidomethyl(C20) + GG(K19)	1331.56	1338.85	1348.97	2630585
H0412FD-(01)	1237807842	KCGNVNFAR	1	3	Carbamidomethyl(C2) + GG(K1)	393.861	NA	MassChroQ reextraction	NA	NA	NA	NA	True	2858375	O95218	ZRANB2	19	27	O95218:Carbamidomethyl(C20) + GG(K19)	1332.93	1338.85	1355.34	1572735
H0412FD-(01)	1237795280	MMKAGGTEIGK	1	2	GG(K3)	618.808	NA	MassChroQ reextraction	NA	NA	NA	NA	True	2858375	O95218	ZRANB2	44	54	O95218:GG(K46)	1481.08	1487.56	1495.29	1351538
H0412FD-(01)	1237748331	RSECNMCNTPK	1	2	Carbamidomethyl(C4.C7)	698.792	NA	MassChroQ reextraction	NA	NA	NA	NA	True	2858375	O95218	ZRANB2	82	92	O95218:Carbamidomethyl(C85.C88)	1102.95	1121.83	1144.88	5568521
H0412FD-(01)	1237434464	TCSNVNWAR	0	2	Carbamidomethyl(C2)	554.254	0.000778	MS/MS	2.05	0.001619	0.0001648	9683	True	2858375	O95218	ZRANB2	73	81	O95218:Carbamidomethyl(C74)	1812.72	1821.52	1857.42	61321139
H0412FD-(01)	1237433932	TGYGGGFNER	0	2	-	529.239	0.000637	MS/MS	1.341	0.007473	0.000766	9504	True	2858375	O95218	ZRANB2	100	109	-	1798.32	1809.51	1832.67	20678423
H0412FD-(01)	1237433592	YAKLEER	1	2	GG(K3)	511.767	0.000186	MS/MS	1.108	0.001055	0.0001442	3321	True	2858375	O95218	ZRANB2	93	99	O95218:GG(K95)	1264.51	1292.54	1303.54	10005583
H0415FD-(01)	1237689914	AGGTEIGKTLAEK	1	2	GG(K8)	694.873	NA	MassChroQ reextraction	NA	NA	NA	NA	True	2858375	O95218	ZRANB2	47	59	O95218:GG(K54)	1777.93	1784.14	1793.91	1734855
H0415FD-(01)	1237875398	AVGPASILK	0	2	-	428.269	NA	MassChroQ reextraction	NA	NA	NA	NA	True	2858375	O95218	ZRANB2	138	146	-	2733.28	2750.04	2767.71	38601518
H0415FD-(01)	1237788908	CGNVNFAR	0	2	Carbamidomethyl(C1)	469.219	NA	MassChroQ reextraction	NA	NA	NA	NA	True	2858375	O95218	ZRANB2	20	27	O95218:Carbamidomethyl(C20)	1642.23	1658.1	1664.27	6087663
H0415FD-(01)	1237463318	GLFSANDWQCK	0	2	Carbamidomethyl(C10)	663.301	0.000356	MS/MS	2.316	2.087e-05	0	32509	True	2858375	O95218	ZRANB2	62	72	O95218:Carbamidomethyl(C71)	3569.08	3580.77	3590.49	10983815
H0415FD-(01)	1237460235	KCGNVNFAR	1	2	Carbamidomethyl(C2) + GG(K1)	590.288	-9.9e-05	MS/MS	1.651	0.001023	2.495e-05	4184	True	2858375	O95218	ZRANB2	19	27	O95218:Carbamidomethyl(C20) + GG(K19)	1333.55	1338.69	1358.54	2261388
H0415FD-(01)	1237710282	KCGNVNFAR	1	3	Carbamidomethyl(C2) + GG(K1)	393.861	NA	MassChroQ reextraction	NA	NA	NA	NA	True	2858375	O95218	ZRANB2	19	27	O95218:Carbamidomethyl(C20) + GG(K19)	1333.55	1340.03	1353.71	1401071
H0415FD-(01)	1237809363	RSECNMCNTPK	1	2	Carbamidomethyl(C4.C7)	698.792	NA	MassChroQ reextraction	NA	NA	NA	NA	True	2858375	O95218	ZRANB2	82	92	O95218:Carbamidomethyl(C85.C88)	1103.06	1121.76	1140.34	4043036
H0415FD-(01)	1237458783	TCSNVNWAR	0	2	Carbamidomethyl(C2)	554.254	0.000412	MS/MS	2.185	0.0001096	0	9883	True	2858375	O95218	ZRANB2	73	81	O95218:Carbamidomethyl(C74)	1810.94	1825.14	1869.92	64892641
H0415FD-(01)	1237840009	TGYGGGFNER	0	2	-	529.239	NA	MassChroQ reextraction	NA	NA	NA	NA	True	2858375	O95218	ZRANB2	100	109	-	1788.97	1807.89	1834.38	35841444
H0415FD-(01)	1237465294	VSDGDWICPDKK	1	2	Carbamidomethyl(C8)	710.332	-0.001237	MS/MS	1.391	0.002908	0.000159	16433	True	2858375	O95218	ZRANB2	8	19	O95218:Carbamidomethyl(C15)	2319.11	2326.74	2340.79	2052756
H0415FD-(01)	1237457680	YAKLEER	1	2	GG(K3)	511.767	-0.000241	MS/MS	1.283	0.00204	0.0001175	3269	True	2858375	O95218	ZRANB2	93	99	O95218:GG(K95)	1264.07	1292.65	1305.2	8219847
H0418FD-(01)	1237489562	AGGTEIGKTLAEK	1	2	GG(K8)	694.873	0.000224	MS/MS	1.925	0.006399	0.0005455	10036	True	2858375	O95218	ZRANB2	47	59	O95218:GG(K54)	1776.35	1787.57	1795.3	2882928
H0418FD-(01)	1237684069	AVGPASILK	0	2	-	428.269	NA	MassChroQ reextraction	NA	NA	NA	NA	True	2858375	O95218	ZRANB2	138	146	-	2728.96	2753.17	2772.75	40397683
H0418FD-(01)	1237481694	CGNVNFAR	0	2	Carbamidomethyl(C1)	469.22	0.00095	MS/MS	2.005	0.0003369	0	8411	True	2858375	O95218	ZRANB2	20	27	O95218:Carbamidomethyl(C20)	1648.88	1656.98	1663.13	4772294
H0418FD-(01)	1237715378	GLFSANDWQCK	0	2	Carbamidomethyl(C10)	663.301	NA	MassChroQ reextraction	NA	NA	NA	NA	True	2858375	O95218	ZRANB2	62	72	O95218:Carbamidomethyl(C71)	3571.99	3585.55	3588.94	3423686
H0418FD-(01)	1237709253	KCGNVNFAR	1	2	Carbamidomethyl(C2) + GG(K1)	590.288	NA	MassChroQ reextraction	NA	NA	NA	NA	True	2858375	O95218	ZRANB2	19	27	O95218:Carbamidomethyl(C20) + GG(K19)	1331.73	1340.21	1353.19	2614435
H0418FD-(01)	1237878508	KCGNVNFAR	1	3	Carbamidomethyl(C2) + GG(K1)	393.861	NA	MassChroQ reextraction	NA	NA	NA	NA	True	2858375	O95218	ZRANB2	19	27	O95218:Carbamidomethyl(C20) + GG(K19)	1331.73	1340.21	1350.03	1472585
H0418FD-(01)	1237827767	MMKAGGTEIGK	1	2	GG(K3)	618.808	NA	MassChroQ reextraction	NA	NA	NA	NA	True	2858375	O95218	ZRANB2	44	54	O95218:GG(K46)	1483.19	1487.91	1494.37	779567
H0418FD-(01)	1237489722	RSECNMCNTPK	1	2	Carbamidomethyl(C4.C7)	698.792	-2.9e-05	MS/MS	1.419	0.05493	0.004384	1805	True	2858375	O95218	ZRANB2	82	92	O95218:Carbamidomethyl(C85.C88)	1104.45	1117.72	1126	5187695
H0418FD-(01)	1237483636	TCSNVNWAR	0	2	Carbamidomethyl(C2)	554.254	-0.000199	MS/MS	2.284	0.0003611	0	10399	True	2858375	O95218	ZRANB2	73	81	O95218:Carbamidomethyl(C74)	1811.39	1824.43	1877.56	82065517
H0418FD-(01)	1237483014	TGYGGGFNER	0	2	-	529.239	0.001614	MS/MS	1.733	0.01966	0.001737	10249	True	2858375	O95218	ZRANB2	100	109	-	1793.86	1808.18	1835.82	33201679
H0418FD-(01)	1237482575	YAKLEER	1	2	GG(K3)	511.767	0.000247	MS/MS	1.353	0.001137	9.596e-05	3730	True	2858375	O95218	ZRANB2	93	99	O95218:GG(K95)	1246.53	1292.68	1309.02	10464711
H0421FD-(01)	1237676951	AGGTEIGKTLAEK	1	2	GG(K8)	694.873	NA	MassChroQ reextraction	NA	NA	NA	NA	True	2858375	O95218	ZRANB2	47	59	O95218:GG(K54)	1778.2	1785.85	1798.38	3233027
H0421FD-(01)	1237756066	AVGPASILK	0	2	-	428.269	NA	MassChroQ reextraction	NA	NA	NA	NA	True	2858375	O95218	ZRANB2	138	146	-	2732.92	2744.76	2763.7	21843294
H0421FD-(01)	1237506887	CGNVNFAR	0	2	Carbamidomethyl(C1)	469.219	-0.000942	MS/MS	1.578	0.0009036	2.525e-05	9007	True	2858375	O95218	ZRANB2	20	27	O95218:Carbamidomethyl(C20)	1651.16	1657.26	1681.8	4146789
H0421FD-(01)	1241276126	GLFSANDWQCK	0	2	Carbamidomethyl(C10)	663.301	NA	MassChroQ reextraction	NA	NA	NA	NA	True	2858375	O95218	ZRANB2	62	72	O95218:Carbamidomethyl(C71)	3574.15	3579.66	3589.17	2006730
H0421FD-(01)	1237828046	KCGNVNFAR	1	3	Carbamidomethyl(C2) + GG(K1)	393.861	NA	MassChroQ reextraction	NA	NA	NA	NA	True	2858375	O95218	ZRANB2	19	27	O95218:Carbamidomethyl(C20) + GG(K19)	1329.32	1337.01	1351.87	2342930
H0421FD-(01)	1237886455	KCGNVNFAR	1	2	Carbamidomethyl(C2) + GG(K1)	590.288	NA	MassChroQ reextraction	NA	NA	NA	NA	True	2858375	O95218	ZRANB2	19	27	O95218:Carbamidomethyl(C20) + GG(K19)	1329.32	1338.91	1350.07	3518027
H0421FD-(01)	1237806593	MMKAGGTEIGK	1	2	GG(K3)	618.808	NA	MassChroQ reextraction	NA	NA	NA	NA	True	2858375	O95218	ZRANB2	44	54	O95218:GG(K46)	1485.43	1488.22	1496.02	1139178
H0421FD-(01)	1237823847	RSECNMCNTPK	1	2	Carbamidomethyl(C4.C7)	698.792	NA	MassChroQ reextraction	NA	NA	NA	NA	True	2858375	O95218	ZRANB2	82	92	O95218:Carbamidomethyl(C85.C88)	1104.53	1112.8	1123.84	4363804
H0421FD-(01)	1237508573	TCSNVNWAR	0	2	Carbamidomethyl(C2)	554.254	0.000656	MS/MS	1.686	0.0001819	2.525e-05	11035	True	2858375	O95218	ZRANB2	73	81	O95218:Carbamidomethyl(C74)	1814.75	1823.51	1875.62	82668951
H0421FD-(01)	1237508022	TGYGGGFNER	0	2	-	529.239	0.000637	MS/MS	1.925	0.000234	2.525e-05	10878	True	2858375	O95218	ZRANB2	100	109	-	1801.74	1811.92	1830.81	29262457
H0421FD-(01)	1237754801	YAKLEER	1	2	GG(K3)	511.767	NA	MassChroQ reextraction	NA	NA	NA	NA	True	2858375	O95218	ZRANB2	93	99	O95218:GG(K95)	1263.99	1293.62	1303.2	11665500
H0406FD-(01)	1241265974	VKSSYSMENANK	1	2	GG(K2)	736.346	NA	MassChroQ reextraction	NA	NA	NA	NA	True	2904019	Q9UGI0	ZRANB1	76	87	Q9UGI0:GG(K77)	1293.33	1299.48	1305	1163588
H0406FD-(01)	1241276149	VKSSYSMENANK	1	3	GG(K2)	491.233	NA	MassChroQ reextraction	NA	NA	NA	NA	True	2904019	Q9UGI0	ZRANB1	76	87	Q9UGI0:GG(K77)	1285.36	1299.48	1303.66	1015567
H0406FD-(01)	1237678501	YYKSFR	1	2	GG(K3)	489.246	NA	MassChroQ reextraction	NA	NA	NA	NA	True	2904019	Q9UGI0	ZRANB1	544	549	Q9UGI0:GG(K546)	1442.07	1459.48	1464.84	1735854
H0409FD-(01)	1241297941	VKSSYSMENANK	1	3	GG(K2)	491.233	NA	MassChroQ reextraction	NA	NA	NA	NA	True	2904019	Q9UGI0	ZRANB1	76	87	Q9UGI0:GG(K77)	1285.07	1298.96	1306.11	917246
H0409FD-(01)	1241303702	VKSSYSMENANK	1	2	GG(K2)	736.346	NA	MassChroQ reextraction	NA	NA	NA	NA	True	2904019	Q9UGI0	ZRANB1	76	87	Q9UGI0:GG(K77)	1292.37	1297.48	1304.76	1154635
H0409FD-(01)	1237409223	YYKSFR	1	2	GG(K3)	489.246	-6e-06	MS/MS	0.904	0.09868	0.006497	5265	True	2904019	Q9UGI0	ZRANB1	544	549	Q9UGI0:GG(K546)	1443.25	1460.59	1468.01	2041690
H0412FD-(01)	1241249749	VKSSYSMENANK	1	3	GG(K2)	491.233	NA	MassChroQ reextraction	NA	NA	NA	NA	True	2904019	Q9UGI0	ZRANB1	76	87	Q9UGI0:GG(K77)	1291.08	1298.31	1303.54	1055957
H0412FD-(01)	1241275189	VKSSYSMENANK	1	2	GG(K2)	736.346	NA	MassChroQ reextraction	NA	NA	NA	NA	True	2904019	Q9UGI0	ZRANB1	76	87	Q9UGI0:GG(K77)	1292.54	1298.31	1304.65	1655771
H0412FD-(01)	1237720027	YYKSFR	1	2	GG(K3)	489.246	NA	MassChroQ reextraction	NA	NA	NA	NA	True	2904019	Q9UGI0	ZRANB1	544	549	Q9UGI0:GG(K546)	1442.35	1461.85	1468.83	1815139
H0415FD-(01)	1241258144	VKSSYSMENANK	1	2	GG(K2)	736.346	NA	MassChroQ reextraction	NA	NA	NA	NA	True	2904019	Q9UGI0	ZRANB1	76	87	Q9UGI0:GG(K77)	1292.65	1297.25	1305.2	1103583
H0415FD-(01)	1241270776	VKSSYSMENANK	1	3	GG(K2)	491.233	NA	MassChroQ reextraction	NA	NA	NA	NA	True	2904019	Q9UGI0	ZRANB1	76	87	Q9UGI0:GG(K77)	1287.67	1297.25	1302.77	976203
H0415FD-(01)	1237683618	YYKSFR	1	2	GG(K3)	489.246	NA	MassChroQ reextraction	NA	NA	NA	NA	True	2904019	Q9UGI0	ZRANB1	544	549	Q9UGI0:GG(K546)	1438.38	1461.45	1470.22	2074321
H0418FD-(01)	1241280884	VKSSYSMENANK	1	2	GG(K2)	736.346	NA	MassChroQ reextraction	NA	NA	NA	NA	True	2904019	Q9UGI0	ZRANB1	76	87	Q9UGI0:GG(K77)	1292.68	1299.35	1305.9	1771565
H0418FD-(01)	1241288302	VKSSYSMENANK	1	3	GG(K2)	491.233	NA	MassChroQ reextraction	NA	NA	NA	NA	True	2904019	Q9UGI0	ZRANB1	76	87	Q9UGI0:GG(K77)	1292.68	1299.35	1304.24	1274400
H0418FD-(01)	1237811682	YYKSFR	1	2	GG(K3)	489.246	NA	MassChroQ reextraction	NA	NA	NA	NA	True	2904019	Q9UGI0	ZRANB1	544	549	Q9UGI0:GG(K546)	1445.16	1461.91	1468.63	2375975
H0421FD-(01)	1237515923	VKSSYSMENANK	1	2	GG(K2)	736.346	0.001149	MS/MS	1.004	0.01947	0.00135	4614	True	2904019	Q9UGI0	ZRANB1	76	87	Q9UGI0:GG(K77)	1295.21	1300.66	1305.84	1792692
H0421FD-(01)	1241262501	VKSSYSMENANK	1	3	GG(K2)	491.233	NA	MassChroQ reextraction	NA	NA	NA	NA	True	2904019	Q9UGI0	ZRANB1	76	87	Q9UGI0:GG(K77)	1295.21	1300.66	1305.84	1908321
H0421FD-(01)	1241288765	YYKSFR	1	2	GG(K3)	489.246	NA	MassChroQ reextraction	NA	NA	NA	NA	True	2904019	Q9UGI0	ZRANB1	544	549	Q9UGI0:GG(K546)	1440.37	1460.55	1467.15	2496921
H0406FD-(01)	1237796671	AISGLEQDQPAR	0	2	-	642.831	NA	MassChroQ reextraction	NA	NA	NA	NA	True	2858276	O75312	ZPR1	153	164	-	NA	NA	NA	NA
H0406FD-(01)	1237405290	EIIVSSFSCEHCGWNNTEIQSAGR	0	3	Carbamidomethyl(C9.C12)	927.75	0.001375	MS/MS	3.034	2.127e-09	0	34717	True	2858276	O75312	ZPR1	72	95	O75312:Carbamidomethyl(C80.C83)	3761.17	3777.01	3782.88	13857811
H0406FD-(01)	1237388162	GALTTVEGLITR	0	2	-	615.858	0.003927	MS/MS	1.905	0.005094	0.0003865	40545	True	2858276	O75312	ZPR1	141	152	-	4208.98	4218.64	4231.23	6542495
H0406FD-(01)	1237827080	TEGYEAGLAPQR	0	2	-	646.317	NA	MassChroQ reextraction	NA	NA	NA	NA	True	2858276	O75312	ZPR1	448	459	-	2271.58	2284.19	2291.25	7227670
H0409FD-(01)	1241269049	AISGLEQDQPAR	0	2	-	643.332	NA	MassChroQ reextraction	NA	NA	NA	NA	True	2858276	O75312	ZPR1	153	164	-	NA	NA	NA	NA
H0409FD-(01)	1241292848	EIIVSSFSCEHCGWNNTEIQSAGR	0	3	Carbamidomethyl(C9.C12)	927.75	NA	MassChroQ reextraction	NA	NA	NA	NA	True	2858276	O75312	ZPR1	72	95	O75312:Carbamidomethyl(C80.C83)	3763.99	3773.74	3786.98	7225986
H0409FD-(01)	1241281582	EVVKTDSAATR	1	2	GG(K4)	645.836	NA	MassChroQ reextraction	NA	NA	NA	NA	True	2858276	O75312	ZPR1	116	126	O75312:GG(K119)	1198.54	1200.21	1205.55	656574
H0409FD-(01)	1237808376	GALTTVEGLITR	0	2	-	615.856	NA	MassChroQ reextraction	NA	NA	NA	NA	True	2858276	O75312	ZPR1	141	152	-	4210.67	4218.71	4231.77	3141690
H0409FD-(01)	1237672514	TEGYEAGLAPQR	0	2	-	646.317	NA	MassChroQ reextraction	NA	NA	NA	NA	True	2858276	O75312	ZPR1	448	459	-	2271.49	2283.14	2295.43	6891488
H0412FD-(01)	1241268983	AISGLEQDQPAR	0	2	-	643.332	NA	MassChroQ reextraction	NA	NA	NA	NA	True	2858276	O75312	ZPR1	153	164	-	NA	NA	NA	NA
H0412FD-(01)	1237720909	EIIVSSFSCEHCGWNNTEIQSAGR	0	3	Carbamidomethyl(C9.C12)	927.75	NA	MassChroQ reextraction	NA	NA	NA	NA	True	2858276	O75312	ZPR1	72	95	O75312:Carbamidomethyl(C80.C83)	3767.15	3777.18	3782.52	6104303
H0412FD-(01)	1241252810	EVVKTDSAATR	1	2	GG(K4)	645.836	NA	MassChroQ reextraction	NA	NA	NA	NA	True	2858276	O75312	ZPR1	116	126	O75312:GG(K119)	NA	NA	NA	NA
H0412FD-(01)	1241295917	GALTTVEGLITR	0	2	-	615.856	NA	MassChroQ reextraction	NA	NA	NA	NA	True	2858276	O75312	ZPR1	141	152	-	4211.94	4224.26	4227.88	1095606
H0412FD-(01)	1237437953	TEGYEAGLAPQR	0	2	-	646.319	0.002104	MS/MS	0.913	0.003946	0.0004154	15452	True	2858276	O75312	ZPR1	448	459	-	2256.61	2284.55	2292.61	6554365
H0415FD-(01)	1237837833	AISGLEQDQPAR	0	2	-	642.831	NA	MassChroQ reextraction	NA	NA	NA	NA	True	2858276	O75312	ZPR1	153	164	-	NA	NA	NA	NA
H0415FD-(01)	1237478273	EIIVSSFSCEHCGWNNTEIQSAGR	0	3	Carbamidomethyl(C9.C12)	927.75	-0.000456	MS/MS	3.43	8.832e-08	0	34968	True	2858276	O75312	ZPR1	72	95	O75312:Carbamidomethyl(C80.C83)	3763.66	3773.6	3789.4	17298714
H0415FD-(01)	1241258848	EVVKTDSAATR	1	2	GG(K4)	646.338	NA	MassChroQ reextraction	NA	NA	NA	NA	True	2858276	O75312	ZPR1	116	126	O75312:GG(K119)	1194.66	1198.69	1206.18	463663
H0415FD-(01)	1237706823	GALTTVEGLITR	0	2	-	615.856	NA	MassChroQ reextraction	NA	NA	NA	NA	True	2858276	O75312	ZPR1	141	152	-	4204.3	4222.64	4230.15	7135100
H0415FD-(01)	1237792174	TEGYEAGLAPQR	0	2	-	646.317	NA	MassChroQ reextraction	NA	NA	NA	NA	True	2858276	O75312	ZPR1	448	459	-	2267.68	2281.2	2295.14	11138809
H0418FD-(01)	1241299814	AISGLEQDQPAR	0	2	-	643.332	NA	MassChroQ reextraction	NA	NA	NA	NA	True	2858276	O75312	ZPR1	153	164	-	NA	NA	NA	NA
H0418FD-(01)	1237847645	EIIVSSFSCEHCGWNNTEIQSAGR	0	3	Carbamidomethyl(C9.C12)	927.75	NA	MassChroQ reextraction	NA	NA	NA	NA	True	2858276	O75312	ZPR1	72	95	O75312:Carbamidomethyl(C80.C83)	3768.12	3772.92	3780.75	6157786
H0418FD-(01)	1241303912	EVVKTDSAATR	1	2	GG(K4)	645.836	NA	MassChroQ reextraction	NA	NA	NA	NA	True	2858276	O75312	ZPR1	116	126	O75312:GG(K119)	1198.3	1203.61	1208.54	506685
H0418FD-(01)	1237785109	GALTTVEGLITR	0	2	-	615.856	NA	MassChroQ reextraction	NA	NA	NA	NA	True	2858276	O75312	ZPR1	141	152	-	4213.98	4220.35	4234.62	3606553
H0418FD-(01)	1237713004	TEGYEAGLAPQR	0	2	-	646.317	NA	MassChroQ reextraction	NA	NA	NA	NA	True	2858276	O75312	ZPR1	448	459	-	2270.83	2282.77	2293.53	8112065
H0421FD-(01)	1241307126	AISGLEQDQPAR	0	2	-	643.332	NA	MassChroQ reextraction	NA	NA	NA	NA	True	2858276	O75312	ZPR1	153	164	-	NA	NA	NA	NA
H0421FD-(01)	1241277084	EIIVSSFSCEHCGWNNTEIQSAGR	0	3	Carbamidomethyl(C9.C12)	927.75	NA	MassChroQ reextraction	NA	NA	NA	NA	True	2858276	O75312	ZPR1	72	95	O75312:Carbamidomethyl(C80.C83)	3769.78	3777.12	3779.59	5831672
H0421FD-(01)	1241300089	EVVKTDSAATR	1	2	GG(K4)	645.836	NA	MassChroQ reextraction	NA	NA	NA	NA	True	2858276	O75312	ZPR1	116	126	O75312:GG(K119)	1200.04	1206.21	1213.41	1022942
H0421FD-(01)	1237710783	GALTTVEGLITR	0	2	-	615.856	NA	MassChroQ reextraction	NA	NA	NA	NA	True	2858276	O75312	ZPR1	141	152	-	4213.49	4222.93	4227.78	3335384
H0421FD-(01)	1237691650	TEGYEAGLAPQR	0	2	-	646.317	NA	MassChroQ reextraction	NA	NA	NA	NA	True	2858276	O75312	ZPR1	448	459	-	2273.42	2279.88	2295.19	4837254
H0406FD-(01)	1237394262	LMEENWNAEKR	1	3	GG(K10)	511.909	0.000345	MS/MS	1.24	0.02404	0.002105	13562	True	2858786	P21754	ZP3	176	186	P21754:GG(K185)	2080.73	2094.26	2127.85	5903565
H0409FD-(01)	1237838943	LMEENWNAEKR	1	3	GG(K10)	511.909	NA	MassChroQ reextraction	NA	NA	NA	NA	True	2858786	P21754	ZP3	176	186	P21754:GG(K185)	2081.3	2096.71	2120.6	6965999
H0412FD-(01)	1237753401	LMEENWNAEKR	1	3	GG(K10)	511.909	NA	MassChroQ reextraction	NA	NA	NA	NA	True	2858786	P21754	ZP3	176	186	P21754:GG(K185)	2084.4	2091.91	2110.11	5546747
H0415FD-(01)	1237731074	LMEENWNAEKR	1	3	GG(K10)	511.909	NA	MassChroQ reextraction	NA	NA	NA	NA	True	2858786	P21754	ZP3	176	186	P21754:GG(K185)	2075.54	2094.88	2116.88	6946964
H0418FD-(01)	1237492483	LMEENWNAEKR	1	3	GG(K10)	511.909	0.001352	MS/MS	1.213	0.04509	0.003716	13863	True	2858786	P21754	ZP3	176	186	P21754:GG(K185)	2081.1	2099.87	2121.27	7575608
H0421FD-(01)	1237882900	LMEENWNAEKR	1	3	GG(K10)	511.909	NA	MassChroQ reextraction	NA	NA	NA	NA	True	2858786	P21754	ZP3	176	186	P21754:GG(K185)	2077.25	2091.9	2133.43	7951048
H0406FD-(01)	1237391749	DAFLKRPISNK	1	2	GG(K5)	701.894	0.000809	MS/MS	1.749	0.0002439	2.903e-05	9686	True	2861292	Q9NWK9	ZNHIT6	294	304	Q9NWK9:GG(K298)	1787.58	1796.14	1812.13	4867205
H0406FD-(01)	1237836938	DAFLKRPISNK	1	3	GG(K5)	468.265	NA	MassChroQ reextraction	NA	NA	NA	NA	True	2861292	Q9NWK9	ZNHIT6	294	304	Q9NWK9:GG(K298)	1784.65	1793.4	1827.74	27188371
H0406FD-(01)	1237788560	GSNNDMKVLHQVK	1	3	GG(K7)	528.604	NA	MassChroQ reextraction	NA	NA	NA	NA	True	2861292	Q9NWK9	ZNHIT6	447	459	Q9NWK9:GG(K453)	NA	NA	NA	NA
H0406FD-(01)	1241312875	HKAELTCNGVR	1	3	Carbamidomethyl(C7) + GG(K2)	467.57	NA	MassChroQ reextraction	NA	NA	NA	NA	True	2861292	Q9NWK9	ZNHIT6	248	258	Q9NWK9:Carbamidomethyl(C254) + GG(K249)	1199.57	1206.31	1216.33	1462644
H0406FD-(01)	1237383193	LKAYIR	1	2	GG(K2)	439.266	-0.000157	MS/MS	1.075	0.01847	0.001557	5673	True	2861292	Q9NWK9	ZNHIT6	391	396	Q9NWK9:GG(K392)	NA	NA	NA	NA
H0406FD-(01)	1237891082	LLPNGFTKR	1	3	GG(K8)	387.224	NA	MassChroQ reextraction	NA	NA	NA	NA	True	2861292	Q9NWK9	ZNHIT6	322	330	Q9NWK9:GG(K329)	2107.37	2118.36	2127.85	9927568
H0406FD-(01)	1237398190	LQFPQSQAEYIEKR	1	3	GG(K13)	617.652	0.000562	MS/MS	3.251	6.034e-06	0	25311	True	2861292	Q9NWK9	ZNHIT6	350	363	Q9NWK9:GG(K362)	3007.91	3021.58	3039.48	44059590
H0406FD-(01)	1693699926	QGINLKLLPNGFTK	1	3	GG(K6)	552.986	NA	MassChroQ reextraction	NA	NA	NA	NA	True	2861292	Q9NWK9	ZNHIT6	316	329	Q9NWK9:GG(K321)	3899.8	3911.28	3928.97	5902804
H0406FD-(01)	1241303871	RKENSTFFDKK	3	3	GG(K10)	505.264	NA	MassChroQ reextraction	NA	NA	NA	NA	True	2861292	Q9NWK9	ZNHIT6	330	340	Q9NWK9:GG(K339)	1230.18	1237.8	1251.64	3762428
H0406FD-(01)	1237888518	RPISNKYMYFMK	1	3	GG(K6) + Oxidation(M11)	569.95	NA	MassChroQ reextraction	NA	NA	NA	NA	True	2861292	Q9NWK9	ZNHIT6	299	310	Q9NWK9:GG(K304) + Oxidation(M309)	2077.76	2086.36	2095.97	3820034
H0406FD-(01)	1237736503	VKEEPPINHPVGCKR	2	3	Carbamidomethyl(C13) + GG(K14)	625.328	NA	MassChroQ reextraction	NA	NA	NA	NA	True	2861292	Q9NWK9	ZNHIT6	199	213	Q9NWK9:Carbamidomethyl(C211) + GG(K212)	NA	NA	NA	NA
H0406FD-(01)	1693694344	VLHQVKSESTK	1	2	GG(K6)	685.376	NA	MassChroQ reextraction	NA	NA	NA	NA	True	2861292	Q9NWK9	ZNHIT6	454	464	Q9NWK9:GG(K459)	1064.41	1067	1073.14	772143
H0406FD-(01)	1237834752	YMYFMKNR	1	3	GG(K6)	422.864	NA	MassChroQ reextraction	NA	NA	NA	NA	True	2861292	Q9NWK9	ZNHIT6	305	312	Q9NWK9:GG(K310)	2361.19	2377.67	2382.76	2335499
H0406FD-(01)	1237390770	YSCSLPCVKK	1	2	Carbamidomethyl(C3.C7) + GG(K9)	678.326	-0.000649	MS/MS	2.139	0.0006203	7.58e-05	11492	True	2861292	Q9NWK9	ZNHIT6	238	247	Q9NWK9:Carbamidomethyl(C240.C244) + GG(K246)	1932.2	1948.82	1965.17	12938074
H0406FD-(01)	1237765071	YYELDPYKSLLDNLR	1	3	GG(K8)	672.674	NA	MassChroQ reextraction	NA	NA	NA	NA	True	2861292	Q9NWK9	ZNHIT6	417	431	Q9NWK9:GG(K424)	4837.78	4844.52	4857.28	8436993
H0409FD-(01)	1237692598	DAFLKRPISNK	1	2	GG(K5)	701.894	NA	MassChroQ reextraction	NA	NA	NA	NA	True	2861292	Q9NWK9	ZNHIT6	294	304	Q9NWK9:GG(K298)	1786.61	1801.5	1826.45	6285360
H0409FD-(01)	1237890329	DAFLKRPISNK	1	3	GG(K5)	468.265	NA	MassChroQ reextraction	NA	NA	NA	NA	True	2861292	Q9NWK9	ZNHIT6	294	304	Q9NWK9:GG(K298)	1786.61	1794.48	1836.95	28180257
H0409FD-(01)	1237730940	GSNNDMKVLHQVK	1	3	GG(K7)	528.604	NA	MassChroQ reextraction	NA	NA	NA	NA	True	2861292	Q9NWK9	ZNHIT6	447	459	Q9NWK9:GG(K453)	NA	NA	NA	NA
H0409FD-(01)	1241292097	HKAELTCNGVR	1	3	Carbamidomethyl(C7) + GG(K2)	466.902	NA	MassChroQ reextraction	NA	NA	NA	NA	True	2861292	Q9NWK9	ZNHIT6	248	258	Q9NWK9:Carbamidomethyl(C254) + GG(K249)	1201.42	1204.13	1213.2	745881
H0409FD-(01)	1237408423	LKAYIR	1	2	GG(K2)	439.266	-0.000218	MS/MS	1.006	0.01227	0.0009589	5336	True	2861292	Q9NWK9	ZNHIT6	391	396	Q9NWK9:GG(K392)	NA	NA	NA	NA
H0409FD-(01)	1237740016	LLPNGFTKR	1	3	GG(K8)	387.224	NA	MassChroQ reextraction	NA	NA	NA	NA	True	2861292	Q9NWK9	ZNHIT6	322	330	Q9NWK9:GG(K329)	2100.08	2122.29	2165.33	20384675
H0409FD-(01)	1237422570	LQFPQSQAEYIEKR	1	3	GG(K13)	617.654	0.008069	MS/MS	2.042	0.00132	0.0001544	24448	True	2861292	Q9NWK9	ZNHIT6	350	363	Q9NWK9:GG(K362)	3005.56	3025.59	3055.17	57411232
H0409FD-(01)	1237877523	QGINLKLLPNGFTK	1	3	GG(K6)	552.986	NA	MassChroQ reextraction	NA	NA	NA	NA	True	2861292	Q9NWK9	ZNHIT6	316	329	Q9NWK9:GG(K321)	3894.81	3908.79	3943.33	11633313
H0409FD-(01)	1237820796	RKENSTFFDKK	3	3	GG(K10)	505.264	NA	MassChroQ reextraction	NA	NA	NA	NA	True	2861292	Q9NWK9	ZNHIT6	330	340	Q9NWK9:GG(K339)	1229.61	1236.89	1251.67	3523410
H0409FD-(01)	1237800492	RPISNKYMYFMK	1	3	GG(K6) + Oxidation(M11)	569.95	NA	MassChroQ reextraction	NA	NA	NA	NA	True	2861292	Q9NWK9	ZNHIT6	299	310	Q9NWK9:GG(K304) + Oxidation(M309)	2076.24	2088.16	2105.97	4519963
H0409FD-(01)	1237809676	VKEEPPINHPVGCKR	2	3	Carbamidomethyl(C13) + GG(K14)	625.328	NA	MassChroQ reextraction	NA	NA	NA	NA	True	2861292	Q9NWK9	ZNHIT6	199	213	Q9NWK9:Carbamidomethyl(C211) + GG(K212)	NA	NA	NA	NA
H0409FD-(01)	1237763141	YMYFMKNR	1	3	GG(K6)	422.864	NA	MassChroQ reextraction	NA	NA	NA	NA	True	2861292	Q9NWK9	ZNHIT6	305	312	Q9NWK9:GG(K310)	2358.95	2373.77	2399.53	4463541
H0409FD-(01)	1237415357	YSCSLPCVKK	1	2	Carbamidomethyl(C3.C7) + GG(K9)	678.326	0.00106	MS/MS	1.89	0.004253	0.0004825	10884	True	2861292	Q9NWK9	ZNHIT6	238	247	Q9NWK9:Carbamidomethyl(C240.C244) + GG(K246)	1922.8	1944.2	1970.37	15653247
H0409FD-(01)	1237750224	YYELDPYKSLLDNLR	1	3	GG(K8)	672.674	NA	MassChroQ reextraction	NA	NA	NA	NA	True	2861292	Q9NWK9	ZNHIT6	417	431	Q9NWK9:GG(K424)	4829.42	4832.21	4859.72	14175409
H0412FD-(01)	1237440188	DAFLKRPISNK	1	3	GG(K5)	468.265	9.4e-05	MS/MS	2.047	0.0007694	5.973e-05	9502	True	2861292	Q9NWK9	ZNHIT6	294	304	Q9NWK9:GG(K298)	1787.28	1795.58	1824.47	34601152
H0412FD-(01)	1237703852	DAFLKRPISNK	1	2	GG(K5)	701.894	NA	MassChroQ reextraction	NA	NA	NA	NA	True	2861292	Q9NWK9	ZNHIT6	294	304	Q9NWK9:GG(K298)	1787.28	1796.88	1822.9	8334037
H0412FD-(01)	1237800509	GSNNDMKVLHQVK	1	3	GG(K7)	528.604	NA	MassChroQ reextraction	NA	NA	NA	NA	True	2861292	Q9NWK9	ZNHIT6	447	459	Q9NWK9:GG(K453)	NA	NA	NA	NA
H0412FD-(01)	1241279356	HKAELTCNGVR	1	3	Carbamidomethyl(C7) + GG(K2)	467.57	NA	MassChroQ reextraction	NA	NA	NA	NA	True	2861292	Q9NWK9	ZNHIT6	248	258	Q9NWK9:Carbamidomethyl(C254) + GG(K249)	1202.57	1208.29	1214.31	844390
H0412FD-(01)	1237432435	LKAYIR	1	2	GG(K2)	439.266	0.000149	MS/MS	0.933	0.1209	0.007782	5641	True	2861292	Q9NWK9	ZNHIT6	391	396	Q9NWK9:GG(K392)	NA	NA	NA	NA
H0412FD-(01)	1237678741	LLPNGFTKR	1	3	GG(K8)	387.224	NA	MassChroQ reextraction	NA	NA	NA	NA	True	2861292	Q9NWK9	ZNHIT6	322	330	Q9NWK9:GG(K329)	2097.91	2120.21	2163.87	23786972
H0412FD-(01)	1237446469	LQFPQSQAEYIEKR	1	3	GG(K13)	617.652	0.000928	MS/MS	4.339	7.245e-07	0	24927	True	2861292	Q9NWK9	ZNHIT6	350	363	Q9NWK9:GG(K362)	2999.03	3026.94	3054.13	65138213
H0412FD-(01)	1237819876	QGINLKLLPNGFTK	1	3	GG(K6)	552.986	NA	MassChroQ reextraction	NA	NA	NA	NA	True	2861292	Q9NWK9	ZNHIT6	316	329	Q9NWK9:GG(K321)	3900.07	3907.52	3944.93	13626070
H0412FD-(01)	1237681651	RKENSTFFDKK	3	3	GG(K10)	505.264	NA	MassChroQ reextraction	NA	NA	NA	NA	True	2861292	Q9NWK9	ZNHIT6	330	340	Q9NWK9:GG(K339)	1226.39	1232.87	1257.61	5568671
H0412FD-(01)	1237863100	RPISNKYMYFMK	1	3	GG(K6) + Oxidation(M11)	569.95	NA	MassChroQ reextraction	NA	NA	NA	NA	True	2861292	Q9NWK9	ZNHIT6	299	310	Q9NWK9:GG(K304) + Oxidation(M309)	2077.1	2112.49	2137.04	12434297
H0412FD-(01)	1237791343	SESTKNVGNEN	1	2	GG(K5)	646.79	NA	MassChroQ reextraction	NA	NA	NA	NA	True	2861292	Q9NWK9	ZNHIT6	460	470	Q9NWK9:GG(K464)	NA	NA	NA	NA
H0412FD-(01)	1237687673	VKEEPPINHPVGCKR	2	3	Carbamidomethyl(C13) + GG(K14)	625.328	NA	MassChroQ reextraction	NA	NA	NA	NA	True	2861292	Q9NWK9	ZNHIT6	199	213	Q9NWK9:Carbamidomethyl(C211) + GG(K212)	NA	NA	NA	NA
H0412FD-(01)	1241305622	VLHQVKSESTK	1	2	GG(K6)	685.376	NA	MassChroQ reextraction	NA	NA	NA	NA	True	2861292	Q9NWK9	ZNHIT6	454	464	Q9NWK9:GG(K459)	1061.12	1067.83	1072.4	1488088
H0412FD-(01)	1237768438	YMYFMKNR	1	3	GG(K6)	422.864	NA	MassChroQ reextraction	NA	NA	NA	NA	True	2861292	Q9NWK9	ZNHIT6	305	312	Q9NWK9:GG(K310)	2357.09	2372.48	2395.82	7499305
H0412FD-(01)	1237439230	YSCSLPCVKK	1	2	Carbamidomethyl(C3.C7) + GG(K9)	678.326	0.000206	MS/MS	1.861	0.0003375	0	11072	True	2861292	Q9NWK9	ZNHIT6	238	247	Q9NWK9:Carbamidomethyl(C240.C244) + GG(K246)	1930.25	1940.5	1965.09	17706167
H0412FD-(01)	1237448296	YYELDPYKSLLDNLR	1	3	GG(K8)	672.674	0.001298	MS/MS	3.553	1.915e-06	0	47807	True	2861292	Q9NWK9	ZNHIT6	417	431	Q9NWK9:GG(K424)	4832.14	4844.12	4869.18	19269257
H0415FD-(01)	1237719512	DAFLKRPISNK	1	3	GG(K5)	468.265	NA	MassChroQ reextraction	NA	NA	NA	NA	True	2861292	Q9NWK9	ZNHIT6	294	304	Q9NWK9:GG(K298)	1784.14	1797.2	1835.89	27950943
H0415FD-(01)	1237826054	DAFLKRPISNK	1	2	GG(K5)	701.894	NA	MassChroQ reextraction	NA	NA	NA	NA	True	2861292	Q9NWK9	ZNHIT6	294	304	Q9NWK9:GG(K298)	1787.36	1797.2	1810.94	5088736
H0415FD-(01)	1237703550	GSNNDMKVLHQVK	1	3	GG(K7)	528.604	NA	MassChroQ reextraction	NA	NA	NA	NA	True	2861292	Q9NWK9	ZNHIT6	447	459	Q9NWK9:GG(K453)	NA	NA	NA	NA
H0415FD-(01)	1241278625	HKAELTCNGVR	1	3	Carbamidomethyl(C7) + GG(K2)	467.57	NA	MassChroQ reextraction	NA	NA	NA	NA	True	2861292	Q9NWK9	ZNHIT6	248	258	Q9NWK9:Carbamidomethyl(C254) + GG(K249)	1202.79	1206.18	1213.8	471816
H0415FD-(01)	1237456191	LKAYIR	1	2	GG(K2)	439.266	0.00021	MS/MS	0.983	0.1227	0.007506	5722	True	2861292	Q9NWK9	ZNHIT6	391	396	Q9NWK9:GG(K392)	NA	NA	NA	NA
H0415FD-(01)	1237740905	LLPNGFTKR	1	3	GG(K8)	387.224	NA	MassChroQ reextraction	NA	NA	NA	NA	True	2861292	Q9NWK9	ZNHIT6	322	330	Q9NWK9:GG(K329)	2094.88	2123.1	2125.94	10251024
H0415FD-(01)	1237471492	LQFPQSQAEYIEKR	1	3	GG(K13)	617.652	0.001294	MS/MS	2.666	4.07e-05	0	25267	True	2861292	Q9NWK9	ZNHIT6	350	363	Q9NWK9:GG(K362)	3008.16	3021.93	3050.18	47595974
H0415FD-(01)	1693698185	QGINLKLLPNGFTK	1	3	GG(K6)	552.986	NA	MassChroQ reextraction	NA	NA	NA	NA	True	2861292	Q9NWK9	ZNHIT6	316	329	Q9NWK9:GG(K321)	3882.09	3908.29	3939.5	9955255
H0415FD-(01)	1237734590	RKENSTFFDKK	3	3	GG(K10)	505.264	NA	MassChroQ reextraction	NA	NA	NA	NA	True	2861292	Q9NWK9	ZNHIT6	330	340	Q9NWK9:GG(K339)	1229.79	1234.7	1256.68	3981779
H0415FD-(01)	1237840890	RPISNKYMYFMK	1	3	GG(K6) + Oxidation(M11)	569.95	NA	MassChroQ reextraction	NA	NA	NA	NA	True	2861292	Q9NWK9	ZNHIT6	299	310	Q9NWK9:GG(K304) + Oxidation(M309)	2059.82	2093.27	2106.87	6774256
H0415FD-(01)	1237677084	VKEEPPINHPVGCKR	2	3	Carbamidomethyl(C13) + GG(K14)	625.328	NA	MassChroQ reextraction	NA	NA	NA	NA	True	2861292	Q9NWK9	ZNHIT6	199	213	Q9NWK9:Carbamidomethyl(C211) + GG(K212)	NA	NA	NA	NA
H0415FD-(01)	1237858021	YMYFMKNR	1	3	GG(K6)	422.864	NA	MassChroQ reextraction	NA	NA	NA	NA	True	2861292	Q9NWK9	ZNHIT6	305	312	Q9NWK9:GG(K310)	2358.48	2375.73	2392.65	4422846
H0415FD-(01)	1237463945	YSCSLPCVKK	1	2	Carbamidomethyl(C3.C7) + GG(K9)	678.326	-0.00016	MS/MS	2.06	0.0005048	2.495e-05	11386	True	2861292	Q9NWK9	ZNHIT6	238	247	Q9NWK9:Carbamidomethyl(C240.C244) + GG(K246)	1933.1	1948.66	1975.26	12611963
H0415FD-(01)	1237890603	YYELDPYKSLLDNLR	1	3	GG(K8)	672.674	NA	MassChroQ reextraction	NA	NA	NA	NA	True	2861292	Q9NWK9	ZNHIT6	417	431	Q9NWK9:GG(K424)	4835.06	4849.22	4864.79	11099237
H0418FD-(01)	1237717556	DAFLKRPISNK	1	3	GG(K5)	468.265	NA	MassChroQ reextraction	NA	NA	NA	NA	True	2861292	Q9NWK9	ZNHIT6	294	304	Q9NWK9:GG(K298)	1786	1793.86	1832.58	33254757
H0418FD-(01)	1237746097	DAFLKRPISNK	1	2	GG(K5)	701.894	NA	MassChroQ reextraction	NA	NA	NA	NA	True	2861292	Q9NWK9	ZNHIT6	294	304	Q9NWK9:GG(K298)	1787.57	1796.93	1821.04	7946329
H0418FD-(01)	1237793142	GSNNDMKVLHQVK	1	3	GG(K7)	528.604	NA	MassChroQ reextraction	NA	NA	NA	NA	True	2861292	Q9NWK9	ZNHIT6	447	459	Q9NWK9:GG(K453)	NA	NA	NA	NA
H0418FD-(01)	1241301998	HKAELTCNGVR	1	3	Carbamidomethyl(C7) + GG(K2)	466.902	NA	MassChroQ reextraction	NA	NA	NA	NA	True	2861292	Q9NWK9	ZNHIT6	248	258	Q9NWK9:Carbamidomethyl(C254) + GG(K249)	1191.82	1196.64	1210.19	2085576
H0418FD-(01)	1237876835	LKAYIR	1	2	GG(K2)	439.267	NA	MassChroQ reextraction	NA	NA	NA	NA	True	2861292	Q9NWK9	ZNHIT6	391	396	Q9NWK9:GG(K392)	NA	NA	NA	NA
H0418FD-(01)	1237746586	LLPNGFTKR	1	3	GG(K8)	387.224	NA	MassChroQ reextraction	NA	NA	NA	NA	True	2861292	Q9NWK9	ZNHIT6	322	330	Q9NWK9:GG(K329)	2093.86	2122.92	2149.14	21904726
H0418FD-(01)	1237496632	LQFPQSQAEYIEKR	1	3	GG(K13)	617.652	0.001843	MS/MS	2.804	0.0007623	2.569e-05	25797	True	2861292	Q9NWK9	ZNHIT6	350	363	Q9NWK9:GG(K362)	3006.6	3022.04	3055.14	64538651
H0418FD-(01)	1693693274	QGINLKLLPNGFTK	1	3	GG(K6)	552.986	NA	MassChroQ reextraction	NA	NA	NA	NA	True	2861292	Q9NWK9	ZNHIT6	316	329	Q9NWK9:GG(K321)	3896.91	3909.41	3934.42	12133276
H0418FD-(01)	1237797515	RKENSTFFDKK	3	3	GG(K10)	505.264	NA	MassChroQ reextraction	NA	NA	NA	NA	True	2861292	Q9NWK9	ZNHIT6	330	340	Q9NWK9:GG(K339)	1229.78	1238.29	1258.52	5207916
H0418FD-(01)	1237781035	RPISNKYMYFMK	1	3	GG(K6) + Oxidation(M11)	569.95	NA	MassChroQ reextraction	NA	NA	NA	NA	True	2861292	Q9NWK9	ZNHIT6	299	310	Q9NWK9:GG(K304) + Oxidation(M309)	2077.98	2089.25	2106.18	5404013
H0418FD-(01)	1237693825	SESTKNVGNEN	1	2	GG(K5)	646.79	NA	MassChroQ reextraction	NA	NA	NA	NA	True	2861292	Q9NWK9	ZNHIT6	460	470	Q9NWK9:GG(K464)	NA	NA	NA	NA
H0418FD-(01)	1237800129	VKEEPPINHPVGCKR	2	3	Carbamidomethyl(C13) + GG(K14)	625.328	NA	MassChroQ reextraction	NA	NA	NA	NA	True	2861292	Q9NWK9	ZNHIT6	199	213	Q9NWK9:Carbamidomethyl(C211) + GG(K212)	NA	NA	NA	NA
H0418FD-(01)	1241315611	VLHQVKSESTK	1	2	GG(K6)	685.376	NA	MassChroQ reextraction	NA	NA	NA	NA	True	2861292	Q9NWK9	ZNHIT6	454	464	Q9NWK9:GG(K459)	1061.43	1066.83	1073.3	1030073
H0418FD-(01)	1237816945	YMYFMKNR	1	3	GG(K6)	422.864	NA	MassChroQ reextraction	NA	NA	NA	NA	True	2861292	Q9NWK9	ZNHIT6	305	312	Q9NWK9:GG(K310)	2356.17	2371.72	2396.23	4751314
H0418FD-(01)	1237488844	YSCSLPCVKK	1	2	Carbamidomethyl(C3.C7) + GG(K9)	678.326	-3.8e-05	MS/MS	1.861	3.494e-05	0	11908	True	2861292	Q9NWK9	ZNHIT6	238	247	Q9NWK9:Carbamidomethyl(C240.C244) + GG(K246)	1932.08	1946.29	1973.6	19545828
H0418FD-(01)	1237821303	YYELDPYKSLLDNLR	1	3	GG(K8)	672.674	NA	MassChroQ reextraction	NA	NA	NA	NA	True	2861292	Q9NWK9	ZNHIT6	417	431	Q9NWK9:GG(K424)	4836.24	4845.97	4870.47	15861872
H0421FD-(01)	1237690863	DAFLKRPISNK	1	2	GG(K5)	701.894	NA	MassChroQ reextraction	NA	NA	NA	NA	True	2861292	Q9NWK9	ZNHIT6	294	304	Q9NWK9:GG(K298)	1787.47	1796.82	1820.76	11685677
H0421FD-(01)	1237892458	DAFLKRPISNK	1	3	GG(K5)	468.265	NA	MassChroQ reextraction	NA	NA	NA	NA	True	2861292	Q9NWK9	ZNHIT6	294	304	Q9NWK9:GG(K298)	1781.43	1795.22	1829.32	49494506
H0421FD-(01)	1237709663	GSNNDMKVLHQVK	1	3	GG(K7)	528.604	NA	MassChroQ reextraction	NA	NA	NA	NA	True	2861292	Q9NWK9	ZNHIT6	447	459	Q9NWK9:GG(K453)	NA	NA	NA	NA
H0421FD-(01)	1237514477	HKAELTCNGVR	1	3	Carbamidomethyl(C7) + GG(K2)	466.902	-0.000558	MS/MS	1.497	0.0334	0.002211	3345	True	2861292	Q9NWK9	ZNHIT6	248	258	Q9NWK9:Carbamidomethyl(C254) + GG(K249)	1195.5	1200.04	1207.66	2445225
H0421FD-(01)	1237694917	LKAYIR	1	2	GG(K2)	439.267	NA	MassChroQ reextraction	NA	NA	NA	NA	True	2861292	Q9NWK9	ZNHIT6	391	396	Q9NWK9:GG(K392)	NA	NA	NA	NA
H0421FD-(01)	1237509530	LLPNGFTKR	1	3	GG(K8)	387.224	-0.000864	MS/MS	1.876	0.0131	0.0009136	15113	True	2861292	Q9NWK9	ZNHIT6	322	330	Q9NWK9:GG(K329)	2103.71	2118.95	2162.66	30335779
H0421FD-(01)	1237691245	LQFPQSQAEYIEKR	1	3	GG(K13)	617.652	NA	MassChroQ reextraction	NA	NA	NA	NA	True	2861292	Q9NWK9	ZNHIT6	350	363	Q9NWK9:GG(K362)	2991.18	3024.78	3052.89	78413458
H0421FD-(01)	1693706798	QGINLKLLPNGFTK	1	3	GG(K6)	552.986	NA	MassChroQ reextraction	NA	NA	NA	NA	True	2861292	Q9NWK9	ZNHIT6	316	329	Q9NWK9:GG(K321)	3895.15	3905.07	3929.19	13425107
H0421FD-(01)	1237736438	RKENSTFFDKK	3	3	GG(K10)	505.264	NA	MassChroQ reextraction	NA	NA	NA	NA	True	2861292	Q9NWK9	ZNHIT6	330	340	Q9NWK9:GG(K339)	1230.79	1239.93	1258.52	7488673
H0421FD-(01)	1237714826	RPISNKYMYFMK	1	3	GG(K6) + Oxidation(M11)	569.95	NA	MassChroQ reextraction	NA	NA	NA	NA	True	2861292	Q9NWK9	ZNHIT6	299	310	Q9NWK9:GG(K304) + Oxidation(M309)	2077.25	2107.22	2108.93	7503631
H0421FD-(01)	1237512239	SESTKNVGNEN	1	2	GG(K5)	646.789	-0.001073	MS/MS	2.026	0.001129	4.858e-05	1371	True	2861292	Q9NWK9	ZNHIT6	460	470	Q9NWK9:GG(K464)	NA	NA	NA	NA
H0421FD-(01)	1237849283	VKEEPPINHPVGCKR	2	3	Carbamidomethyl(C13) + GG(K14)	625.328	NA	MassChroQ reextraction	NA	NA	NA	NA	True	2861292	Q9NWK9	ZNHIT6	199	213	Q9NWK9:Carbamidomethyl(C211) + GG(K212)	NA	NA	NA	NA
H0421FD-(01)	1237513853	VLHQVKSESTK	1	2	GG(K6)	685.376	0.000786	MS/MS	1.946	1.604e-06	0	1629	True	2861292	Q9NWK9	ZNHIT6	454	464	Q9NWK9:GG(K459)	1063.11	1068.38	1073.58	2090725
H0421FD-(01)	1237812215	YMYFMKNR	1	3	GG(K6)	422.864	NA	MassChroQ reextraction	NA	NA	NA	NA	True	2861292	Q9NWK9	ZNHIT6	305	312	Q9NWK9:GG(K310)	2357.17	2371.61	2393.96	7435055
H0421FD-(01)	1237513557	YSCSLPCVKK	1	2	Carbamidomethyl(C3.C7) + GG(K9)	678.326	-3.8e-05	MS/MS	1.672	0.001621	6.987e-05	12659	True	2861292	Q9NWK9	ZNHIT6	238	247	Q9NWK9:Carbamidomethyl(C240.C244) + GG(K246)	1933.45	1943.96	1975.25	23623259
H0421FD-(01)	1237523112	YYELDPYKSLLDNLR	1	3	GG(K8)	672.674	1.6e-05	MS/MS	2.714	2.108e-06	0	50096	True	2861292	Q9NWK9	ZNHIT6	417	431	Q9NWK9:GG(K424)	4832.64	4845.98	4859.81	14793478
H0406FD-(01)	1241311032	ILLGEGPTNQKGYTLAALGDLAQTLGR	1	3	GG(K11)	962.858	NA	MassChroQ reextraction	NA	NA	NA	NA	True	2889049	Q9UHR6	ZNHIT2	293	319	Q9UHR6:GG(K303)	5406.34	5409.48	5421.11	4216850
H0406FD-(01)	1237396482	LLPPWRPWWWNR	0	3	-	569.64	-0.000438	MS/MS	2.218	0.0009526	7.58e-05	50576	True	2889049	Q9UHR6	ZNHIT2	122	133	-	5018.73	5052.28	5141.3	574364414
H0406FD-(01)	1237778537	LLPPWRPWWWNR	0	2	-	853.957	NA	MassChroQ reextraction	NA	NA	NA	NA	True	2889049	Q9UHR6	ZNHIT2	122	133	-	5027.58	5053.98	5113.95	104467110
H0409FD-(01)	1241292452	ILLGEGPTNQKGYTLAALGDLAQTLGR	1	3	GG(K11)	962.524	NA	MassChroQ reextraction	NA	NA	NA	NA	True	2889049	Q9UHR6	ZNHIT2	293	319	Q9UHR6:GG(K303)	5407.76	5423.34	5445.91	11696380
H0409FD-(01)	1237420912	LLPPWRPWWWNR	0	3	-	569.641	0.000844	MS/MS	1.969	0.006015	0.0006003	49902	True	2889049	Q9UHR6	ZNHIT2	122	133	-	5014.82	5054.44	5100.89	609402470
H0409FD-(01)	1237864081	LLPPWRPWWWNR	0	2	-	853.957	NA	MassChroQ reextraction	NA	NA	NA	NA	True	2889049	Q9UHR6	ZNHIT2	122	133	-	5024.49	5047.42	5086.24	95736801
H0412FD-(01)	1241275190	ILLGEGPTNQKGYTLAALGDLAQTLGR	1	3	GG(K11)	962.858	NA	MassChroQ reextraction	NA	NA	NA	NA	True	2889049	Q9UHR6	ZNHIT2	293	319	Q9UHR6:GG(K303)	5407.82	5422.68	5433.93	8512951
H0412FD-(01)	1237444791	LLPPWRPWWWNR	0	3	-	569.641	0.000844	MS/MS	1.708	0.00314	0.0003062	50504	True	2889049	Q9UHR6	ZNHIT2	122	133	-	5014.78	5048.6	5098.91	733092032
H0412FD-(01)	1237726828	LLPPWRPWWWNR	0	2	-	853.957	NA	MassChroQ reextraction	NA	NA	NA	NA	True	2889049	Q9UHR6	ZNHIT2	122	133	-	5022.04	5046.99	5125.01	141026885
H0415FD-(01)	1237796932	ILLGEGPTNQKGYTLAALGDLAQTLGR	1	3	GG(K11)	962.189	NA	MassChroQ reextraction	NA	NA	NA	NA	True	2889049	Q9UHR6	ZNHIT2	293	319	Q9UHR6:GG(K303)	5411.61	5422.5	5433.24	6898609
H0415FD-(01)	1237469727	LLPPWRPWWWNR	0	3	-	569.641	0.000844	MS/MS	2.023	0.001072	2.495e-05	51346	True	2889049	Q9UHR6	ZNHIT2	122	133	-	5018.38	5048.22	5098.37	574909176
H0415FD-(01)	1237717659	LLPPWRPWWWNR	0	2	-	853.957	NA	MassChroQ reextraction	NA	NA	NA	NA	True	2889049	Q9UHR6	ZNHIT2	122	133	-	5023.4	5048.22	5114.64	114785175
H0418FD-(01)	1237854064	ILLGEGPTNQKGYTLAALGDLAQTLGR	1	3	GG(K11)	962.189	NA	MassChroQ reextraction	NA	NA	NA	NA	True	2889049	Q9UHR6	ZNHIT2	293	319	Q9UHR6:GG(K303)	5408.7	5417.22	5440.82	9722974
H0418FD-(01)	1237494842	LLPPWRPWWWNR	0	3	-	569.641	0.000478	MS/MS	2.002	0.005716	0.000468	51169	True	2889049	Q9UHR6	ZNHIT2	122	133	-	5017.21	5045.44	5105.07	697113011
H0418FD-(01)	1237494843	LLPPWRPWWWNR	0	2	-	853.958	0.001346	MS/MS	1.076	0.1559	0.009977	51771	True	2889049	Q9UHR6	ZNHIT2	122	133	-	5022.02	5045.44	5118.66	155090712
H0421FD-(01)	1237528663	ILLGEGPTNQKGYTLAALGDLAQTLGR	1	3	GG(K11)	962.193	0.010999	MS/MS	1.272	0.04944	0.003151	56904	True	2889049	Q9UHR6	ZNHIT2	293	319	Q9UHR6:GG(K303)	5407.04	5417.29	5439.94	11069712
H0421FD-(01)	1237519407	LLPPWRPWWWNR	0	3	-	569.64	-0.001536	MS/MS	2.273	0.001075	4.858e-05	52197	True	2889049	Q9UHR6	ZNHIT2	122	133	-	5016.2	5039.31	5040.87	226543799
H0421FD-(01)	1237519408	LLPPWRPWWWNR	0	2	-	853.957	0.000613	MS/MS	1.561	0.0251	0.001784	52311	True	2889049	Q9UHR6	ZNHIT2	122	133	-	5023.04	5040.87	5101.36	163716495
H0406FD-(01)	1237704974	RLPQFDDDADTGKK	2	3	GG(K13)	573.948	NA	MassChroQ reextraction	NA	NA	NA	NA	True	3027725	O43257	ZNHIT1	54	67	O43257:GG(K66)	1835.31	1843.36	1880.52	5182005
H0409FD-(01)	1237759960	RLPQFDDDADTGKK	2	3	GG(K13)	573.948	NA	MassChroQ reextraction	NA	NA	NA	NA	True	3027725	O43257	ZNHIT1	54	67	O43257:GG(K66)	1809.84	1819.23	1838.54	1527346
H0412FD-(01)	1237831297	RLPQFDDDADTGKK	2	3	GG(K13)	573.948	NA	MassChroQ reextraction	NA	NA	NA	NA	True	3027725	O43257	ZNHIT1	54	67	O43257:GG(K66)	1834.34	1841.4	1885.55	5304425
H0415FD-(01)	1237803535	RLPQFDDDADTGKK	2	3	GG(K13)	573.948	NA	MassChroQ reextraction	NA	NA	NA	NA	True	3027725	O43257	ZNHIT1	54	67	O43257:GG(K66)	1844.34	1855.58	1868.25	2149449
H0418FD-(01)	1237868042	RLPQFDDDADTGKK	2	3	GG(K13)	573.948	NA	MassChroQ reextraction	NA	NA	NA	NA	True	3027725	O43257	ZNHIT1	54	67	O43257:GG(K66)	1808.18	1821.04	1851.9	2696359
H0421FD-(01)	1237519586	RLPQFDDDADTGKK	2	3	GG(K13)	573.949	0.002536	MS/MS	1.104	0.001029	4.858e-05	11049	True	3027725	O43257	ZNHIT1	54	67	O43257:GG(K66)	1805.24	1818.27	1836.75	8435199
H0406FD-(01)	1237779541	LNYQHRMCPEIAR	1	4	Carbamidomethyl(C8)	422.709	NA	MassChroQ reextraction	NA	NA	NA	NA	True	3455636	Q9P2E3	ZNFX1	1069	1081	Q9P2E3:Carbamidomethyl(C1076)	3376.93	3388.31	3391.16	3927545
H0406FD-(01)	1237720529	NIVECNSHVKEPR	1	3	Carbamidomethyl(C5) + GG(K10)	565.946	NA	MassChroQ reextraction	NA	NA	NA	NA	True	3455636	Q9P2E3	ZNFX1	535	547	Q9P2E3:Carbamidomethyl(C539) + GG(K544)	1447.85	1456.24	1462.95	2068173
H0409FD-(01)	1237727399	LNYQHRMCPEIAR	1	4	Carbamidomethyl(C8)	422.709	NA	MassChroQ reextraction	NA	NA	NA	NA	True	3455636	Q9P2E3	ZNFX1	1069	1081	Q9P2E3:Carbamidomethyl(C1076)	3348.01	3348.01	3385.86	6250159
H0409FD-(01)	1237746271	NIVECNSHVKEPR	1	3	Carbamidomethyl(C5) + GG(K10)	565.946	NA	MassChroQ reextraction	NA	NA	NA	NA	True	3455636	Q9P2E3	ZNFX1	535	547	Q9P2E3:Carbamidomethyl(C539) + GG(K544)	1439.61	1448.5	1460.59	1764210
H0412FD-(01)	1237444524	LNYQHRMCPEIAR	1	4	Carbamidomethyl(C8)	422.71	0.002719	MS/MS	0.853	0.09948	0.006476	30296	True	3455636	Q9P2E3	ZNFX1	1069	1081	Q9P2E3:Carbamidomethyl(C1076)	3430.61	3434.98	3443.77	4020849
H0412FD-(01)	1241256077	NIVECNSHVKEPR	1	3	Carbamidomethyl(C5) + GG(K10)	565.946	NA	MassChroQ reextraction	NA	NA	NA	NA	True	3455636	Q9P2E3	ZNFX1	535	547	Q9P2E3:Carbamidomethyl(C539) + GG(K544)	1439.16	1447.64	1458.28	1441706
H0415FD-(01)	1237781697	LNYQHRMCPEIAR	1	4	Carbamidomethyl(C8)	422.709	NA	MassChroQ reextraction	NA	NA	NA	NA	True	3455636	Q9P2E3	ZNFX1	1069	1081	Q9P2E3:Carbamidomethyl(C1076)	3387.03	3395.53	3405.57	5627198
H0415FD-(01)	1241291769	NIVECNSHVKEPR	1	3	Carbamidomethyl(C5) + GG(K10)	565.946	NA	MassChroQ reextraction	NA	NA	NA	NA	True	3455636	Q9P2E3	ZNFX1	535	547	Q9P2E3:Carbamidomethyl(C539) + GG(K544)	1441.72	1450.44	1463.26	1565878
H0418FD-(01)	1237883889	LNYQHRMCPEIAR	1	4	Carbamidomethyl(C8)	422.709	NA	MassChroQ reextraction	NA	NA	NA	NA	True	3455636	Q9P2E3	ZNFX1	1069	1081	Q9P2E3:Carbamidomethyl(C1076)	3383.5	3411.85	3420.84	8409401
H0418FD-(01)	1237850569	NIVECNSHVKEPR	1	3	Carbamidomethyl(C5) + GG(K10)	565.946	NA	MassChroQ reextraction	NA	NA	NA	NA	True	3455636	Q9P2E3	ZNFX1	535	547	Q9P2E3:Carbamidomethyl(C539) + GG(K544)	1441.81	1451.76	1466.93	2310381
H0421FD-(01)	1237823264	LNYQHRMCPEIAR	1	4	Carbamidomethyl(C8)	422.709	NA	MassChroQ reextraction	NA	NA	NA	NA	True	3455636	Q9P2E3	ZNFX1	1069	1081	Q9P2E3:Carbamidomethyl(C1076)	3367.14	3370.66	3384.62	2739534
H0421FD-(01)	1237848323	NIVECNSHVKEPR	1	3	Carbamidomethyl(C5) + GG(K10)	565.946	NA	MassChroQ reextraction	NA	NA	NA	NA	True	3455636	Q9P2E3	ZNFX1	535	547	Q9P2E3:Carbamidomethyl(C539) + GG(K544)	1438.79	1454.7	1481.21	2622660
H0412FD-(01)	1241271019	THTGEKPYECK	0	2	Carbamidomethyl(C10) + GG(K6)	732.835	NA	MassChroQ reextraction	NA	NA	NA	NA	False	2858022;2858690;2859323;2859808;2859956;2859961;2860244;2860279;2860410;2860444;2860472;2860476;2860662;2860764;2860936;2861048;2861129;2861493;2903509;2903548;2903581;2903674;2903715;2903745;2904080;2904109;2904110;2904111;2904112;2904120;2904141;2904142;2904151;2904169;2904178;2904179;2904184;2904192;2904193;2904194;2904201;2904213;2904214;2904222;2904227;2904228;2904231;2904263	C9JN71;P15621;P58317;Q147U1;Q32M78;Q3KP31;Q7Z3V5;Q86UE3;Q8N972;Q8NDP4;Q8NHY6;Q8TA94;Q96BR6;Q96MU6;Q9BUY5;Q9H0M5;Q9H7R0;Q9ULM2;Q08ER8;Q14584;Q15935;Q7L945;Q8IYI8;Q8NDW4;A8MT65;P16415;P17017;P17024;P17030;P52737;Q08AG5;Q0D2J5;Q15973;Q68EA5;Q6ZMS4;Q6ZQV5;Q86YE8;Q8N7K0;Q8N8L2;Q8N8Z8;Q8TBZ8;Q96GE5;Q96I27;Q96SR6;Q9BR84;Q9BS34;Q9BY31;Q9Y2A4	ZNF878;ZNF44;ZNF121;ZNF846;ZNF699;ZNF791;ZNF571;ZNF546;ZNF709;ZNF439;ZFP28;ZNF563;ZNF669;ZNF778;ZNF426;ZNF700;ZNF442;ZNF490;ZNF543;ZNF266;ZNF77;ZNF627;ZNF440;ZNF248;ZNF891;ZNF823;ZNF14;ZNF20;ZNF25;ZNF136;ZNF844;ZNF763;ZNF124;ZNF57;ZNF852;ZNF788P;ZNF573;ZNF433;ZNF491;ZNF441;ZNF564;ZNF799;ZNF625;ZNF382;ZNF559;ZNF670;ZNF717;ZNF443	136;266;165;387;524;377;551;462;189;235;666;218;299;442;301;243;230;299;444;513;261;272;389;429;481;213;244;304;251;301;246;221;199;301;264;217;407;275;180;329;358;218;146;513;346;358;853;218	146;276;175;397;534;387;561;472;199;245;676;228;309;452;311;253;240;309;454;523;271;282;399;439;491;223;254;314;261;311;256;231;209;311;274;227;417;285;190;339;368;228;156;523;356;368;863;228	Q32M78:Carbamidomethyl(C533) + GG(K529);Q9H0M5:Carbamidomethyl(C252) + GG(K248);Q9ULM2:Carbamidomethyl(C308) + GG(K304);Q6ZMS4:Carbamidomethyl(C273) + GG(K269)	1030.16	1034.36	1040.82	469093
H0415FD-(01)	1241271879	THTGEKPYECK	0	2	Carbamidomethyl(C10) + GG(K6)	732.835	NA	MassChroQ reextraction	NA	NA	NA	NA	False	2858022;2858690;2859323;2859808;2859956;2859961;2860244;2860279;2860410;2860444;2860472;2860476;2860662;2860764;2860936;2861048;2861129;2861493;2903509;2903548;2903581;2903674;2903715;2903745;2904080;2904109;2904110;2904111;2904112;2904120;2904141;2904142;2904151;2904169;2904178;2904179;2904184;2904192;2904193;2904194;2904201;2904213;2904214;2904222;2904227;2904228;2904231;2904263	C9JN71;P15621;P58317;Q147U1;Q32M78;Q3KP31;Q7Z3V5;Q86UE3;Q8N972;Q8NDP4;Q8NHY6;Q8TA94;Q96BR6;Q96MU6;Q9BUY5;Q9H0M5;Q9H7R0;Q9ULM2;Q08ER8;Q14584;Q15935;Q7L945;Q8IYI8;Q8NDW4;A8MT65;P16415;P17017;P17024;P17030;P52737;Q08AG5;Q0D2J5;Q15973;Q68EA5;Q6ZMS4;Q6ZQV5;Q86YE8;Q8N7K0;Q8N8L2;Q8N8Z8;Q8TBZ8;Q96GE5;Q96I27;Q96SR6;Q9BR84;Q9BS34;Q9BY31;Q9Y2A4	ZNF878;ZNF44;ZNF121;ZNF846;ZNF699;ZNF791;ZNF571;ZNF546;ZNF709;ZNF439;ZFP28;ZNF563;ZNF669;ZNF778;ZNF426;ZNF700;ZNF442;ZNF490;ZNF543;ZNF266;ZNF77;ZNF627;ZNF440;ZNF248;ZNF891;ZNF823;ZNF14;ZNF20;ZNF25;ZNF136;ZNF844;ZNF763;ZNF124;ZNF57;ZNF852;ZNF788P;ZNF573;ZNF433;ZNF491;ZNF441;ZNF564;ZNF799;ZNF625;ZNF382;ZNF559;ZNF670;ZNF717;ZNF443	136;266;165;387;524;377;551;462;189;235;666;218;299;442;301;243;230;299;444;513;261;272;389;429;481;213;244;304;251;301;246;221;199;301;264;217;407;275;180;329;358;218;146;513;346;358;853;218	146;276;175;397;534;387;561;472;199;245;676;228;309;452;311;253;240;309;454;523;271;282;399;439;491;223;254;314;261;311;256;231;209;311;274;227;417;285;190;339;368;228;156;523;356;368;863;228	Q32M78:Carbamidomethyl(C533) + GG(K529);Q9H0M5:Carbamidomethyl(C252) + GG(K248);Q9ULM2:Carbamidomethyl(C308) + GG(K304);Q6ZMS4:Carbamidomethyl(C273) + GG(K269)	1031.37	1034.3	1043.58	449018
H0415FD-(01)	1241296903	THTGEKPYECK	0	3	Carbamidomethyl(C10) + GG(K6)	488.558	NA	MassChroQ reextraction	NA	NA	NA	NA	False	2858022;2858690;2859323;2859808;2859956;2859961;2860244;2860279;2860410;2860444;2860472;2860476;2860662;2860764;2860936;2861048;2861129;2861493;2903509;2903548;2903581;2903674;2903715;2903745;2904080;2904109;2904110;2904111;2904112;2904120;2904141;2904142;2904151;2904169;2904178;2904179;2904184;2904192;2904193;2904194;2904201;2904213;2904214;2904222;2904227;2904228;2904231;2904263	C9JN71;P15621;P58317;Q147U1;Q32M78;Q3KP31;Q7Z3V5;Q86UE3;Q8N972;Q8NDP4;Q8NHY6;Q8TA94;Q96BR6;Q96MU6;Q9BUY5;Q9H0M5;Q9H7R0;Q9ULM2;Q08ER8;Q14584;Q15935;Q7L945;Q8IYI8;Q8NDW4;A8MT65;P16415;P17017;P17024;P17030;P52737;Q08AG5;Q0D2J5;Q15973;Q68EA5;Q6ZMS4;Q6ZQV5;Q86YE8;Q8N7K0;Q8N8L2;Q8N8Z8;Q8TBZ8;Q96GE5;Q96I27;Q96SR6;Q9BR84;Q9BS34;Q9BY31;Q9Y2A4	ZNF878;ZNF44;ZNF121;ZNF846;ZNF699;ZNF791;ZNF571;ZNF546;ZNF709;ZNF439;ZFP28;ZNF563;ZNF669;ZNF778;ZNF426;ZNF700;ZNF442;ZNF490;ZNF543;ZNF266;ZNF77;ZNF627;ZNF440;ZNF248;ZNF891;ZNF823;ZNF14;ZNF20;ZNF25;ZNF136;ZNF844;ZNF763;ZNF124;ZNF57;ZNF852;ZNF788P;ZNF573;ZNF433;ZNF491;ZNF441;ZNF564;ZNF799;ZNF625;ZNF382;ZNF559;ZNF670;ZNF717;ZNF443	136;266;165;387;524;377;551;462;189;235;666;218;299;442;301;243;230;299;444;513;261;272;389;429;481;213;244;304;251;301;246;221;199;301;264;217;407;275;180;329;358;218;146;513;346;358;853;218	146;276;175;397;534;387;561;472;199;245;676;228;309;452;311;253;240;309;454;523;271;282;399;439;491;223;254;314;261;311;256;231;209;311;274;227;417;285;190;339;368;228;156;523;356;368;863;228	Q32M78:Carbamidomethyl(C533) + GG(K529);Q9H0M5:Carbamidomethyl(C252) + GG(K248);Q9ULM2:Carbamidomethyl(C308) + GG(K304);Q6ZMS4:Carbamidomethyl(C273) + GG(K269)	1032.81	1035.76	1043.24	485714
H0418FD-(01)	1241267818	THTGEKPYECK	0	2	Carbamidomethyl(C10) + GG(K6)	732.333	NA	MassChroQ reextraction	NA	NA	NA	NA	False	2858022;2858690;2859323;2859808;2859956;2859961;2860244;2860279;2860410;2860444;2860472;2860476;2860662;2860764;2860936;2861048;2861129;2861493;2903509;2903548;2903581;2903674;2903715;2903745;2904080;2904109;2904110;2904111;2904112;2904120;2904141;2904142;2904151;2904169;2904178;2904179;2904184;2904192;2904193;2904194;2904201;2904213;2904214;2904222;2904227;2904228;2904231;2904263	C9JN71;P15621;P58317;Q147U1;Q32M78;Q3KP31;Q7Z3V5;Q86UE3;Q8N972;Q8NDP4;Q8NHY6;Q8TA94;Q96BR6;Q96MU6;Q9BUY5;Q9H0M5;Q9H7R0;Q9ULM2;Q08ER8;Q14584;Q15935;Q7L945;Q8IYI8;Q8NDW4;A8MT65;P16415;P17017;P17024;P17030;P52737;Q08AG5;Q0D2J5;Q15973;Q68EA5;Q6ZMS4;Q6ZQV5;Q86YE8;Q8N7K0;Q8N8L2;Q8N8Z8;Q8TBZ8;Q96GE5;Q96I27;Q96SR6;Q9BR84;Q9BS34;Q9BY31;Q9Y2A4	ZNF878;ZNF44;ZNF121;ZNF846;ZNF699;ZNF791;ZNF571;ZNF546;ZNF709;ZNF439;ZFP28;ZNF563;ZNF669;ZNF778;ZNF426;ZNF700;ZNF442;ZNF490;ZNF543;ZNF266;ZNF77;ZNF627;ZNF440;ZNF248;ZNF891;ZNF823;ZNF14;ZNF20;ZNF25;ZNF136;ZNF844;ZNF763;ZNF124;ZNF57;ZNF852;ZNF788P;ZNF573;ZNF433;ZNF491;ZNF441;ZNF564;ZNF799;ZNF625;ZNF382;ZNF559;ZNF670;ZNF717;ZNF443	136;266;165;387;524;377;551;462;189;235;666;218;299;442;301;243;230;299;444;513;261;272;389;429;481;213;244;304;251;301;246;221;199;301;264;217;407;275;180;329;358;218;146;513;346;358;853;218	146;276;175;397;534;387;561;472;199;245;676;228;309;452;311;253;240;309;454;523;271;282;399;439;491;223;254;314;261;311;256;231;209;311;274;227;417;285;190;339;368;228;156;523;356;368;863;228	Q32M78:Carbamidomethyl(C533) + GG(K529);Q9H0M5:Carbamidomethyl(C252) + GG(K248);Q9ULM2:Carbamidomethyl(C308) + GG(K304);Q6ZMS4:Carbamidomethyl(C273) + GG(K269)	1031.65	1034.85	1041.58	575974
H0418FD-(01)	1241275992	THTGEKPYECK	0	3	Carbamidomethyl(C10) + GG(K6)	488.558	NA	MassChroQ reextraction	NA	NA	NA	NA	False	2858022;2858690;2859323;2859808;2859956;2859961;2860244;2860279;2860410;2860444;2860472;2860476;2860662;2860764;2860936;2861048;2861129;2861493;2903509;2903548;2903581;2903674;2903715;2903745;2904080;2904109;2904110;2904111;2904112;2904120;2904141;2904142;2904151;2904169;2904178;2904179;2904184;2904192;2904193;2904194;2904201;2904213;2904214;2904222;2904227;2904228;2904231;2904263	C9JN71;P15621;P58317;Q147U1;Q32M78;Q3KP31;Q7Z3V5;Q86UE3;Q8N972;Q8NDP4;Q8NHY6;Q8TA94;Q96BR6;Q96MU6;Q9BUY5;Q9H0M5;Q9H7R0;Q9ULM2;Q08ER8;Q14584;Q15935;Q7L945;Q8IYI8;Q8NDW4;A8MT65;P16415;P17017;P17024;P17030;P52737;Q08AG5;Q0D2J5;Q15973;Q68EA5;Q6ZMS4;Q6ZQV5;Q86YE8;Q8N7K0;Q8N8L2;Q8N8Z8;Q8TBZ8;Q96GE5;Q96I27;Q96SR6;Q9BR84;Q9BS34;Q9BY31;Q9Y2A4	ZNF878;ZNF44;ZNF121;ZNF846;ZNF699;ZNF791;ZNF571;ZNF546;ZNF709;ZNF439;ZFP28;ZNF563;ZNF669;ZNF778;ZNF426;ZNF700;ZNF442;ZNF490;ZNF543;ZNF266;ZNF77;ZNF627;ZNF440;ZNF248;ZNF891;ZNF823;ZNF14;ZNF20;ZNF25;ZNF136;ZNF844;ZNF763;ZNF124;ZNF57;ZNF852;ZNF788P;ZNF573;ZNF433;ZNF491;ZNF441;ZNF564;ZNF799;ZNF625;ZNF382;ZNF559;ZNF670;ZNF717;ZNF443	136;266;165;387;524;377;551;462;189;235;666;218;299;442;301;243;230;299;444;513;261;272;389;429;481;213;244;304;251;301;246;221;199;301;264;217;407;275;180;329;358;218;146;513;346;358;853;218	146;276;175;397;534;387;561;472;199;245;676;228;309;452;311;253;240;309;454;523;271;282;399;439;491;223;254;314;261;311;256;231;209;311;274;227;417;285;190;339;368;228;156;523;356;368;863;228	Q32M78:Carbamidomethyl(C533) + GG(K529);Q9H0M5:Carbamidomethyl(C252) + GG(K248);Q9ULM2:Carbamidomethyl(C308) + GG(K304);Q6ZMS4:Carbamidomethyl(C273) + GG(K269)	1029.96	1036.52	1041.58	580219
H0421FD-(01)	1241279212	THTGEKPYECK	0	3	Carbamidomethyl(C10) + GG(K6)	488.558	NA	MassChroQ reextraction	NA	NA	NA	NA	False	2858022;2858690;2859323;2859808;2859956;2859961;2860244;2860279;2860410;2860444;2860472;2860476;2860662;2860764;2860936;2861048;2861129;2861493;2903509;2903548;2903581;2903674;2903715;2903745;2904080;2904109;2904110;2904111;2904112;2904120;2904141;2904142;2904151;2904169;2904178;2904179;2904184;2904192;2904193;2904194;2904201;2904213;2904214;2904222;2904227;2904228;2904231;2904263	C9JN71;P15621;P58317;Q147U1;Q32M78;Q3KP31;Q7Z3V5;Q86UE3;Q8N972;Q8NDP4;Q8NHY6;Q8TA94;Q96BR6;Q96MU6;Q9BUY5;Q9H0M5;Q9H7R0;Q9ULM2;Q08ER8;Q14584;Q15935;Q7L945;Q8IYI8;Q8NDW4;A8MT65;P16415;P17017;P17024;P17030;P52737;Q08AG5;Q0D2J5;Q15973;Q68EA5;Q6ZMS4;Q6ZQV5;Q86YE8;Q8N7K0;Q8N8L2;Q8N8Z8;Q8TBZ8;Q96GE5;Q96I27;Q96SR6;Q9BR84;Q9BS34;Q9BY31;Q9Y2A4	ZNF878;ZNF44;ZNF121;ZNF846;ZNF699;ZNF791;ZNF571;ZNF546;ZNF709;ZNF439;ZFP28;ZNF563;ZNF669;ZNF778;ZNF426;ZNF700;ZNF442;ZNF490;ZNF543;ZNF266;ZNF77;ZNF627;ZNF440;ZNF248;ZNF891;ZNF823;ZNF14;ZNF20;ZNF25;ZNF136;ZNF844;ZNF763;ZNF124;ZNF57;ZNF852;ZNF788P;ZNF573;ZNF433;ZNF491;ZNF441;ZNF564;ZNF799;ZNF625;ZNF382;ZNF559;ZNF670;ZNF717;ZNF443	136;266;165;387;524;377;551;462;189;235;666;218;299;442;301;243;230;299;444;513;261;272;389;429;481;213;244;304;251;301;246;221;199;301;264;217;407;275;180;329;358;218;146;513;346;358;853;218	146;276;175;397;534;387;561;472;199;245;676;228;309;452;311;253;240;309;454;523;271;282;399;439;491;223;254;314;261;311;256;231;209;311;274;227;417;285;190;339;368;228;156;523;356;368;863;228	Q32M78:Carbamidomethyl(C533) + GG(K529);Q9H0M5:Carbamidomethyl(C252) + GG(K248);Q9ULM2:Carbamidomethyl(C308) + GG(K304);Q6ZMS4:Carbamidomethyl(C273) + GG(K269)	1033.45	1037.57	1045.73	1127429
H0421FD-(01)	1241299123	THTGEKPYECK	0	2	Carbamidomethyl(C10) + GG(K6)	732.333	NA	MassChroQ reextraction	NA	NA	NA	NA	False	2858022;2858690;2859323;2859808;2859956;2859961;2860244;2860279;2860410;2860444;2860472;2860476;2860662;2860764;2860936;2861048;2861129;2861493;2903509;2903548;2903581;2903674;2903715;2903745;2904080;2904109;2904110;2904111;2904112;2904120;2904141;2904142;2904151;2904169;2904178;2904179;2904184;2904192;2904193;2904194;2904201;2904213;2904214;2904222;2904227;2904228;2904231;2904263	C9JN71;P15621;P58317;Q147U1;Q32M78;Q3KP31;Q7Z3V5;Q86UE3;Q8N972;Q8NDP4;Q8NHY6;Q8TA94;Q96BR6;Q96MU6;Q9BUY5;Q9H0M5;Q9H7R0;Q9ULM2;Q08ER8;Q14584;Q15935;Q7L945;Q8IYI8;Q8NDW4;A8MT65;P16415;P17017;P17024;P17030;P52737;Q08AG5;Q0D2J5;Q15973;Q68EA5;Q6ZMS4;Q6ZQV5;Q86YE8;Q8N7K0;Q8N8L2;Q8N8Z8;Q8TBZ8;Q96GE5;Q96I27;Q96SR6;Q9BR84;Q9BS34;Q9BY31;Q9Y2A4	ZNF878;ZNF44;ZNF121;ZNF846;ZNF699;ZNF791;ZNF571;ZNF546;ZNF709;ZNF439;ZFP28;ZNF563;ZNF669;ZNF778;ZNF426;ZNF700;ZNF442;ZNF490;ZNF543;ZNF266;ZNF77;ZNF627;ZNF440;ZNF248;ZNF891;ZNF823;ZNF14;ZNF20;ZNF25;ZNF136;ZNF844;ZNF763;ZNF124;ZNF57;ZNF852;ZNF788P;ZNF573;ZNF433;ZNF491;ZNF441;ZNF564;ZNF799;ZNF625;ZNF382;ZNF559;ZNF670;ZNF717;ZNF443	136;266;165;387;524;377;551;462;189;235;666;218;299;442;301;243;230;299;444;513;261;272;389;429;481;213;244;304;251;301;246;221;199;301;264;217;407;275;180;329;358;218;146;513;346;358;853;218	146;276;175;397;534;387;561;472;199;245;676;228;309;452;311;253;240;309;454;523;271;282;399;439;491;223;254;314;261;311;256;231;209;311;274;227;417;285;190;339;368;228;156;523;356;368;863;228	Q32M78:Carbamidomethyl(C533) + GG(K529);Q9H0M5:Carbamidomethyl(C252) + GG(K248);Q9ULM2:Carbamidomethyl(C308) + GG(K304);Q6ZMS4:Carbamidomethyl(C273) + GG(K269)	1034.94	1037.57	1057.85	1215929
H0406FD-(01)	1241257595	EDTPHTALVPEISSDLMANMEHFFNAAYSIAYHSRPLNDFEK	0	6	GG(K42) + Oxidation(M20)	824.387	NA	MassChroQ reextraction	NA	NA	NA	NA	True	3047081	O60290	ZNF862	536	577	O60290:GG(K577) + Oxidation(M555)	NA	NA	NA	NA
H0409FD-(01)	1241295680	EDTPHTALVPEISSDLMANMEHFFNAAYSIAYHSRPLNDFEK	0	6	GG(K42) + Oxidation(M20)	824.717	NA	MassChroQ reextraction	NA	NA	NA	NA	True	3047081	O60290	ZNF862	536	577	O60290:GG(K577) + Oxidation(M555)	5470.12	5473.41	5474.74	518287
H0412FD-(01)	1693697974	EDTPHTALVPEISSDLMANMEHFFNAAYSIAYHSRPLNDFEK	0	6	GG(K42) + Oxidation(M20)	824.721	NA	MassChroQ reextraction	NA	NA	NA	NA	True	3047081	O60290	ZNF862	536	577	O60290:GG(K577) + Oxidation(M555)	5466.97	5468.35	5486.47	2488782
H0415FD-(01)	1241263335	EDTPHTALVPEISSDLMANMEHFFNAAYSIAYHSRPLNDFEK	0	6	GG(K42) + Oxidation(M20)	824.387	NA	MassChroQ reextraction	NA	NA	NA	NA	True	3047081	O60290	ZNF862	536	577	O60290:GG(K577) + Oxidation(M555)	5458.52	5461.77	5477.19	1673216
H0418FD-(01)	1241313001	EDTPHTALVPEISSDLMANMEHFFNAAYSIAYHSRPLNDFEK	0	6	GG(K42) + Oxidation(M20)	824.053	NA	MassChroQ reextraction	NA	NA	NA	NA	True	3047081	O60290	ZNF862	536	577	O60290:GG(K577) + Oxidation(M555)	5457.19	5462.35	5473.97	2624405
H0421FD-(01)	1241304935	EDTPHTALVPEISSDLMANMEHFFNAAYSIAYHSRPLNDFEK	0	6	GG(K42) + Oxidation(M20)	824.22	NA	MassChroQ reextraction	NA	NA	NA	NA	True	3047081	O60290	ZNF862	536	577	O60290:GG(K577) + Oxidation(M555)	5445.61	5470.44	5473.8	2670108
H0406FD-(01)	1237393129	AFYWSSHLIGHR	0	3	-	491.918	0.000394	MS/MS	1.502	1.097e-05	0	23296	True	2904178	Q6ZMS4	ZNF852	167	178	-	2848.07	2864.78	2897.05	20914326
H0409FD-(01)	1237417656	AFYWSSHLIGHR	0	3	-	491.918	-0.00043	MS/MS	2.087	8.212e-05	0	22609	True	2904178	Q6ZMS4	ZNF852	167	178	-	2857.3	2867.59	2926.61	28230356
H0412FD-(01)	1237776474	AFYWSSHLIGHR	0	3	-	491.918	NA	MassChroQ reextraction	NA	NA	NA	NA	True	2904178	Q6ZMS4	ZNF852	167	178	-	2857.95	2870.54	2913.01	38993071
H0415FD-(01)	1237700305	AFYWSSHLIGHR	0	3	-	491.918	NA	MassChroQ reextraction	NA	NA	NA	NA	True	2904178	Q6ZMS4	ZNF852	167	178	-	2847.92	2863.26	2897.82	19059658
H0418FD-(01)	1237853359	AFYWSSHLIGHR	0	3	-	491.918	NA	MassChroQ reextraction	NA	NA	NA	NA	True	2904178	Q6ZMS4	ZNF852	167	178	-	2856.67	2867.54	2940.05	39234058
H0421FD-(01)	1237797529	AFYWSSHLIGHR	0	3	-	491.918	NA	MassChroQ reextraction	NA	NA	NA	NA	True	2904178	Q6ZMS4	ZNF852	167	178	-	2857.38	2867.69	2888.64	41619862
H0406FD-(01)	1241257969	IHTGEKPYECK	0	3	Carbamidomethyl(C10) + GG(K6)	492.57	NA	MassChroQ reextraction	NA	NA	NA	NA	False	2858013;2858022;2858690;2858714;2859323;2859787;2859808;2859956;2859960;2859961;2859970;2859971;2859972;2860103;2860135;2860147;2860149;2860191;2860194;2860244;2860279;2860369;2860374;2860386;2860403;2860410;2860412;2860413;2860417;2860419;2860444;2860445;2860452;2860472;2860476;2860479;2860483;2860639;2860662;2860756;2860764;2860770;2860771;2860772;2860807;2860936;2860965;2861048;2861129;2861182…	A8MQ14;C9JN71;P15621;P17039;P58317;Q14585;Q147U1;Q32M78;Q3KNS6;Q3KP31;Q3ZCT1;Q3ZCX4;Q494X3;Q6ECI4;Q6P280;Q6PDB4;Q6PG37;Q6ZNG0;Q6ZSS3;Q7Z3V5;Q86UE3;Q8N141;Q8N2I2;Q8N587;Q8N7M2;Q8N972;Q8N9F8;Q8N9K5;Q8NA42;Q8NB42;Q8NDP4;Q8NDQ6;Q8NEP9;Q8NHY6;Q8TA94;Q8TAF7;Q8TAQ5;Q969W8;Q96BR6;Q96LW9;Q96MU6;Q96ND8;Q96NG8;Q96NI8;Q96SK3;Q9BUY5;Q9BX82;Q9H0M5;Q9H7R0;Q9HCL3;Q9NQX6;Q9UC07;Q9UJL9;Q9ULM2;Q9Y2G7	ZNF850;ZNF878;ZNF44;ZNF30;ZNF121;ZNF345;ZNF846;ZNF699;ZNF829;ZNF791;ZNF260;ZNF568;ZNF404;ZNF470;ZNF529;ZNF880;ZNF790;ZNF620;ZNF621;ZNF571;ZNF546;ZFP82;ZNF619;ZNF561;ZNF283;ZNF709;ZNF454;ZNF565;ZNF383;ZNF527;ZNF439;ZNF540;ZNF555;ZFP28;ZNF563;ZNF461;ZNF420;ZNF566;ZNF669;ZSCAN31;ZNF778;ZNF583;ZNF582;ZNF570;ZNF607;ZNF426;ZNF471;ZNF700;ZNF442;ZFP14;ZNF331;ZNF69;ZFP69B;ZNF490;ZFP30	694;500;294;309;305;83;331;356;233;209;213;327;488;502;499;373;331;273;228;356;406;191;349;470;284;469;237;368;275;379;459;432;361;638;358;294;160;248;411;316;470;261;360;267;302;469;311;411;537;277;152;241;328;215;179	704;510;304;319;315;93;341;366;243;219;223;337;498;512;509;383;341;283;238;366;416;201;359;480;294;479;247;378;285;389;469;442;371;648;368;304;170;258;421;326;480;271;370;277;312;479;321;421;547;287;162;251;338;225;189	Q32M78:Carbamidomethyl(C365) + GG(K361);Q8N141:Carbamidomethyl(C200) + GG(K196);Q8TAF7:Carbamidomethyl(C303) + GG(K299);Q969W8:Carbamidomethyl(C257) + GG(K253);Q96SK3:Carbamidomethyl(C311) + GG(K307);Q9H0M5:Carbamidomethyl(C420) + GG(K416);Q9NQX6:Carbamidomethyl(C161) + GG(K157);Q9ULM2:Carbamidomethyl(C224) + GG(K220)	1203.04	1209.6	1216.33	1200495
H0409FD-(01)	1241311168	IHTGEKPYECK	0	3	Carbamidomethyl(C10) + GG(K6)	492.57	NA	MassChroQ reextraction	NA	NA	NA	NA	False	2858013;2858022;2858690;2858714;2859323;2859787;2859808;2859956;2859960;2859961;2859970;2859971;2859972;2860103;2860135;2860147;2860149;2860191;2860194;2860244;2860279;2860369;2860374;2860386;2860403;2860410;2860412;2860413;2860417;2860419;2860444;2860445;2860452;2860472;2860476;2860479;2860483;2860639;2860662;2860756;2860764;2860770;2860771;2860772;2860807;2860936;2860965;2861048;2861129;2861182…	A8MQ14;C9JN71;P15621;P17039;P58317;Q14585;Q147U1;Q32M78;Q3KNS6;Q3KP31;Q3ZCT1;Q3ZCX4;Q494X3;Q6ECI4;Q6P280;Q6PDB4;Q6PG37;Q6ZNG0;Q6ZSS3;Q7Z3V5;Q86UE3;Q8N141;Q8N2I2;Q8N587;Q8N7M2;Q8N972;Q8N9F8;Q8N9K5;Q8NA42;Q8NB42;Q8NDP4;Q8NDQ6;Q8NEP9;Q8NHY6;Q8TA94;Q8TAF7;Q8TAQ5;Q969W8;Q96BR6;Q96LW9;Q96MU6;Q96ND8;Q96NG8;Q96NI8;Q96SK3;Q9BUY5;Q9BX82;Q9H0M5;Q9H7R0;Q9HCL3;Q9NQX6;Q9UC07;Q9UJL9;Q9ULM2;Q9Y2G7	ZNF850;ZNF878;ZNF44;ZNF30;ZNF121;ZNF345;ZNF846;ZNF699;ZNF829;ZNF791;ZNF260;ZNF568;ZNF404;ZNF470;ZNF529;ZNF880;ZNF790;ZNF620;ZNF621;ZNF571;ZNF546;ZFP82;ZNF619;ZNF561;ZNF283;ZNF709;ZNF454;ZNF565;ZNF383;ZNF527;ZNF439;ZNF540;ZNF555;ZFP28;ZNF563;ZNF461;ZNF420;ZNF566;ZNF669;ZSCAN31;ZNF778;ZNF583;ZNF582;ZNF570;ZNF607;ZNF426;ZNF471;ZNF700;ZNF442;ZFP14;ZNF331;ZNF69;ZFP69B;ZNF490;ZFP30	694;500;294;309;305;83;331;356;233;209;213;327;488;502;499;373;331;273;228;356;406;191;349;470;284;469;237;368;275;379;459;432;361;638;358;294;160;248;411;316;470;261;360;267;302;469;311;411;537;277;152;241;328;215;179	704;510;304;319;315;93;341;366;243;219;223;337;498;512;509;383;341;283;238;366;416;201;359;480;294;479;247;378;285;389;469;442;371;648;368;304;170;258;421;326;480;271;370;277;312;479;321;421;547;287;162;251;338;225;189	Q32M78:Carbamidomethyl(C365) + GG(K361);Q8TAF7:Carbamidomethyl(C303) + GG(K299);Q969W8:Carbamidomethyl(C257) + GG(K253);Q96SK3:Carbamidomethyl(C311) + GG(K307);Q9H0M5:Carbamidomethyl(C420) + GG(K416);Q9NQX6:Carbamidomethyl(C161) + GG(K157);Q9ULM2:Carbamidomethyl(C224) + GG(K220)	1202.62	1205.55	1214.79	1105177
H0412FD-(01)	1241308838	IHTGEKPYECK	0	3	Carbamidomethyl(C10) + GG(K6)	493.235	NA	MassChroQ reextraction	NA	NA	NA	NA	False	2858013;2858022;2858690;2858714;2859323;2859787;2859808;2859956;2859960;2859961;2859970;2859971;2859972;2860103;2860135;2860147;2860149;2860191;2860194;2860244;2860279;2860369;2860374;2860386;2860403;2860410;2860412;2860413;2860417;2860419;2860444;2860445;2860452;2860472;2860476;2860479;2860483;2860639;2860662;2860756;2860764;2860770;2860771;2860772;2860807;2860936;2860965;2861048;2861129;2861182…	A8MQ14;C9JN71;P15621;P17039;P58317;Q14585;Q147U1;Q32M78;Q3KNS6;Q3KP31;Q3ZCT1;Q3ZCX4;Q494X3;Q6ECI4;Q6P280;Q6PDB4;Q6PG37;Q6ZNG0;Q6ZSS3;Q7Z3V5;Q86UE3;Q8N141;Q8N2I2;Q8N587;Q8N7M2;Q8N972;Q8N9F8;Q8N9K5;Q8NA42;Q8NB42;Q8NDP4;Q8NDQ6;Q8NEP9;Q8NHY6;Q8TA94;Q8TAF7;Q8TAQ5;Q969W8;Q96BR6;Q96LW9;Q96MU6;Q96ND8;Q96NG8;Q96NI8;Q96SK3;Q9BUY5;Q9BX82;Q9H0M5;Q9H7R0;Q9HCL3;Q9NQX6;Q9UC07;Q9UJL9;Q9ULM2;Q9Y2G7	ZNF850;ZNF878;ZNF44;ZNF30;ZNF121;ZNF345;ZNF846;ZNF699;ZNF829;ZNF791;ZNF260;ZNF568;ZNF404;ZNF470;ZNF529;ZNF880;ZNF790;ZNF620;ZNF621;ZNF571;ZNF546;ZFP82;ZNF619;ZNF561;ZNF283;ZNF709;ZNF454;ZNF565;ZNF383;ZNF527;ZNF439;ZNF540;ZNF555;ZFP28;ZNF563;ZNF461;ZNF420;ZNF566;ZNF669;ZSCAN31;ZNF778;ZNF583;ZNF582;ZNF570;ZNF607;ZNF426;ZNF471;ZNF700;ZNF442;ZFP14;ZNF331;ZNF69;ZFP69B;ZNF490;ZFP30	694;500;294;309;305;83;331;356;233;209;213;327;488;502;499;373;331;273;228;356;406;191;349;470;284;469;237;368;275;379;459;432;361;638;358;294;160;248;411;316;470;261;360;267;302;469;311;411;537;277;152;241;328;215;179	704;510;304;319;315;93;341;366;243;219;223;337;498;512;509;383;341;283;238;366;416;201;359;480;294;479;247;378;285;389;469;442;371;648;368;304;170;258;421;326;480;271;370;277;312;479;321;421;547;287;162;251;338;225;189	Q32M78:Carbamidomethyl(C365) + GG(K361);Q8N141:Carbamidomethyl(C200) + GG(K196);Q8TAF7:Carbamidomethyl(C303) + GG(K299);Q969W8:Carbamidomethyl(C257) + GG(K253);Q96SK3:Carbamidomethyl(C311) + GG(K307);Q9H0M5:Carbamidomethyl(C420) + GG(K416);Q9ULM2:Carbamidomethyl(C224) + GG(K220)	1171.96	1195.68	1199.01	1182014
H0412FD-(01)	1241317443	IHTGEKPYECK	0	2	Carbamidomethyl(C10) + GG(K6)	738.351	NA	MassChroQ reextraction	NA	NA	NA	NA	False	2858013;2858022;2858690;2858714;2859323;2859787;2859808;2859956;2859960;2859961;2859970;2859971;2859972;2860103;2860135;2860147;2860149;2860191;2860194;2860244;2860279;2860369;2860374;2860386;2860403;2860410;2860412;2860413;2860417;2860419;2860444;2860445;2860452;2860472;2860476;2860479;2860483;2860639;2860662;2860756;2860764;2860770;2860771;2860772;2860807;2860936;2860965;2861048;2861129;2861182…	A8MQ14;C9JN71;P15621;P17039;P58317;Q14585;Q147U1;Q32M78;Q3KNS6;Q3KP31;Q3ZCT1;Q3ZCX4;Q494X3;Q6ECI4;Q6P280;Q6PDB4;Q6PG37;Q6ZNG0;Q6ZSS3;Q7Z3V5;Q86UE3;Q8N141;Q8N2I2;Q8N587;Q8N7M2;Q8N972;Q8N9F8;Q8N9K5;Q8NA42;Q8NB42;Q8NDP4;Q8NDQ6;Q8NEP9;Q8NHY6;Q8TA94;Q8TAF7;Q8TAQ5;Q969W8;Q96BR6;Q96LW9;Q96MU6;Q96ND8;Q96NG8;Q96NI8;Q96SK3;Q9BUY5;Q9BX82;Q9H0M5;Q9H7R0;Q9HCL3;Q9NQX6;Q9UC07;Q9UJL9;Q9ULM2;Q9Y2G7	ZNF850;ZNF878;ZNF44;ZNF30;ZNF121;ZNF345;ZNF846;ZNF699;ZNF829;ZNF791;ZNF260;ZNF568;ZNF404;ZNF470;ZNF529;ZNF880;ZNF790;ZNF620;ZNF621;ZNF571;ZNF546;ZFP82;ZNF619;ZNF561;ZNF283;ZNF709;ZNF454;ZNF565;ZNF383;ZNF527;ZNF439;ZNF540;ZNF555;ZFP28;ZNF563;ZNF461;ZNF420;ZNF566;ZNF669;ZSCAN31;ZNF778;ZNF583;ZNF582;ZNF570;ZNF607;ZNF426;ZNF471;ZNF700;ZNF442;ZFP14;ZNF331;ZNF69;ZFP69B;ZNF490;ZFP30	694;500;294;309;305;83;331;356;233;209;213;327;488;502;499;373;331;273;228;356;406;191;349;470;284;469;237;368;275;379;459;432;361;638;358;294;160;248;411;316;470;261;360;267;302;469;311;411;537;277;152;241;328;215;179	704;510;304;319;315;93;341;366;243;219;223;337;498;512;509;383;341;283;238;366;416;201;359;480;294;479;247;378;285;389;469;442;371;648;368;304;170;258;421;326;480;271;370;277;312;479;321;421;547;287;162;251;338;225;189	Q32M78:Carbamidomethyl(C365) + GG(K361);Q8N141:Carbamidomethyl(C200) + GG(K196);Q8TAF7:Carbamidomethyl(C303) + GG(K299);Q969W8:Carbamidomethyl(C257) + GG(K253);Q96SK3:Carbamidomethyl(C311) + GG(K307);Q9H0M5:Carbamidomethyl(C420) + GG(K416);Q9ULM2:Carbamidomethyl(C224) + GG(K220)	1202.57	1206.28	1216.49	446379
H0415FD-(01)	1241308032	IHTGEKPYECK	0	2	Carbamidomethyl(C10) + GG(K6)	738.351	NA	MassChroQ reextraction	NA	NA	NA	NA	False	2858013;2858022;2858690;2858714;2859323;2859787;2859808;2859956;2859960;2859961;2859970;2859971;2859972;2860103;2860135;2860147;2860149;2860191;2860194;2860244;2860279;2860369;2860374;2860386;2860403;2860410;2860412;2860413;2860417;2860419;2860444;2860445;2860452;2860472;2860476;2860479;2860483;2860639;2860662;2860756;2860764;2860770;2860771;2860772;2860807;2860936;2860965;2861048;2861129;2861182…	A8MQ14;C9JN71;P15621;P17039;P58317;Q14585;Q147U1;Q32M78;Q3KNS6;Q3KP31;Q3ZCT1;Q3ZCX4;Q494X3;Q6ECI4;Q6P280;Q6PDB4;Q6PG37;Q6ZNG0;Q6ZSS3;Q7Z3V5;Q86UE3;Q8N141;Q8N2I2;Q8N587;Q8N7M2;Q8N972;Q8N9F8;Q8N9K5;Q8NA42;Q8NB42;Q8NDP4;Q8NDQ6;Q8NEP9;Q8NHY6;Q8TA94;Q8TAF7;Q8TAQ5;Q969W8;Q96BR6;Q96LW9;Q96MU6;Q96ND8;Q96NG8;Q96NI8;Q96SK3;Q9BUY5;Q9BX82;Q9H0M5;Q9H7R0;Q9HCL3;Q9NQX6;Q9UC07;Q9UJL9;Q9ULM2;Q9Y2G7	ZNF850;ZNF878;ZNF44;ZNF30;ZNF121;ZNF345;ZNF846;ZNF699;ZNF829;ZNF791;ZNF260;ZNF568;ZNF404;ZNF470;ZNF529;ZNF880;ZNF790;ZNF620;ZNF621;ZNF571;ZNF546;ZFP82;ZNF619;ZNF561;ZNF283;ZNF709;ZNF454;ZNF565;ZNF383;ZNF527;ZNF439;ZNF540;ZNF555;ZFP28;ZNF563;ZNF461;ZNF420;ZNF566;ZNF669;ZSCAN31;ZNF778;ZNF583;ZNF582;ZNF570;ZNF607;ZNF426;ZNF471;ZNF700;ZNF442;ZFP14;ZNF331;ZNF69;ZFP69B;ZNF490;ZFP30	694;500;294;309;305;83;331;356;233;209;213;327;488;502;499;373;331;273;228;356;406;191;349;470;284;469;237;368;275;379;459;432;361;638;358;294;160;248;411;316;470;261;360;267;302;469;311;411;537;277;152;241;328;215;179	704;510;304;319;315;93;341;366;243;219;223;337;498;512;509;383;341;283;238;366;416;201;359;480;294;479;247;378;285;389;469;442;371;648;368;304;170;258;421;326;480;271;370;277;312;479;321;421;547;287;162;251;338;225;189	Q32M78:Carbamidomethyl(C365) + GG(K361);Q8TAF7:Carbamidomethyl(C303) + GG(K299);Q96SK3:Carbamidomethyl(C311) + GG(K307);Q9H0M5:Carbamidomethyl(C420) + GG(K416);Q9NQX6:Carbamidomethyl(C161) + GG(K157);Q9ULM2:Carbamidomethyl(C224) + GG(K220)	1200.8	1206.18	1212.36	649342
H0415FD-(01)	1241312766	IHTGEKPYECK	0	3	Carbamidomethyl(C10) + GG(K6)	492.57	NA	MassChroQ reextraction	NA	NA	NA	NA	False	2858013;2858022;2858690;2858714;2859323;2859787;2859808;2859956;2859960;2859961;2859970;2859971;2859972;2860103;2860135;2860147;2860149;2860191;2860194;2860244;2860279;2860369;2860374;2860386;2860403;2860410;2860412;2860413;2860417;2860419;2860444;2860445;2860452;2860472;2860476;2860479;2860483;2860639;2860662;2860756;2860764;2860770;2860771;2860772;2860807;2860936;2860965;2861048;2861129;2861182…	A8MQ14;C9JN71;P15621;P17039;P58317;Q14585;Q147U1;Q32M78;Q3KNS6;Q3KP31;Q3ZCT1;Q3ZCX4;Q494X3;Q6ECI4;Q6P280;Q6PDB4;Q6PG37;Q6ZNG0;Q6ZSS3;Q7Z3V5;Q86UE3;Q8N141;Q8N2I2;Q8N587;Q8N7M2;Q8N972;Q8N9F8;Q8N9K5;Q8NA42;Q8NB42;Q8NDP4;Q8NDQ6;Q8NEP9;Q8NHY6;Q8TA94;Q8TAF7;Q8TAQ5;Q969W8;Q96BR6;Q96LW9;Q96MU6;Q96ND8;Q96NG8;Q96NI8;Q96SK3;Q9BUY5;Q9BX82;Q9H0M5;Q9H7R0;Q9HCL3;Q9NQX6;Q9UC07;Q9UJL9;Q9ULM2;Q9Y2G7	ZNF850;ZNF878;ZNF44;ZNF30;ZNF121;ZNF345;ZNF846;ZNF699;ZNF829;ZNF791;ZNF260;ZNF568;ZNF404;ZNF470;ZNF529;ZNF880;ZNF790;ZNF620;ZNF621;ZNF571;ZNF546;ZFP82;ZNF619;ZNF561;ZNF283;ZNF709;ZNF454;ZNF565;ZNF383;ZNF527;ZNF439;ZNF540;ZNF555;ZFP28;ZNF563;ZNF461;ZNF420;ZNF566;ZNF669;ZSCAN31;ZNF778;ZNF583;ZNF582;ZNF570;ZNF607;ZNF426;ZNF471;ZNF700;ZNF442;ZFP14;ZNF331;ZNF69;ZFP69B;ZNF490;ZFP30	694;500;294;309;305;83;331;356;233;209;213;327;488;502;499;373;331;273;228;356;406;191;349;470;284;469;237;368;275;379;459;432;361;638;358;294;160;248;411;316;470;261;360;267;302;469;311;411;537;277;152;241;328;215;179	704;510;304;319;315;93;341;366;243;219;223;337;498;512;509;383;341;283;238;366;416;201;359;480;294;479;247;378;285;389;469;442;371;648;368;304;170;258;421;326;480;271;370;277;312;479;321;421;547;287;162;251;338;225;189	Q32M78:Carbamidomethyl(C365) + GG(K361);Q8TAF7:Carbamidomethyl(C303) + GG(K299);Q96SK3:Carbamidomethyl(C311) + GG(K307);Q9H0M5:Carbamidomethyl(C420) + GG(K416);Q9NQX6:Carbamidomethyl(C161) + GG(K157);Q9ULM2:Carbamidomethyl(C224) + GG(K220)	1202.79	1207.83	1215.2	1080762
H0418FD-(01)	1237491363	IHTGEKPYECK	0	3	Carbamidomethyl(C10) + GG(K6)	492.57	-0.00046	MS/MS	1.548	0.01613	0.001538	2978	False	2858013;2858022;2858690;2858714;2859323;2859787;2859808;2859956;2859960;2859961;2859970;2859971;2859972;2860103;2860135;2860147;2860149;2860191;2860194;2860244;2860279;2860369;2860374;2860386;2860403;2860410;2860412;2860413;2860417;2860419;2860444;2860445;2860452;2860472;2860476;2860479;2860483;2860639;2860662;2860756;2860764;2860770;2860771;2860772;2860807;2860936;2860965;2861048;2861129;2861182…	A8MQ14;C9JN71;P15621;P17039;P58317;Q14585;Q147U1;Q32M78;Q3KNS6;Q3KP31;Q3ZCT1;Q3ZCX4;Q494X3;Q6ECI4;Q6P280;Q6PDB4;Q6PG37;Q6ZNG0;Q6ZSS3;Q7Z3V5;Q86UE3;Q8N141;Q8N2I2;Q8N587;Q8N7M2;Q8N972;Q8N9F8;Q8N9K5;Q8NA42;Q8NB42;Q8NDP4;Q8NDQ6;Q8NEP9;Q8NHY6;Q8TA94;Q8TAF7;Q8TAQ5;Q969W8;Q96BR6;Q96LW9;Q96MU6;Q96ND8;Q96NG8;Q96NI8;Q96SK3;Q9BUY5;Q9BX82;Q9H0M5;Q9H7R0;Q9HCL3;Q9NQX6;Q9UC07;Q9UJL9;Q9ULM2;Q9Y2G7	ZNF850;ZNF878;ZNF44;ZNF30;ZNF121;ZNF345;ZNF846;ZNF699;ZNF829;ZNF791;ZNF260;ZNF568;ZNF404;ZNF470;ZNF529;ZNF880;ZNF790;ZNF620;ZNF621;ZNF571;ZNF546;ZFP82;ZNF619;ZNF561;ZNF283;ZNF709;ZNF454;ZNF565;ZNF383;ZNF527;ZNF439;ZNF540;ZNF555;ZFP28;ZNF563;ZNF461;ZNF420;ZNF566;ZNF669;ZSCAN31;ZNF778;ZNF583;ZNF582;ZNF570;ZNF607;ZNF426;ZNF471;ZNF700;ZNF442;ZFP14;ZNF331;ZNF69;ZFP69B;ZNF490;ZFP30	694;500;294;309;305;83;331;356;233;209;213;327;488;502;499;373;331;273;228;356;406;191;349;470;284;469;237;368;275;379;459;432;361;638;358;294;160;248;411;316;470;261;360;267;302;469;311;411;537;277;152;241;328;215;179	704;510;304;319;315;93;341;366;243;219;223;337;498;512;509;383;341;283;238;366;416;201;359;480;294;479;247;378;285;389;469;442;371;648;368;304;170;258;421;326;480;271;370;277;312;479;321;421;547;287;162;251;338;225;189	Q32M78:Carbamidomethyl(C365) + GG(K361);Q8TAF7:Carbamidomethyl(C303) + GG(K299);Q969W8:Carbamidomethyl(C257) + GG(K253);Q96SK3:Carbamidomethyl(C311) + GG(K307);Q9H0M5:Carbamidomethyl(C420) + GG(K416);Q9NQX6:Carbamidomethyl(C161) + GG(K157);Q9ULM2:Carbamidomethyl(C224) + GG(K220)	1201.87	1206.96	1219.99	1490502
H0418FD-(01)	1241269415	IHTGEKPYECK	0	2	Carbamidomethyl(C10) + GG(K6)	738.351	NA	MassChroQ reextraction	NA	NA	NA	NA	False	2858013;2858022;2858690;2858714;2859323;2859787;2859808;2859956;2859960;2859961;2859970;2859971;2859972;2860103;2860135;2860147;2860149;2860191;2860194;2860244;2860279;2860369;2860374;2860386;2860403;2860410;2860412;2860413;2860417;2860419;2860444;2860445;2860452;2860472;2860476;2860479;2860483;2860639;2860662;2860756;2860764;2860770;2860771;2860772;2860807;2860936;2860965;2861048;2861129;2861182…	A8MQ14;C9JN71;P15621;P17039;P58317;Q14585;Q147U1;Q32M78;Q3KNS6;Q3KP31;Q3ZCT1;Q3ZCX4;Q494X3;Q6ECI4;Q6P280;Q6PDB4;Q6PG37;Q6ZNG0;Q6ZSS3;Q7Z3V5;Q86UE3;Q8N141;Q8N2I2;Q8N587;Q8N7M2;Q8N972;Q8N9F8;Q8N9K5;Q8NA42;Q8NB42;Q8NDP4;Q8NDQ6;Q8NEP9;Q8NHY6;Q8TA94;Q8TAF7;Q8TAQ5;Q969W8;Q96BR6;Q96LW9;Q96MU6;Q96ND8;Q96NG8;Q96NI8;Q96SK3;Q9BUY5;Q9BX82;Q9H0M5;Q9H7R0;Q9HCL3;Q9NQX6;Q9UC07;Q9UJL9;Q9ULM2;Q9Y2G7	ZNF850;ZNF878;ZNF44;ZNF30;ZNF121;ZNF345;ZNF846;ZNF699;ZNF829;ZNF791;ZNF260;ZNF568;ZNF404;ZNF470;ZNF529;ZNF880;ZNF790;ZNF620;ZNF621;ZNF571;ZNF546;ZFP82;ZNF619;ZNF561;ZNF283;ZNF709;ZNF454;ZNF565;ZNF383;ZNF527;ZNF439;ZNF540;ZNF555;ZFP28;ZNF563;ZNF461;ZNF420;ZNF566;ZNF669;ZSCAN31;ZNF778;ZNF583;ZNF582;ZNF570;ZNF607;ZNF426;ZNF471;ZNF700;ZNF442;ZFP14;ZNF331;ZNF69;ZFP69B;ZNF490;ZFP30	694;500;294;309;305;83;331;356;233;209;213;327;488;502;499;373;331;273;228;356;406;191;349;470;284;469;237;368;275;379;459;432;361;638;358;294;160;248;411;316;470;261;360;267;302;469;311;411;537;277;152;241;328;215;179	704;510;304;319;315;93;341;366;243;219;223;337;498;512;509;383;341;283;238;366;416;201;359;480;294;479;247;378;285;389;469;442;371;648;368;304;170;258;421;326;480;271;370;277;312;479;321;421;547;287;162;251;338;225;189	Q32M78:Carbamidomethyl(C365) + GG(K361);Q8TAF7:Carbamidomethyl(C303) + GG(K299);Q969W8:Carbamidomethyl(C257) + GG(K253);Q96SK3:Carbamidomethyl(C311) + GG(K307);Q9H0M5:Carbamidomethyl(C420) + GG(K416);Q9NQX6:Carbamidomethyl(C161) + GG(K157);Q9ULM2:Carbamidomethyl(C224) + GG(K220)	1203.61	1206.96	1213.39	675525
H0421FD-(01)	1241262544	IHTGEKPYECK	0	3	Carbamidomethyl(C10) + GG(K6)	492.57	NA	MassChroQ reextraction	NA	NA	NA	NA	False	2858013;2858022;2858690;2858714;2859323;2859787;2859808;2859956;2859960;2859961;2859970;2859971;2859972;2860103;2860135;2860147;2860149;2860191;2860194;2860244;2860279;2860369;2860374;2860386;2860403;2860410;2860412;2860413;2860417;2860419;2860444;2860445;2860452;2860472;2860476;2860479;2860483;2860639;2860662;2860756;2860764;2860770;2860771;2860772;2860807;2860936;2860965;2861048;2861129;2861182…	A8MQ14;C9JN71;P15621;P17039;P58317;Q14585;Q147U1;Q32M78;Q3KNS6;Q3KP31;Q3ZCT1;Q3ZCX4;Q494X3;Q6ECI4;Q6P280;Q6PDB4;Q6PG37;Q6ZNG0;Q6ZSS3;Q7Z3V5;Q86UE3;Q8N141;Q8N2I2;Q8N587;Q8N7M2;Q8N972;Q8N9F8;Q8N9K5;Q8NA42;Q8NB42;Q8NDP4;Q8NDQ6;Q8NEP9;Q8NHY6;Q8TA94;Q8TAF7;Q8TAQ5;Q969W8;Q96BR6;Q96LW9;Q96MU6;Q96ND8;Q96NG8;Q96NI8;Q96SK3;Q9BUY5;Q9BX82;Q9H0M5;Q9H7R0;Q9HCL3;Q9NQX6;Q9UC07;Q9UJL9;Q9ULM2;Q9Y2G7	ZNF850;ZNF878;ZNF44;ZNF30;ZNF121;ZNF345;ZNF846;ZNF699;ZNF829;ZNF791;ZNF260;ZNF568;ZNF404;ZNF470;ZNF529;ZNF880;ZNF790;ZNF620;ZNF621;ZNF571;ZNF546;ZFP82;ZNF619;ZNF561;ZNF283;ZNF709;ZNF454;ZNF565;ZNF383;ZNF527;ZNF439;ZNF540;ZNF555;ZFP28;ZNF563;ZNF461;ZNF420;ZNF566;ZNF669;ZSCAN31;ZNF778;ZNF583;ZNF582;ZNF570;ZNF607;ZNF426;ZNF471;ZNF700;ZNF442;ZFP14;ZNF331;ZNF69;ZFP69B;ZNF490;ZFP30	694;500;294;309;305;83;331;356;233;209;213;327;488;502;499;373;331;273;228;356;406;191;349;470;284;469;237;368;275;379;459;432;361;638;358;294;160;248;411;316;470;261;360;267;302;469;311;411;537;277;152;241;328;215;179	704;510;304;319;315;93;341;366;243;219;223;337;498;512;509;383;341;283;238;366;416;201;359;480;294;479;247;378;285;389;469;442;371;648;368;304;170;258;421;326;480;271;370;277;312;479;321;421;547;287;162;251;338;225;189	Q32M78:Carbamidomethyl(C365) + GG(K361);Q8N141:Carbamidomethyl(C200) + GG(K196);Q8TAF7:Carbamidomethyl(C303) + GG(K299);Q96SK3:Carbamidomethyl(C311) + GG(K307);Q9H0M5:Carbamidomethyl(C420) + GG(K416);Q9ULM2:Carbamidomethyl(C224) + GG(K220)	1204.68	1208.89	1219.15	1917371
H0421FD-(01)	1241276037	IHTGEKPYECK	0	2	Carbamidomethyl(C10) + GG(K6)	738.351	NA	MassChroQ reextraction	NA	NA	NA	NA	False	2858013;2858022;2858690;2858714;2859323;2859787;2859808;2859956;2859960;2859961;2859970;2859971;2859972;2860103;2860135;2860147;2860149;2860191;2860194;2860244;2860279;2860369;2860374;2860386;2860403;2860410;2860412;2860413;2860417;2860419;2860444;2860445;2860452;2860472;2860476;2860479;2860483;2860639;2860662;2860756;2860764;2860770;2860771;2860772;2860807;2860936;2860965;2861048;2861129;2861182…	A8MQ14;C9JN71;P15621;P17039;P58317;Q14585;Q147U1;Q32M78;Q3KNS6;Q3KP31;Q3ZCT1;Q3ZCX4;Q494X3;Q6ECI4;Q6P280;Q6PDB4;Q6PG37;Q6ZNG0;Q6ZSS3;Q7Z3V5;Q86UE3;Q8N141;Q8N2I2;Q8N587;Q8N7M2;Q8N972;Q8N9F8;Q8N9K5;Q8NA42;Q8NB42;Q8NDP4;Q8NDQ6;Q8NEP9;Q8NHY6;Q8TA94;Q8TAF7;Q8TAQ5;Q969W8;Q96BR6;Q96LW9;Q96MU6;Q96ND8;Q96NG8;Q96NI8;Q96SK3;Q9BUY5;Q9BX82;Q9H0M5;Q9H7R0;Q9HCL3;Q9NQX6;Q9UC07;Q9UJL9;Q9ULM2;Q9Y2G7	ZNF850;ZNF878;ZNF44;ZNF30;ZNF121;ZNF345;ZNF846;ZNF699;ZNF829;ZNF791;ZNF260;ZNF568;ZNF404;ZNF470;ZNF529;ZNF880;ZNF790;ZNF620;ZNF621;ZNF571;ZNF546;ZFP82;ZNF619;ZNF561;ZNF283;ZNF709;ZNF454;ZNF565;ZNF383;ZNF527;ZNF439;ZNF540;ZNF555;ZFP28;ZNF563;ZNF461;ZNF420;ZNF566;ZNF669;ZSCAN31;ZNF778;ZNF583;ZNF582;ZNF570;ZNF607;ZNF426;ZNF471;ZNF700;ZNF442;ZFP14;ZNF331;ZNF69;ZFP69B;ZNF490;ZFP30	694;500;294;309;305;83;331;356;233;209;213;327;488;502;499;373;331;273;228;356;406;191;349;470;284;469;237;368;275;379;459;432;361;638;358;294;160;248;411;316;470;261;360;267;302;469;311;411;537;277;152;241;328;215;179	704;510;304;319;315;93;341;366;243;219;223;337;498;512;509;383;341;283;238;366;416;201;359;480;294;479;247;378;285;389;469;442;371;648;368;304;170;258;421;326;480;271;370;277;312;479;321;421;547;287;162;251;338;225;189	Q32M78:Carbamidomethyl(C365) + GG(K361);Q8N141:Carbamidomethyl(C200) + GG(K196);Q8TAF7:Carbamidomethyl(C303) + GG(K299);Q96SK3:Carbamidomethyl(C311) + GG(K307);Q9H0M5:Carbamidomethyl(C420) + GG(K416);Q9ULM2:Carbamidomethyl(C224) + GG(K220)	1204.68	1208.89	1214.73	813623
H0406FD-(01)	1241308065	ECGKAFR	1	2	Carbamidomethyl(C2) + GG(K4)	491.232	NA	MassChroQ reextraction	NA	NA	NA	NA	False	2858013;2858022;2858714;2859808;2859956;2860103;2860194;2860279;2860369;2860374;2860413;2860444;2860472;2860479;2860483;2860764;2860807;2860965;2861048;2861129;2861182;2861220;2861493;2861554;2888978;2903231;2903295;2903298;2903459;2903509;2903528;2903549;2903581;2903595;2903596;2903603;2903656;2903662;2903715;2903839;2903844;2904013;2904071	A8MQ14;C9JN71;P17039;Q147U1;Q32M78;Q6ECI4;Q6ZSS3;Q86UE3;Q8N141;Q8N2I2;Q8N9K5;Q8NDP4;Q8NHY6;Q8TAF7;Q8TAQ5;Q96MU6;Q96SK3;Q9BX82;Q9H0M5;Q9H7R0;Q9HCL3;Q9NQX6;Q9ULM2;Q9Y2G7;Q8IYB9;A6NM28;O75123;O75290;P59923;Q08ER8;Q13360;Q14586;Q15935;Q49A33;Q49AA0;Q5CZA5;Q6ZMV8;Q6ZNH5;Q8IYI8;Q96MR9;Q96NJ6;Q9UC06;Q9Y6R6	ZNF850;ZNF878;ZNF30;ZNF846;ZNF699;ZNF470;ZNF621;ZNF546;ZFP82;ZNF619;ZNF565;ZNF439;ZFP28;ZNF461;ZNF420;ZNF778;ZNF607;ZNF471;ZNF700;ZNF442;ZFP14;ZNF331;ZNF490;ZFP30;ZNF595;ZFP92;ZNF623;ZNF780A;ZNF445;ZNF543;ZNF177;ZNF267;ZNF77;ZNF876P;ZFP69;ZNF805;ZNF730;ZNF497;ZNF440;ZNF560;ZFP3;ZNF70;ZNF780B	621;147;348;482;563;485;239;277;174;444;351;442;593;305;143;257;285;350;450;437;260;331;254;162;232;324;295;197;794;315;428;412;356;123;331;319;484;166;428;744;369;200;533	627;153;354;488;569;491;245;283;180;450;357;448;599;311;149;263;291;356;456;443;266;337;260;168;238;330;301;203;800;321;434;418;362;129;337;325;490;172;434;750;375;206;539	Q32M78:Carbamidomethyl(C564) + GG(K566);Q8N141:Carbamidomethyl(C175) + GG(K177);Q8TAF7:Carbamidomethyl(C306) + GG(K308);Q96SK3:Carbamidomethyl(C286) + GG(K288);Q9H0M5:Carbamidomethyl(C451) + GG(K453);Q9NQX6:Carbamidomethyl(C332) + GG(K334);Q9ULM2:Carbamidomethyl(C255) + GG(K257);Q8IYB9:Carbamidomethyl(C233) + GG(K235);O75290:Carbamidomethyl(C198) + GG(K200)	1116.46	1124.67	1131.28	1020960
H0409FD-(01)	1241288830	ECGKAFR	1	2	Carbamidomethyl(C2) + GG(K4)	491.232	NA	MassChroQ reextraction	NA	NA	NA	NA	False	2858013;2858022;2858714;2859808;2859956;2860103;2860194;2860279;2860369;2860374;2860413;2860444;2860472;2860479;2860483;2860764;2860807;2860965;2861048;2861129;2861182;2861220;2861493;2861554;2888978;2903231;2903295;2903298;2903459;2903509;2903528;2903549;2903581;2903595;2903596;2903603;2903656;2903662;2903715;2903839;2903844;2904013;2904071	A8MQ14;C9JN71;P17039;Q147U1;Q32M78;Q6ECI4;Q6ZSS3;Q86UE3;Q8N141;Q8N2I2;Q8N9K5;Q8NDP4;Q8NHY6;Q8TAF7;Q8TAQ5;Q96MU6;Q96SK3;Q9BX82;Q9H0M5;Q9H7R0;Q9HCL3;Q9NQX6;Q9ULM2;Q9Y2G7;Q8IYB9;A6NM28;O75123;O75290;P59923;Q08ER8;Q13360;Q14586;Q15935;Q49A33;Q49AA0;Q5CZA5;Q6ZMV8;Q6ZNH5;Q8IYI8;Q96MR9;Q96NJ6;Q9UC06;Q9Y6R6	ZNF850;ZNF878;ZNF30;ZNF846;ZNF699;ZNF470;ZNF621;ZNF546;ZFP82;ZNF619;ZNF565;ZNF439;ZFP28;ZNF461;ZNF420;ZNF778;ZNF607;ZNF471;ZNF700;ZNF442;ZFP14;ZNF331;ZNF490;ZFP30;ZNF595;ZFP92;ZNF623;ZNF780A;ZNF445;ZNF543;ZNF177;ZNF267;ZNF77;ZNF876P;ZFP69;ZNF805;ZNF730;ZNF497;ZNF440;ZNF560;ZFP3;ZNF70;ZNF780B	621;147;348;482;563;485;239;277;174;444;351;442;593;305;143;257;285;350;450;437;260;331;254;162;232;324;295;197;794;315;428;412;356;123;331;319;484;166;428;744;369;200;533	627;153;354;488;569;491;245;283;180;450;357;448;599;311;149;263;291;356;456;443;266;337;260;168;238;330;301;203;800;321;434;418;362;129;337;325;490;172;434;750;375;206;539	Q32M78:Carbamidomethyl(C564) + GG(K566);Q8TAF7:Carbamidomethyl(C306) + GG(K308);Q96SK3:Carbamidomethyl(C286) + GG(K288);Q9H0M5:Carbamidomethyl(C451) + GG(K453);Q9NQX6:Carbamidomethyl(C332) + GG(K334);Q9ULM2:Carbamidomethyl(C255) + GG(K257);O75290:Carbamidomethyl(C198) + GG(K200)	1117.66	1126.62	1133.64	965351
H0412FD-(01)	1241267530	ECGKAFR	1	2	Carbamidomethyl(C2) + GG(K4)	491.232	NA	MassChroQ reextraction	NA	NA	NA	NA	False	2858013;2858022;2858714;2859808;2859956;2860103;2860194;2860279;2860369;2860374;2860413;2860444;2860472;2860479;2860483;2860764;2860807;2860965;2861048;2861129;2861182;2861220;2861493;2861554;2888978;2903231;2903295;2903298;2903459;2903509;2903528;2903549;2903581;2903595;2903596;2903603;2903656;2903662;2903715;2903839;2903844;2904013;2904071	A8MQ14;C9JN71;P17039;Q147U1;Q32M78;Q6ECI4;Q6ZSS3;Q86UE3;Q8N141;Q8N2I2;Q8N9K5;Q8NDP4;Q8NHY6;Q8TAF7;Q8TAQ5;Q96MU6;Q96SK3;Q9BX82;Q9H0M5;Q9H7R0;Q9HCL3;Q9NQX6;Q9ULM2;Q9Y2G7;Q8IYB9;A6NM28;O75123;O75290;P59923;Q08ER8;Q13360;Q14586;Q15935;Q49A33;Q49AA0;Q5CZA5;Q6ZMV8;Q6ZNH5;Q8IYI8;Q96MR9;Q96NJ6;Q9UC06;Q9Y6R6	ZNF850;ZNF878;ZNF30;ZNF846;ZNF699;ZNF470;ZNF621;ZNF546;ZFP82;ZNF619;ZNF565;ZNF439;ZFP28;ZNF461;ZNF420;ZNF778;ZNF607;ZNF471;ZNF700;ZNF442;ZFP14;ZNF331;ZNF490;ZFP30;ZNF595;ZFP92;ZNF623;ZNF780A;ZNF445;ZNF543;ZNF177;ZNF267;ZNF77;ZNF876P;ZFP69;ZNF805;ZNF730;ZNF497;ZNF440;ZNF560;ZFP3;ZNF70;ZNF780B	621;147;348;482;563;485;239;277;174;444;351;442;593;305;143;257;285;350;450;437;260;331;254;162;232;324;295;197;794;315;428;412;356;123;331;319;484;166;428;744;369;200;533	627;153;354;488;569;491;245;283;180;450;357;448;599;311;149;263;291;356;456;443;266;337;260;168;238;330;301;203;800;321;434;418;362;129;337;325;490;172;434;750;375;206;539	Q32M78:Carbamidomethyl(C564) + GG(K566);Q8N141:Carbamidomethyl(C175) + GG(K177);Q8TAF7:Carbamidomethyl(C306) + GG(K308);Q96SK3:Carbamidomethyl(C286) + GG(K288);Q9H0M5:Carbamidomethyl(C451) + GG(K453);Q9ULM2:Carbamidomethyl(C255) + GG(K257);Q8IYB9:Carbamidomethyl(C233) + GG(K235);O75123:Carbamidomethyl(C296) + GG(K298);O75290:Carbamidomethyl(C198) + GG(K200)	1117.44	1126.32	1137.43	1313408
H0418FD-(01)	1241251951	ECGKAFR	1	2	Carbamidomethyl(C2) + GG(K4)	491.232	NA	MassChroQ reextraction	NA	NA	NA	NA	False	2858013;2858022;2858714;2859808;2859956;2860103;2860194;2860279;2860369;2860374;2860413;2860444;2860472;2860479;2860483;2860764;2860807;2860965;2861048;2861129;2861182;2861220;2861493;2861554;2888978;2903231;2903295;2903298;2903459;2903509;2903528;2903549;2903581;2903595;2903596;2903603;2903656;2903662;2903715;2903839;2903844;2904013;2904071	A8MQ14;C9JN71;P17039;Q147U1;Q32M78;Q6ECI4;Q6ZSS3;Q86UE3;Q8N141;Q8N2I2;Q8N9K5;Q8NDP4;Q8NHY6;Q8TAF7;Q8TAQ5;Q96MU6;Q96SK3;Q9BX82;Q9H0M5;Q9H7R0;Q9HCL3;Q9NQX6;Q9ULM2;Q9Y2G7;Q8IYB9;A6NM28;O75123;O75290;P59923;Q08ER8;Q13360;Q14586;Q15935;Q49A33;Q49AA0;Q5CZA5;Q6ZMV8;Q6ZNH5;Q8IYI8;Q96MR9;Q96NJ6;Q9UC06;Q9Y6R6	ZNF850;ZNF878;ZNF30;ZNF846;ZNF699;ZNF470;ZNF621;ZNF546;ZFP82;ZNF619;ZNF565;ZNF439;ZFP28;ZNF461;ZNF420;ZNF778;ZNF607;ZNF471;ZNF700;ZNF442;ZFP14;ZNF331;ZNF490;ZFP30;ZNF595;ZFP92;ZNF623;ZNF780A;ZNF445;ZNF543;ZNF177;ZNF267;ZNF77;ZNF876P;ZFP69;ZNF805;ZNF730;ZNF497;ZNF440;ZNF560;ZFP3;ZNF70;ZNF780B	621;147;348;482;563;485;239;277;174;444;351;442;593;305;143;257;285;350;450;437;260;331;254;162;232;324;295;197;794;315;428;412;356;123;331;319;484;166;428;744;369;200;533	627;153;354;488;569;491;245;283;180;450;357;448;599;311;149;263;291;356;456;443;266;337;260;168;238;330;301;203;800;321;434;418;362;129;337;325;490;172;434;750;375;206;539	Q32M78:Carbamidomethyl(C564) + GG(K566);Q8TAF7:Carbamidomethyl(C306) + GG(K308);Q96SK3:Carbamidomethyl(C286) + GG(K288);Q9H0M5:Carbamidomethyl(C451) + GG(K453);Q9NQX6:Carbamidomethyl(C332) + GG(K334);Q9ULM2:Carbamidomethyl(C255) + GG(K257);Q8IYB9:Carbamidomethyl(C233) + GG(K235);O75290:Carbamidomethyl(C198) + GG(K200)	1117.72	1122.64	1129.25	1542444
H0421FD-(01)	1237507259	ECGKAFR	1	2	Carbamidomethyl(C2) + GG(K4)	491.233	0.001286	MS/MS	1.179	0.04377	0.002849	2365	False	2858013;2858022;2858714;2859808;2859956;2860103;2860194;2860279;2860369;2860374;2860413;2860444;2860472;2860479;2860483;2860764;2860807;2860965;2861048;2861129;2861182;2861220;2861493;2861554;2888978;2903231;2903295;2903298;2903459;2903509;2903528;2903549;2903581;2903595;2903596;2903603;2903656;2903662;2903715;2903839;2903844;2904013;2904071	A8MQ14;C9JN71;P17039;Q147U1;Q32M78;Q6ECI4;Q6ZSS3;Q86UE3;Q8N141;Q8N2I2;Q8N9K5;Q8NDP4;Q8NHY6;Q8TAF7;Q8TAQ5;Q96MU6;Q96SK3;Q9BX82;Q9H0M5;Q9H7R0;Q9HCL3;Q9NQX6;Q9ULM2;Q9Y2G7;Q8IYB9;A6NM28;O75123;O75290;P59923;Q08ER8;Q13360;Q14586;Q15935;Q49A33;Q49AA0;Q5CZA5;Q6ZMV8;Q6ZNH5;Q8IYI8;Q96MR9;Q96NJ6;Q9UC06;Q9Y6R6	ZNF850;ZNF878;ZNF30;ZNF846;ZNF699;ZNF470;ZNF621;ZNF546;ZFP82;ZNF619;ZNF565;ZNF439;ZFP28;ZNF461;ZNF420;ZNF778;ZNF607;ZNF471;ZNF700;ZNF442;ZFP14;ZNF331;ZNF490;ZFP30;ZNF595;ZFP92;ZNF623;ZNF780A;ZNF445;ZNF543;ZNF177;ZNF267;ZNF77;ZNF876P;ZFP69;ZNF805;ZNF730;ZNF497;ZNF440;ZNF560;ZFP3;ZNF70;ZNF780B	621;147;348;482;563;485;239;277;174;444;351;442;593;305;143;257;285;350;450;437;260;331;254;162;232;324;295;197;794;315;428;412;356;123;331;319;484;166;428;744;369;200;533	627;153;354;488;569;491;245;283;180;450;357;448;599;311;149;263;291;356;456;443;266;337;260;168;238;330;301;203;800;321;434;418;362;129;337;325;490;172;434;750;375;206;539	Q32M78:Carbamidomethyl(C564) + GG(K566);Q8N141:Carbamidomethyl(C175) + GG(K177);Q8TAF7:Carbamidomethyl(C306) + GG(K308);Q96SK3:Carbamidomethyl(C286) + GG(K288);Q9H0M5:Carbamidomethyl(C451) + GG(K453);Q9ULM2:Carbamidomethyl(C255) + GG(K257);Q8IYB9:Carbamidomethyl(C233) + GG(K235);O75123:Carbamidomethyl(C296) + GG(K298);O75290:Carbamidomethyl(C198) + GG(K200)	1116.24	1123.84	1129.58	2154546
H0406FD-(01)	1237396080	RFSWSSNLMQHQR	1	3	-	559.607	0.000479	MS/MS	3.407	1.393e-07	0	17633	True	2904170	Q6DD87	ZNF787	130	142	-	2416.21	2427.51	2487.54	61727165
H0406FD-(01)	1237396273	RFSWSSNLMQHQR	1	3	Oxidation(M9)	564.939	0.001108	MS/MS	1.349	0.07281	0.004756	12567	True	2904170	Q6DD87	ZNF787	130	142	Q6DD87:Oxidation(M138)	1966.47	1990.26	2039.54	29468927
H0406FD-(01)	1237764951	SFSHWSK	0	2	-	439.711	NA	MassChroQ reextraction	NA	NA	NA	NA	True	2904170	Q6DD87	ZNF787	74	80	-	1410.32	1425.46	1432.82	4835867
H0406FD-(01)	1237392237	TFSQSSHLVQHR	0	2	-	713.863	-0.000642	MS/MS	1.007	0.1643	0.00905	4469	True	2904170	Q6DD87	ZNF787	102	113	-	1360.68	1384.74	1397.08	4713541
H0406FD-(01)	1237745617	TFSQSSHLVQHR	0	3	-	476.244	NA	MassChroQ reextraction	NA	NA	NA	NA	True	2904170	Q6DD87	ZNF787	102	113	-	1358.71	1384.74	1401.96	12849107
H0409FD-(01)	1237420518	RFSWSSNLMQHQR	1	3	-	559.608	0.001028	MS/MS	3.302	2.989e-07	0	16932	True	2904170	Q6DD87	ZNF787	130	142	-	2413.37	2425.96	2470.56	59352199
H0409FD-(01)	1237420708	RFSWSSNLMQHQR	1	3	Oxidation(M9)	564.939	0.001474	MS/MS	3.463	6.419e-07	0	11389	True	2904170	Q6DD87	ZNF787	130	142	Q6DD87:Oxidation(M138)	1963.51	1977.64	2005.53	19679868
H0409FD-(01)	1237674687	SFSHWSK	0	2	-	439.711	NA	MassChroQ reextraction	NA	NA	NA	NA	True	2904170	Q6DD87	ZNF787	74	80	-	1415.69	1422.31	1434.24	2888238
H0409FD-(01)	1237416788	TFSQSSHLVQHR	0	3	-	476.245	0.001664	MS/MS	2.221	1.94e-05	0	4244	True	2904170	Q6DD87	ZNF787	102	113	-	1358.94	1384.47	1398.32	10129131
H0409FD-(01)	1237891143	TFSQSSHLVQHR	0	2	-	713.863	NA	MassChroQ reextraction	NA	NA	NA	NA	True	2904170	Q6DD87	ZNF787	102	113	-	1365.31	1382.44	1401.8	4237491
H0412FD-(01)	1237444406	RFSWSSNLMQHQR	1	3	-	559.608	0.000662	MS/MS	4.101	8.579e-10	0	17483	True	2904170	Q6DD87	ZNF787	130	142	-	2414.99	2426.89	2459.98	105752539
H0412FD-(01)	1237444583	RFSWSSNLMQHQR	1	3	Oxidation(M9)	564.939	0.001291	MS/MS	3.241	1.184e-06	0	11664	True	2904170	Q6DD87	ZNF787	130	142	Q6DD87:Oxidation(M138)	1965.09	1979.55	2009.38	29573176
H0412FD-(01)	1237740719	SFSHWSK	0	2	-	439.711	NA	MassChroQ reextraction	NA	NA	NA	NA	True	2904170	Q6DD87	ZNF787	74	80	-	1415.61	1423.29	1436.22	4756514
H0412FD-(01)	1237440651	TFSQSSHLVQHR	0	3	-	476.245	0.001114	MS/MS	3.036	1.896e-06	0	4469	True	2904170	Q6DD87	ZNF787	102	113	-	1362.81	1383.05	1401.1	10805062
H0412FD-(01)	1237780393	TFSQSSHLVQHR	0	2	-	713.863	NA	MassChroQ reextraction	NA	NA	NA	NA	True	2904170	Q6DD87	ZNF787	102	113	-	1362.81	1383.05	1394.46	5015511
H0415FD-(01)	1237469308	RFSWSSNLMQHQR	1	3	-	559.608	0.001028	MS/MS	3.526	1.393e-09	0	17658	True	2904170	Q6DD87	ZNF787	130	142	-	2401.03	2426.73	2460.87	55535328
H0415FD-(01)	1237469512	RFSWSSNLMQHQR	1	3	Oxidation(M9)	564.939	0.001291	MS/MS	3.469	2.667e-06	0	11942	True	2904170	Q6DD87	ZNF787	130	142	Q6DD87:Oxidation(M138)	1964.41	1979.56	2050.84	27492333
H0415FD-(01)	1237785029	SFSHWSK	0	2	-	439.711	NA	MassChroQ reextraction	NA	NA	NA	NA	True	2904170	Q6DD87	ZNF787	74	80	-	1414.56	1420.63	1436.88	4787381
H0415FD-(01)	1237465432	TFSQSSHLVQHR	0	3	-	476.245	0.00084	MS/MS	2.111	1.906e-05	0	4590	True	2904170	Q6DD87	ZNF787	102	113	-	1365.58	1384.17	1397.74	10511664
H0415FD-(01)	1237683809	TFSQSSHLVQHR	0	2	-	713.863	NA	MassChroQ reextraction	NA	NA	NA	NA	True	2904170	Q6DD87	ZNF787	102	113	-	1367.38	1382.12	1404.35	3761646
H0418FD-(01)	1237494435	RFSWSSNLMQHQR	1	3	-	559.608	0.000662	MS/MS	3.035	3.106e-05	0	18139	True	2904170	Q6DD87	ZNF787	130	142	-	2415.11	2427.32	2470.37	73912271
H0418FD-(01)	1237494636	RFSWSSNLMQHQR	1	3	Oxidation(M9)	564.939	0.001108	MS/MS	3.515	2.61e-06	0	12434	True	2904170	Q6DD87	ZNF787	130	142	Q6DD87:Oxidation(M138)	1962.31	1975.12	2009.92	25393824
H0418FD-(01)	1237828634	SFSHWSK	0	2	-	439.711	NA	MassChroQ reextraction	NA	NA	NA	NA	True	2904170	Q6DD87	ZNF787	74	80	-	1414.11	1420.63	1435.22	4023857
H0418FD-(01)	1237779184	TFSQSSHLVQHR	0	3	-	476.244	NA	MassChroQ reextraction	NA	NA	NA	NA	True	2904170	Q6DD87	ZNF787	102	113	-	1362.87	1384.68	1405.93	13157113
H0418FD-(01)	1237861613	TFSQSSHLVQHR	0	2	-	713.863	NA	MassChroQ reextraction	NA	NA	NA	NA	True	2904170	Q6DD87	ZNF787	102	113	-	1366.09	1384.68	1397.73	4474368
H0421FD-(01)	1237519016	RFSWSSNLMQHQR	1	3	-	559.608	0.000845	MS/MS	2.961	5.463e-06	0	18837	True	2904170	Q6DD87	ZNF787	130	142	-	2410.88	2426.01	2495.11	158657986
H0421FD-(01)	1237519210	RFSWSSNLMQHQR	1	3	Oxidation(M9)	564.939	0.001291	MS/MS	2.753	1.269e-06	0	13172	True	2904170	Q6DD87	ZNF787	130	142	Q6DD87:Oxidation(M138)	1964.3	1975.25	1997.99	39707232
H0421FD-(01)	1237506460	SFSHWSK	0	2	-	439.711	-0.000685	MS/MS	0.917	0.1802	0.009862	5967	True	2904170	Q6DD87	ZNF787	74	80	-	1410.72	1420.02	1437.29	6707107
H0421FD-(01)	1237515048	TFSQSSHLVQHR	0	3	-	476.245	0.001481	MS/MS	2.599	1.303e-07	0	5386	True	2904170	Q6DD87	ZNF787	102	113	-	1357.26	1384.33	1398.59	21247249
H0421FD-(01)	1237828896	TFSQSSHLVQHR	0	2	-	713.863	NA	MassChroQ reextraction	NA	NA	NA	NA	True	2904170	Q6DD87	ZNF787	102	113	-	1366.87	1384.33	1396.8	5430234
H0406FD-(01)	1237858435	IHSNEKPFVCKECGMAFRYHYQLIEHCQIHTGEKPFECK	2	6	GG(K34.K39) + Oxidation(M15)	821.551	NA	MassChroQ reextraction	NA	NA	NA	NA	True	2903298	O75290	ZNF780A	298	336	O75290:GG(K331.K336) + Oxidation(M312)	4501.78	4505	4514.61	5300826
H0409FD-(01)	1237694070	IHSNEKPFVCKECGMAFRYHYQLIEHCQIHTGEKPFECK	2	6	GG(K34.K39) + Oxidation(M15)	821.551	NA	MassChroQ reextraction	NA	NA	NA	NA	True	2903298	O75290	ZNF780A	298	336	O75290:GG(K331.K336) + Oxidation(M312)	4485.32	4485.32	4516.86	5477318
H0412FD-(01)	1237760324	IHSNEKPFVCKECGMAFRYHYQLIEHCQIHTGEKPFECK	2	6	GG(K34.K39) + Oxidation(M15)	821.551	NA	MassChroQ reextraction	NA	NA	NA	NA	True	2903298	O75290	ZNF780A	298	336	O75290:GG(K331.K336) + Oxidation(M312)	4489.03	4517.1	4526.29	5278751
H0415FD-(01)	1237889649	IHSNEKPFVCKECGMAFRYHYQLIEHCQIHTGEKPFECK	2	6	GG(K34.K39) + Oxidation(M15)	821.551	NA	MassChroQ reextraction	NA	NA	NA	NA	True	2903298	O75290	ZNF780A	298	336	O75290:GG(K331.K336) + Oxidation(M312)	4503.35	4520.46	4520.46	2191985
H0418FD-(01)	1237820243	IHSNEKPFVCKECGMAFRYHYQLIEHCQIHTGEKPFECK	2	6	GG(K34.K39) + Oxidation(M15)	821.551	NA	MassChroQ reextraction	NA	NA	NA	NA	True	2903298	O75290	ZNF780A	298	336	O75290:GG(K331.K336) + Oxidation(M312)	4493.54	4507.71	4522.58	6012467
H0421FD-(01)	1237702971	IHSNEKPFVCKECGMAFRYHYQLIEHCQIHTGEKPFECK	2	6	GG(K34.K39) + Oxidation(M15)	821.551	NA	MassChroQ reextraction	NA	NA	NA	NA	True	2903298	O75290	ZNF780A	298	336	O75290:GG(K331.K336) + Oxidation(M312)	4502.36	4525.12	4528	6456463
H0406FD-(01)	1237694339	RFGQSSVLAIHAR	1	3	-	481.272	NA	MassChroQ reextraction	NA	NA	NA	NA	True	2903923	Q9H5H4	ZNF768	437	449	-	2042.22	2056.62	2082.49	8927865
H0409FD-(01)	1237722152	RFGQSSVLAIHAR	1	3	-	481.272	NA	MassChroQ reextraction	NA	NA	NA	NA	True	2903923	Q9H5H4	ZNF768	437	449	-	2044.74	2058.8	2088.16	5159236
H0412FD-(01)	1237440943	RFGQSSVLAIHAR	1	3	-	481.272	-0.001806	MS/MS	1.832	0.02417	0.002175	12723	True	2903923	Q9H5H4	ZNF768	437	449	-	2045.31	2059.24	2082.76	6924369
H0415FD-(01)	1237814617	RFGQSSVLAIHAR	1	3	-	481.272	NA	MassChroQ reextraction	NA	NA	NA	NA	True	2903923	Q9H5H4	ZNF768	437	449	-	2039.93	2056.66	2064.77	5814658
H0418FD-(01)	1237490689	RFGQSSVLAIHAR	1	3	-	481.272	-0.000524	MS/MS	1.705	0.06396	0.004922	13443	True	2903923	Q9H5H4	ZNF768	437	449	-	2038.44	2057.97	2070.36	6879568
H0421FD-(01)	1237515350	RFGQSSVLAIHAR	1	3	-	481.271	-0.002722	MS/MS	2.188	0.001919	6.987e-05	14310	True	2903923	Q9H5H4	ZNF768	437	449	-	2049.98	2058.71	2078.77	10166683
H0406FD-(01)	1237740184	SPATGAALTPRFQMFLWTPVQMQK	1	3	-	902.801	NA	MassChroQ reextraction	NA	NA	NA	NA	True	2860208	Q75MW2	ZNF767P	126	149	-	5299.03	5317.34	5361.13	105672255
H0409FD-(01)	1237820462	SPATGAALTPRFQMFLWTPVQMQK	1	3	-	902.801	NA	MassChroQ reextraction	NA	NA	NA	NA	True	2860208	Q75MW2	ZNF767P	126	149	-	5301.1	5312.38	5387.16	166753638
H0412FD-(01)	1237803028	SPATGAALTPRFQMFLWTPVQMQK	1	3	-	902.801	NA	MassChroQ reextraction	NA	NA	NA	NA	True	2860208	Q75MW2	ZNF767P	126	149	-	5302.04	5317.52	5381.82	121545593
H0415FD-(01)	1237795712	SPATGAALTPRFQMFLWTPVQMQK	1	3	-	902.801	NA	MassChroQ reextraction	NA	NA	NA	NA	True	2860208	Q75MW2	ZNF767P	126	149	-	5302.64	5312.91	5373.87	84417676
H0418FD-(01)	1237702358	SPATGAALTPRFQMFLWTPVQMQK	1	3	-	902.801	NA	MassChroQ reextraction	NA	NA	NA	NA	True	2860208	Q75MW2	ZNF767P	126	149	-	5300.54	5314.2	5371.85	157452911
H0421FD-(01)	1237888233	SPATGAALTPRFQMFLWTPVQMQK	1	3	-	902.801	NA	MassChroQ reextraction	NA	NA	NA	NA	True	2860208	Q75MW2	ZNF767P	126	149	-	5299.93	5314.07	5385.05	211593764
H0406FD-(01)	1237819164	AFNQFSQLTTHKIIHTGEKPYKCK	2	4	Carbamidomethyl(C23) + GG(K19.K22.K24)	805.41	NA	MassChroQ reextraction	NA	NA	NA	NA	True	2903237	A8MTY0	ZNF724	430	453	A8MTY0:Carbamidomethyl(C452) + GG(K448.K451.K453)	6127.81	6142.17	6161.61	14579185
H0409FD-(01)	1237850419	AFNQFSQLTTHKIIHTGEKPYKCK	2	4	Carbamidomethyl(C23) + GG(K19.K22.K24)	805.41	NA	MassChroQ reextraction	NA	NA	NA	NA	True	2903237	A8MTY0	ZNF724	430	453	A8MTY0:Carbamidomethyl(C452) + GG(K448.K451.K453)	6115.26	6118.35	6137.61	7551507
H0412FD-(01)	1237776082	AFNQFSQLTTHKIIHTGEKPYKCK	2	4	Carbamidomethyl(C23) + GG(K19.K22.K24)	805.41	NA	MassChroQ reextraction	NA	NA	NA	NA	True	2903237	A8MTY0	ZNF724	430	453	A8MTY0:Carbamidomethyl(C452) + GG(K448.K451.K453)	6125.95	6129.13	6152.63	22840675
H0415FD-(01)	1237750509	AFNQFSQLTTHKIIHTGEKPYKCK	2	4	Carbamidomethyl(C23) + GG(K19.K22.K24)	805.41	NA	MassChroQ reextraction	NA	NA	NA	NA	True	2903237	A8MTY0	ZNF724	430	453	A8MTY0:Carbamidomethyl(C452) + GG(K448.K451.K453)	6093.75	6102.34	6127.35	38302480
H0418FD-(01)	1237818486	AFNQFSQLTTHKIIHTGEKPYKCK	2	4	Carbamidomethyl(C23) + GG(K19.K22.K24)	805.41	NA	MassChroQ reextraction	NA	NA	NA	NA	True	2903237	A8MTY0	ZNF724	430	453	A8MTY0:Carbamidomethyl(C452) + GG(K448.K451.K453)	6118.35	6118.35	6139.32	4439188
H0421FD-(01)	1237749051	AFNQFSQLTTHKIIHTGEKPYKCK	2	4	Carbamidomethyl(C23) + GG(K19.K22.K24)	805.41	NA	MassChroQ reextraction	NA	NA	NA	NA	True	2903237	A8MTY0	ZNF724	430	453	A8MTY0:Carbamidomethyl(C452) + GG(K448.K451.K453)	6110.14	6119.2	6127.98	13563482
H0406FD-(01)	1241269846	AFSQNMHLIVHQRTHTGEKPYVCPECGRAFSQNMHLTEHQR	2	4	Carbamidomethyl(C26) + Oxidation(M6)	1224.08	NA	MassChroQ reextraction	NA	NA	NA	NA	True	3456306	Q9NQZ8	ZNF71	250	290	Q9NQZ8:Carbamidomethyl(C275) + Oxidation(M255)	5367.19	5379.16	5392.1	19142037
H0409FD-(01)	1241256243	AFSQNMHLIVHQRTHTGEKPYVCPECGRAFSQNMHLTEHQR	2	4	Carbamidomethyl(C26) + Oxidation(M6)	1223.83	NA	MassChroQ reextraction	NA	NA	NA	NA	True	3456306	Q9NQZ8	ZNF71	250	290	Q9NQZ8:Carbamidomethyl(C275) + Oxidation(M255)	5360.9	5369	5373.6	12272798
H0412FD-(01)	1237697579	AFSQNMHLIVHQRTHTGEKPYVCPECGRAFSQNMHLTEHQR	2	4	Carbamidomethyl(C26) + Oxidation(M6)	1223.58	NA	MassChroQ reextraction	NA	NA	NA	NA	True	3456306	Q9NQZ8	ZNF71	250	290	Q9NQZ8:Carbamidomethyl(C275) + Oxidation(M255)	5323.65	5336.26	5364.93	32704158
H0415FD-(01)	1241312855	AFSQNMHLIVHQRTHTGEKPYVCPECGRAFSQNMHLTEHQR	2	4	Carbamidomethyl(C26) + Oxidation(M6)	1224.08	NA	MassChroQ reextraction	NA	NA	NA	NA	True	3456306	Q9NQZ8	ZNF71	250	290	Q9NQZ8:Carbamidomethyl(C275) + Oxidation(M255)	5341.55	5348.72	5369.98	32785106
H0418FD-(01)	1241261232	AFSQNMHLIVHQRTHTGEKPYVCPECGRAFSQNMHLTEHQR	2	4	Carbamidomethyl(C26) + Oxidation(M6)	1223.83	NA	MassChroQ reextraction	NA	NA	NA	NA	True	3456306	Q9NQZ8	ZNF71	250	290	Q9NQZ8:Carbamidomethyl(C275) + Oxidation(M255)	5351.49	5365.15	5388.61	20754550
H0421FD-(01)	1241297764	AFSQNMHLIVHQRTHTGEKPYVCPECGRAFSQNMHLTEHQR	2	4	Carbamidomethyl(C26) + Oxidation(M6)	1223.83	NA	MassChroQ reextraction	NA	NA	NA	NA	True	3456306	Q9NQZ8	ZNF71	250	290	Q9NQZ8:Carbamidomethyl(C275) + Oxidation(M255)	5339.24	5360.03	5373.81	32863424
H0406FD-(01)	1237390222	AALIYTCTVCR	0	2	Carbamidomethyl(C7.C10)	664.329	0.000735	MS/MS	1.596	0.000202	0	24990	True	2862162	Q9Y5V0	ZNF706	35	45	Q9Y5V0:Carbamidomethyl(C41.C44)	2973.89	2988.21	3009.68	232020267
H0406FD-(01)	1237807920	TQMPDPK	0	2	-	408.7	NA	MassChroQ reextraction	NA	NA	NA	NA	True	2862162	Q9Y5V0	ZNF706	46	52	-	1416.07	1428.11	1447.85	7079086
H0409FD-(01)	1237767201	AALIYTCTVCR	0	2	Carbamidomethyl(C7.C10)	664.329	NA	MassChroQ reextraction	NA	NA	NA	NA	True	2862162	Q9Y5V0	ZNF706	35	45	Q9Y5V0:Carbamidomethyl(C41.C44)	2968.72	2983.7	3010.38	183720517
H0409FD-(01)	1237408042	TQMPDPK	0	2	-	408.699	-0.000426	MS/MS	1.282	0.02912	0.002453	4827	True	2862162	Q9Y5V0	ZNF706	46	52	-	1417.4	1427.35	1443.25	4179425
H0412FD-(01)	1237438703	AALIYTCTVCR	0	2	Carbamidomethyl(C7.C10)	664.328	-0.000119	MS/MS	2.228	4.03e-05	0	24685	True	2862162	Q9Y5V0	ZNF706	35	45	Q9Y5V0:Carbamidomethyl(C41.C44)	2969.23	2984.85	3006.27	219981181
H0412FD-(01)	1237774246	TQMPDPK	0	2	-	408.7	NA	MassChroQ reextraction	NA	NA	NA	NA	True	2862162	Q9Y5V0	ZNF706	46	52	-	1414.06	1426.6	1436.22	4264679
H0415FD-(01)	1237463364	AALIYTCTVCR	0	2	Carbamidomethyl(C7.C10)	664.329	0.000125	MS/MS	2.059	1.259e-05	0	25063	True	2862162	Q9Y5V0	ZNF706	35	45	Q9Y5V0:Carbamidomethyl(C41.C44)	2969.11	2987.1	3008.16	271018219
H0415FD-(01)	1237455753	TQMPDPK	0	2	-	408.7	-0.000243	MS/MS	1.509	0.01799	0.001429	5136	True	2862162	Q9Y5V0	ZNF706	46	52	-	1412.96	1423.88	1441.72	6556275
H0418FD-(01)	1237488267	AALIYTCTVCR	0	2	Carbamidomethyl(C7.C10)	664.329	0.000613	MS/MS	2.504	1.25e-05	0	25555	True	2862162	Q9Y5V0	ZNF706	35	45	Q9Y5V0:Carbamidomethyl(C41.C44)	2970.1	2986.9	3008.23	241982191
H0418FD-(01)	1237480782	TQMPDPK	0	2	-	408.7	-0.000121	MS/MS	1.347	0.05003	0.004117	5589	True	2862162	Q9Y5V0	ZNF706	46	52	-	1412.5	1423.87	1446.87	5963309
H0421FD-(01)	1237513016	AALIYTCTVCR	0	2	Carbamidomethyl(C7.C10)	664.329	0.000735	MS/MS	2.088	1.949e-05	0	26172	True	2862162	Q9Y5V0	ZNF706	35	45	Q9Y5V0:Carbamidomethyl(C41.C44)	2971.02	2985.53	3021.72	256811423
H0421FD-(01)	1237506131	TQMPDPK	0	2	-	408.7	6.2e-05	MS/MS	1.222	0.1087	0.006265	6092	True	2862162	Q9Y5V0	ZNF706	46	52	-	1417.08	1427.52	1438.79	5471379
H0406FD-(01)	1241306697	AFHSFSLYLIHER	0	3	-	540.616	NA	MassChroQ reextraction	NA	NA	NA	NA	True	2861048	Q9H0M5	ZNF700	230	242	-	3417.68	3423.44	3455.89	5232191
H0409FD-(01)	1237742933	AFHSFSLYLIHER	0	3	-	540.616	NA	MassChroQ reextraction	NA	NA	NA	NA	True	2861048	Q9H0M5	ZNF700	230	242	-	3414.1	3418.94	3454.27	6456580
H0412FD-(01)	1237778506	AFHSFSLYLIHER	0	3	-	540.616	NA	MassChroQ reextraction	NA	NA	NA	NA	True	2861048	Q9H0M5	ZNF700	230	242	-	3405.55	3421.95	3453.45	7425259
H0415FD-(01)	1237714897	AFHSFSLYLIHER	0	3	-	540.616	NA	MassChroQ reextraction	NA	NA	NA	NA	True	2861048	Q9H0M5	ZNF700	230	242	-	3405.57	3418.56	3450.28	7282571
H0418FD-(01)	1237728313	AFHSFSLYLIHER	0	3	-	540.616	NA	MassChroQ reextraction	NA	NA	NA	NA	True	2861048	Q9H0M5	ZNF700	230	242	-	3413.28	3419.33	3447.15	5096928
H0421FD-(01)	1237518368	AFHSFSLYLIHER	0	3	-	540.617	0.003207	MS/MS	2.701	5.339e-07	0	31904	True	2861048	Q9H0M5	ZNF700	230	242	-	3411.72	3419.24	3453.45	12165883
H0406FD-(01)	1241285808	AFVDHSSLKSHIR	1	4	GG(K9)	403.964	NA	MassChroQ reextraction	NA	NA	NA	NA	True	2859956	Q32M78	ZNF699	203	215	Q32M78:GG(K211)	2279.05	2287.97	2312.19	3392013
H0409FD-(01)	1241293311	AFVDHSSLKSHIR	1	4	GG(K9)	403.716	NA	MassChroQ reextraction	NA	NA	NA	NA	True	2859956	Q32M78	ZNF699	203	215	Q32M78:GG(K211)	2272.84	2286.07	2299.82	4196483
H0412FD-(01)	1237443662	AFVDHSSLKSHIR	1	4	GG(K9)	403.463	-0.010274	MS/MS	1.567	0.1382	0.008781	15615	True	2859956	Q32M78	ZNF699	203	215	Q32M78:GG(K211)	NA	NA	NA	NA
H0415FD-(01)	1241309491	AFVDHSSLKSHIR	1	4	GG(K9)	403.964	NA	MassChroQ reextraction	NA	NA	NA	NA	True	2859956	Q32M78	ZNF699	203	215	Q32M78:GG(K211)	2276.4	2284.2	2314.92	5343747
H0418FD-(01)	1241249938	AFVDHSSLKSHIR	1	4	GG(K9)	403.964	NA	MassChroQ reextraction	NA	NA	NA	NA	True	2859956	Q32M78	ZNF699	203	215	Q32M78:GG(K211)	2273.85	2287.36	2310.3	5863230
H0421FD-(01)	1241265582	AFVDHSSLKSHIR	1	4	GG(K9)	403.964	NA	MassChroQ reextraction	NA	NA	NA	NA	True	2859956	Q32M78	ZNF699	203	215	Q32M78:GG(K211)	2274.57	2285.79	2311.02	7835615
H0406FD-(01)	1237830448	GLQYLVLLSHAHSR	0	3	-	531.967	NA	MassChroQ reextraction	NA	NA	NA	NA	True	3028937	Q9BU19	ZNF692	79	92	-	3333.52	3347.57	3393.1	68205662
H0406FD-(01)	1237872356	GLQYLVLLSHAHSR	0	4	-	399.227	NA	MassChroQ reextraction	NA	NA	NA	NA	True	3028937	Q9BU19	ZNF692	79	92	-	3335.38	3347.57	3376.93	14140725
H0409FD-(01)	1237419590	GLQYLVLLSHAHSR	0	4	-	399.227	0.001609	MS/MS	3.209	5.784e-06	0	28575	True	3028937	Q9BU19	ZNF692	79	92	-	3336.17	3348.01	3359.14	8007884
H0409FD-(01)	1237701805	GLQYLVLLSHAHSR	0	3	-	531.967	NA	MassChroQ reextraction	NA	NA	NA	NA	True	3028937	Q9BU19	ZNF692	79	92	-	3332.9	3353.37	3389.52	37075281
H0412FD-(01)	1237443491	GLQYLVLLSHAHSR	0	4	-	399.227	0.000266	MS/MS	3.187	3.401e-06	0	29131	True	3028937	Q9BU19	ZNF692	79	92	-	3335.13	3346.12	3361.86	6185229
H0412FD-(01)	1237759269	GLQYLVLLSHAHSR	0	3	-	531.967	NA	MassChroQ reextraction	NA	NA	NA	NA	True	3028937	Q9BU19	ZNF692	79	92	-	3320.47	3349.61	3369.75	33488098
H0415FD-(01)	1237468347	GLQYLVLLSHAHSR	0	4	-	399.227	0.00051	MS/MS	3.693	2.964e-06	0	29530	True	3028937	Q9BU19	ZNF692	79	92	-	3330.86	3344.73	3377.2	15439136
H0415FD-(01)	1237468348	GLQYLVLLSHAHSR	0	3	-	531.968	0.002599	MS/MS	4.316	2.712e-09	0	29506	True	3028937	Q9BU19	ZNF692	79	92	-	3332.6	3348.66	3416.93	70413452
H0418FD-(01)	1237493416	GLQYLVLLSHAHSR	0	4	-	399.227	-0.0001	MS/MS	2.748	3.528e-06	0	30052	True	3028937	Q9BU19	ZNF692	79	92	-	3336.52	3345.8	3365.83	7569245
H0418FD-(01)	1237836095	GLQYLVLLSHAHSR	0	3	-	531.967	NA	MassChroQ reextraction	NA	NA	NA	NA	True	3028937	Q9BU19	ZNF692	79	92	-	3331.71	3345.8	3394.52	47295522
H0421FD-(01)	1237683359	GLQYLVLLSHAHSR	0	3	-	531.967	NA	MassChroQ reextraction	NA	NA	NA	NA	True	3028937	Q9BU19	ZNF692	79	92	-	3329.84	3346.3	3416.47	63518080
H0421FD-(01)	1237721548	GLQYLVLLSHAHSR	0	4	-	399.227	NA	MassChroQ reextraction	NA	NA	NA	NA	True	3028937	Q9BU19	ZNF692	79	92	-	3325.76	3344.8	3383.41	18790520
H0406FD-(01)	1241293745	KKNGKILYECNICGK	3	3	Carbamidomethyl(C10.C13) + GG(K1.K2)	685.35	NA	MassChroQ reextraction	NA	NA	NA	NA	True	3028817	Q8IZ20	ZNF683	315	329	Q8IZ20:Carbamidomethyl(C324.C327) + GG(K315.K316)	2897.05	2912.55	2926.8	2989718
H0409FD-(01)	1241314184	KKNGKILYECNICGK	3	3	Carbamidomethyl(C10.C13) + GG(K1.K2)	685.35	NA	MassChroQ reextraction	NA	NA	NA	NA	True	3028817	Q8IZ20	ZNF683	315	329	Q8IZ20:Carbamidomethyl(C324.C327) + GG(K315.K316)	NA	NA	NA	NA
H0415FD-(01)	1241296836	KKNGKILYECNICGK	3	3	Carbamidomethyl(C10.C13) + GG(K1.K2)	685.684	NA	MassChroQ reextraction	NA	NA	NA	NA	True	3028817	Q8IZ20	ZNF683	315	329	Q8IZ20:Carbamidomethyl(C324.C327) + GG(K315.K316)	2904.54	2907.42	2921.13	917311
H0406FD-(01)	1237795785	IHTGEKPYTCEECGQAFSR	0	4	Carbamidomethyl(C13) + GG(K6)	582.51	NA	MassChroQ reextraction	NA	NA	NA	NA	True	3029185	Q8IYX0	ZNF679	261	279	Q8IYX0:Carbamidomethyl(C273) + GG(K266)	3014.97	3025.55	3059.32	33817431
H0409FD-(01)	1237692956	IHTGEKPYTCEECGQAFSR	0	4	Carbamidomethyl(C13) + GG(K6)	582.51	NA	MassChroQ reextraction	NA	NA	NA	NA	True	3029185	Q8IYX0	ZNF679	261	279	Q8IYX0:Carbamidomethyl(C273) + GG(K266)	3015.01	3027.26	3052.07	12051578
H0412FD-(01)	1237789165	IHTGEKPYTCEECGQAFSR	0	4	Carbamidomethyl(C13) + GG(K6)	582.51	NA	MassChroQ reextraction	NA	NA	NA	NA	True	3029185	Q8IYX0	ZNF679	261	279	Q8IYX0:Carbamidomethyl(C273) + GG(K266)	3018.97	3030.14	3058.04	7758040
H0415FD-(01)	1237888327	IHTGEKPYTCEECGQAFSR	0	4	Carbamidomethyl(C13) + GG(K6)	582.51	NA	MassChroQ reextraction	NA	NA	NA	NA	True	3029185	Q8IYX0	ZNF679	261	279	Q8IYX0:Carbamidomethyl(C273) + GG(K266)	3018.72	3031.1	3070.61	31641951
H0418FD-(01)	1237872615	IHTGEKPYTCEECGQAFSR	0	4	Carbamidomethyl(C13) + GG(K6)	582.51	NA	MassChroQ reextraction	NA	NA	NA	NA	True	3029185	Q8IYX0	ZNF679	261	279	Q8IYX0:Carbamidomethyl(C273) + GG(K266)	3020.47	3034.05	3056.82	11980706
H0421FD-(01)	1237525989	IHTGEKPYTCEECGQAFSR	0	4	Carbamidomethyl(C13) + GG(K6)	582.51	-0.000951	MS/MS	0.951	0.1033	0.006076	26720	True	3029185	Q8IYX0	ZNF679	261	279	Q8IYX0:Carbamidomethyl(C273) + GG(K266)	3012.16	3026.31	3060.33	14525502
H0406FD-(01)	1237395531	AFNWSSHLQIHMR	0	3	-	542.937	0.000866	MS/MS	2.009	3.425e-05	0	27481	True	3455522	Q8N3J9	ZNF664	95	107	-	3179.25	3185.97	3194.52	3208003
H0406FD-(01)	1237764458	GFFHISELHIHWR	0	4	-	420.47	NA	MassChroQ reextraction	NA	NA	NA	NA	True	3455522	Q8N3J9	ZNF664	39	51	-	3695.24	3707.16	3743.48	40057364
H0406FD-(01)	1237768375	GFFHISELHIHWR	0	3	-	560.292	NA	MassChroQ reextraction	NA	NA	NA	NA	True	3455522	Q8N3J9	ZNF664	39	51	-	3685.07	3708.65	3748.09	62486291
H0409FD-(01)	1237746112	AFNWSSHLQIHMR	0	3	-	542.937	NA	MassChroQ reextraction	NA	NA	NA	NA	True	3455522	Q8N3J9	ZNF664	95	107	-	3179.51	3182.79	3205.07	3202450
H0409FD-(01)	1237420558	GFFHISELHIHWR	0	4	-	420.47	-0.000465	MS/MS	2.85	3.315e-07	0	33129	True	3455522	Q8N3J9	ZNF664	39	51	-	3697.12	3705.79	3735.5	24696963
H0409FD-(01)	1237850968	GFFHISELHIHWR	0	3	-	560.292	NA	MassChroQ reextraction	NA	NA	NA	NA	True	3455522	Q8N3J9	ZNF664	39	51	-	3695.29	3708.8	3745.93	35212185
H0412FD-(01)	1241284621	AFNWSSHLQIHMR	0	3	-	542.937	NA	MassChroQ reextraction	NA	NA	NA	NA	True	3455522	Q8N3J9	ZNF664	95	107	-	3179.38	3188.6	3197.1	3509746
H0412FD-(01)	1237685094	GFFHISELHIHWR	0	3	-	560.292	NA	MassChroQ reextraction	NA	NA	NA	NA	True	3455522	Q8N3J9	ZNF664	39	51	-	3700.03	3712.86	3751.83	40042477
H0412FD-(01)	1237717135	GFFHISELHIHWR	0	4	-	420.47	NA	MassChroQ reextraction	NA	NA	NA	NA	True	3455522	Q8N3J9	ZNF664	39	51	-	3696.89	3725.14	3741.59	26258617
H0415FD-(01)	1237702148	AFNWSSHLQIHMR	0	3	-	542.937	NA	MassChroQ reextraction	NA	NA	NA	NA	True	3455522	Q8N3J9	ZNF664	95	107	-	3177.53	3188.82	3193.73	3464821
H0415FD-(01)	1237469349	GFFHISELHIHWR	0	4	-	420.47	-0.000831	MS/MS	3.006	2.15e-08	0	34316	True	3455522	Q8N3J9	ZNF664	39	51	-	3709.62	3716.92	3749.96	35265927
H0415FD-(01)	1237469350	GFFHISELHIHWR	0	3	-	560.292	0.001502	MS/MS	2.239	1.249e-05	0	34366	True	3455522	Q8N3J9	ZNF664	39	51	-	3694.74	3720.43	3739.22	43647703
H0418FD-(01)	1237873115	AFNWSSHLQIHMR	0	3	-	542.937	NA	MassChroQ reextraction	NA	NA	NA	NA	True	3455522	Q8N3J9	ZNF664	95	107	-	3178.18	3193.87	3199.88	3825447
H0418FD-(01)	1237494469	GFFHISELHIHWR	0	3	-	560.291	-0.001611	MS/MS	1.748	5.87e-05	0	35106	True	3455522	Q8N3J9	ZNF664	39	51	-	3695.95	3730.69	3744.71	31362971
H0418FD-(01)	1237494470	GFFHISELHIHWR	0	4	-	420.47	-0.001197	MS/MS	3.269	1.308e-08	0	34901	True	3455522	Q8N3J9	ZNF664	39	51	-	3716.5	3730.69	3744.71	21835743
H0421FD-(01)	1237704365	AFNWSSHLQIHMR	0	3	-	542.937	NA	MassChroQ reextraction	NA	NA	NA	NA	True	3455522	Q8N3J9	ZNF664	95	107	-	3173.75	3188.57	3192.89	5693484
H0421FD-(01)	1237519054	GFFHISELHIHWR	0	4	-	420.471	0.002465	MS/MS	2.697	1.111e-06	0	35461	True	3455522	Q8N3J9	ZNF664	39	51	-	3688.06	3702.21	3731.84	38484042
H0421FD-(01)	1237876258	GFFHISELHIHWR	0	3	-	560.292	NA	MassChroQ reextraction	NA	NA	NA	NA	True	3455522	Q8N3J9	ZNF664	39	51	-	3673.83	3702.21	3742.55	69803333
H0406FD-(01)	1241312547	IHTADKPYK	0	2	GG(K6)	593.815	NA	MassChroQ reextraction	NA	NA	NA	NA	True	2903658	Q6ZN08	ZNF66	502	510	Q6ZN08:GG(K507)	1083.31	1088.29	1100.47	2162836
H0409FD-(01)	1237678485	IHTADKPYK	0	2	GG(K6)	593.815	NA	MassChroQ reextraction	NA	NA	NA	NA	True	2903658	Q6ZN08	ZNF66	502	510	Q6ZN08:GG(K507)	1081.52	1088.59	1113.5	2287242
H0412FD-(01)	1237777024	IHTADKPYK	0	2	GG(K6)	593.815	NA	MassChroQ reextraction	NA	NA	NA	NA	True	2903658	Q6ZN08	ZNF66	502	510	Q6ZN08:GG(K507)	1080.7	1086.77	1115.38	2706294
H0415FD-(01)	1237460376	IHTADKPYK	0	2	GG(K6)	593.815	0.000255	MS/MS	1.321	0.1309	0.008025	1285	True	2903658	Q6ZN08	ZNF66	502	510	Q6ZN08:GG(K507)	1080.84	1085.89	1100.86	2460219
H0418FD-(01)	1237485219	IHTADKPYK	0	2	GG(K6)	593.815	0.001354	MS/MS	1.06	0.04864	0.003969	1525	True	2903658	Q6ZN08	ZNF66	502	510	Q6ZN08:GG(K507)	1081.75	1088.12	1099.42	2549790
H0421FD-(01)	1237787085	IHTADKPYK	0	2	GG(K6)	593.815	NA	MassChroQ reextraction	NA	NA	NA	NA	True	2903658	Q6ZN08	ZNF66	502	510	Q6ZN08:GG(K507)	1083.47	1089.7	1109.23	3805478
H0406FD-(01)	1237704114	HVVSPEQIATSDKMQHFK	1	4	GG(K13)	549.777	NA	MassChroQ reextraction	NA	NA	NA	NA	True	2861105	Q9H582	ZNF644	997	1014	Q9H582:GG(K1009)	2358.04	2368.74	2381.22	4506087
H0406FD-(01)	1241287682	MQHFKR	1	2	GG(K5)	481.247	NA	MassChroQ reextraction	NA	NA	NA	NA	True	2861105	Q9H582	ZNF644	1010	1015	Q9H582:GG(K1014)	1036.28	1041.19	1041.64	833026
H0409FD-(01)	1237737523	HVVSPEQIATSDKMQHFK	1	4	GG(K13)	549.777	NA	MassChroQ reextraction	NA	NA	NA	NA	True	2861105	Q9H582	ZNF644	997	1014	Q9H582:GG(K1009)	2358.95	2370.92	2386.43	2729097
H0409FD-(01)	1241278892	IIPRPFVAQKLASSDDFISQNVIPLEAYR	1	4	GG(K10)	851.462	NA	MassChroQ reextraction	NA	NA	NA	NA	True	2861105	Q9H582	ZNF644	1101	1129	Q9H582:GG(K1110)	4998.42	5013.11	5020.73	4731308
H0409FD-(01)	1237885213	MQHFKR	1	2	GG(K5)	480.746	NA	MassChroQ reextraction	NA	NA	NA	NA	True	2861105	Q9H582	ZNF644	1010	1015	Q9H582:GG(K1014)	1030.54	1040.18	1052.96	8210214
H0409FD-(01)	1237716053	MTVVVLQK	0	2	-	459.278	NA	MassChroQ reextraction	NA	NA	NA	NA	True	2861105	Q9H582	ZNF644	836	843	-	NA	NA	NA	NA
H0412FD-(01)	1237836014	HVVSPEQIATSDKMQHFK	1	4	GG(K13)	549.777	NA	MassChroQ reextraction	NA	NA	NA	NA	True	2861105	Q9H582	ZNF644	997	1014	Q9H582:GG(K1009)	2365.22	2381.47	2395.82	2751595
H0412FD-(01)	1241316971	IIPRPFVAQKLASSDDFISQNVIPLEAYR	1	4	GG(K10)	851.211	NA	MassChroQ reextraction	NA	NA	NA	NA	True	2861105	Q9H582	ZNF644	1101	1129	Q9H582:GG(K1110)	5000.77	5006.7	5012.83	3449515
H0412FD-(01)	1237868740	MQHFKR	1	2	GG(K5)	480.746	NA	MassChroQ reextraction	NA	NA	NA	NA	True	2861105	Q9H582	ZNF644	1010	1015	Q9H582:GG(K1014)	1028.1	1039.19	1066.43	17123771
H0412FD-(01)	1241288919	MTVVVLQK	0	2	-	459.278	NA	MassChroQ reextraction	NA	NA	NA	NA	True	2861105	Q9H582	ZNF644	836	843	-	NA	NA	NA	NA
H0415FD-(01)	1237733102	HVVSPEQIATSDKMQHFK	1	4	GG(K13)	549.777	NA	MassChroQ reextraction	NA	NA	NA	NA	True	2861105	Q9H582	ZNF644	997	1014	Q9H582:GG(K1009)	2363.5	2374.3	2378.32	1622382
H0415FD-(01)	1241268701	MQHFKR	1	2	GG(K5)	481.247	NA	MassChroQ reextraction	NA	NA	NA	NA	True	2861105	Q9H582	ZNF644	1010	1015	Q9H582:GG(K1014)	1023.32	1038.66	1058.13	11918548
H0418FD-(01)	1237706937	HVVSPEQIATSDKMQHFK	1	4	GG(K13)	549.777	NA	MassChroQ reextraction	NA	NA	NA	NA	True	2861105	Q9H582	ZNF644	997	1014	Q9H582:GG(K1009)	2359.13	2371.72	2381.1	3781089
H0418FD-(01)	1241269003	IIPRPFVAQKLASSDDFISQNVIPLEAYR	1	4	GG(K10)	851.462	NA	MassChroQ reextraction	NA	NA	NA	NA	True	2861105	Q9H582	ZNF644	1101	1129	Q9H582:GG(K1110)	5001.16	5007.52	5035.53	6963973
H0418FD-(01)	1241310895	MQHFKR	1	2	GG(K5)	480.746	NA	MassChroQ reextraction	NA	NA	NA	NA	True	2861105	Q9H582	ZNF644	1010	1015	Q9H582:GG(K1014)	1016.43	1039.86	1065.21	18008791
H0418FD-(01)	1241280479	MTVVVLQK	0	2	-	459.278	NA	MassChroQ reextraction	NA	NA	NA	NA	True	2861105	Q9H582	ZNF644	836	843	-	NA	NA	NA	NA
H0421FD-(01)	1237524891	HVVSPEQIATSDKMQHFK	1	4	GG(K13)	549.779	0.005817	MS/MS	1.224	0.008027	0.0006205	18204	True	2861105	Q9H582	ZNF644	997	1014	Q9H582:GG(K1009)	2360.91	2371.61	2386.5	6011110
H0421FD-(01)	1241297185	IIPRPFVAQKLASSDDFISQNVIPLEAYR	1	4	GG(K10)	851.462	NA	MassChroQ reextraction	NA	NA	NA	NA	True	2861105	Q9H582	ZNF644	1101	1129	Q9H582:GG(K1110)	4995.25	5008.09	5013.12	6152204
H0421FD-(01)	1237865928	MQHFKR	1	2	GG(K5)	480.746	NA	MassChroQ reextraction	NA	NA	NA	NA	True	2861105	Q9H582	ZNF644	1010	1015	Q9H582:GG(K1014)	1006.05	1040.46	1067.23	22851393
H0421FD-(01)	1241253382	MTVVVLQK	0	2	-	459.278	NA	MassChroQ reextraction	NA	NA	NA	NA	True	2861105	Q9H582	ZNF644	836	843	-	NA	NA	NA	NA
H0412FD-(01)	1693697241	THTKEKPYECNECGK	1	3	Carbamidomethyl(C13) + GG(K6)	647.29	NA	MassChroQ reextraction	NA	NA	NA	NA	True	2904009	Q9P2J8	ZNF624	297	311	Q9P2J8:Carbamidomethyl(C309) + GG(K302)	1012.25	1028.97	1034.36	1127664
H0415FD-(01)	1693704516	THTKEKPYECNECGK	1	3	Carbamidomethyl(C13) + GG(K6)	647.29	NA	MassChroQ reextraction	NA	NA	NA	NA	True	2904009	Q9P2J8	ZNF624	297	311	Q9P2J8:Carbamidomethyl(C309) + GG(K302)	1024.05	1032.81	1045.6	962096
H0418FD-(01)	1693703528	THTKEKPYECNECGK	1	3	Carbamidomethyl(C13) + GG(K6)	647.29	NA	MassChroQ reextraction	NA	NA	NA	NA	True	2904009	Q9P2J8	ZNF624	297	311	Q9P2J8:Carbamidomethyl(C309) + GG(K302)	1013.76	1033.26	1044.96	1858883
H0421FD-(01)	1237522220	THTKEKPYECNECGK	1	3	Carbamidomethyl(C13) + GG(K6)	646.621	-0.000757	MS/MS	1.681	0.004592	0.0004724	1148	True	2904009	Q9P2J8	ZNF624	297	311	Q9P2J8:Carbamidomethyl(C309) + GG(K302)	1017.1	1026.11	1036.14	1596966
H0412FD-(01)	1241262132	VYECKECGK	1	2	Carbamidomethyl(C4.C7) + GG(K5)	643.779	NA	MassChroQ reextraction	NA	NA	NA	NA	True	2903295	O75123	ZNF623	402	410	O75123:Carbamidomethyl(C405.C408) + GG(K406)	1047.58	1053.59	1061.12	873110
H0415FD-(01)	1241253440	VYECKECGK	1	2	Carbamidomethyl(C4.C7) + GG(K5)	643.779	NA	MassChroQ reextraction	NA	NA	NA	NA	True	2903295	O75123	ZNF623	402	410	O75123:Carbamidomethyl(C405.C408) + GG(K406)	1049.02	1052.97	1060.42	558992
H0421FD-(01)	1241275667	VYECKECGK	1	2	Carbamidomethyl(C4.C7) + GG(K5)	643.779	NA	MassChroQ reextraction	NA	NA	NA	NA	True	2903295	O75123	ZNF623	402	410	O75123:Carbamidomethyl(C405.C408) + GG(K406)	1051.82	1055.87	1064.64	731030
H0406FD-(01)	1693694447	LFTDGDAALEFADFYDFR	0	2	-	1056.98	NA	MassChroQ reextraction	NA	NA	NA	NA	True	2860637	Q969S3	ZNF622	333	350	-	6312.58	6314.91	6321.27	1137143
H0409FD-(01)	1237425362	LFTDGDAALEFADFYDFR	0	2	-	1056.98	0.000458	MS/MS	3.577	2.735e-08	0	64521	True	2860637	Q969S3	ZNF622	333	350	-	6310.54	6318.09	6320.16	1731055
H0412FD-(01)	1241280606	LFTDGDAALEFADFYDFR	0	2	-	1057.98	NA	MassChroQ reextraction	NA	NA	NA	NA	True	2860637	Q969S3	ZNF622	333	350	-	6310.25	6313.47	6318.19	1906493
H0415FD-(01)	1241302522	LFTDGDAALEFADFYDFR	0	2	-	1057.48	NA	MassChroQ reextraction	NA	NA	NA	NA	True	2860637	Q969S3	ZNF622	333	350	-	6310.11	6314.85	6318.98	1811328
H0406FD-(01)	1237394198	RELMSNGPGSIIGAK	1	3	-	510.608	0.000114	MS/MS	1.628	0.1025	0.006274	20884	True	3023938	Q9ULD9	ZNF608	641	655	-	2662.39	2671.84	2687.66	4184369
H0409FD-(01)	1237704163	RELMSNGPGSIIGAK	1	3	-	510.608	NA	MassChroQ reextraction	NA	NA	NA	NA	True	3023938	Q9ULD9	ZNF608	641	655	-	2660.67	2671.56	2693.54	4118257
H0412FD-(01)	1237679036	RELMSNGPGSIIGAK	1	3	-	510.608	NA	MassChroQ reextraction	NA	NA	NA	NA	True	3023938	Q9ULD9	ZNF608	641	655	-	2661.53	2664.9	2681.71	3156316
H0415FD-(01)	1237771279	RELMSNGPGSIIGAK	1	3	-	510.608	NA	MassChroQ reextraction	NA	NA	NA	NA	True	3023938	Q9ULD9	ZNF608	641	655	-	2661.05	2669.55	2686.76	4590995
H0418FD-(01)	1237780354	RELMSNGPGSIIGAK	1	3	-	510.608	NA	MassChroQ reextraction	NA	NA	NA	NA	True	3023938	Q9ULD9	ZNF608	641	655	-	2660.84	2673.51	2687.98	4258561
H0421FD-(01)	1237858478	RELMSNGPGSIIGAK	1	3	-	510.608	NA	MassChroQ reextraction	NA	NA	NA	NA	True	3023938	Q9ULD9	ZNF608	641	655	-	2671.83	2681.94	2701.97	8273264
H0406FD-(01)	1237888104	IHNGQKPYECKQCQKSFSHLTELMVHQTIHTSEEPDQCEK	2	5	GG(K6.K11)	988.659	NA	MassChroQ reextraction	NA	NA	NA	NA	True	2860807	Q96SK3	ZNF607	107	146	Q96SK3:GG(K112.K117)	4913.65	4927.83	4936.35	19139371
H0409FD-(01)	1237431753	IHNGQKPYECKQCQKSFSHLTELMVHQTIHTSEEPDQCEK	2	5	GG(K6.K11)	988.661	0.0123	MS/MS	1.587	0.04987	0.003897	48947	True	2860807	Q96SK3	ZNF607	107	146	Q96SK3:GG(K112.K117)	4956.06	4965.25	4988.75	10276822
H0412FD-(01)	1237828544	IHNGQKPYECKQCQKSFSHLTELMVHQTIHTSEEPDQCEK	2	5	GG(K6.K11)	988.659	NA	MassChroQ reextraction	NA	NA	NA	NA	True	2860807	Q96SK3	ZNF607	107	146	Q96SK3:GG(K112.K117)	4905.42	4930.14	4942.29	16901574
H0415FD-(01)	1237889286	IHNGQKPYECKQCQKSFSHLTELMVHQTIHTSEEPDQCEK	2	5	GG(K6.K11)	988.659	NA	MassChroQ reextraction	NA	NA	NA	NA	True	2860807	Q96SK3	ZNF607	107	146	Q96SK3:GG(K112.K117)	4921.14	4923.79	4933.15	12670160
H0418FD-(01)	1693703750	IHNGQKPYECKQCQKSFSHLTELMVHQTIHTSEEPDQCEK	2	5	GG(K6.K11)	989.461	NA	MassChroQ reextraction	NA	NA	NA	NA	True	2860807	Q96SK3	ZNF607	107	146	Q96SK3:GG(K112.K117)	4918.75	4922.1	4935.23	7342468
H0421FD-(01)	1693704947	IHNGQKPYECKQCQKSFSHLTELMVHQTIHTSEEPDQCEK	2	5	GG(K6.K11)	989.26	NA	MassChroQ reextraction	NA	NA	NA	NA	True	2860807	Q96SK3	ZNF607	107	146	Q96SK3:GG(K112.K117)	4909.24	4923.27	4933.64	6860120
H0406FD-(01)	1237396654	LCLQHLQIFTYER	0	3	Carbamidomethyl(C2)	574.299	-0.001456	MS/MS	1.564	0.0007417	7.58e-05	38859	True	2903691	Q86UK7	ZNF598	149	161	Q86UK7:Carbamidomethyl(C150)	4076.1	4094.72	4118.13	18617060
H0406FD-(01)	1241301282	TEIDLKAHR	1	3	GG(K6)	399.883	NA	MassChroQ reextraction	NA	NA	NA	NA	True	2903691	Q86UK7	ZNF598	258	266	Q86UK7:GG(K263)	1440.66	1447.85	1454.81	873009
H0406FD-(01)	1237394919	VFNELLVLLPDTAK	0	2	-	786.457	0.002954	MS/MS	1.758	0.004571	0.0003244	58071	True	2903691	Q86UK7	ZNF598	810	823	-	5664.83	5672.94	5684.2	4828670
H0409FD-(01)	1693696361	LCLQHLQIFTYER	0	3	Carbamidomethyl(C2)	574.3	NA	MassChroQ reextraction	NA	NA	NA	NA	True	2903691	Q86UK7	ZNF598	149	161	Q86UK7:Carbamidomethyl(C150)	4071.47	4094.22	4133.85	16788709
H0409FD-(01)	1241273871	TEIDLKAHR	1	3	GG(K6)	399.883	NA	MassChroQ reextraction	NA	NA	NA	NA	True	2903691	Q86UK7	ZNF598	258	266	Q86UK7:GG(K263)	1436.01	1446.76	1456.92	1276854
H0409FD-(01)	1237683855	VFNELLVLLPDTAK	0	2	-	786.456	NA	MassChroQ reextraction	NA	NA	NA	NA	True	2903691	Q86UK7	ZNF598	810	823	-	5665.28	5676.1	5683.66	2848708
H0412FD-(01)	1237744767	LCLQHLQIFTYER	0	3	Carbamidomethyl(C2)	574.3	NA	MassChroQ reextraction	NA	NA	NA	NA	True	2903691	Q86UK7	ZNF598	149	161	Q86UK7:Carbamidomethyl(C150)	4068.4	4097.63	4137.74	14644487
H0412FD-(01)	1241283717	TEIDLKAHR	1	3	GG(K6)	399.883	NA	MassChroQ reextraction	NA	NA	NA	NA	True	2903691	Q86UK7	ZNF598	258	266	Q86UK7:GG(K263)	1439.16	1444.06	1452.8	1039316
H0412FD-(01)	1237773598	VFNELLVLLPDTAK	0	2	-	786.456	NA	MassChroQ reextraction	NA	NA	NA	NA	True	2903691	Q86UK7	ZNF598	810	823	-	5665.63	5674.82	5680.27	3422512
H0415FD-(01)	1237469915	LCLQHLQIFTYER	0	3	Carbamidomethyl(C2)	574.299	-0.000174	MS/MS	1.553	4.77e-05	0	39136	True	2903691	Q86UK7	ZNF598	149	161	Q86UK7:Carbamidomethyl(C150)	4069.84	4087.06	4120.82	16141744
H0415FD-(01)	1241278750	TEIDLKAHR	1	3	GG(K6)	399.886	NA	MassChroQ reextraction	NA	NA	NA	NA	True	2903691	Q86UK7	ZNF598	258	266	Q86UK7:GG(K263)	1436.88	1445.11	1454.16	1115994
H0415FD-(01)	1237775396	VFNELLVLLPDTAK	0	2	-	786.456	NA	MassChroQ reextraction	NA	NA	NA	NA	True	2903691	Q86UK7	ZNF598	810	823	-	5664.57	5678.77	5682.36	3538701
H0418FD-(01)	1693693363	LCLQHLQIFTYER	0	3	Carbamidomethyl(C2)	574.3	NA	MassChroQ reextraction	NA	NA	NA	NA	True	2903691	Q86UK7	ZNF598	149	161	Q86UK7:Carbamidomethyl(C150)	4069.08	4083.16	4131.42	19939966
H0418FD-(01)	1237675228	TEIDLKAHR	1	3	GG(K6)	399.551	NA	MassChroQ reextraction	NA	NA	NA	NA	True	2903691	Q86UK7	ZNF598	258	266	Q86UK7:GG(K263)	1436.88	1445.16	1458.5	1579130
H0418FD-(01)	1237493158	VFNELLVLLPDTAK	0	2	-	786.455	-0.001441	MS/MS	1.15	0.05768	0.004578	58892	True	2903691	Q86UK7	ZNF598	810	823	-	5665.87	5678.02	5687.13	3935044
H0421FD-(01)	1237519606	LCLQHLQIFTYER	0	3	Carbamidomethyl(C2)	574.3	0.001657	MS/MS	1.931	1.867e-05	0	40441	True	2903691	Q86UK7	ZNF598	149	161	Q86UK7:Carbamidomethyl(C150)	4066.28	4081.4	4114.92	17828634
H0421FD-(01)	1237510268	TEIDLKAHR	1	3	GG(K6)	399.551	-5.3e-05	MS/MS	1.354	0.0006107	2.525e-05	6371	True	2903691	Q86UK7	ZNF598	258	266	Q86UK7:GG(K263)	1435.67	1445.97	1462.09	1988480
H0421FD-(01)	1237759277	VFNELLVLLPDTAK	0	2	-	786.456	NA	MassChroQ reextraction	NA	NA	NA	NA	True	2903691	Q86UK7	ZNF598	810	823	-	5664.43	5687.2	5690.89	3815052
H0406FD-(01)	1237724834	GVNNGVYQCLSTTQSK	0	4	Carbamidomethyl(C9)	439.714	NA	MassChroQ reextraction	NA	NA	NA	NA	True	2888978	Q8IYB9	ZNF595	128	143	Q8IYB9:Carbamidomethyl(C136)	1651.99	1655.45	1661.3	760608
H0409FD-(01)	1237702471	GVNNGVYQCLSTTQSK	0	4	Carbamidomethyl(C9)	439.714	NA	MassChroQ reextraction	NA	NA	NA	NA	True	2888978	Q8IYB9	ZNF595	128	143		NA	NA	NA	NA
H0412FD-(01)	1237890289	GVNNGVYQCLSTTQSK	0	4	Carbamidomethyl(C9)	439.714	NA	MassChroQ reextraction	NA	NA	NA	NA	True	2888978	Q8IYB9	ZNF595	128	143	Q8IYB9:Carbamidomethyl(C136)	1655.55	1658.85	1694.45	1357434
H0415FD-(01)	1237687466	GVNNGVYQCLSTTQSK	0	4	Carbamidomethyl(C9)	439.714	NA	MassChroQ reextraction	NA	NA	NA	NA	True	2888978	Q8IYB9	ZNF595	128	143	Q8IYB9:Carbamidomethyl(C136)	NA	NA	NA	NA
H0418FD-(01)	1237675726	GVNNGVYQCLSTTQSK	0	4	Carbamidomethyl(C9)	439.714	NA	MassChroQ reextraction	NA	NA	NA	NA	True	2888978	Q8IYB9	ZNF595	128	143	Q8IYB9:Carbamidomethyl(C136)	1632.82	1642.45	1653.67	2370613
H0421FD-(01)	1237789048	GVNNGVYQCLSTTQSK	0	4	Carbamidomethyl(C9)	439.714	NA	MassChroQ reextraction	NA	NA	NA	NA	True	2888978	Q8IYB9	ZNF595	128	143	Q8IYB9:Carbamidomethyl(C136)	1626.11	1633.72	1688.15	6733608
H0406FD-(01)	1693702611	YFIDSTNLKTHFR	1	3	GG(K9)	586.63	NA	MassChroQ reextraction	NA	NA	NA	NA	True	2954302	O00488	ZNF593	69	81	O00488:GG(K77)	2999.87	3004.2	3017.84	2051790
H0409FD-(01)	1237421516	YFIDSTNLKTHFR	1	3	GG(K9)	585.966	0.002713	MS/MS	1.849	0.01121	0.0009016	24721	True	2954302	O00488	ZNF593	69	81	O00488:GG(K77)	3027.26	3040.16	3045.46	3712288
H0412FD-(01)	1693708736	YFIDSTNLKTHFR	1	3	GG(K9)	586.63	NA	MassChroQ reextraction	NA	NA	NA	NA	True	2954302	O00488	ZNF593	69	81	O00488:GG(K77)	2992.17	2995.28	2997.21	665015
H0415FD-(01)	1693693319	YFIDSTNLKTHFR	1	3	GG(K9)	586.63	NA	MassChroQ reextraction	NA	NA	NA	NA	True	2954302	O00488	ZNF593	69	81	O00488:GG(K77)	2978.78	2982.54	2992.79	2904987
H0418FD-(01)	1237708377	YFIDSTNLKTHFR	1	3	GG(K9)	585.965	NA	MassChroQ reextraction	NA	NA	NA	NA	True	2954302	O00488	ZNF593	69	81	O00488:GG(K77)	2983.92	3004.93	3026.5	9759980
H0421FD-(01)	1693701491	YFIDSTNLKTHFR	1	3	GG(K9)	586.63	NA	MassChroQ reextraction	NA	NA	NA	NA	True	2954302	O00488	ZNF593	69	81	O00488:GG(K77)	2984.22	3003.05	3018.25	4678453
H0406FD-(01)	1241270635	NKSCLTEPR	1	2	Carbamidomethyl(C4)	552.777	NA	MassChroQ reextraction	NA	NA	NA	NA	True	3027674	Q9NXT0	ZNF586	99	107	Q9NXT0:Carbamidomethyl(C102)	1299.48	1302.25	1309.23	1356595
H0409FD-(01)	1241249753	NKSCLTEPR	1	2	Carbamidomethyl(C4)	552.777	NA	MassChroQ reextraction	NA	NA	NA	NA	True	3027674	Q9NXT0	ZNF586	99	107	Q9NXT0:Carbamidomethyl(C102)	1298.96	1304.76	1308.92	1036650
H0412FD-(01)	1241314153	NKSCLTEPR	1	2	Carbamidomethyl(C4)	552.777	NA	MassChroQ reextraction	NA	NA	NA	NA	True	3027674	Q9NXT0	ZNF586	99	107	Q9NXT0:Carbamidomethyl(C102)	1298.31	1304.65	1308.73	1565165
H0415FD-(01)	1241259079	NKSCLTEPR	1	2	Carbamidomethyl(C4)	552.777	NA	MassChroQ reextraction	NA	NA	NA	NA	True	3027674	Q9NXT0	ZNF586	99	107	Q9NXT0:Carbamidomethyl(C102)	1297.25	1302.77	1309.21	1339049
H0418FD-(01)	1241286262	NKSCLTEPR	1	2	Carbamidomethyl(C4)	552.777	NA	MassChroQ reextraction	NA	NA	NA	NA	True	3027674	Q9NXT0	ZNF586	99	107	Q9NXT0:Carbamidomethyl(C102)	1297.69	1304.24	1310.76	1724926
H0421FD-(01)	1241276924	NKSCLTEPR	1	2	Carbamidomethyl(C4)	552.777	NA	MassChroQ reextraction	NA	NA	NA	NA	True	3027674	Q9NXT0	ZNF586	99	107	Q9NXT0:Carbamidomethyl(C102)	1299.4	1305.84	1311.25	1860716
H0406FD-(01)	1237848519	LFRFPYYLSR	1	3	-	454.584	NA	MassChroQ reextraction	NA	NA	NA	NA	True	2954843	Q8NAF0	ZNF579	52	61	-	3983.6	3988.89	4012.96	4186612
H0409FD-(01)	1241291092	LFRFPYYLSR	1	3	-	454.584	NA	MassChroQ reextraction	NA	NA	NA	NA	True	2954843	Q8NAF0	ZNF579	52	61	-	3985.74	3998.38	4019.67	1905320
H0412FD-(01)	1237439351	LFRFPYYLSR	1	3	-	454.584	0.000566	MS/MS	2.817	2.609e-05	0	37121	True	2954843	Q8NAF0	ZNF579	52	61	-	3973.91	3994.65	4029.2	26174856
H0415FD-(01)	1237887625	LFRFPYYLSR	1	3	-	454.584	NA	MassChroQ reextraction	NA	NA	NA	NA	True	2954843	Q8NAF0	ZNF579	52	61	-	3980.13	3992.21	4008.11	3943070
H0418FD-(01)	1237763953	LFRFPYYLSR	1	3	-	454.584	NA	MassChroQ reextraction	NA	NA	NA	NA	True	2954843	Q8NAF0	ZNF579	52	61	-	3980.74	3985.45	4005.59	2441225
H0421FD-(01)	1237513680	LFRFPYYLSR	1	3	-	454.584	1.7e-05	MS/MS	2.751	0.001251	4.858e-05	39150	True	2954843	Q8NAF0	ZNF579	52	61	-	3970.46	3982.91	4014.57	29162119
H0406FD-(01)	1237875859	LQGVLFICFTCAR	0	2	Carbamidomethyl(C8.C11)	792.905	NA	MassChroQ reextraction	NA	NA	NA	NA	True	3456180	Q9H609	ZNF576	66	78	Q9H609:Carbamidomethyl(C73.C76)	5077.38	5080.51	5106.25	10048768
H0409FD-(01)	1237726181	LQGVLFICFTCAR	0	2	Carbamidomethyl(C8.C11)	792.905	NA	MassChroQ reextraction	NA	NA	NA	NA	True	3456180	Q9H609	ZNF576	66	78	Q9H609:Carbamidomethyl(C73.C76)	5100.89	5124.12	5129.14	4354088
H0412FD-(01)	1237861108	LQGVLFICFTCAR	0	2	Carbamidomethyl(C8.C11)	792.905	NA	MassChroQ reextraction	NA	NA	NA	NA	True	3456180	Q9H609	ZNF576	66	78	Q9H609:Carbamidomethyl(C73.C76)	5098.91	5105.28	5109.53	2388190
H0415FD-(01)	1237468239	LQGVLFICFTCAR	0	2	Carbamidomethyl(C8.C11)	792.905	-0.000222	MS/MS	1.952	0.0004213	2.495e-05	52017	True	3456180	Q9H609	ZNF576	66	78	Q9H609:Carbamidomethyl(C73.C76)	5102.97	5122.19	5129.53	5170639
H0418FD-(01)	1237831236	LQGVLFICFTCAR	0	2	Carbamidomethyl(C8.C11)	792.905	NA	MassChroQ reextraction	NA	NA	NA	NA	True	3456180	Q9H609	ZNF576	66	78	Q9H609:Carbamidomethyl(C73.C76)	5075.18	5086.59	5108.48	7798280
H0421FD-(01)	1237763064	LQGVLFICFTCAR	0	2	Carbamidomethyl(C8.C11)	792.905	NA	MassChroQ reextraction	NA	NA	NA	NA	True	3456180	Q9H609	ZNF576	66	78	Q9H609:Carbamidomethyl(C73.C76)	5099.78	5102.91	5104.33	2105530
H0406FD-(01)	1241258865	ATPTKAPAPVVLGSPVVLGPPVGQAR	1	3	GG(K5)	865.5	NA	MassChroQ reextraction	NA	NA	NA	NA	True	2860188	Q6ZN55	ZNF574	151	176	Q6ZN55:GG(K155)	4189.58	4195.19	4207.31	3502453
H0409FD-(01)	1241284329	ATPTKAPAPVVLGSPVVLGPPVGQAR	1	3	GG(K5)	865.166	NA	MassChroQ reextraction	NA	NA	NA	NA	True	2860188	Q6ZN55	ZNF574	151	176	Q6ZN55:GG(K155)	4186.48	4190.59	4199.23	2471371
H0412FD-(01)	1237452454	ATPTKAPAPVVLGSPVVLGPPVGQAR	1	3	GG(K5)	865.167	0.004908	MS/MS	1.475	0.02115	0.001967	39940	True	2860188	Q6ZN55	ZNF574	151	176	Q6ZN55:GG(K155)	4190	4192.21	4206.99	3559812
H0415FD-(01)	1241254794	ATPTKAPAPVVLGSPVVLGPPVGQAR	1	3	GG(K5)	865.166	NA	MassChroQ reextraction	NA	NA	NA	NA	True	2860188	Q6ZN55	ZNF574	151	176	Q6ZN55:GG(K155)	4187.52	4196.3	4203.05	1615069
H0418FD-(01)	1241249838	ATPTKAPAPVVLGSPVVLGPPVGQAR	1	3	GG(K5)	865.5	NA	MassChroQ reextraction	NA	NA	NA	NA	True	2860188	Q6ZN55	ZNF574	151	176	Q6ZN55:GG(K155)	4184.77	4194.09	4206.28	5426829
H0421FD-(01)	1237749499	ATPTKAPAPVVLGSPVVLGPPVGQAR	1	3	GG(K5)	865.166	NA	MassChroQ reextraction	NA	NA	NA	NA	True	2860188	Q6ZN55	ZNF574	151	176	Q6ZN55:GG(K155)	4187.73	4198.48	4209.54	8115317
H0406FD-(01)	1241307679	ECGKTFICGSDLTR	1	3	Carbamidomethyl(C2.C8) + GG(K4)	587.272	NA	MassChroQ reextraction	NA	NA	NA	NA	True	2860639	Q969W8	ZNF566	231	244	Q969W8:Carbamidomethyl(C232.C238) + GG(K234)	2586.66	2591.07	2595.75	789809
H0409FD-(01)	1237787757	ECGKTFICGSDLTR	1	3	Carbamidomethyl(C2.C8) + GG(K4)	586.603	NA	MassChroQ reextraction	NA	NA	NA	NA	True	2860639	Q969W8	ZNF566	231	244	Q969W8:Carbamidomethyl(C232.C238) + GG(K234)	2589.25	2603.66	2610.55	1796230
H0412FD-(01)	1241310029	ECGKTFICGSDLTR	1	3	Carbamidomethyl(C2.C8) + GG(K4)	586.603	NA	MassChroQ reextraction	NA	NA	NA	NA	True	2860639	Q969W8	ZNF566	231	244	Q969W8:Carbamidomethyl(C232.C238) + GG(K234)	2591.06	2598.51	2603.82	1070212
H0418FD-(01)	1241314052	ECGKTFICGSDLTR	1	3	Carbamidomethyl(C2.C8) + GG(K4)	587.272	NA	MassChroQ reextraction	NA	NA	NA	NA	True	2860639	Q969W8	ZNF566	231	244	Q969W8:Carbamidomethyl(C232.C238) + GG(K234)	2588.69	2600.98	2604.08	1314596
H0406FD-(01)	1237797283	RIHTGEKPYDCSQCGK	1	3	Carbamidomethyl(C11.C14)	645.965	NA	MassChroQ reextraction	NA	NA	NA	NA	True	3027625	Q96NG5	ZNF558	172	187	Q96NG5:Carbamidomethyl(C182.C185)	1479.24	1487.4	1508.94	5927751
H0409FD-(01)	1237423558	RIHTGEKPYDCSQCGK	1	3	Carbamidomethyl(C11.C14)	645.965	0.000904	MS/MS	1.143	0.09942	0.006529	5516	True	3027625	Q96NG5	ZNF558	172	187	Q96NG5:Carbamidomethyl(C182.C185)	1476.66	1486.41	1500.54	4484290
H0412FD-(01)	1237767169	RIHTGEKPYDCSQCGK	1	3	Carbamidomethyl(C11.C14)	645.965	NA	MassChroQ reextraction	NA	NA	NA	NA	True	3027625	Q96NG5	ZNF558	172	187	Q96NG5:Carbamidomethyl(C182.C185)	1468.83	1486.07	1505.91	9506658
H0415FD-(01)	1237848745	RIHTGEKPYDCSQCGK	1	3	Carbamidomethyl(C11.C14)	645.965	NA	MassChroQ reextraction	NA	NA	NA	NA	True	3027625	Q96NG5	ZNF558	172	187	Q96NG5:Carbamidomethyl(C182.C185)	1471.91	1484.1	1501.57	5825866
H0418FD-(01)	1237868462	RIHTGEKPYDCSQCGK	1	3	Carbamidomethyl(C11.C14)	645.965	NA	MassChroQ reextraction	NA	NA	NA	NA	True	3027625	Q96NG5	ZNF558	172	187	Q96NG5:Carbamidomethyl(C182.C185)	1479.98	1487.91	1509.07	7299877
H0421FD-(01)	1237740581	RIHTGEKPYDCSQCGK	1	3	Carbamidomethyl(C11.C14)	645.965	NA	MassChroQ reextraction	NA	NA	NA	NA	True	3027625	Q96NG5	ZNF558	172	187	Q96NG5:Carbamidomethyl(C182.C185)	1481.21	1491.19	1512.91	12767974
H0406FD-(01)	1693707183	IHTGEKPYECGK	0	3	GG(K6)	492.57	NA	MassChroQ reextraction	NA	NA	NA	NA	False	3029242;3029408	Q6P9A3;Q8NC26	ZNF549;ZNF114	606;325	617;336	Q6P9A3:GG(K611)	1203.04	1209.6	1216.33	1200495
H0409FD-(01)	1693706923	IHTGEKPYECGK	0	3	GG(K6)	492.57	NA	MassChroQ reextraction	NA	NA	NA	NA	False	3029242;3029408	Q6P9A3;Q8NC26	ZNF549;ZNF114	606;325	617;336	Q6P9A3:GG(K611)	1202.62	1205.55	1214.79	1105177
H0412FD-(01)	1693708956	IHTGEKPYECGK	0	3	GG(K6)	492.57	NA	MassChroQ reextraction	NA	NA	NA	NA	False	3029242;3029408	Q6P9A3;Q8NC26	ZNF549;ZNF114	606;325	617;336	Q8NC26:GG(K330)	1202.57	1208.29	1229.71	1037778
H0415FD-(01)	1693694710	IHTGEKPYECGK	0	3	GG(K6)	492.57	NA	MassChroQ reextraction	NA	NA	NA	NA	False	3029242;3029408	Q6P9A3;Q8NC26	ZNF549;ZNF114	606;325	617;336	Q6P9A3:GG(K611)	1202.79	1207.83	1215.2	1080762
H0418FD-(01)	1693697993	IHTGEKPYECGK	0	3	GG(K6)	492.57	NA	MassChroQ reextraction	NA	NA	NA	NA	False	3029242;3029408	Q6P9A3;Q8NC26	ZNF549;ZNF114	606;325	617;336	Q6P9A3:GG(K611)	1201.87	1206.96	1219.99	1490502
H0421FD-(01)	1693693748	IHTGEKPYECGK	0	3	GG(K6)	492.57	NA	MassChroQ reextraction	NA	NA	NA	NA	False	3029242;3029408	Q6P9A3;Q8NC26	ZNF549;ZNF114	606;325	617;336	Q6P9A3:GG(K611)	1204.68	1208.89	1219.15	1917371
H0406FD-(01)	1237803638	LQDHVEPIIR	0	3	-	407.231	NA	MassChroQ reextraction	NA	NA	NA	NA	True	3028941	Q9H0D2	ZNF541	1313	1322	-	2494.49	2516.17	2527.06	2849162
H0409FD-(01)	1237828670	LQDHVEPIIR	0	3	-	407.231	NA	MassChroQ reextraction	NA	NA	NA	NA	True	3028941	Q9H0D2	ZNF541	1313	1322	-	2496.95	2515.11	2532.98	3833545
H0412FD-(01)	1237811456	LQDHVEPIIR	0	3	-	407.231	NA	MassChroQ reextraction	NA	NA	NA	NA	True	3028941	Q9H0D2	ZNF541	1313	1322	-	2510.82	2518.05	2533.77	3298261
H0415FD-(01)	1237868996	LQDHVEPIIR	0	3	-	407.231	NA	MassChroQ reextraction	NA	NA	NA	NA	True	3028941	Q9H0D2	ZNF541	1313	1322	-	2501.91	2517.03	2530.97	2868007
H0418FD-(01)	1237858784	LQDHVEPIIR	0	3	-	407.231	NA	MassChroQ reextraction	NA	NA	NA	NA	True	3028941	Q9H0D2	ZNF541	1313	1322	-	2488.78	2519.51	2532.18	4142542
H0421FD-(01)	1237687703	LQDHVEPIIR	0	3	-	407.231	NA	MassChroQ reextraction	NA	NA	NA	NA	True	3028941	Q9H0D2	ZNF541	1313	1322	-	2499.74	2519.23	2532.6	5100775
H0406FD-(01)	1241306088	LPITGLYNKSPYYCGTCGR	1	3	Carbamidomethyl(C14.C17) + GG(K9)	778.705	NA	MassChroQ reextraction	NA	NA	NA	NA	True	2861986	Q8TF50	ZNF526	562	580	Q8TF50:Carbamidomethyl(C575.C578) + GG(K570)	3436.38	3451.15	3466.92	14935671
H0409FD-(01)	1237770775	LPITGLYNKSPYYCGTCGR	1	3	Carbamidomethyl(C14.C17) + GG(K9)	778.705	NA	MassChroQ reextraction	NA	NA	NA	NA	True	2861986	Q8TF50	ZNF526	562	580	Q8TF50:Carbamidomethyl(C575.C578) + GG(K570)	3433.16	3454.27	3473.59	14907704
H0412FD-(01)	1237681177	LPITGLYNKSPYYCGTCGR	1	3	Carbamidomethyl(C14.C17) + GG(K9)	778.705	NA	MassChroQ reextraction	NA	NA	NA	NA	True	2861986	Q8TF50	ZNF526	562	580	Q8TF50:Carbamidomethyl(C575.C578) + GG(K570)	3431.83	3448.69	3467.05	12353916
H0415FD-(01)	1237476093	LPITGLYNKSPYYCGTCGR	1	3	Carbamidomethyl(C14.C17) + GG(K9)	778.706	0.002881	MS/MS	1.65	0.002885	0.000159	30777	True	2861986	Q8TF50	ZNF526	562	580	Q8TF50:Carbamidomethyl(C575.C578) + GG(K570)	3434.26	3451.68	3475.39	17437133
H0418FD-(01)	1237501435	LPITGLYNKSPYYCGTCGR	1	3	Carbamidomethyl(C14.C17) + GG(K9)	778.707	0.007092	MS/MS	1.467	0.02134	0.001932	31350	True	2861986	Q8TF50	ZNF526	562	580	Q8TF50:Carbamidomethyl(C575.C578) + GG(K570)	3434.63	3451.8	3469.33	13929587
H0421FD-(01)	1237526044	LPITGLYNKSPYYCGTCGR	1	3	Carbamidomethyl(C14.C17) + GG(K9)	778.706	0.003064	MS/MS	1.888	0.002131	9.264e-05	32180	True	2861986	Q8TF50	ZNF526	562	580	Q8TF50:Carbamidomethyl(C575.C578) + GG(K570)	3436.79	3455.09	3462.92	15159819
H0406FD-(01)	1237885471	TELLKPK	0	2	GG(K5)	471.785	NA	MassChroQ reextraction	NA	NA	NA	NA	True	2860096	Q6AHZ1	ZNF518A	1115	1121	Q6AHZ1:GG(K1119)	NA	NA	NA	NA
H0409FD-(01)	1237743725	TELLKPK	0	2	GG(K5)	471.785	NA	MassChroQ reextraction	NA	NA	NA	NA	True	2860096	Q6AHZ1	ZNF518A	1115	1121	Q6AHZ1:GG(K1119)	NA	NA	NA	NA
H0412FD-(01)	1237840562	TELLKPK	0	2	GG(K5)	471.785	NA	MassChroQ reextraction	NA	NA	NA	NA	True	2860096	Q6AHZ1	ZNF518A	1115	1121	Q6AHZ1:GG(K1119)	NA	NA	NA	NA
H0415FD-(01)	1237810649	TELLKPK	0	2	GG(K5)	471.785	NA	MassChroQ reextraction	NA	NA	NA	NA	True	2860096	Q6AHZ1	ZNF518A	1115	1121	Q6AHZ1:GG(K1119)	NA	NA	NA	NA
H0418FD-(01)	1237769549	TELLKPK	0	2	GG(K5)	471.785	NA	MassChroQ reextraction	NA	NA	NA	NA	True	2860096	Q6AHZ1	ZNF518A	1115	1121	Q6AHZ1:GG(K1119)	NA	NA	NA	NA
H0421FD-(01)	1237686170	TELLKPK	0	2	GG(K5)	471.785	NA	MassChroQ reextraction	NA	NA	NA	NA	True	2860096	Q6AHZ1	ZNF518A	1115	1121	Q6AHZ1:GG(K1119)	NA	NA	NA	NA
H0406FD-(01)	1237401196	ESCSSSFTSIMGYLYHVR	0	3	Carbamidomethyl(C3)	708.656	6.3e-05	MS/MS	2.298	3.391e-05	0	49637	True	3024341	Q96ME7	ZNF512	256	273	Q96ME7:Carbamidomethyl(C258)	4934.28	4947.32	4981.7	17641109
H0409FD-(01)	1237425452	ESCSSSFTSIMGYLYHVR	0	3	Carbamidomethyl(C3)	708.655	-0.002501	MS/MS	1.015	0.004585	0.0004988	48534	True	3024341	Q96ME7	ZNF512	256	273	Q96ME7:Carbamidomethyl(C258)	4931.19	4952.99	4985.77	13903099
H0412FD-(01)	1237449300	ESCSSSFTSIMGYLYHVR	0	3	Carbamidomethyl(C3)	708.656	6.3e-05	MS/MS	2.342	1.101e-06	0	49078	True	3024341	Q96ME7	ZNF512	256	273	Q96ME7:Carbamidomethyl(C258)	4932.86	4946.15	4991.06	27619784
H0415FD-(01)	1237474400	ESCSSSFTSIMGYLYHVR	0	3	Carbamidomethyl(C3)	708.656	0.000246	MS/MS	1.263	0.001923	0.0001175	49896	True	3024341	Q96ME7	ZNF512	256	273	Q96ME7:Carbamidomethyl(C258)	4936.6	4945.94	4977.82	20267519
H0418FD-(01)	1237499670	ESCSSSFTSIMGYLYHVR	0	3	Carbamidomethyl(C3)	708.658	0.008303	MS/MS	1.309	0.003523	0.0001565	50259	True	3024341	Q96ME7	ZNF512	256	273	Q96ME7:Carbamidomethyl(C258)	4936.98	4950.2	4974.86	14494561
H0421FD-(01)	1237524223	ESCSSSFTSIMGYLYHVR	0	3	Carbamidomethyl(C3)	708.655	-0.000669	MS/MS	1.866	0.00384	0.0003742	51240	True	3024341	Q96ME7	ZNF512	256	273	Q96ME7:Carbamidomethyl(C258)	4933.64	4952.71	4989.45	30124044
H0412FD-(01)	1241290980	SFCMLLHLCQHKRIHIR	2	4	Carbamidomethyl(C9) + GG(K12) + Oxidation(M4)	581.303	NA	MassChroQ reextraction	NA	NA	NA	NA	True	2903663	Q6ZR52	ZNF493	62	78	Q6ZR52:Carbamidomethyl(C70) + GG(K73) + Oxidation(M65)	4524.67	4528.06	4532.9	1335669
H0421FD-(01)	1241287049	SFCMLLHLCQHKRIHIR	2	4	Carbamidomethyl(C9) + GG(K12) + Oxidation(M4)	581.303	NA	MassChroQ reextraction	NA	NA	NA	NA	True	2903663	Q6ZR52	ZNF493	62	78	Q6ZR52:Carbamidomethyl(C70) + GG(K73) + Oxidation(M65)	4507.1	4525.12	4530.98	1958154
H0406FD-(01)	1237760849	RKALSHSHCFRTHERPHTR	3	3	Carbamidomethyl(C9)	805.081	NA	MassChroQ reextraction	NA	NA	NA	NA	True	2904193	Q8N8L2	ZNF491	81	99	Q8N8L2:Carbamidomethyl(C89)	NA	NA	NA	NA
H0409FD-(01)	1237842381	RKALSHSHCFRTHERPHTR	3	3	Carbamidomethyl(C9)	805.081	NA	MassChroQ reextraction	NA	NA	NA	NA	True	2904193	Q8N8L2	ZNF491	81	99	Q8N8L2:Carbamidomethyl(C89)	NA	NA	NA	NA
H0412FD-(01)	1237720026	RKALSHSHCFRTHERPHTR	3	3	Carbamidomethyl(C9)	805.081	NA	MassChroQ reextraction	NA	NA	NA	NA	True	2904193	Q8N8L2	ZNF491	81	99		NA	NA	NA	NA
H0415FD-(01)	1237763247	RKALSHSHCFRTHERPHTR	3	3	Carbamidomethyl(C9)	805.081	NA	MassChroQ reextraction	NA	NA	NA	NA	True	2904193	Q8N8L2	ZNF491	81	99		NA	NA	NA	NA
H0418FD-(01)	1237739198	RKALSHSHCFRTHERPHTR	3	3	Carbamidomethyl(C9)	805.081	NA	MassChroQ reextraction	NA	NA	NA	NA	True	2904193	Q8N8L2	ZNF491	81	99		NA	NA	NA	NA
H0421FD-(01)	1237868780	RKALSHSHCFRTHERPHTR	3	3	Carbamidomethyl(C9)	805.081	NA	MassChroQ reextraction	NA	NA	NA	NA	True	2904193	Q8N8L2	ZNF491	81	99		NA	NA	NA	NA
H0406FD-(01)	1237385695	AFAFLFSFR	0	2	-	553.295	0.000251	MS/MS	1.859	0.007528	0.0006416	56396	True	2861493	Q9ULM2	ZNF490	230	238	-	5522.04	5532.16	5556.29	12290850
H0406FD-(01)	1237387184	VFIYFSHLR	0	3	-	394.554	8.1e-05	MS/MS	2.028	3.244e-05	0	31148	True	2861493	Q9ULM2	ZNF490	454	462	-	3466.92	3480.43	3501.91	12837782
H0406FD-(01)	1237846759	VFIYFSHLR	0	2	-	591.327	NA	MassChroQ reextraction	NA	NA	NA	NA	True	2861493	Q9ULM2	ZNF490	454	462	-	3461.62	3489.69	3493.42	5569696
H0409FD-(01)	1237410599	AFAFLFSFR	0	2	-	553.295	-0.000116	MS/MS	1.774	0.0007482	8.214e-05	55412	True	2861493	Q9ULM2	ZNF490	230	238	-	5521.78	5532.42	5552.95	14447589
H0409FD-(01)	1237411986	VFIYFSHLR	0	3	-	394.554	8.1e-05	MS/MS	1.65	0.0003778	0	30200	True	2861493	Q9ULM2	ZNF490	454	462	-	3459.29	3478.84	3509.28	10345713
H0409FD-(01)	1237842469	VFIYFSHLR	0	2	-	591.327	NA	MassChroQ reextraction	NA	NA	NA	NA	True	2861493	Q9ULM2	ZNF490	454	462	-	3471.66	3475.3	3497.13	1629154
H0412FD-(01)	1237434440	AFAFLFSFR	0	2	-	553.296	0.000861	MS/MS	2.046	0.005403	0.0005238	56032	True	2861493	Q9ULM2	ZNF490	230	238	-	5520.06	5535.07	5552.57	19868822
H0412FD-(01)	1237435822	VFIYFSHLR	0	2	-	591.328	0.001285	MS/MS	1.722	0.01319	0.001303	30703	True	2861493	Q9ULM2	ZNF490	454	462	-	3462.67	3476.87	3491.28	5083748
H0412FD-(01)	1237435823	VFIYFSHLR	0	3	-	394.554	0.001546	MS/MS	1.645	7.123e-05	0	30651	True	2861493	Q9ULM2	ZNF490	454	462	-	3462.67	3476.87	3508.35	16666966
H0415FD-(01)	1237458757	AFAFLFSFR	0	2	-	553.295	0.000739	MS/MS	1.796	0.003424	0.0002205	56812	True	2861493	Q9ULM2	ZNF490	230	238	-	5522.71	5536.42	5557.5	13624340
H0415FD-(01)	1237460288	VFIYFSHLR	0	3	-	394.553	-0.001475	MS/MS	1.571	6.608e-05	0	31178	True	2861493	Q9ULM2	ZNF490	454	462	-	3460.63	3481.53	3502.76	14937684
H0415FD-(01)	1237794518	VFIYFSHLR	0	2	-	591.327	NA	MassChroQ reextraction	NA	NA	NA	NA	True	2861493	Q9ULM2	ZNF490	454	462	-	3453.21	3488.64	3504.62	6682187
H0418FD-(01)	1237764381	AFAFLFSFR	0	2	-	553.295	NA	MassChroQ reextraction	NA	NA	NA	NA	True	2861493	Q9ULM2	ZNF490	230	238	-	5515.16	5533.66	5557.4	20239607
H0418FD-(01)	1237485136	VFIYFSHLR	0	3	-	394.554	0.000264	MS/MS	1.642	3.056e-05	0	31696	True	2861493	Q9ULM2	ZNF490	454	462	-	3460.07	3478.78	3502.84	13398005
H0418FD-(01)	1237837355	VFIYFSHLR	0	2	-	591.327	NA	MassChroQ reextraction	NA	NA	NA	NA	True	2861493	Q9ULM2	ZNF490	454	462	-	3451.8	3481.66	3494.06	7371245
H0421FD-(01)	1237508547	AFAFLFSFR	0	2	-	553.295	0.000495	MS/MS	1.211	0.003152	0.0002908	58182	True	2861493	Q9ULM2	ZNF490	230	238	-	5519.23	5535.5	5551.25	20234571
H0421FD-(01)	1237509990	VFIYFSHLR	0	3	-	394.554	-0.000285	MS/MS	2.276	3.043e-05	0	32565	True	2861493	Q9ULM2	ZNF490	454	462	-	3456.66	3481.19	3508.59	17582060
H0421FD-(01)	1237891325	VFIYFSHLR	0	2	-	591.327	NA	MassChroQ reextraction	NA	NA	NA	NA	True	2861493	Q9ULM2	ZNF490	454	462	-	3460.16	3490.97	3494.08	9089590
H0406FD-(01)	1241295140	ELSECKECTEIVNTPCLFKQQTIQNGDKCNECK	3	4	Carbamidomethyl(C29.C32) + GG(K19)	1001.7	NA	MassChroQ reextraction	NA	NA	NA	NA	True	2860479	Q8TAF7	ZNF461	217	249	Q8TAF7:Carbamidomethyl(C245.C248) + GG(K235)	3729.63	3741.42	3763.09	8196595
H0409FD-(01)	1237431476	ELSECKECTEIVNTPCLFKQQTIQNGDKCNECK	3	4	Carbamidomethyl(C29.C32) + GG(K19)	1001.71	0.007099	MS/MS	2.147	0.07319	0.005203	33618	True	2860479	Q8TAF7	ZNF461	217	249	Q8TAF7:Carbamidomethyl(C245.C248) + GG(K235)	3738.72	3753.72	3768.19	11389876
H0412FD-(01)	1237814578	ELSECKECTEIVNTPCLFKQQTIQNGDKCNECK	3	4	Carbamidomethyl(C29.C32) + GG(K19)	1001.7	NA	MassChroQ reextraction	NA	NA	NA	NA	True	2860479	Q8TAF7	ZNF461	217	249	Q8TAF7:Carbamidomethyl(C245.C248) + GG(K235)	3738.93	3751.83	3775.02	17585002
H0415FD-(01)	1237768687	ELSECKECTEIVNTPCLFKQQTIQNGDKCNECK	3	4	Carbamidomethyl(C29.C32) + GG(K19)	1001.7	NA	MassChroQ reextraction	NA	NA	NA	NA	True	2860479	Q8TAF7	ZNF461	217	249	Q8TAF7:Carbamidomethyl(C245.C248) + GG(K235)	3742.66	3751.78	3758.63	10315382
H0418FD-(01)	1237763673	ELSECKECTEIVNTPCLFKQQTIQNGDKCNECK	3	4	Carbamidomethyl(C29.C32) + GG(K19)	1001.7	NA	MassChroQ reextraction	NA	NA	NA	NA	True	2860479	Q8TAF7	ZNF461	217	249	Q8TAF7:Carbamidomethyl(C245.C248) + GG(K235)	3743.17	3768.12	3794.72	11597447
H0421FD-(01)	1237749428	ELSECKECTEIVNTPCLFKQQTIQNGDKCNECK	3	4	Carbamidomethyl(C29.C32) + GG(K19)	1001.7	NA	MassChroQ reextraction	NA	NA	NA	NA	True	2860479	Q8TAF7	ZNF461	217	249	Q8TAF7:Carbamidomethyl(C245.C248) + GG(K235)	3734.09	3751.58	3769.78	15017574
H0406FD-(01)	1237395505	AFTHYSTYVLHER	0	4	-	406.703	0.000353	MS/MS	1.324	0.003223	0.000202	16510	True	2903551	Q14592	ZNF460	372	384	-	2320.99	2327.97	2358.04	3352536
H0406FD-(01)	1237398665	SHNEKKPFACSECGK	1	3	Carbamidomethyl(C10.C13) + GG(K6)	631.617	-0.002429	MS/MS	1.263	0.1418	0.008129	1249	True	2903551	Q14592	ZNF460	301	315	Q14592:Carbamidomethyl(C310.C313) + GG(K306)	1079.97	1084.95	1098.56	2586116
H0406FD-(01)	1241280632	SNFVLHNKSHNEK	1	3	GG(K8)	556.613	NA	MassChroQ reextraction	NA	NA	NA	NA	True	2903551	Q14592	ZNF460	293	305	Q14592:GG(K300)	1137.45	1141.26	1152.98	1049321
H0409FD-(01)	1237821017	AFTHYSTYVLHER	0	4	-	406.703	NA	MassChroQ reextraction	NA	NA	NA	NA	True	2903551	Q14592	ZNF460	372	384	-	2319.56	2328.15	2364.86	2738127
H0409FD-(01)	1241283763	SHNEKKPFACSECGK	1	3	Carbamidomethyl(C10.C13) + GG(K6)	631.618	NA	MassChroQ reextraction	NA	NA	NA	NA	True	2903551	Q14592	ZNF460	301	315	Q14592:Carbamidomethyl(C310.C313) + GG(K306)	1077.48	1083.26	1100.68	1793394
H0409FD-(01)	1241267302	SNFVLHNKSHNEK	1	3	GG(K8)	556.948	NA	MassChroQ reextraction	NA	NA	NA	NA	True	2903551	Q14592	ZNF460	293	305	Q14592:GG(K300)	1138.01	1148.36	1157.06	625549
H0412FD-(01)	1237887008	AFTHYSTYVLHER	0	4	-	406.703	NA	MassChroQ reextraction	NA	NA	NA	NA	True	2903551	Q14592	ZNF460	372	384	-	2320.43	2328.23	2357.09	3029801
H0412FD-(01)	1237819901	SHNEKKPFACSECGK	1	3	Carbamidomethyl(C10.C13) + GG(K6)	631.618	NA	MassChroQ reextraction	NA	NA	NA	NA	True	2903551	Q14592	ZNF460	301	315	Q14592:Carbamidomethyl(C310.C313) + GG(K306)	NA	NA	NA	NA
H0412FD-(01)	1241315022	SNFVLHNKSHNEK	1	3	GG(K8)	556.613	NA	MassChroQ reextraction	NA	NA	NA	NA	True	2903551	Q14592	ZNF460	293	305	Q14592:GG(K300)	1141.46	1146.55	1154.5	1020317
H0415FD-(01)	1237673344	AFTHYSTYVLHER	0	4	-	406.703	NA	MassChroQ reextraction	NA	NA	NA	NA	True	2903551	Q14592	ZNF460	372	384	-	2322.57	2331.92	2344.04	2466990
H0415FD-(01)	1237804789	SHNEKKPFACSECGK	1	3	Carbamidomethyl(C10.C13) + GG(K6)	631.618	NA	MassChroQ reextraction	NA	NA	NA	NA	True	2903551	Q14592	ZNF460	301	315	Q14592:Carbamidomethyl(C310.C313) + GG(K306)	1075.48	1082.56	1098.78	2059587
H0415FD-(01)	1241270990	SNFVLHNKSHNEK	1	3	GG(K8)	556.613	NA	MassChroQ reextraction	NA	NA	NA	NA	True	2903551	Q14592	ZNF460	293	305	Q14592:GG(K300)	1142.47	1146.55	1155.11	909508
H0418FD-(01)	1237848468	AFTHYSTYVLHER	0	4	-	406.703	NA	MassChroQ reextraction	NA	NA	NA	NA	True	2903551	Q14592	ZNF460	372	384	-	2319.37	2331.71	2339.48	2365195
H0418FD-(01)	1237873182	SHNEKKPFACSECGK	1	3	Carbamidomethyl(C10.C13) + GG(K6)	631.618	NA	MassChroQ reextraction	NA	NA	NA	NA	True	2903551	Q14592	ZNF460	301	315	Q14592:Carbamidomethyl(C310.C313) + GG(K306)	1075.03	1083.39	1099.42	2894453
H0418FD-(01)	1241289256	SNFVLHNKSHNEK	1	3	GG(K8)	556.613	NA	MassChroQ reextraction	NA	NA	NA	NA	True	2903551	Q14592	ZNF460	293	305	Q14592:GG(K300)	1142.48	1147.39	1157.37	1106551
H0421FD-(01)	1237819029	AFTHYSTYVLHER	0	4	-	406.703	NA	MassChroQ reextraction	NA	NA	NA	NA	True	2903551	Q14592	ZNF460	372	384	-	2321.55	2331.47	2340.5	3465907
H0421FD-(01)	1237521658	SHNEKKPFACSECGK	1	3	Carbamidomethyl(C10.C13) + GG(K6)	631.616	-0.003711	MS/MS	1.759	0.01287	0.0009136	1960	True	2903551	Q14592	ZNF460	301	315	Q14592:Carbamidomethyl(C310.C313) + GG(K306)	1080.18	1086.67	1099.75	4480376
H0421FD-(01)	1241298627	SNFVLHNKSHNEK	1	3	GG(K8)	556.613	NA	MassChroQ reextraction	NA	NA	NA	NA	True	2903551	Q14592	ZNF460	293	305	Q14592:GG(K300)	1134.73	1140.18	1153.42	1741273
H0406FD-(01)	1237390059	CLQIMLDKGK	1	3	Carbamidomethyl(C1) + GG(K8)	440.565	0.000916	MS/MS	1.404	0.07196	0.00473	19815	True	2861620	Q9Y4E5	ZNF451	741	750	Q9Y4E5:Carbamidomethyl(C741) + GG(K748)	2579.52	2588.05	2606.8	4427207
H0406FD-(01)	1237884117	CLQIMLDKGK	1	2	Carbamidomethyl(C1) + GG(K8)	660.344	NA	MassChroQ reextraction	NA	NA	NA	NA	True	2861620	Q9Y4E5	ZNF451	741	750	Q9Y4E5:Carbamidomethyl(C741) + GG(K748)	2579.52	2586.66	2601.17	24904273
H0406FD-(01)	1237389150	DHIDYQKDK	1	2	GG(K7)	638.302	-0.000165	MS/MS	2.235	0.0002979	5.509e-05	1624	True	2861620	Q9Y4E5	ZNF451	69	77	Q9Y4E5:GG(K75)	1118.4	1129.06	1139.3	1879479
H0406FD-(01)	1241262964	DHIDYQKDK	1	3	GG(K7)	425.871	NA	MassChroQ reextraction	NA	NA	NA	NA	True	2861620	Q9Y4E5	ZNF451	69	77	Q9Y4E5:GG(K75)	1120.42	1129.06	1139.3	1474301
H0406FD-(01)	1241265622	DHIDYQKDKVALTLAR	2	4	GG(K7)	500.77	NA	MassChroQ reextraction	NA	NA	NA	NA	True	2861620	Q9Y4E5	ZNF451	69	84	Q9Y4E5:GG(K75)	2594.72	2601.17	2625.2	4432626
H0406FD-(01)	1693696054	DHIDYQKDKVALTLAR	2	3	GG(K9)	667.357	NA	MassChroQ reextraction	NA	NA	NA	NA	True	2861620	Q9Y4E5	ZNF451	69	84	Q9Y4E5:GG(K77)	2602.86	2606.8	2612.86	943001
H0406FD-(01)	1237393088	DKSHEGVACVQK	1	2	Carbamidomethyl(C9) + GG(K2)	736.35	-0.002638	MS/MS	1.924	4.19e-05	0	1905	True	2861620	Q9Y4E5	ZNF451	453	464	Q9Y4E5:Carbamidomethyl(C461) + GG(K454)	1149.87	1157.49	1165.34	2909406
H0406FD-(01)	1237889714	DKSHEGVACVQK	1	3	Carbamidomethyl(C9) + GG(K2)	491.237	NA	MassChroQ reextraction	NA	NA	NA	NA	True	2861620	Q9Y4E5	ZNF451	453	464	Q9Y4E5:Carbamidomethyl(C461) + GG(K454)	1149.87	1159	1171.82	5393138
H0406FD-(01)	1237673226	DKSHEGVACVQKEK	2	3	Carbamidomethyl(C9) + GG(K12)	576.949	NA	MassChroQ reextraction	NA	NA	NA	NA	True	2861620	Q9Y4E5	ZNF451	453	466	Q9Y4E5:Carbamidomethyl(C461) + GG(K464)	1086.62	1093.39	1114.38	4393057
H0406FD-(01)	1237385638	DKVALTLAR	1	2	GG(K2)	550.824	-0.000827	MS/MS	1.575	0.04972	0.003509	17342	True	2861620	Q9Y4E5	ZNF451	76	84	Q9Y4E5:GG(K77)	2389.75	2400.45	2410.43	8564470
H0406FD-(01)	1237696582	EFDNGHLLLGHLKR	1	4	GG(K13)	441.489	NA	MassChroQ reextraction	NA	NA	NA	NA	True	2861620	Q9Y4E5	ZNF451	179	192	Q9Y4E5:GG(K191)	2597.63	2621.61	2636.34	15211923
H0406FD-(01)	1237402885	EKIDFQHAHGLQELEFIR	1	4	GG(K2)	581.799	-0.002279	MS/MS	2.336	0.1179	0.007106	33534	True	2861620	Q9Y4E5	ZNF451	105	122	Q9Y4E5:GG(K106)	3668.4	3675.96	3739.47	59740978
H0406FD-(01)	1237402886	EKIDFQHAHGLQELEFIR	1	3	GG(K2)	775.399	0.003655	MS/MS	2.473	0.001453	0.0001205	33738	True	2861620	Q9Y4E5	ZNF451	105	122	Q9Y4E5:GG(K106)	3668.4	3675.96	3691.67	26364262
H0406FD-(01)	1241288304	EKSDEEEQQYVIK	1	3	GG(K2)	580.276	NA	MassChroQ reextraction	NA	NA	NA	NA	True	2861620	Q9Y4E5	ZNF451	778	790	Q9Y4E5:GG(K779)	1888.33	1897.8	1905.07	1670247
H0406FD-(01)	1237793032	EKSDEEEQQYVIKCGTCTK	2	3	Carbamidomethyl(C14.C17) + GG(K13)	816.034	NA	MassChroQ reextraction	NA	NA	NA	NA	True	2861620	Q9Y4E5	ZNF451	778	796	Q9Y4E5:Carbamidomethyl(C791.C794) + GG(K790)	1886.69	1903.42	1915.32	4450808
H0406FD-(01)	1241280492	EKSDEEEQQYVIKCGTCTK	2	4	Carbamidomethyl(C14.C17) + GG(K13)	612.277	NA	MassChroQ reextraction	NA	NA	NA	NA	True	2861620	Q9Y4E5	ZNF451	778	796	Q9Y4E5:Carbamidomethyl(C791.C794) + GG(K790)	1888.33	1903.42	1917.16	2764980
H0406FD-(01)	1237403692	EKSDEEEQQYVIKCGTCTK	2	3	GG(K13.K19)	816.033	-0.000655	MS/MS	1.231	0.004202	0.0002835	11021	True	2861620	Q9Y4E5	ZNF451	778	796	Q9Y4E5:GG(K790.K796)	1886.69	1903.42	1915.32	4450808
H0406FD-(01)	1241284807	EKSDEEEQQYVIKCGTCTK	2	4	GG(K13.K19)	612.277	NA	MassChroQ reextraction	NA	NA	NA	NA	True	2861620	Q9Y4E5	ZNF451	778	796	Q9Y4E5:GG(K790.K796)	1888.33	1903.42	1917.16	2764980
H0406FD-(01)	1237389273	ESYICKVNR	1	2	Carbamidomethyl(C5) + GG(K6)	641.814	0.000296	MS/MS	1.618	0.01366	0.00126	8264	True	2861620	Q9Y4E5	ZNF451	726	734	Q9Y4E5:Carbamidomethyl(C730) + GG(K731)	1670.62	1679.89	1693.29	6957947
H0406FD-(01)	1237873149	ESYICKVNR	1	3	Carbamidomethyl(C5) + GG(K6)	428.212	NA	MassChroQ reextraction	NA	NA	NA	NA	True	2861620	Q9Y4E5	ZNF451	726	734	Q9Y4E5:Carbamidomethyl(C730) + GG(K731)	1670.62	1679.89	1691.43	9042240
H0406FD-(01)	1237391908	ESYICKVNRK	2	2	Carbamidomethyl(C5) + GG(K6)	705.861	-0.000428	MS/MS	1.824	0.002743	0.0001809	4718	True	2861620	Q9Y4E5	ZNF451	726	735	Q9Y4E5:Carbamidomethyl(C730) + GG(K731)	1386.63	1395.58	1417.78	9267432
H0406FD-(01)	1237391909	ESYICKVNRK	2	3	Carbamidomethyl(C5) + GG(K6)	470.91	-0.000259	MS/MS	1.562	0.001174	9.762e-05	4695	True	2861620	Q9Y4E5	ZNF451	726	735	Q9Y4E5:Carbamidomethyl(C730) + GG(K731)	1384.74	1395.58	1431.02	18062839
H0406FD-(01)	1237855188	FSSLKR	1	2	GG(K5)	426.241	NA	MassChroQ reextraction	NA	NA	NA	NA	True	2861620	Q9Y4E5	ZNF451	424	429	Q9Y4E5:GG(K428)	1243.35	1258.01	1279.46	14795841
H0406FD-(01)	1241294193	GGHTWVSGKPILCPIMHCNKEFDNGHLLLGHLK	1	5	Carbamidomethyl(C13.C18)	754.185	NA	MassChroQ reextraction	NA	NA	NA	NA	True	2861620	Q9Y4E5	ZNF451	159	191	Q9Y4E5:Carbamidomethyl(C171.C176)	NA	NA	NA	NA
H0406FD-(01)	1237853383	GIAHPISFPSFAKK	1	4	GG(K14)	404.226	NA	MassChroQ reextraction	NA	NA	NA	NA	True	2861620	Q9Y4E5	ZNF451	289	302	Q9Y4E5:GG(K302)	2889.04	2891.22	2926.8	20003828
H0406FD-(01)	1241308711	GKWQCR	1	2	Carbamidomethyl(C5) + GG(K2)	475.229	NA	MassChroQ reextraction	NA	NA	NA	NA	True	2861620	Q9Y4E5	ZNF451	604	609	Q9Y4E5:Carbamidomethyl(C608) + GG(K605)	1088.29	1096.8	1114.38	14986010
H0406FD-(01)	1237406326	GYCPDCNQVFVDETSTQNHKQNSGHK	1	5	Carbamidomethyl(C3.C6) + GG(K20)	633.676	-0.003157	MS/MS	1.722	0.00462	0.0003244	12236	True	2861620	Q9Y4E5	ZNF451	362	387	Q9Y4E5:Carbamidomethyl(C364.C367) + GG(K381)	1990.26	1996.68	2047.58	14621393
H0406FD-(01)	1237703054	GYCPDCNQVFVDETSTQNHKQNSGHK	1	4	Carbamidomethyl(C3.C6) + GG(K20)	791.844	NA	MassChroQ reextraction	NA	NA	NA	NA	True	2861620	Q9Y4E5	ZNF451	362	387	Q9Y4E5:Carbamidomethyl(C364.C367) + GG(K381)	NA	NA	NA	NA
H0406FD-(01)	1693697821	GYCPDCNQVFVDETSTQNHKQNSGHK	1	4	Carbamidomethyl(C3.C6) + GG(K26)	791.844	NA	MassChroQ reextraction	NA	NA	NA	NA	True	2861620	Q9Y4E5	ZNF451	362	387	Q9Y4E5:Carbamidomethyl(C364.C367) + GG(K387)	1987.2	1995.55	2025.43	17054902
H0406FD-(01)	1237887266	HCFLQKPSVAHFGSEK	0	4	Carbamidomethyl(C2) + GG(K6)	497.247	NA	MassChroQ reextraction	NA	NA	NA	NA	True	2861620	Q9Y4E5	ZNF451	812	827	Q9Y4E5:Carbamidomethyl(C813) + GG(K817)	2212.76	2225.66	2266.32	138968979
H0406FD-(01)	1693700650	HCFLQKPSVAHFGSEK	0	3	Carbamidomethyl(C2) + GG(K6)	662.66	NA	MassChroQ reextraction	NA	NA	NA	NA	True	2861620	Q9Y4E5	ZNF451	812	827	Q9Y4E5:Carbamidomethyl(C813) + GG(K817)	2212.76	2227.5	2300.64	505954412
H0406FD-(01)	1237404487	HCFLQKPSVAHFGSEKSNLYK	1	4	Carbamidomethyl(C2) + GG(K16)	648.576	-0.000958	MS/MS	4.758	3.938e-10	0	17177	True	2861620	Q9Y4E5	ZNF451	812	832	Q9Y4E5:Carbamidomethyl(C813) + GG(K827)	2375.68	2391.66	2421.1	25422031
H0406FD-(01)	1237719930	HCFLQKPSVAHFGSEKSNLYK	1	5	Carbamidomethyl(C2) + GG(K16)	519.062	NA	MassChroQ reextraction	NA	NA	NA	NA	True	2861620	Q9Y4E5	ZNF451	812	832	Q9Y4E5:Carbamidomethyl(C813) + GG(K827)	2376.67	2384.42	2417.98	12604716
H0406FD-(01)	1237397400	HCQDEHDNEIKIK	1	3	Carbamidomethyl(C2) + GG(K11)	593.941	0.000697	MS/MS	2.873	2.349e-07	0	2581	True	2861620	Q9Y4E5	ZNF451	654	666	Q9Y4E5:Carbamidomethyl(C655) + GG(K664)	1192.71	1207.9	1214.51	5528994
H0406FD-(01)	1241281839	HCQDEHDNEIKIK	1	2	Carbamidomethyl(C2) + GG(K11)	890.408	NA	MassChroQ reextraction	NA	NA	NA	NA	True	2861620	Q9Y4E5	ZNF451	654	666	Q9Y4E5:Carbamidomethyl(C655) + GG(K664)	1201.33	1207.9	1214.51	1086621
H0406FD-(01)	1237398083	IHGGAHLNNFLFWCR	0	4	Carbamidomethyl(C14)	461.231	-0.001363	MS/MS	1.715	4.182e-05	0	33740	True	2861620	Q9Y4E5	ZNF451	520	534	Q9Y4E5:Carbamidomethyl(C533)	3679.01	3691.67	3698.64	5785078
H0406FD-(01)	1237398084	IHGGAHLNNFLFWCR	0	3	Carbamidomethyl(C14)	614.639	0.000726	MS/MS	2.525	1.343e-07	0	33732	True	2861620	Q9Y4E5	ZNF451	520	534	Q9Y4E5:Carbamidomethyl(C533)	3661.69	3688.4	3703.9	50022354
H0406FD-(01)	1237874747	LCVDQWLKMPGLK	1	3	Carbamidomethyl(C2) + GG(K8)	567.966	NA	MassChroQ reextraction	NA	NA	NA	NA	True	2861620	Q9Y4E5	ZNF451	132	144	Q9Y4E5:Carbamidomethyl(C133) + GG(K139)	NA	NA	NA	NA
H0406FD-(01)	1237400089	LGDNKGIAHPISFPSFAK	1	4	GG(K5)	504.019	0.000817	MS/MS	1.409	6.758e-06	0	29692	True	2861620	Q9Y4E5	ZNF451	284	301	Q9Y4E5:GG(K288)	3355.91	3371.73	3405.03	69311240
H0406FD-(01)	1237387126	LKQAINYSK	1	3	GG(K2)	393.556	-0.000633	MS/MS	2.215	0.001073	9.762e-05	5378	True	2861620	Q9Y4E5	ZNF451	844	852	Q9Y4E5:GG(K845)	1437.73	1446.41	1462.95	5335450
H0406FD-(01)	1237387127	LKQAINYSK	1	2	GG(K2)	589.83	-3.9e-05	MS/MS	1.918	7.289e-06	0	5357	True	2861620	Q9Y4E5	ZNF451	844	852	Q9Y4E5:GG(K845)	1429.52	1446.41	1454.81	9859246
H0406FD-(01)	1237732043	MNLKDK	1	2	GG(K4)	431.726	NA	MassChroQ reextraction	NA	NA	NA	NA	True	2861620	Q9Y4E5	ZNF451	449	454	Q9Y4E5:GG(K452)	1131.28	1141.26	1151.43	7775596
H0406FD-(01)	1237399086	NAGPVAVAEKSITQVAEK	1	3	GG(K10)	642.682	0.002388	MS/MS	4.576	1.458e-07	0	30563	True	2861620	Q9Y4E5	ZNF451	340	357	Q9Y4E5:GG(K349)	3415.93	3436.38	3459.55	18100660
H0406FD-(01)	1237730656	NHFHQSFKLGDNK	1	3	GG(K8)	562.61	NA	MassChroQ reextraction	NA	NA	NA	NA	True	2861620	Q9Y4E5	ZNF451	276	288	Q9Y4E5:GG(K283)	1464.84	1474.27	1489.23	2200845
H0406FD-(01)	1237395682	QAINYSKSLDMEK	1	3	GG(K7)	547.603	-0.000134	MS/MS	2.259	1.985e-05	0	17472	True	2861620	Q9Y4E5	ZNF451	846	858	Q9Y4E5:GG(K852)	2401.9	2412.44	2427.51	25628426
H0406FD-(01)	1237395683	QAINYSKSLDMEK	1	2	GG(K7)	820.901	0.00049	MS/MS	2.535	1.605e-07	0	17550	True	2861620	Q9Y4E5	ZNF451	846	858	Q9Y4E5:GG(K852)	2406.47	2412.44	2424.29	5154754
H0406FD-(01)	1241298683	RKDAADFAICMHAGR	2	4	Carbamidomethyl(C10) + GG(K2)	458.972	NA	MassChroQ reextraction	NA	NA	NA	NA	True	2861620	Q9Y4E5	ZNF451	950	964	Q9Y4E5:Carbamidomethyl(C959) + GG(K951)	NA	NA	NA	NA
H0406FD-(01)	1237401764	SDEEEQQYVIKCGTCTK	1	3	Carbamidomethyl(C12.C15) + GG(K11)	730.321	-0.00049	MS/MS	2.598	9.359e-07	0	14839	True	2861620	Q9Y4E5	ZNF451	780	796	Q9Y4E5:Carbamidomethyl(C791.C794) + GG(K790)	2190.65	2199.17	2214.36	13954603
H0406FD-(01)	1237393378	SHEGVACVQKEK	1	3	Carbamidomethyl(C7) + GG(K10)	495.909	-0.000205	MS/MS	3.079	0.0001096	0	1374	True	2861620	Q9Y4E5	ZNF451	455	466	Q9Y4E5:Carbamidomethyl(C461) + GG(K464)	1098.56	1104.38	1116.46	3644933
H0406FD-(01)	1237393379	SHEGVACVQKEK	1	2	Carbamidomethyl(C7) + GG(K10)	743.36	0.000633	MS/MS	2.879	4.478e-06	0	1387	True	2861620	Q9Y4E5	ZNF451	455	466	Q9Y4E5:Carbamidomethyl(C461) + GG(K464)	1098.56	1106.45	1114.38	1930050
H0406FD-(01)	1237407230	SLDMEKGVENDLSYQNIEEEIVELPDLDYLR	1	3	GG(K6)	1261.61	0.006915	MS/MS	3.258	1.143e-09	0	64965	True	2861620	Q9Y4E5	ZNF451	853	883	Q9Y4E5:GG(K858)	6272.73	6282.97	6289.48	6604798
H0406FD-(01)	1237397893	SNLYKFTASASHTER	1	3	GG(K5)	609.299	-8.6e-05	MS/MS	4.452	1.173e-11	0	10951	True	2861620	Q9Y4E5	ZNF451	828	842	Q9Y4E5:GG(K832)	1885.13	1897.8	1935.46	21283787
H0406FD-(01)	1237773410	TETSIKTEDDFPVIETSNQLTCGCR	1	3	Carbamidomethyl(C22.C24) + GG(K6)	1005.79	NA	MassChroQ reextraction	NA	NA	NA	NA	True	2861620	Q9Y4E5	ZNF451	701	725	Q9Y4E5:Carbamidomethyl(C722.C724) + GG(K706)	3878.8	3887.16	3904.28	28073931
H0406FD-(01)	1237394446	TGTINCGTKSSFR	1	2	Carbamidomethyl(C6) + GG(K9)	771.871	0.00163	MS/MS	1.906	5.293e-06	0	6560	True	2861620	Q9Y4E5	ZNF451	145	157	Q9Y4E5:Carbamidomethyl(C150) + GG(K153)	1524.81	1545.83	1561.32	6161848
H0406FD-(01)	1237394447	TGTINCGTKSSFR	1	3	Carbamidomethyl(C6) + GG(K9)	514.916	0.001678	MS/MS	2.821	1.769e-05	0	6535	True	2861620	Q9Y4E5	ZNF451	145	157	Q9Y4E5:Carbamidomethyl(C150) + GG(K153)	1535.53	1544.02	1561.32	10202639
H0406FD-(01)	1241311481	TMSIKESSSLECIAIPK	1	2	Carbamidomethyl(C12) + GG(K5)	1005.51	NA	MassChroQ reextraction	NA	NA	NA	NA	True	2861620	Q9Y4E5	ZNF451	430	446	Q9Y4E5:Carbamidomethyl(C441) + GG(K434)	NA	NA	NA	NA
H0406FD-(01)	1237407667	YFYEMDEVEGETLPSSSTTLDNLTANKPSSAITVIDHSPANSSPR	0	4	GG(K27)	1247.09	0.010977	MS/MS	3.617	4.939e-07	0	47964	True	2861620	Q9Y4E5	ZNF451	559	603	Q9Y4E5:GG(K585)	4810.33	4817.32	4844.52	15931507
H0409FD-(01)	1237414680	CLQIMLDKGK	1	3	Carbamidomethyl(C1) + GG(K8)	440.566	0.001283	MS/MS	1.317	0.07924	0.005415	19171	True	2861620	Q9Y4E5	ZNF451	741	750	Q9Y4E5:Carbamidomethyl(C741) + GG(K748)	2576.64	2592.27	2629.66	5066430
H0409FD-(01)	1237685316	CLQIMLDKGK	1	2	Carbamidomethyl(C1) + GG(K8)	660.344	NA	MassChroQ reextraction	NA	NA	NA	NA	True	2861620	Q9Y4E5	ZNF451	741	750	Q9Y4E5:Carbamidomethyl(C741) + GG(K748)	2580.62	2583.36	2607.09	19297285
H0409FD-(01)	1237413790	DHIDYQKDK	1	2	GG(K7)	638.302	-4.3e-05	MS/MS	1.916	0.005759	0.0005826	1424	True	2861620	Q9Y4E5	ZNF451	69	77	Q9Y4E5:GG(K75)	1117.66	1124.21	1142.22	1990813
H0409FD-(01)	1241304548	DHIDYQKDK	1	3	GG(K7)	425.871	NA	MassChroQ reextraction	NA	NA	NA	NA	True	2861620	Q9Y4E5	ZNF451	69	77	Q9Y4E5:GG(K75)	1117.66	1126.62	1135.82	1182015
H0409FD-(01)	1237424264	DHIDYQKDKVALTLAR	2	4	GG(K7)	500.77	0.003872	MS/MS	1.576	0.008797	0.0007513	19365	True	2861620	Q9Y4E5	ZNF451	69	84	Q9Y4E5:GG(K75)	2593.63	2602.24	2631.2	3927098
H0409FD-(01)	1241250143	DHIDYQKDKVALTLAR	2	3	GG(K7)	667.357	NA	MassChroQ reextraction	NA	NA	NA	NA	True	2861620	Q9Y4E5	ZNF451	69	84	Q9Y4E5:GG(K75)	NA	NA	NA	NA
H0409FD-(01)	1693709006	DHIDYQKDKVALTLAR	2	3	GG(K9)	667.357	NA	MassChroQ reextraction	NA	NA	NA	NA	True	2861620	Q9Y4E5	ZNF451	69	84	Q9Y4E5:GG(K77)	2597.9	2610.55	2621.14	2222617
H0409FD-(01)	1237417622	DKSHEGVACVQK	1	2	Carbamidomethyl(C9) + GG(K2)	736.352	0.000292	MS/MS	2.937	7.719e-09	0	1679	True	2861620	Q9Y4E5	ZNF451	453	464	Q9Y4E5:Carbamidomethyl(C461) + GG(K454)	1148.36	1155.5	1163.01	2751041
H0409FD-(01)	1237721044	DKSHEGVACVQK	1	3	Carbamidomethyl(C9) + GG(K2)	491.237	NA	MassChroQ reextraction	NA	NA	NA	NA	True	2861620	Q9Y4E5	ZNF451	453	464	Q9Y4E5:Carbamidomethyl(C461) + GG(K454)	1135.82	1157.06	1170.58	3850575
H0409FD-(01)	1237421181	DKSHEGVACVQKEK	2	3	Carbamidomethyl(C9) + GG(K12)	576.95	0.000662	MS/MS	2.81	7.295e-07	0	1116	True	2861620	Q9Y4E5	ZNF451	453	466	Q9Y4E5:Carbamidomethyl(C461) + GG(K464)	1085.07	1094.35	1113.5	3614863
H0409FD-(01)	1237410536	DKVALTLAR	1	2	GG(K2)	550.825	-0.000461	MS/MS	1.607	0.02795	0.002385	16560	True	2861620	Q9Y4E5	ZNF451	76	84	Q9Y4E5:GG(K77)	2382.66	2397.55	2411.84	13862032
H0409FD-(01)	1237791450	EFDNGHLLLGHLKR	1	4	GG(K13)	441.489	NA	MassChroQ reextraction	NA	NA	NA	NA	True	2861620	Q9Y4E5	ZNF451	179	192	Q9Y4E5:GG(K191)	2612.33	2624.17	2647.93	4696373
H0409FD-(01)	1237427137	EKIDFQHAHGLQELEFIR	1	4	GG(K2)	581.799	-0.002279	MS/MS	2.024	0.005008	0.0004988	32930	True	2861620	Q9Y4E5	ZNF451	105	122	Q9Y4E5:GG(K106)	3667.47	3678.82	3708.8	54648522
H0409FD-(01)	1237808146	EKIDFQHAHGLQELEFIR	1	3	GG(K2)	775.398	NA	MassChroQ reextraction	NA	NA	NA	NA	True	2861620	Q9Y4E5	ZNF451	105	122	Q9Y4E5:GG(K106)	3667.47	3680.34	3695.29	21694760
H0409FD-(01)	1237686323	EKSDEEEQQYVIK	1	3	GG(K2)	580.276	NA	MassChroQ reextraction	NA	NA	NA	NA	True	2861620	Q9Y4E5	ZNF451	778	790	Q9Y4E5:GG(K779)	1886.58	1896.78	1905.43	2173971
H0409FD-(01)	1237674886	EKSDEEEQQYVIKCGTCTK	2	4	Carbamidomethyl(C14.C17) + GG(K13)	612.277	NA	MassChroQ reextraction	NA	NA	NA	NA	True	2861620	Q9Y4E5	ZNF451	778	796	Q9Y4E5:Carbamidomethyl(C791.C794) + GG(K790)	1894.95	1907.01	1916.96	1923282
H0409FD-(01)	1237803836	EKSDEEEQQYVIKCGTCTK	2	3	Carbamidomethyl(C14.C17) + GG(K13)	816.034	NA	MassChroQ reextraction	NA	NA	NA	NA	True	2861620	Q9Y4E5	ZNF451	778	796	Q9Y4E5:Carbamidomethyl(C791.C794) + GG(K790)	1893.24	1902.05	1915.13	3898965
H0409FD-(01)	1237693456	EKSDEEEQQYVIKCGTCTK	2	4	GG(K13.K19)	612.277	NA	MassChroQ reextraction	NA	NA	NA	NA	True	2861620	Q9Y4E5	ZNF451	778	796	Q9Y4E5:GG(K790.K796)	1894.95	1907.01	1916.96	1923282
H0409FD-(01)	1237828463	EKSDEEEQQYVIKCGTCTK	2	3	GG(K13.K19)	816.034	NA	MassChroQ reextraction	NA	NA	NA	NA	True	2861620	Q9Y4E5	ZNF451	778	796	Q9Y4E5:GG(K790.K796)	1893.24	1902.05	1915.13	3898965
H0409FD-(01)	1237413914	ESYICKVNR	1	3	Carbamidomethyl(C5) + GG(K6)	428.212	0.000344	MS/MS	1.034	0.0003706	0	7772	True	2861620	Q9Y4E5	ZNF451	726	734	Q9Y4E5:Carbamidomethyl(C730) + GG(K731)	1668.51	1678.46	1707.6	10398535
H0409FD-(01)	1237413915	ESYICKVNR	1	2	Carbamidomethyl(C5) + GG(K6)	641.814	0.00054	MS/MS	2.041	0.0005291	2.888e-05	7760	True	2861620	Q9Y4E5	ZNF451	726	734	Q9Y4E5:Carbamidomethyl(C730) + GG(K731)	1668.51	1678.46	1695.52	10818132
H0409FD-(01)	1237416485	ESYICKVNRK	2	2	Carbamidomethyl(C5) + GG(K6)	705.861	-0.000428	MS/MS	1.698	0.04004	0.003202	4434	True	2861620	Q9Y4E5	ZNF451	726	735	Q9Y4E5:Carbamidomethyl(C730) + GG(K731)	1384.47	1394.55	1407.1	8327675
H0409FD-(01)	1237416486	ESYICKVNRK	2	3	Carbamidomethyl(C5) + GG(K6)	470.91	0.000382	MS/MS	2.045	0.001641	0.0002026	4433	True	2861620	Q9Y4E5	ZNF451	726	735	Q9Y4E5:Carbamidomethyl(C730) + GG(K731)	1382.44	1394.55	1432.54	16952977
H0409FD-(01)	1237408236	FSSLKR	1	2	GG(K5)	426.24	-1e-06	MS/MS	1.558	0.04263	0.00334	2944	True	2861620	Q9Y4E5	ZNF451	424	429	Q9Y4E5:GG(K428)	1245.1	1260.22	1301.94	14351969
H0409FD-(01)	1237750570	GIAHPISFPSFAKK	1	4	GG(K14)	404.226	NA	MassChroQ reextraction	NA	NA	NA	NA	True	2861620	Q9Y4E5	ZNF451	289	302	Q9Y4E5:GG(K302)	2883.87	2891.75	2919.37	25135979
H0409FD-(01)	1237408957	GKWQCR	1	2	Carbamidomethyl(C5) + GG(K2)	474.727	4.2e-05	MS/MS	0.907	0.1558	0.009469	1266	True	2861620	Q9Y4E5	ZNF451	604	609	Q9Y4E5:Carbamidomethyl(C608) + GG(K605)	1083.26	1092.24	1117.66	10044356
H0409FD-(01)	1237430499	GYCPDCNQVFVDETSTQNHKQNSGHK	1	4	Carbamidomethyl(C3.C6) + GG(K20)	791.845	0.003656	MS/MS	1.431	9.166e-05	0	11460	True	2861620	Q9Y4E5	ZNF451	362	387	Q9Y4E5:Carbamidomethyl(C364.C367) + GG(K381)	1981.22	1989.22	2036.84	9548501
H0409FD-(01)	1237672736	GYCPDCNQVFVDETSTQNHKQNSGHK	1	5	Carbamidomethyl(C3.C6) + GG(K20)	633.677	NA	MassChroQ reextraction	NA	NA	NA	NA	True	2861620	Q9Y4E5	ZNF451	362	387	Q9Y4E5:Carbamidomethyl(C364.C367) + GG(K381)	NA	NA	NA	NA
H0409FD-(01)	1237430498	GYCPDCNQVFVDETSTQNHKQNSGHK	1	5	Carbamidomethyl(C3.C6) + GG(K26)	633.677	0.000505	MS/MS	0.846	0.007219	0.00068	11473	True	2861620	Q9Y4E5	ZNF451	362	387	Q9Y4E5:Carbamidomethyl(C364.C367) + GG(K387)	1965.2	1987.69	2006.83	9290232
H0409FD-(01)	1237849155	HCFLQKPSVAHFGSEK	0	4	Carbamidomethyl(C2) + GG(K6)	497.247	NA	MassChroQ reextraction	NA	NA	NA	NA	True	2861620	Q9Y4E5	ZNF451	812	827	Q9Y4E5:Carbamidomethyl(C813) + GG(K817)	2211.16	2224.08	2296.97	159120857
H0409FD-(01)	1693708173	HCFLQKPSVAHFGSEK	0	3	Carbamidomethyl(C2) + GG(K6)	662.66	NA	MassChroQ reextraction	NA	NA	NA	NA	True	2861620	Q9Y4E5	ZNF451	812	827	Q9Y4E5:Carbamidomethyl(C813) + GG(K817)	2209.52	2224.08	2301.37	557043762
H0409FD-(01)	1237428703	HCFLQKPSVAHFGSEKSNLYK	1	4	Carbamidomethyl(C2) + GG(K16)	648.576	0.000263	MS/MS	2.813	9.207e-05	0	16478	True	2861620	Q9Y4E5	ZNF451	812	832	Q9Y4E5:Carbamidomethyl(C813) + GG(K827)	2372.3	2388.82	2411.84	15288126
H0409FD-(01)	1237693266	HCFLQKPSVAHFGSEKSNLYK	1	5	Carbamidomethyl(C2) + GG(K16)	519.062	NA	MassChroQ reextraction	NA	NA	NA	NA	True	2861620	Q9Y4E5	ZNF451	812	832	Q9Y4E5:Carbamidomethyl(C813) + GG(K827)	2372.3	2392.12	2424.26	12897668
H0409FD-(01)	1237719631	HCQDEHDNEIKIK	1	3	Carbamidomethyl(C2) + GG(K11)	593.941	NA	MassChroQ reextraction	NA	NA	NA	NA	True	2861620	Q9Y4E5	ZNF451	654	666	Q9Y4E5:Carbamidomethyl(C655) + GG(K664)	1201.22	1206.98	1216.29	4732766
H0409FD-(01)	1241295482	HCQDEHDNEIKIK	1	2	Carbamidomethyl(C2) + GG(K11)	890.408	NA	MassChroQ reextraction	NA	NA	NA	NA	True	2861620	Q9Y4E5	ZNF451	654	666	Q9Y4E5:Carbamidomethyl(C655) + GG(K664)	1201.42	1206.98	1213.2	737964
H0409FD-(01)	1237422485	IHGGAHLNNFLFWCR	0	3	Carbamidomethyl(C14)	614.64	0.003839	MS/MS	2.242	9.274e-07	0	33017	True	2861620	Q9Y4E5	ZNF451	520	534	Q9Y4E5:Carbamidomethyl(C533)	3660.99	3687.7	3737.12	52988048
H0409FD-(01)	1237714980	IHGGAHLNNFLFWCR	0	4	Carbamidomethyl(C14)	461.231	NA	MassChroQ reextraction	NA	NA	NA	NA	True	2861620	Q9Y4E5	ZNF451	520	534	Q9Y4E5:Carbamidomethyl(C533)	3680.34	3698.97	3702.57	6417794
H0409FD-(01)	1241307442	KFVTQQQYR	1	2	GG(K1)	656.344	NA	MassChroQ reextraction	NA	NA	NA	NA	True	2861620	Q9Y4E5	ZNF451	220	228	Q9Y4E5:GG(K220)	1474.87	1483.3	1487.94	893264
H0409FD-(01)	1237420830	LCVDQWLKMPGLK	1	3	Carbamidomethyl(C2) + GG(K8)	567.966	0.002696	MS/MS	2.144	0.0002843	0	42557	True	2861620	Q9Y4E5	ZNF451	132	144	Q9Y4E5:Carbamidomethyl(C133) + GG(K139)	4449.02	4480.35	4524.93	46902742
H0409FD-(01)	1241313599	LCVDQWLKMPGLK	1	2	Carbamidomethyl(C2) + GG(K8)	851.445	NA	MassChroQ reextraction	NA	NA	NA	NA	True	2861620	Q9Y4E5	ZNF451	132	144	Q9Y4E5:Carbamidomethyl(C133) + GG(K139)	4450.84	4460.88	4464.68	707272
H0409FD-(01)	1237424389	LGDNKGIAHPISFPSFAK	1	4	GG(K5)	504.02	0.001183	MS/MS	2.075	5.271e-05	0	28770	True	2861620	Q9Y4E5	ZNF451	284	301	Q9Y4E5:GG(K288)	3353.37	3367.98	3402.88	52758670
H0409FD-(01)	1237411923	LKQAINYSK	1	3	GG(K2)	393.556	-0.000449	MS/MS	2.312	0.0004362	0	5051	True	2861620	Q9Y4E5	ZNF451	844	852	Q9Y4E5:GG(K845)	1422.31	1445.02	1458.78	5879793
H0409FD-(01)	1237411924	LKQAINYSK	1	2	GG(K2)	589.83	8.3e-05	MS/MS	3.044	3.558e-06	0	5049	True	2861620	Q9Y4E5	ZNF451	844	852	Q9Y4E5:GG(K845)	1434.24	1445.02	1473.1	11185742
H0409FD-(01)	1237408304	MNLKDK	1	2	GG(K4)	431.726	6.5e-05	MS/MS	1.436	0.04888	0.003772	1558	True	2861620	Q9Y4E5	ZNF451	449	454	Q9Y4E5:GG(K452)	1117.66	1144.31	1155.5	6634845
H0409FD-(01)	1237806742	NAGPVAVAEKSITQVAEK	1	3	GG(K10)	642.681	NA	MassChroQ reextraction	NA	NA	NA	NA	True	2861620	Q9Y4E5	ZNF451	340	357	Q9Y4E5:GG(K349)	3412.59	3435.03	3468	19454792
H0409FD-(01)	1237420626	NHFHQSFKLGDNK	1	3	GG(K8)	562.609	-0.003268	MS/MS	1.169	0.02511	0.002192	5396	True	2861620	Q9Y4E5	ZNF451	276	288	Q9Y4E5:GG(K283)	1468.01	1474.87	1499.08	2419748
H0409FD-(01)	1237420125	QAINYSKSLDMEK	1	3	GG(K7)	547.603	0.000599	MS/MS	3.346	3.568e-07	0	16790	True	2861620	Q9Y4E5	ZNF451	846	858	Q9Y4E5:GG(K852)	2401.52	2415.04	2437.12	36875528
H0409FD-(01)	1237420126	QAINYSKSLDMEK	1	2	GG(K7)	820.902	0.002321	MS/MS	2.195	0.00181	0.0002259	16859	True	2861620	Q9Y4E5	ZNF451	846	858	Q9Y4E5:GG(K852)	2406.92	2411.84	2431.31	6040066
H0409FD-(01)	1237758427	RKDAADFAICMHAGR	2	4	Carbamidomethyl(C10) + GG(K2)	458.972	NA	MassChroQ reextraction	NA	NA	NA	NA	True	2861620	Q9Y4E5	ZNF451	950	964	Q9Y4E5:Carbamidomethyl(C959) + GG(K951)	NA	NA	NA	NA
H0409FD-(01)	1237426001	SDEEEQQYVIKCGTCTK	1	3	Carbamidomethyl(C12.C15) + GG(K11)	730.321	-0.001223	MS/MS	3.038	4.714e-08	0	14132	True	2861620	Q9Y4E5	ZNF451	780	796	Q9Y4E5:Carbamidomethyl(C791.C794) + GG(K790)	2189.37	2204.39	2219.35	16571569
H0409FD-(01)	1237417892	SHEGVACVQKEK	1	2	Carbamidomethyl(C7) + GG(K10)	743.359	-0.000222	MS/MS	2.728	4.929e-07	0	1200	True	2861620	Q9Y4E5	ZNF451	455	466	Q9Y4E5:Carbamidomethyl(C461) + GG(K464)	1096.46	1102.8	1113.5	2168726
H0409FD-(01)	1237417893	SHEGVACVQKEK	1	3	Carbamidomethyl(C7) + GG(K10)	495.909	0.000162	MS/MS	2.771	0.0002993	0	1197	True	2861620	Q9Y4E5	ZNF451	455	466	Q9Y4E5:Carbamidomethyl(C461) + GG(K464)	1096.46	1105	1115.53	2845857
H0409FD-(01)	1241286398	SLDMEKGVENDLSYQNIEEEIVELPDLDYLR	1	3	GG(K6)	1262.27	NA	MassChroQ reextraction	NA	NA	NA	NA	True	2861620	Q9Y4E5	ZNF451	853	883	Q9Y4E5:GG(K858)	6274.18	6286.55	6297.32	8218406
H0409FD-(01)	1237422303	SNLYKFTASASHTER	1	3	GG(K5)	609.3	0.002111	MS/MS	4.263	2.672e-10	0	10372	True	2861620	Q9Y4E5	ZNF451	828	842	Q9Y4E5:GG(K832)	1886.58	1898.58	1940.86	19040746
H0409FD-(01)	1237430166	TETSIKTEDDFPVIETSNQLTCGCR	1	3	Carbamidomethyl(C22.C24) + GG(K6)	1005.79	0.003208	MS/MS	4.854	2.375e-09	0	35367	True	2861620	Q9Y4E5	ZNF451	701	725	Q9Y4E5:Carbamidomethyl(C722.C724) + GG(K706)	3879.92	3894.81	3913.48	43155627
H0409FD-(01)	1237418906	TGTINCGTKSSFR	1	2	Carbamidomethyl(C6) + GG(K9)	771.87	0.000654	MS/MS	2.004	1.293e-05	0	6166	True	2861620	Q9Y4E5	ZNF451	145	157	Q9Y4E5:Carbamidomethyl(C150) + GG(K153)	1525.7	1543.64	1559.16	4922391
H0409FD-(01)	1237418907	TGTINCGTKSSFR	1	3	Carbamidomethyl(C6) + GG(K9)	514.916	0.001312	MS/MS	2.515	3.571e-06	0	6145	True	2861620	Q9Y4E5	ZNF451	145	157	Q9Y4E5:Carbamidomethyl(C150) + GG(K153)	1532.61	1541.72	1566.4	10256102
H0409FD-(01)	1241265916	TMSIKESSSLECIAIPK	1	2	Carbamidomethyl(C12) + GG(K5)	1004.51	NA	MassChroQ reextraction	NA	NA	NA	NA	True	2861620	Q9Y4E5	ZNF451	430	446	Q9Y4E5:Carbamidomethyl(C441) + GG(K434)	3605.45	3615.38	3620.89	2513296
H0409FD-(01)	1241305876	YFYEMDEVEGETLPSSSTTLDNLTANKPSSAITVIDHSPANSSPR	0	4	GG(K27)	1247.59	NA	MassChroQ reextraction	NA	NA	NA	NA	True	2861620	Q9Y4E5	ZNF451	559	603	Q9Y4E5:GG(K585)	4812.97	4818.98	4836.61	12964514
H0412FD-(01)	1237758511	CLQIMLDKGK	1	2	Carbamidomethyl(C1) + GG(K8)	660.344	NA	MassChroQ reextraction	NA	NA	NA	NA	True	2861620	Q9Y4E5	ZNF451	741	750	Q9Y4E5:Carbamidomethyl(C741) + GG(K748)	2563.64	2576.82	2607.69	44917453
H0412FD-(01)	1241253093	CLQIMLDKGK	1	3	Carbamidomethyl(C1) + GG(K8)	440.565	NA	MassChroQ reextraction	NA	NA	NA	NA	True	2861620	Q9Y4E5	ZNF451	741	750	Q9Y4E5:Carbamidomethyl(C741) + GG(K748)	2580.07	2592.36	2607.69	4406305
H0412FD-(01)	1241294202	CVACHKTLR	1	3	Carbamidomethyl(C1.C4) + GG(K6)	420.21	NA	MassChroQ reextraction	NA	NA	NA	NA	True	2861620	Q9Y4E5	ZNF451	317	325	Q9Y4E5:Carbamidomethyl(C317.C320) + GG(K322)	NA	NA	NA	NA
H0412FD-(01)	1237437681	DHIDYQKDK	1	3	GG(K7)	425.87	-0.000697	MS/MS	1.252	0.02652	0.002282	1743	True	2861620	Q9Y4E5	ZNF451	69	77	Q9Y4E5:GG(K75)	1119.61	1124.06	1141.46	1274742
H0412FD-(01)	1241317410	DHIDYQKDK	1	2	GG(K7)	638.302	NA	MassChroQ reextraction	NA	NA	NA	NA	True	2861620	Q9Y4E5	ZNF451	69	77	Q9Y4E5:GG(K75)	1117.44	1126.32	1135.17	2065370
H0412FD-(01)	1237772708	DHIDYQKDKVALTLAR	2	3	GG(K7)	667.357	NA	MassChroQ reextraction	NA	NA	NA	NA	True	2861620	Q9Y4E5	ZNF451	69	84	Q9Y4E5:GG(K75)	NA	NA	NA	NA
H0412FD-(01)	1237872471	DHIDYQKDKVALTLAR	2	4	GG(K7)	500.77	NA	MassChroQ reextraction	NA	NA	NA	NA	True	2861620	Q9Y4E5	ZNF451	69	84	Q9Y4E5:GG(K75)	2594.56	2598.51	2636.71	4364927
H0412FD-(01)	1693706460	DHIDYQKDKVALTLAR	2	3	GG(K9)	667.691	NA	MassChroQ reextraction	NA	NA	NA	NA	True	2861620	Q9Y4E5	ZNF451	69	84	Q9Y4E5:GG(K77)	2597.12	2609.28	2623.44	2151485
H0412FD-(01)	1237441512	DKSHEGVACVQK	1	2	Carbamidomethyl(C9) + GG(K2)	736.351	-0.000319	MS/MS	2.226	1.089e-08	0	2053	True	2861620	Q9Y4E5	ZNF451	453	464	Q9Y4E5:Carbamidomethyl(C461) + GG(K454)	1148.09	1156.04	1163.04	3091144
H0412FD-(01)	1237441513	DKSHEGVACVQK	1	3	Carbamidomethyl(C9) + GG(K2)	491.237	0.000278	MS/MS	1.847	0.0001964	0	2050	True	2861620	Q9Y4E5	ZNF451	453	464	Q9Y4E5:Carbamidomethyl(C461) + GG(K454)	1148.09	1157.56	1164.71	4250002
H0412FD-(01)	1237445066	DKSHEGVACVQKEK	2	3	Carbamidomethyl(C9) + GG(K12)	576.949	-0.001169	MS/MS	1.916	1.221e-05	0	1386	True	2861620	Q9Y4E5	ZNF451	453	466	Q9Y4E5:Carbamidomethyl(C461) + GG(K464)	1082.26	1091.11	1115.38	3713092
H0412FD-(01)	1237434395	DKVALTLAR	1	2	GG(K2)	550.825	-9.5e-05	MS/MS	1.295	0.1372	0.008716	16862	True	2861620	Q9Y4E5	ZNF451	76	84	Q9Y4E5:GG(K77)	2385.45	2394.33	2406.38	12286170
H0412FD-(01)	1237801034	EFDNGHLLLGHLKR	1	4	GG(K13)	441.489	NA	MassChroQ reextraction	NA	NA	NA	NA	True	2861620	Q9Y4E5	ZNF451	179	192	Q9Y4E5:GG(K191)	2612.73	2623.44	2643.7	4118581
H0412FD-(01)	1237450942	EKIDFQHAHGLQELEFIR	1	4	GG(K2)	581.799	-0.002767	MS/MS	3.26	0.000444	0	33069	True	2861620	Q9Y4E5	ZNF451	105	122	Q9Y4E5:GG(K106)	3666.15	3673.08	3698.39	44867764
H0412FD-(01)	1237797955	EKIDFQHAHGLQELEFIR	1	3	GG(K2)	775.398	NA	MassChroQ reextraction	NA	NA	NA	NA	True	2861620	Q9Y4E5	ZNF451	105	122	Q9Y4E5:GG(K106)	3667.55	3681.68	3696.89	20715938
H0412FD-(01)	1241306280	EKSDEEEQQYVIK	1	3	GG(K2)	580.276	NA	MassChroQ reextraction	NA	NA	NA	NA	True	2861620	Q9Y4E5	ZNF451	778	790	Q9Y4E5:GG(K779)	1885.55	1893.55	1901.66	1999048
H0412FD-(01)	1237451696	EKSDEEEQQYVIKCGTCTK	2	3	Carbamidomethyl(C14.C17) + GG(K13)	816.034	0.000443	MS/MS	1.264	0.001781	0.0001886	10654	True	2861620	Q9Y4E5	ZNF451	778	796	Q9Y4E5:Carbamidomethyl(C791.C794) + GG(K790)	1889.34	1899.64	1911.87	3259090
H0412FD-(01)	1241310122	EKSDEEEQQYVIKCGTCTK	2	4	Carbamidomethyl(C14.C17) + GG(K13)	612.277	NA	MassChroQ reextraction	NA	NA	NA	NA	True	2861620	Q9Y4E5	ZNF451	778	796	Q9Y4E5:Carbamidomethyl(C791.C794) + GG(K790)	1893.55	1901.66	1911.87	1421411
H0412FD-(01)	1237863848	EKSDEEEQQYVIKCGTCTK	2	3	GG(K13.K19)	816.034	NA	MassChroQ reextraction	NA	NA	NA	NA	True	2861620	Q9Y4E5	ZNF451	778	796	Q9Y4E5:GG(K790.K796)	1889.34	1899.64	1911.87	3259090
H0412FD-(01)	1241275554	EKSDEEEQQYVIKCGTCTK	2	4	GG(K13.K19)	612.277	NA	MassChroQ reextraction	NA	NA	NA	NA	True	2861620	Q9Y4E5	ZNF451	778	796	Q9Y4E5:GG(K790.K796)	1893.55	1901.66	1911.87	1421411
H0412FD-(01)	1237437812	ESYICKVNR	1	2	Carbamidomethyl(C5) + GG(K6)	641.815	0.000907	MS/MS	1.867	0.0006589	3.026e-05	7985	True	2861620	Q9Y4E5	ZNF451	726	734	Q9Y4E5:Carbamidomethyl(C730) + GG(K731)	1667.1	1676.91	1692.55	9995516
H0412FD-(01)	1237437813	ESYICKVNR	1	3	Carbamidomethyl(C5) + GG(K6)	428.212	0.001259	MS/MS	1.15	0.0002978	0	7990	True	2861620	Q9Y4E5	ZNF451	726	734	Q9Y4E5:Carbamidomethyl(C730) + GG(K731)	1667.1	1676.91	1692.55	10060534
H0412FD-(01)	1237440354	ESYICKVNRK	2	3	Carbamidomethyl(C5) + GG(K6)	470.91	1.6e-05	MS/MS	1.762	0.000833	8.869e-05	4654	True	2861620	Q9Y4E5	ZNF451	726	735	Q9Y4E5:Carbamidomethyl(C730) + GG(K731)	1383.05	1394.46	1407.4	17792884
H0412FD-(01)	1237440355	ESYICKVNRK	2	2	Carbamidomethyl(C5) + GG(K6)	705.862	6e-05	MS/MS	1.737	0.001472	0.0001648	4672	True	2861620	Q9Y4E5	ZNF451	726	735	Q9Y4E5:Carbamidomethyl(C730) + GG(K731)	1384.9	1394.46	1407.4	8805304
H0412FD-(01)	1237878906	FSSLKR	1	2	GG(K5)	426.241	NA	MassChroQ reextraction	NA	NA	NA	NA	True	2861620	Q9Y4E5	ZNF451	424	429	Q9Y4E5:GG(K428)	1248.29	1262.71	1302.29	14588148
H0412FD-(01)	1241283682	GGHTWVSGKPILCPIMHCNKEFDNGHLLLGHLK	1	5	Carbamidomethyl(C13.C18)	754.185	NA	MassChroQ reextraction	NA	NA	NA	NA	True	2861620	Q9Y4E5	ZNF451	159	191	Q9Y4E5:Carbamidomethyl(C171.C176)	5944.22	5956.99	5967.07	2389969
H0412FD-(01)	1237679647	GIAHPISFPSFAKK	1	4	GG(K14)	404.226	NA	MassChroQ reextraction	NA	NA	NA	NA	True	2861620	Q9Y4E5	ZNF451	289	302	Q9Y4E5:GG(K302)	2884.41	2889.48	2933.91	36507027
H0412FD-(01)	1237432908	GKWQCR	1	2	Carbamidomethyl(C5) + GG(K2)	474.727	0.000103	MS/MS	0.843	0.08446	0.005899	1597	True	2861620	Q9Y4E5	ZNF451	604	609	Q9Y4E5:Carbamidomethyl(C608) + GG(K605)	1083.84	1093.14	1119.61	7359779
H0412FD-(01)	1237454080	GYCPDCNQVFVDETSTQNHKQNSGHK	1	4	Carbamidomethyl(C3.C6) + GG(K20)	791.841	-0.011322	MS/MS	1.444	0.001184	0.0001648	11733	True	2861620	Q9Y4E5	ZNF451	362	387	Q9Y4E5:Carbamidomethyl(C364.C367) + GG(K381)	1979.55	1988.4	2016.22	7560905
H0412FD-(01)	1237884572	GYCPDCNQVFVDETSTQNHKQNSGHK	1	5	Carbamidomethyl(C3.C6) + GG(K20)	633.677	NA	MassChroQ reextraction	NA	NA	NA	NA	True	2861620	Q9Y4E5	ZNF451	362	387	Q9Y4E5:Carbamidomethyl(C364.C367) + GG(K381)	NA	NA	NA	NA
H0412FD-(01)	1693705741	GYCPDCNQVFVDETSTQNHKQNSGHK	1	5	Carbamidomethyl(C3.C6) + GG(K26)	633.677	NA	MassChroQ reextraction	NA	NA	NA	NA	True	2861620	Q9Y4E5	ZNF451	362	387	Q9Y4E5:Carbamidomethyl(C364.C367) + GG(K387)	1969.37	1989.97	2009.38	7592473
H0412FD-(01)	1237448004	HCFLQKPSVAHFGSEK	0	3	Carbamidomethyl(C2) + GG(K6)	662.661	0.002341	MS/MS	0.997	0.005687	0.0005238	15158	True	2861620	Q9Y4E5	ZNF451	812	827	Q9Y4E5:Carbamidomethyl(C813) + GG(K817)	2203.59	2228.6	2326.87	696753246
H0412FD-(01)	1237680286	HCFLQKPSVAHFGSEK	0	4	Carbamidomethyl(C2) + GG(K6)	497.247	NA	MassChroQ reextraction	NA	NA	NA	NA	True	2861620	Q9Y4E5	ZNF451	812	827	Q9Y4E5:Carbamidomethyl(C813) + GG(K817)	2212.93	2231.91	2287.65	199731328
H0412FD-(01)	1237828109	HCFLQKPSVAHFGSEKSNLYK	1	4	Carbamidomethyl(C2) + GG(K16)	648.576	NA	MassChroQ reextraction	NA	NA	NA	NA	True	2861620	Q9Y4E5	ZNF451	812	832	Q9Y4E5:Carbamidomethyl(C813) + GG(K827)	NA	NA	NA	NA
H0412FD-(01)	1237833785	HCFLQKPSVAHFGSEKSNLYK	1	5	Carbamidomethyl(C2) + GG(K16)	519.062	NA	MassChroQ reextraction	NA	NA	NA	NA	True	2861620	Q9Y4E5	ZNF451	812	832	Q9Y4E5:Carbamidomethyl(C813) + GG(K827)	NA	NA	NA	NA
H0412FD-(01)	1237846893	HCQDEHDNEIKIK	1	3	Carbamidomethyl(C2) + GG(K11)	593.941	NA	MassChroQ reextraction	NA	NA	NA	NA	True	2861620	Q9Y4E5	ZNF451	654	666	Q9Y4E5:Carbamidomethyl(C655) + GG(K664)	1197.25	1208.29	1214.31	4314134
H0412FD-(01)	1241249576	HCQDEHDNEIKIK	1	2	Carbamidomethyl(C2) + GG(K11)	890.909	NA	MassChroQ reextraction	NA	NA	NA	NA	True	2861620	Q9Y4E5	ZNF451	654	666	Q9Y4E5:Carbamidomethyl(C655) + GG(K664)	1200.79	1206.28	1212.31	746260
H0412FD-(01)	1237446383	IHGGAHLNNFLFWCR	0	3	Carbamidomethyl(C14)	614.639	-7e-06	MS/MS	2.312	3.249e-07	0	33227	True	2861620	Q9Y4E5	ZNF451	520	534	Q9Y4E5:Carbamidomethyl(C533)	3662.21	3688.51	3714.44	52389649
H0412FD-(01)	1237446384	IHGGAHLNNFLFWCR	0	4	Carbamidomethyl(C14)	461.231	0.000712	MS/MS	1.197	0.002395	0.0002586	33341	True	2861620	Q9Y4E5	ZNF451	520	534	Q9Y4E5:Carbamidomethyl(C533)	3674.64	3690.01	3703.51	7802167
H0412FD-(01)	1241313824	KFVTQQQYR	1	2	GG(K1)	656.344	NA	MassChroQ reextraction	NA	NA	NA	NA	True	2861620	Q9Y4E5	ZNF451	220	228	Q9Y4E5:GG(K220)	1475.99	1484.4	1489.16	715674
H0412FD-(01)	1237745098	LCVDQWLKMPGLK	1	3	Carbamidomethyl(C2) + GG(K8)	567.966	NA	MassChroQ reextraction	NA	NA	NA	NA	True	2861620	Q9Y4E5	ZNF451	132	144	Q9Y4E5:Carbamidomethyl(C133) + GG(K139)	4451.59	4489.03	4522.91	55625269
H0412FD-(01)	1237868082	LCVDQWLKMPGLK	1	2	Carbamidomethyl(C2) + GG(K8)	851.445	NA	MassChroQ reextraction	NA	NA	NA	NA	True	2861620	Q9Y4E5	ZNF451	132	144	Q9Y4E5:Carbamidomethyl(C133) + GG(K139)	4454.94	4494.89	4511.08	7834496
H0412FD-(01)	1237448254	LGDNKGIAHPISFPSFAK	1	4	GG(K5)	504.019	-0.00016	MS/MS	1.748	0.000595	3.026e-05	29337	True	2861620	Q9Y4E5	ZNF451	284	301	Q9Y4E5:GG(K288)	3356.86	3373.44	3392.42	31672894
H0412FD-(01)	1237435759	LKQAINYSK	1	3	GG(K2)	393.556	8e-06	MS/MS	2.009	0.0005376	3.026e-05	5305	True	2861620	Q9Y4E5	ZNF451	844	852	Q9Y4E5:GG(K845)	1423.29	1445.86	1472.6	7816403
H0412FD-(01)	1237791095	LKQAINYSK	1	2	GG(K2)	589.83	NA	MassChroQ reextraction	NA	NA	NA	NA	True	2861620	Q9Y4E5	ZNF451	844	852	Q9Y4E5:GG(K845)	1426.6	1445.86	1470.75	13983022
H0412FD-(01)	1237432334	MNLKDK	1	2	GG(K4)	431.726	-5.7e-05	MS/MS	1.496	0.03325	0.00269	1909	True	2861620	Q9Y4E5	ZNF451	449	454	Q9Y4E5:GG(K452)	1135.17	1146.55	1157.56	7855719
H0412FD-(01)	1237447343	NAGPVAVAEKSITQVAEK	1	3	GG(K10)	642.681	8e-06	MS/MS	4.115	2.483e-08	0	30159	True	2861620	Q9Y4E5	ZNF451	340	357	Q9Y4E5:GG(K349)	3412.8	3430.61	3469.41	15737623
H0412FD-(01)	1237702743	NHFHQSFKLGDNK	1	3	GG(K8)	562.61	NA	MassChroQ reextraction	NA	NA	NA	NA	True	2861620	Q9Y4E5	ZNF451	276	288	Q9Y4E5:GG(K283)	1470.75	1477.71	1495.29	3851382
H0412FD-(01)	1237444007	QAINYSKSLDMEK	1	2	GG(K7)	820.9	-0.001951	MS/MS	2.372	5.038e-07	0	17176	True	2861620	Q9Y4E5	ZNF451	846	858	Q9Y4E5:GG(K852)	2402.98	2417.88	2430	8523565
H0412FD-(01)	1237444008	QAINYSKSLDMEK	1	3	GG(K7)	547.603	-0.001416	MS/MS	2.659	1.536e-06	0	17125	True	2861620	Q9Y4E5	ZNF451	846	858	Q9Y4E5:GG(K852)	2402.98	2414.99	2442.62	33460807
H0412FD-(01)	1237846954	RKDAADFAICMHAGR	2	4	Carbamidomethyl(C10) + GG(K2)	458.972	NA	MassChroQ reextraction	NA	NA	NA	NA	True	2861620	Q9Y4E5	ZNF451	950	964	Q9Y4E5:Carbamidomethyl(C959) + GG(K951)	NA	NA	NA	NA
H0412FD-(01)	1237449839	SDEEEQQYVIKCGTCTK	1	3	Carbamidomethyl(C12.C15) + GG(K11)	730.322	0.004087	MS/MS	2.966	1.756e-07	0	14328	True	2861620	Q9Y4E5	ZNF451	780	796	Q9Y4E5:Carbamidomethyl(C791.C794) + GG(K790)	2187.23	2203.59	2218.82	18281005
H0412FD-(01)	1237441770	SHEGVACVQKEK	1	2	Carbamidomethyl(C7) + GG(K10)	743.359	-0.00071	MS/MS	2.845	7.494e-06	0	1552	True	2861620	Q9Y4E5	ZNF451	455	466	Q9Y4E5:Carbamidomethyl(C461) + GG(K464)	1097.12	1105.04	1113.35	2247657
H0412FD-(01)	1237441771	SHEGVACVQKEK	1	3	Carbamidomethyl(C7) + GG(K10)	495.909	-0.000388	MS/MS	3.149	7.309e-05	0	1544	True	2861620	Q9Y4E5	ZNF451	455	466	Q9Y4E5:Carbamidomethyl(C461) + GG(K464)	1097.12	1105.04	1126.32	3603713
H0412FD-(01)	1237454871	SLDMEKGVENDLSYQNIEEEIVELPDLDYLR	1	3	GG(K6)	1261.6	0.003619	MS/MS	4.561	1.025e-11	0	64758	True	2861620	Q9Y4E5	ZNF451	853	883	Q9Y4E5:GG(K858)	6273.3	6287.13	6292.87	6489269
H0412FD-(01)	1237446198	SNLYKFTASASHTER	1	3	GG(K5)	609.299	0.00028	MS/MS	2.448	9.901e-07	0	10792	True	2861620	Q9Y4E5	ZNF451	828	842	Q9Y4E5:GG(K832)	1885.55	1897.64	1932.11	23286075
H0412FD-(01)	1237778123	TETSIKTEDDFPVIETSNQLTCGCR	1	3	Carbamidomethyl(C22.C24) + GG(K6)	1005.79	NA	MassChroQ reextraction	NA	NA	NA	NA	True	2861620	Q9Y4E5	ZNF451	701	725	Q9Y4E5:Carbamidomethyl(C722.C724) + GG(K706)	3880.16	3893.92	3912.92	28845238
H0412FD-(01)	1237442798	TGTINCGTKSSFR	1	2	Carbamidomethyl(C6) + GG(K9)	771.87	-0.000201	MS/MS	1.881	1.195e-06	0	6455	True	2861620	Q9Y4E5	ZNF451	145	157	Q9Y4E5:Carbamidomethyl(C150) + GG(K153)	1528.48	1542.42	1566.09	5726728
H0412FD-(01)	1237442799	TGTINCGTKSSFR	1	3	Carbamidomethyl(C6) + GG(K9)	514.916	0.001312	MS/MS	2.199	3.333e-05	0	6431	True	2861620	Q9Y4E5	ZNF451	145	157	Q9Y4E5:Carbamidomethyl(C150) + GG(K153)	1532.95	1542.42	1564.09	10710511
H0412FD-(01)	1241296686	TMSIKESSSLECIAIPK	1	2	Carbamidomethyl(C12) + GG(K5)	1005.01	NA	MassChroQ reextraction	NA	NA	NA	NA	True	2861620	Q9Y4E5	ZNF451	430	446	Q9Y4E5:Carbamidomethyl(C441) + GG(K434)	3602.02	3614.4	3623.05	3022021
H0412FD-(01)	1241315736	YFYEMDEVEGETLPSSSTTLDNLTANKPSSAITVIDHSPANSSPR	0	4	GG(K27)	1247.34	NA	MassChroQ reextraction	NA	NA	NA	NA	True	2861620	Q9Y4E5	ZNF451	559	603	Q9Y4E5:GG(K585)	4815.76	4821.49	4826.08	4716820
H0415FD-(01)	1237463200	CLQIMLDKGK	1	3	Carbamidomethyl(C1) + GG(K8)	440.565	0.000459	MS/MS	1.298	0.09722	0.006231	19830	True	2861620	Q9Y4E5	ZNF451	741	750	Q9Y4E5:Carbamidomethyl(C741) + GG(K748)	2568.29	2590.08	2612.86	7233690
H0415FD-(01)	1237812149	CLQIMLDKGK	1	2	Carbamidomethyl(C1) + GG(K8)	660.344	NA	MassChroQ reextraction	NA	NA	NA	NA	True	2861620	Q9Y4E5	ZNF451	741	750	Q9Y4E5:Carbamidomethyl(C741) + GG(K748)	2574.07	2582.45	2598.89	6919018
H0415FD-(01)	1237462266	DHIDYQKDK	1	2	GG(K7)	638.301	-0.001752	MS/MS	1.934	0.0003448	0	1629	True	2861620	Q9Y4E5	ZNF451	69	77	Q9Y4E5:GG(K75)	1114.44	1124.43	1142.47	1426754
H0415FD-(01)	1241260930	DHIDYQKDK	1	3	GG(K7)	425.871	NA	MassChroQ reextraction	NA	NA	NA	NA	True	2861620	Q9Y4E5	ZNF451	69	77	Q9Y4E5:GG(K75)	1116.83	1127.28	1157.96	2498276
H0415FD-(01)	1237754326	DHIDYQKDKVALTLAR	2	4	GG(K7)	500.77	NA	MassChroQ reextraction	NA	NA	NA	NA	True	2861620	Q9Y4E5	ZNF451	69	84	Q9Y4E5:GG(K75)	2594.25	2602.93	2629.54	3859496
H0415FD-(01)	1241255377	DHIDYQKDKVALTLAR	2	3	GG(K7)	667.357	NA	MassChroQ reextraction	NA	NA	NA	NA	True	2861620	Q9Y4E5	ZNF451	69	84	Q9Y4E5:GG(K75)	NA	NA	NA	NA
H0415FD-(01)	1693704054	DHIDYQKDKVALTLAR	2	3	GG(K9)	667.691	NA	MassChroQ reextraction	NA	NA	NA	NA	True	2861620	Q9Y4E5	ZNF451	69	84	Q9Y4E5:GG(K77)	2597.02	2601.44	2616.09	1844198
H0415FD-(01)	1237466294	DKSHEGVACVQK	1	2	Carbamidomethyl(C9) + GG(K2)	736.351	-0.001295	MS/MS	1.601	3.379e-07	0	1896	True	2861620	Q9Y4E5	ZNF451	453	464	Q9Y4E5:Carbamidomethyl(C461) + GG(K454)	1148.52	1155.11	1161.82	2619546
H0415FD-(01)	1237466296	DKSHEGVACVQK	1	3	Carbamidomethyl(C9) + GG(K2)	491.237	0.001468	MS/MS	1.51	0.006251	0.0004005	1882	True	2861620	Q9Y4E5	ZNF451	453	464	Q9Y4E5:Carbamidomethyl(C461) + GG(K454)	1135.42	1155.11	1163.35	4302405
H0415FD-(01)	1237672126	DKSHEGVACVQKEK	2	3	Carbamidomethyl(C9) + GG(K12)	576.949	NA	MassChroQ reextraction	NA	NA	NA	NA	True	2861620	Q9Y4E5	ZNF451	453	466	Q9Y4E5:Carbamidomethyl(C461) + GG(K464)	1082.56	1089.31	1114.44	3953827
H0415FD-(01)	1237730764	DKVALTLAR	1	2	GG(K2)	550.825	NA	MassChroQ reextraction	NA	NA	NA	NA	True	2861620	Q9Y4E5	ZNF451	76	84	Q9Y4E5:GG(K77)	2383.26	2391.03	2407.47	12532911
H0415FD-(01)	1237882985	EFDNGHLLLGHLKR	1	4	GG(K13)	441.489	NA	MassChroQ reextraction	NA	NA	NA	NA	True	2861620	Q9Y4E5	ZNF451	179	192	Q9Y4E5:GG(K191)	2609.66	2625.69	2652.67	4408382
H0415FD-(01)	1237476027	EKIDFQHAHGLQELEFIR	1	3	GG(K2)	775.399	0.004387	MS/MS	2.818	7.536e-07	0	33808	True	2861620	Q9Y4E5	ZNF451	105	122	Q9Y4E5:GG(K106)	3672.92	3681.45	3696.51	19728369
H0415FD-(01)	1237865390	EKIDFQHAHGLQELEFIR	1	4	GG(K2)	581.8	NA	MassChroQ reextraction	NA	NA	NA	NA	True	2861620	Q9Y4E5	ZNF451	105	122	Q9Y4E5:GG(K106)	3671.51	3679.92	3703.28	44065536
H0415FD-(01)	1237805684	EKSDEEEQQYVIK	1	3	GG(K2)	580.276	NA	MassChroQ reextraction	NA	NA	NA	NA	True	2861620	Q9Y4E5	ZNF451	778	790	Q9Y4E5:GG(K779)	1886.45	1893.66	1904.23	1958788
H0415FD-(01)	1237476792	EKSDEEEQQYVIKCGTCTK	2	3	Carbamidomethyl(C14.C17) + GG(K13)	816.033	-0.002487	MS/MS	1.111	0.05493	0.003733	10932	True	2861620	Q9Y4E5	ZNF451	778	796	Q9Y4E5:Carbamidomethyl(C791.C794) + GG(K790)	1879.3	1904.23	1930.14	5250399
H0415FD-(01)	1237879850	EKSDEEEQQYVIKCGTCTK	2	4	Carbamidomethyl(C14.C17) + GG(K13)	612.277	NA	MassChroQ reextraction	NA	NA	NA	NA	True	2861620	Q9Y4E5	ZNF451	778	796	Q9Y4E5:Carbamidomethyl(C791.C794) + GG(K790)	1893.66	1906.02	1918.19	1790173
H0415FD-(01)	1237752991	EKSDEEEQQYVIKCGTCTK	2	4	GG(K13.K19)	612.277	NA	MassChroQ reextraction	NA	NA	NA	NA	True	2861620	Q9Y4E5	ZNF451	778	796	Q9Y4E5:GG(K790.K796)	1893.66	1906.02	1918.19	1790173
H0415FD-(01)	1237888119	EKSDEEEQQYVIKCGTCTK	2	3	GG(K13.K19)	816.034	NA	MassChroQ reextraction	NA	NA	NA	NA	True	2861620	Q9Y4E5	ZNF451	778	796	Q9Y4E5:GG(K790.K796)	1879.3	1904.23	1930.14	5250399
H0415FD-(01)	1237462385	ESYICKVNR	1	2	Carbamidomethyl(C5) + GG(K6)	641.814	-0.000192	MS/MS	1.974	0.0006605	2.495e-05	8218	True	2861620	Q9Y4E5	ZNF451	726	734	Q9Y4E5:Carbamidomethyl(C730) + GG(K731)	1669.95	1676.45	1692.61	7901380
H0415FD-(01)	1237881224	ESYICKVNR	1	3	Carbamidomethyl(C5) + GG(K6)	428.212	NA	MassChroQ reextraction	NA	NA	NA	NA	True	2861620	Q9Y4E5	ZNF451	726	734	Q9Y4E5:Carbamidomethyl(C730) + GG(K731)	1668.62	1680	1709.81	9435042
H0415FD-(01)	1237465097	ESYICKVNRK	2	3	Carbamidomethyl(C5) + GG(K6)	470.91	-0.00035	MS/MS	2.119	0.00732	0.0005015	4787	True	2861620	Q9Y4E5	ZNF451	726	735	Q9Y4E5:Carbamidomethyl(C730) + GG(K731)	1384.17	1396.06	1428.71	16984825
H0415FD-(01)	1237465098	ESYICKVNRK	2	2	Carbamidomethyl(C5) + GG(K6)	705.862	0.000426	MS/MS	1.899	0.001156	2.495e-05	4802	True	2861620	Q9Y4E5	ZNF451	726	735	Q9Y4E5:Carbamidomethyl(C730) + GG(K731)	1384.17	1394.19	1407.93	7307130
H0415FD-(01)	1237455999	FSSLKR	1	2	GG(K5)	426.241	0.000854	MS/MS	1.376	0.03949	0.002801	3110	True	2861620	Q9Y4E5	ZNF451	424	429	Q9Y4E5:GG(K428)	1244.48	1260.55	1282.26	15628315
H0415FD-(01)	1241301424	GGHTWVSGKPILCPIMHCNKEFDNGHLLLGHLK	1	5	Carbamidomethyl(C13.C18)	754.185	NA	MassChroQ reextraction	NA	NA	NA	NA	True	2861620	Q9Y4E5	ZNF451	159	191	Q9Y4E5:Carbamidomethyl(C171.C176)	5933.31	5952.45	5965.47	2421865
H0415FD-(01)	1237832402	GIAHPISFPSFAKK	1	4	GG(K14)	404.226	NA	MassChroQ reextraction	NA	NA	NA	NA	True	2861620	Q9Y4E5	ZNF451	289	302	Q9Y4E5:GG(K302)	2888.6	2893.05	2922.43	24028750
H0415FD-(01)	1241252476	GKWQCR	1	2	Carbamidomethyl(C5) + GG(K2)	475.229	NA	MassChroQ reextraction	NA	NA	NA	NA	True	2861620	Q9Y4E5	ZNF451	604	609	Q9Y4E5:Carbamidomethyl(C608) + GG(K605)	1082.56	1091.13	1130.15	15156419
H0415FD-(01)	1237479199	GYCPDCNQVFVDETSTQNHKQNSGHK	1	5	Carbamidomethyl(C3.C6) + GG(K26)	633.675	-0.006819	MS/MS	0.987	0.08492	0.005559	12076	True	2861620	Q9Y4E5	ZNF451	362	387	Q9Y4E5:Carbamidomethyl(C364.C367) + GG(K387)	1970.28	1993.68	2002.9	7367816
H0415FD-(01)	1237479200	GYCPDCNQVFVDETSTQNHKQNSGHK	1	4	Carbamidomethyl(C3.C6) + GG(K26)	791.844	-0.0018	MS/MS	0.596	0.03837	0.002733	12067	True	2861620	Q9Y4E5	ZNF451	362	387	Q9Y4E5:Carbamidomethyl(C364.C367) + GG(K387)	1984.71	1993.68	2006.17	8312664
H0415FD-(01)	1237791070	HCFLQKPSVAHFGSEK	0	4	Carbamidomethyl(C2) + GG(K6)	497.247	NA	MassChroQ reextraction	NA	NA	NA	NA	True	2861620	Q9Y4E5	ZNF451	812	827	Q9Y4E5:Carbamidomethyl(C813) + GG(K817)	2213.86	2235.16	2301.87	170369008
H0415FD-(01)	1693706232	HCFLQKPSVAHFGSEK	0	3	Carbamidomethyl(C2) + GG(K6)	663.329	NA	MassChroQ reextraction	NA	NA	NA	NA	True	2861620	Q9Y4E5	ZNF451	812	827	Q9Y4E5:Carbamidomethyl(C813) + GG(K817)	2213.86	2235.16	2333.58	516678781
H0415FD-(01)	1237756518	HCFLQKPSVAHFGSEKSNLYK	1	4	Carbamidomethyl(C2) + GG(K16)	648.576	NA	MassChroQ reextraction	NA	NA	NA	NA	True	2861620	Q9Y4E5	ZNF451	812	832	Q9Y4E5:Carbamidomethyl(C813) + GG(K827)	2353.39	2358.48	2365.24	1557995
H0415FD-(01)	1237894811	HCFLQKPSVAHFGSEKSNLYK	1	5	Carbamidomethyl(C2) + GG(K16)	519.062	NA	MassChroQ reextraction	NA	NA	NA	NA	True	2861620	Q9Y4E5	ZNF451	812	832	Q9Y4E5:Carbamidomethyl(C813) + GG(K827)	NA	NA	NA	NA
H0415FD-(01)	1237470696	HCQDEHDNEIKIK	1	3	Carbamidomethyl(C2) + GG(K11)	593.941	0.00033	MS/MS	3.2	1.677e-08	0	2489	True	2861620	Q9Y4E5	ZNF451	654	666	Q9Y4E5:Carbamidomethyl(C655) + GG(K664)	1198.69	1207.83	1213.8	5029890
H0415FD-(01)	1241255411	HCQDEHDNEIKIK	1	2	Carbamidomethyl(C2) + GG(K11)	890.909	NA	MassChroQ reextraction	NA	NA	NA	NA	True	2861620	Q9Y4E5	ZNF451	654	666	Q9Y4E5:Carbamidomethyl(C655) + GG(K664)	1200.8	1209.37	1212.36	559766
H0415FD-(01)	1237471385	IHGGAHLNNFLFWCR	0	3	Carbamidomethyl(C14)	614.639	-0.000556	MS/MS	3.093	1.381e-08	0	33945	True	2861620	Q9Y4E5	ZNF451	520	534	Q9Y4E5:Carbamidomethyl(C533)	3664.33	3691.19	3720.43	56367527
H0415FD-(01)	1237801151	IHGGAHLNNFLFWCR	0	4	Carbamidomethyl(C14)	461.231	NA	MassChroQ reextraction	NA	NA	NA	NA	True	2861620	Q9Y4E5	ZNF451	520	534	Q9Y4E5:Carbamidomethyl(C533)	3677.03	3703.28	3706.44	8849969
H0415FD-(01)	1237683702	LCVDQWLKMPGLK	1	3	Carbamidomethyl(C2) + GG(K8)	567.966	NA	MassChroQ reextraction	NA	NA	NA	NA	True	2861620	Q9Y4E5	ZNF451	132	144	Q9Y4E5:Carbamidomethyl(C133) + GG(K139)	4443.15	4466.58	4481.02	17916315
H0415FD-(01)	1693699775	LCVDQWLKMPGLK	1	2	Carbamidomethyl(C2) + GG(K8)	851.445	NA	MassChroQ reextraction	NA	NA	NA	NA	True	2861620	Q9Y4E5	ZNF451	132	144	Q9Y4E5:Carbamidomethyl(C133) + GG(K139)	4449.35	4464.68	4473.24	2553716
H0415FD-(01)	1237473323	LGDNKGIAHPISFPSFAK	1	4	GG(K5)	504.02	0.001427	MS/MS	1.632	0.005412	0.0003615	29786	True	2861620	Q9Y4E5	ZNF451	284	301	Q9Y4E5:GG(K288)	3350.63	3368.71	3416.93	74324426
H0415FD-(01)	1237460224	LKQAINYSK	1	3	GG(K2)	393.556	-0.000449	MS/MS	1.734	0.00114	2.495e-05	5403	True	2861620	Q9Y4E5	ZNF451	844	852	Q9Y4E5:GG(K845)	1436.88	1445.11	1459.67	5634186
H0415FD-(01)	1237460225	LKQAINYSK	1	2	GG(K2)	589.83	0.000449	MS/MS	2.696	1.766e-05	0	5415	True	2861620	Q9Y4E5	ZNF451	844	852	Q9Y4E5:GG(K845)	1436.88	1445.11	1463.26	9842633
H0415FD-(01)	1237757684	MNLKDK	1	2	GG(K4)	431.726	NA	MassChroQ reextraction	NA	NA	NA	NA	True	2861620	Q9Y4E5	ZNF451	449	454	Q9Y4E5:GG(K452)	1132.77	1146.55	1159.25	7435911
H0415FD-(01)	1237472367	NAGPVAVAEKSITQVAEK	1	3	GG(K10)	642.681	8e-06	MS/MS	3.612	4.006e-08	0	30756	True	2861620	Q9Y4E5	ZNF451	340	357	Q9Y4E5:GG(K349)	3387.03	3432.7	3464.14	19090939
H0415FD-(01)	1237766186	NHFHQSFKLGDNK	1	3	GG(K8)	562.61	NA	MassChroQ reextraction	NA	NA	NA	NA	True	2861620	Q9Y4E5	ZNF451	276	288	Q9Y4E5:GG(K283)	1471.91	1478.99	1495.36	2922123
H0415FD-(01)	1237468901	QAINYSKSLDMEK	1	3	GG(K7)	547.603	0.000782	MS/MS	3.142	5.735e-07	0	17554	True	2861620	Q9Y4E5	ZNF451	846	858	Q9Y4E5:GG(K852)	2402.65	2416.39	2433.88	28726296
H0415FD-(01)	1237869886	QAINYSKSLDMEK	1	2	GG(K7)	820.901	NA	MassChroQ reextraction	NA	NA	NA	NA	True	2861620	Q9Y4E5	ZNF451	846	858	Q9Y4E5:GG(K852)	2405.83	2414.79	2433.88	6468787
H0415FD-(01)	1237889149	RKDAADFAICMHAGR	2	4	Carbamidomethyl(C10) + GG(K2)	458.972	NA	MassChroQ reextraction	NA	NA	NA	NA	True	2861620	Q9Y4E5	ZNF451	950	964	Q9Y4E5:Carbamidomethyl(C959) + GG(K951)	NA	NA	NA	NA
H0415FD-(01)	1237474966	SDEEEQQYVIKCGTCTK	1	3	Carbamidomethyl(C12.C15) + GG(K11)	730.321	0.001341	MS/MS	2.511	4.662e-05	0	14797	True	2861620	Q9Y4E5	ZNF451	780	796	Q9Y4E5:Carbamidomethyl(C791.C794) + GG(K790)	2192.29	2204.86	2218.81	17715282
H0415FD-(01)	1237466568	SHEGVACVQKEK	1	2	Carbamidomethyl(C7) + GG(K10)	743.359	-0.001198	MS/MS	2.247	8.791e-06	0	1453	True	2861620	Q9Y4E5	ZNF451	455	466	Q9Y4E5:Carbamidomethyl(C461) + GG(K464)	1096.79	1105.37	1114.44	1956719
H0415FD-(01)	1237466569	SHEGVACVQKEK	1	3	Carbamidomethyl(C7) + GG(K10)	495.909	0.000345	MS/MS	2.615	2.213e-05	0	1436	True	2861620	Q9Y4E5	ZNF451	455	466	Q9Y4E5:Carbamidomethyl(C461) + GG(K464)	1096.79	1105.37	1114.44	3422074
H0415FD-(01)	1241277573	SLDMEKGVENDLSYQNIEEEIVELPDLDYLR	1	3	GG(K6)	1262.27	NA	MassChroQ reextraction	NA	NA	NA	NA	True	2861620	Q9Y4E5	ZNF451	853	883	Q9Y4E5:GG(K858)	6272.9	6281.8	6290.16	4452597
H0415FD-(01)	1237471207	SNLYKFTASASHTER	1	3	GG(K5)	609.299	0.000463	MS/MS	3.648	1.244e-09	0	10859	True	2861620	Q9Y4E5	ZNF451	828	842	Q9Y4E5:GG(K832)	1874.42	1900.82	1931.61	18057164
H0415FD-(01)	1237478923	TETSIKTEDDFPVIETSNQLTCGCR	1	3	Carbamidomethyl(C22.C24) + GG(K6)	1005.79	0.003025	MS/MS	5.453	1.398e-10	0	36449	True	2861620	Q9Y4E5	ZNF451	701	725	Q9Y4E5:Carbamidomethyl(C722.C724) + GG(K706)	3882.09	3893.27	3913.42	30389596
H0415FD-(01)	1237467617	TGTINCGTKSSFR	1	2	Carbamidomethyl(C6) + GG(K9)	771.87	4.3e-05	MS/MS	1.318	0.0003858	0	6588	True	2861620	Q9Y4E5	ZNF451	145	157	Q9Y4E5:Carbamidomethyl(C150) + GG(K153)	1529.99	1542.18	1560.76	5235986
H0415FD-(01)	1237467618	TGTINCGTKSSFR	1	3	Carbamidomethyl(C6) + GG(K9)	514.916	0.001128	MS/MS	2.806	4.596e-07	0	6578	True	2861620	Q9Y4E5	ZNF451	145	157	Q9Y4E5:Carbamidomethyl(C150) + GG(K153)	1531.61	1544.03	1562.58	10128228
H0415FD-(01)	1241258908	TMSIKESSSLECIAIPK	1	2	Carbamidomethyl(C12) + GG(K5)	1005.01	NA	MassChroQ reextraction	NA	NA	NA	NA	True	2861620	Q9Y4E5	ZNF451	430	446	Q9Y4E5:Carbamidomethyl(C441) + GG(K434)	3603.37	3616.28	3622.77	3771367
H0415FD-(01)	1237480349	YFYEMDEVEGETLPSSSTTLDNLTANKPSSAITVIDHSPANSSPR	0	4	GG(K27)	1247.09	0.007132	MS/MS	4.167	2.45e-09	0	48193	True	2861620	Q9Y4E5	ZNF451	559	603	Q9Y4E5:GG(K585)	4810.41	4815.24	4833.4	10028196
H0418FD-(01)	1237488099	CLQIMLDKGK	1	3	Carbamidomethyl(C1) + GG(K8)	440.565	0.000733	MS/MS	1.381	0.007886	0.0007193	20284	True	2861620	Q9Y4E5	ZNF451	741	750	Q9Y4E5:Carbamidomethyl(C741) + GG(K748)	2573.16	2590.28	2614.9	7913252
H0418FD-(01)	1237488100	CLQIMLDKGK	1	2	Carbamidomethyl(C1) + GG(K8)	660.345	0.001418	MS/MS	2.426	0.0002428	0	20223	True	2861620	Q9Y4E5	ZNF451	741	750	Q9Y4E5:Carbamidomethyl(C741) + GG(K748)	2571.57	2584.09	2613.36	14981439
H0418FD-(01)	1241280930	CVACHKTLR	1	3	Carbamidomethyl(C1.C4) + GG(K6)	420.21	NA	MassChroQ reextraction	NA	NA	NA	NA	True	2861620	Q9Y4E5	ZNF451	317	325	Q9Y4E5:Carbamidomethyl(C317.C320) + GG(K322)	1063.53	1076.72	1076.72	605114
H0418FD-(01)	1237487148	DHIDYQKDK	1	2	GG(K7)	638.302	-0.000409	MS/MS	2.198	0.0004925	0	1990	True	2861620	Q9Y4E5	ZNF451	69	77	Q9Y4E5:GG(K75)	1120.91	1130.97	1139.12	2835973
H0418FD-(01)	1237487149	DHIDYQKDK	1	3	GG(K7)	425.87	-0.000148	MS/MS	1.323	0.08076	0.006113	1987	True	2861620	Q9Y4E5	ZNF451	69	77	Q9Y4E5:GG(K75)	1120.91	1129.25	1135.92	2116714
H0418FD-(01)	1237732384	DHIDYQKDKVALTLAR	2	4	GG(K7)	500.77	NA	MassChroQ reextraction	NA	NA	NA	NA	True	2861620	Q9Y4E5	ZNF451	69	84	Q9Y4E5:GG(K75)	2593.31	2604.08	2632.17	4542530
H0418FD-(01)	1237823306	DHIDYQKDKVALTLAR	2	3	GG(K7)	667.357	NA	MassChroQ reextraction	NA	NA	NA	NA	True	2861620	Q9Y4E5	ZNF451	69	84	Q9Y4E5:GG(K75)	NA	NA	NA	NA
H0418FD-(01)	1693694063	DHIDYQKDKVALTLAR	2	3	GG(K9)	667.691	NA	MassChroQ reextraction	NA	NA	NA	NA	True	2861620	Q9Y4E5	ZNF451	69	84	Q9Y4E5:GG(K77)	2594.86	2605.58	2622.87	2235984
H0418FD-(01)	1237491266	DKSHEGVACVQK	1	3	Carbamidomethyl(C9) + GG(K2)	491.236	-0.001919	MS/MS	2.051	9.31e-05	0	2331	True	2861620	Q9Y4E5	ZNF451	453	464	Q9Y4E5:Carbamidomethyl(C461) + GG(K454)	1150.61	1157.37	1175.37	6389752
H0418FD-(01)	1237491267	DKSHEGVACVQK	1	2	Carbamidomethyl(C9) + GG(K2)	736.352	-7.4e-05	MS/MS	3.697	2.023e-08	0	2341	True	2861620	Q9Y4E5	ZNF451	453	464	Q9Y4E5:Carbamidomethyl(C461) + GG(K454)	1150.61	1157.37	1175.37	3505375
H0418FD-(01)	1237495139	DKSHEGVACVQKEK	2	3	Carbamidomethyl(C9) + GG(K12)	576.949	-7.1e-05	MS/MS	2.228	2.153e-05	0	1580	True	2861620	Q9Y4E5	ZNF451	453	466	Q9Y4E5:Carbamidomethyl(C461) + GG(K464)	1083.39	1089.76	1116.12	4519382
H0418FD-(01)	1237773735	DKVALTLAR	1	2	GG(K2)	550.825	NA	MassChroQ reextraction	NA	NA	NA	NA	True	2861620	Q9Y4E5	ZNF451	76	84	Q9Y4E5:GG(K77)	2385.63	2396.23	2408.98	14612893
H0418FD-(01)	1237795875	EFDNGHLLLGHLKR	1	4	GG(K13)	441.489	NA	MassChroQ reextraction	NA	NA	NA	NA	True	2861620	Q9Y4E5	ZNF451	179	192	Q9Y4E5:GG(K191)	2613.36	2621.29	2644.96	4460312
H0418FD-(01)	1237501363	EKIDFQHAHGLQELEFIR	1	3	GG(K2)	775.398	0.000542	MS/MS	1.34	0.002233	0.0001363	34261	True	2861620	Q9Y4E5	ZNF451	105	122	Q9Y4E5:GG(K106)	3670.83	3680.24	3694.33	22218848
H0418FD-(01)	1237878206	EKIDFQHAHGLQELEFIR	1	4	GG(K2)	581.8	NA	MassChroQ reextraction	NA	NA	NA	NA	True	2861620	Q9Y4E5	ZNF451	105	122	Q9Y4E5:GG(K106)	3667.76	3678.6	3700.8	48156387
H0418FD-(01)	1237495267	EKSDEEEQQYVIK	1	3	GG(K2)	580.276	0.001001	MS/MS	1.498	0.0006483	2.569e-05	11370	True	2861620	Q9Y4E5	ZNF451	778	790	Q9Y4E5:GG(K779)	1888.68	1895.09	1908.17	2983240
H0418FD-(01)	1237502150	EKSDEEEQQYVIKCGTCTK	2	3	Carbamidomethyl(C14.C17) + GG(K13)	816.033	-0.001755	MS/MS	1.701	0.003895	0.0002433	11483	True	2861620	Q9Y4E5	ZNF451	778	796	Q9Y4E5:Carbamidomethyl(C791.C794) + GG(K790)	1893.4	1903.15	1922.53	4854442
H0418FD-(01)	1237820061	EKSDEEEQQYVIKCGTCTK	2	4	Carbamidomethyl(C14.C17) + GG(K13)	612.277	NA	MassChroQ reextraction	NA	NA	NA	NA	True	2861620	Q9Y4E5	ZNF451	778	796	Q9Y4E5:Carbamidomethyl(C791.C794) + GG(K790)	1893.4	1906.43	1917.64	2495737
H0418FD-(01)	1237723657	EKSDEEEQQYVIKCGTCTK	2	4	GG(K13.K19)	612.277	NA	MassChroQ reextraction	NA	NA	NA	NA	True	2861620	Q9Y4E5	ZNF451	778	796	Q9Y4E5:GG(K790.K796)	1893.4	1906.43	1917.64	2495737
H0418FD-(01)	1237869478	EKSDEEEQQYVIKCGTCTK	2	3	GG(K13.K19)	816.034	NA	MassChroQ reextraction	NA	NA	NA	NA	True	2861620	Q9Y4E5	ZNF451	778	796	Q9Y4E5:GG(K790.K796)	1893.4	1903.15	1922.53	4854442
H0418FD-(01)	1237487267	ESYICKVNR	1	3	Carbamidomethyl(C5) + GG(K6)	428.212	0.000344	MS/MS	1.308	0.0009511	2.569e-05	8658	True	2861620	Q9Y4E5	ZNF451	726	734	Q9Y4E5:Carbamidomethyl(C730) + GG(K731)	1655.3	1679.46	1692.8	15078371
H0418FD-(01)	1237487268	ESYICKVNR	1	2	Carbamidomethyl(C5) + GG(K6)	641.815	0.001029	MS/MS	2.093	0.0006667	2.569e-05	8661	True	2861620	Q9Y4E5	ZNF451	726	734	Q9Y4E5:Carbamidomethyl(C730) + GG(K731)	1669.63	1679.46	1697.68	12165144
H0418FD-(01)	1237490064	ESYICKVNRK	2	3	Carbamidomethyl(C5) + GG(K6)	470.91	-0.00035	MS/MS	1.783	0.0008952	2.569e-05	5204	True	2861620	Q9Y4E5	ZNF451	726	735	Q9Y4E5:Carbamidomethyl(C730) + GG(K731)	1386.32	1396.23	1425.45	22698417
H0418FD-(01)	1237490065	ESYICKVNRK	2	2	Carbamidomethyl(C5) + GG(K6)	705.861	-0.000184	MS/MS	1.907	0.000399	0	5219	True	2861620	Q9Y4E5	ZNF451	726	735	Q9Y4E5:Carbamidomethyl(C730) + GG(K731)	1386.32	1396.23	1420.63	9677769
H0418FD-(01)	1237771875	FSSLKR	1	2	GG(K5)	426.241	NA	MassChroQ reextraction	NA	NA	NA	NA	True	2861620	Q9Y4E5	ZNF451	424	429	Q9Y4E5:GG(K428)	1241.59	1258.52	1279.67	18111679
H0418FD-(01)	1693706828	GGHTWVSGKPILCPIMHCNKEFDNGHLLLGHLK	1	5	Carbamidomethyl(C13.C18)	754.385	NA	MassChroQ reextraction	NA	NA	NA	NA	True	2861620	Q9Y4E5	ZNF451	159	191	Q9Y4E5:Carbamidomethyl(C171.C176)	5954.39	5975.58	5994.92	7335533
H0418FD-(01)	1237812202	GIAHPISFPSFAKK	1	4	GG(K14)	404.226	NA	MassChroQ reextraction	NA	NA	NA	NA	True	2861620	Q9Y4E5	ZNF451	289	302	Q9Y4E5:GG(K302)	2885.86	2890.4	2926.11	31475657
H0418FD-(01)	1237481801	GKWQCR	1	2	Carbamidomethyl(C5) + GG(K2)	474.727	4.2e-05	MS/MS	0.858	0.1345	0.008799	1763	True	2861620	Q9Y4E5	ZNF451	604	609	Q9Y4E5:Carbamidomethyl(C608) + GG(K605)	1075.03	1093.05	1120.91	16483081
H0418FD-(01)	1237504681	GYCPDCNQVFVDETSTQNHKQNSGHK	1	4	Carbamidomethyl(C3.C6) + GG(K26)	791.843	-0.003021	MS/MS	1.62	5.74e-05	0	12522	True	2861620	Q9Y4E5	ZNF451	362	387	Q9Y4E5:Carbamidomethyl(C364.C367) + GG(K387)	1981.59	1991.16	2006.58	9574404
H0418FD-(01)	1237504682	GYCPDCNQVFVDETSTQNHKQNSGHK	1	5	Carbamidomethyl(C3.C6) + GG(K26)	633.677	0.0002	MS/MS	1.118	0.09792	0.006919	12531	True	2861620	Q9Y4E5	ZNF451	362	387	Q9Y4E5:Carbamidomethyl(C364.C367) + GG(K387)	1968.89	1991.16	2011.5	7668529
H0418FD-(01)	1237688744	HCFLQKPSVAHFGSEK	0	3	Carbamidomethyl(C2) + GG(K6)	662.66	NA	MassChroQ reextraction	NA	NA	NA	NA	True	2861620	Q9Y4E5	ZNF451	812	827	Q9Y4E5:Carbamidomethyl(C813) + GG(K817)	2201.71	2230.03	2328.65	694372808
H0418FD-(01)	1237889234	HCFLQKPSVAHFGSEK	0	4	Carbamidomethyl(C2) + GG(K6)	497.247	NA	MassChroQ reextraction	NA	NA	NA	NA	True	2861620	Q9Y4E5	ZNF451	812	827	Q9Y4E5:Carbamidomethyl(C813) + GG(K817)	2212.75	2231.67	2290.37	208397816
H0418FD-(01)	1237810849	HCFLQKPSVAHFGSEKSNLYK	1	4	Carbamidomethyl(C2) + GG(K16)	648.576	NA	MassChroQ reextraction	NA	NA	NA	NA	True	2861620	Q9Y4E5	ZNF451	812	832	Q9Y4E5:Carbamidomethyl(C813) + GG(K827)	2347.18	2350.11	2365.49	2302310
H0418FD-(01)	1237882480	HCFLQKPSVAHFGSEKSNLYK	1	5	Carbamidomethyl(C2) + GG(K16)	519.062	NA	MassChroQ reextraction	NA	NA	NA	NA	True	2861620	Q9Y4E5	ZNF451	812	832	Q9Y4E5:Carbamidomethyl(C813) + GG(K827)	NA	NA	NA	NA
H0418FD-(01)	1237495780	HCQDEHDNEIKIK	1	3	Carbamidomethyl(C2) + GG(K11)	593.942	0.002161	MS/MS	3.119	3.513e-07	0	2926	True	2861620	Q9Y4E5	ZNF451	654	666	Q9Y4E5:Carbamidomethyl(C655) + GG(K664)	1201.55	1206.96	1214.98	6149705
H0418FD-(01)	1241257101	HCQDEHDNEIKIK	1	2	Carbamidomethyl(C2) + GG(K11)	890.408	NA	MassChroQ reextraction	NA	NA	NA	NA	True	2861620	Q9Y4E5	ZNF451	654	666	Q9Y4E5:Carbamidomethyl(C655) + GG(K664)	1201.87	1206.96	1213.39	1016210
H0418FD-(01)	1237496534	IHGGAHLNNFLFWCR	0	4	Carbamidomethyl(C14)	461.231	0.000224	MS/MS	2.042	0.0001281	0	34387	True	2861620	Q9Y4E5	ZNF451	520	534	Q9Y4E5:Carbamidomethyl(C533)	3675.61	3699.24	3719.65	6780226
H0418FD-(01)	1237496535	IHGGAHLNNFLFWCR	0	3	Carbamidomethyl(C14)	614.64	0.004571	MS/MS	2.447	1.018e-05	0	34562	True	2861620	Q9Y4E5	ZNF451	520	534	Q9Y4E5:Carbamidomethyl(C533)	3661.86	3689.73	3705.5	50592843
H0418FD-(01)	1241275602	KFVTQQQYR	1	2	GG(K1)	656.344	NA	MassChroQ reextraction	NA	NA	NA	NA	True	2861620	Q9Y4E5	ZNF451	220	228	Q9Y4E5:GG(K220)	1478.38	1483.19	1487.91	908197
H0418FD-(01)	1237494762	LCVDQWLKMPGLK	1	3	Carbamidomethyl(C2) + GG(K8)	567.966	0.001415	MS/MS	2.344	2.008e-05	0	44260	True	2861620	Q9Y4E5	ZNF451	132	144	Q9Y4E5:Carbamidomethyl(C133) + GG(K139)	4451.22	4490.36	4550.49	62033875
H0418FD-(01)	1237494763	LCVDQWLKMPGLK	1	2	Carbamidomethyl(C2) + GG(K8)	851.446	0.00332	MS/MS	1.509	0.005582	0.000468	44275	True	2861620	Q9Y4E5	ZNF451	132	144	Q9Y4E5:Carbamidomethyl(C133) + GG(K139)	4456.2	4474.31	4477.59	4476001
H0418FD-(01)	1237677580	LGDNKGIAHPISFPSFAK	1	4	GG(K5)	504.019	NA	MassChroQ reextraction	NA	NA	NA	NA	True	2861620	Q9Y4E5	ZNF451	284	301	Q9Y4E5:GG(K288)	3356.56	3372.15	3392.95	42645134
H0418FD-(01)	1237485076	LKQAINYSK	1	3	GG(K2)	393.556	-0.000358	MS/MS	2.059	0.0001501	0	5839	True	2861620	Q9Y4E5	ZNF451	844	852	Q9Y4E5:GG(K845)	1423.87	1445.16	1483.19	8787791
H0418FD-(01)	1237485077	LKQAINYSK	1	2	GG(K2)	589.83	8.3e-05	MS/MS	2.76	2.559e-05	0	5836	True	2861620	Q9Y4E5	ZNF451	844	852	Q9Y4E5:GG(K845)	1435.22	1445.16	1484.68	14870558
H0418FD-(01)	1237481083	MNLKDK	1	2	GG(K4)	431.726	6.5e-05	MS/MS	1.403	0.03431	0.002844	2143	True	2861620	Q9Y4E5	ZNF451	449	454	Q9Y4E5:GG(K452)	1134.29	1142.48	1152.31	8908209
H0418FD-(01)	1237844058	NAGPVAVAEKSITQVAEK	1	3	GG(K10)	642.681	NA	MassChroQ reextraction	NA	NA	NA	NA	True	2861620	Q9Y4E5	ZNF451	340	357	Q9Y4E5:GG(K349)	3416.31	3433.09	3470.93	22836242
H0418FD-(01)	1237494553	NHFHQSFKLGDNK	1	3	GG(K8)	562.609	-0.002535	MS/MS	1.245	0.0001875	0	6249	True	2861620	Q9Y4E5	ZNF451	276	288	Q9Y4E5:GG(K283)	1471.94	1478.38	1499.27	3494348
H0418FD-(01)	1237494006	QAINYSKSLDMEK	1	2	GG(K7)	820.901	-0.000242	MS/MS	2.87	2.095e-05	0	18149	True	2861620	Q9Y4E5	ZNF451	846	858	Q9Y4E5:GG(K852)	2407.41	2418.2	2435.03	8517132
H0418FD-(01)	1237822015	QAINYSKSLDMEK	1	3	GG(K7)	547.603	NA	MassChroQ reextraction	NA	NA	NA	NA	True	2861620	Q9Y4E5	ZNF451	846	858	Q9Y4E5:GG(K852)	2404.32	2415.11	2450.62	37900490
H0418FD-(01)	1237811478	RKDAADFAICMHAGR	2	4	Carbamidomethyl(C10) + GG(K2)	458.972	NA	MassChroQ reextraction	NA	NA	NA	NA	True	2861620	Q9Y4E5	ZNF451	950	964	Q9Y4E5:Carbamidomethyl(C959) + GG(K951)	NA	NA	NA	NA
H0418FD-(01)	1237500244	SDEEEQQYVIKCGTCTK	1	3	Carbamidomethyl(C12.C15) + GG(K11)	730.321	5.9e-05	MS/MS	3.809	1.175e-07	0	15277	True	2861620	Q9Y4E5	ZNF451	780	796	Q9Y4E5:Carbamidomethyl(C791.C794) + GG(K790)	2190.71	2204.97	2223.69	20533011
H0418FD-(01)	1237491554	SHEGVACVQKEK	1	2	Carbamidomethyl(C7) + GG(K10)	743.359	-0.000222	MS/MS	2.356	5.222e-08	0	1724	True	2861620	Q9Y4E5	ZNF451	455	466	Q9Y4E5:Carbamidomethyl(C461) + GG(K464)	1099.42	1106.16	1114.45	2504053
H0418FD-(01)	1237491555	SHEGVACVQKEK	1	3	Carbamidomethyl(C7) + GG(K10)	495.909	-0.000205	MS/MS	1.969	0.0005244	2.569e-05	1702	True	2861620	Q9Y4E5	ZNF451	455	466	Q9Y4E5:Carbamidomethyl(C461) + GG(K464)	1097.68	1106.16	1114.45	4563428
H0418FD-(01)	1237756442	SLDMEKGVENDLSYQNIEEEIVELPDLDYLR	1	3	GG(K6)	1261.6	NA	MassChroQ reextraction	NA	NA	NA	NA	True	2861620	Q9Y4E5	ZNF451	853	883	Q9Y4E5:GG(K858)	6260.89	6282.04	6297.88	9182388
H0418FD-(01)	1237496332	SNLYKFTASASHTER	1	3	GG(K5)	609.299	-8.6e-05	MS/MS	4.413	1.509e-08	0	11357	True	2861620	Q9Y4E5	ZNF451	828	842	Q9Y4E5:GG(K832)	1885.39	1895.09	1932.08	24986571
H0418FD-(01)	1237672655	TETSIKTEDDFPVIETSNQLTCGCR	1	3	Carbamidomethyl(C22.C24) + GG(K6)	1005.79	NA	MassChroQ reextraction	NA	NA	NA	NA	True	2861620	Q9Y4E5	ZNF451	701	725	Q9Y4E5:Carbamidomethyl(C722.C724) + GG(K706)	3879.41	3893.76	3914.01	47534086
H0418FD-(01)	1237492667	TGTINCGTKSSFR	1	2	Carbamidomethyl(C6) + GG(K9)	771.87	-0.000811	MS/MS	2.063	1.778e-07	0	7062	True	2861620	Q9Y4E5	ZNF451	145	157	Q9Y4E5:Carbamidomethyl(C150) + GG(K153)	1527.39	1543.95	1565.22	6389179
H0418FD-(01)	1237492668	TGTINCGTKSSFR	1	3	Carbamidomethyl(C6) + GG(K9)	514.916	0.000396	MS/MS	3.251	9.651e-07	0	7019	True	2861620	Q9Y4E5	ZNF451	145	157	Q9Y4E5:Carbamidomethyl(C150) + GG(K153)	1533.99	1543.95	1566.8	14883391
H0418FD-(01)	1237498481	TMSIKESSSLECIAIPK	1	2	Carbamidomethyl(C12) + GG(K5)	1004.51	-0.002665	MS/MS	2.974	8.203e-09	0	33454	True	2861620	Q9Y4E5	ZNF451	430	446	Q9Y4E5:Carbamidomethyl(C441) + GG(K434)	3607.17	3621.97	3628.41	5345228
H0418FD-(01)	1237505806	YFYEMDEVEGETLPSSSTTLDNLTANKPSSAITVIDHSPANSSPR	0	4	GG(K27)	1247.09	-0.003853	MS/MS	3.016	8.009e-09	0	48624	True	2861620	Q9Y4E5	ZNF451	559	603	Q9Y4E5:GG(K585)	4808.72	4816.93	4850.92	12407374
H0421FD-(01)	1237512857	CLQIMLDKGK	1	3	Carbamidomethyl(C1) + GG(K8)	440.566	0.001649	MS/MS	1.506	0.01073	0.0007477	21087	True	2861620	Q9Y4E5	ZNF451	741	750	Q9Y4E5:Carbamidomethyl(C741) + GG(K748)	2578.44	2591.72	2613.02	7013605
H0421FD-(01)	1237675915	CLQIMLDKGK	1	2	Carbamidomethyl(C1) + GG(K8)	660.344	NA	MassChroQ reextraction	NA	NA	NA	NA	True	2861620	Q9Y4E5	ZNF451	741	750	Q9Y4E5:Carbamidomethyl(C741) + GG(K748)	2572.17	2582.19	2617.78	18053339
H0421FD-(01)	1693702966	CVACHKTLR	1	3	Carbamidomethyl(C1.C4) + GG(K6)	420.21	NA	MassChroQ reextraction	NA	NA	NA	NA	True	2861620	Q9Y4E5	ZNF451	317	325	Q9Y4E5:Carbamidomethyl(C317.C320) + GG(K322)	1061.48	1076.82	1080.18	697936
H0421FD-(01)	1237511933	DHIDYQKDK	1	3	GG(K7)	425.87	3.5e-05	MS/MS	1.638	0.1328	0.007421	2460	True	2861620	Q9Y4E5	ZNF451	69	77	Q9Y4E5:GG(K75)	1114.57	1132.95	1147.03	2376999
H0421FD-(01)	1237511934	DHIDYQKDK	1	2	GG(K7)	638.302	0.000201	MS/MS	1.972	0.0002801	2.525e-05	2464	True	2861620	Q9Y4E5	ZNF451	69	77	Q9Y4E5:GG(K75)	1125.86	1134.73	1140.18	2472636
H0421FD-(01)	1237522937	DHIDYQKDKVALTLAR	2	4	GG(K7)	500.769	-3.4e-05	MS/MS	1.608	0.03345	0.002211	21306	True	2861620	Q9Y4E5	ZNF451	69	84	Q9Y4E5:GG(K75)	2594.09	2603.62	2629.77	4736458
H0421FD-(01)	1237794627	DHIDYQKDKVALTLAR	2	3	GG(K7)	667.357	NA	MassChroQ reextraction	NA	NA	NA	NA	True	2861620	Q9Y4E5	ZNF451	69	84	Q9Y4E5:GG(K75)	NA	NA	NA	NA
H0421FD-(01)	1693695560	DHIDYQKDKVALTLAR	2	3	GG(K9)	667.691	NA	MassChroQ reextraction	NA	NA	NA	NA	True	2861620	Q9Y4E5	ZNF451	69	84	Q9Y4E5:GG(K77)	2598.42	2603.62	2624.95	2385173
H0421FD-(01)	1237515924	DKSHEGVACVQK	1	2	Carbamidomethyl(C9) + GG(K2)	736.35	-0.002272	MS/MS	2.342	4.589e-08	0	2724	True	2861620	Q9Y4E5	ZNF451	453	464	Q9Y4E5:Carbamidomethyl(C461) + GG(K454)	1151.37	1161.39	1166.79	4219290
H0421FD-(01)	1237894537	DKSHEGVACVQK	1	3	Carbamidomethyl(C9) + GG(K2)	491.237	NA	MassChroQ reextraction	NA	NA	NA	NA	True	2861620	Q9Y4E5	ZNF451	453	464	Q9Y4E5:Carbamidomethyl(C461) + GG(K454)	1151.37	1161.39	1175.65	8077003
H0421FD-(01)	1237519717	DKSHEGVACVQKEK	2	3	Carbamidomethyl(C9) + GG(K12)	576.949	0.000296	MS/MS	3.807	1.571e-08	0	1976	True	2861620	Q9Y4E5	ZNF451	453	466	Q9Y4E5:Carbamidomethyl(C461) + GG(K464)	1086.67	1094.44	1109.23	5796765
H0421FD-(01)	1237508492	DKVALTLAR	1	2	GG(K2)	550.824	-0.001071	MS/MS	1.397	0.05905	0.003802	18521	True	2861620	Q9Y4E5	ZNF451	76	84	Q9Y4E5:GG(K77)	2383.87	2400.11	2410.88	13541726
H0421FD-(01)	1237794123	EFDNGHLLLGHLKR	1	4	GG(K13)	441.489	NA	MassChroQ reextraction	NA	NA	NA	NA	True	2861620	Q9Y4E5	ZNF451	179	192	Q9Y4E5:GG(K191)	2604.77	2626.55	2643.14	5301142
H0421FD-(01)	1237525972	EKIDFQHAHGLQELEFIR	1	4	GG(K2)	581.799	-0.003256	MS/MS	3.576	6.624e-05	0	35093	True	2861620	Q9Y4E5	ZNF451	105	122	Q9Y4E5:GG(K106)	3663.96	3676.81	3706.07	63311670
H0421FD-(01)	1237525973	EKIDFQHAHGLQELEFIR	1	3	GG(K2)	775.398	-7e-06	MS/MS	1.144	9.973e-05	2.525e-05	35099	True	2861620	Q9Y4E5	ZNF451	105	122	Q9Y4E5:GG(K106)	3666.96	3676.81	3690.85	28928891
H0421FD-(01)	1237741237	EKSDEEEQQYVIK	1	3	GG(K2)	580.276	NA	MassChroQ reextraction	NA	NA	NA	NA	True	2861620	Q9Y4E5	ZNF451	778	790	Q9Y4E5:GG(K779)	1889.59	1898.03	1903.05	2639515
H0421FD-(01)	1237526781	EKSDEEEQQYVIKCGTCTK	2	3	Carbamidomethyl(C14.C17) + GG(K13)	816.036	0.007217	MS/MS	1.73	0.009296	0.0006883	12230	True	2861620	Q9Y4E5	ZNF451	778	796	Q9Y4E5:Carbamidomethyl(C791.C794) + GG(K790)	1899.27	1904.3	1917.57	3976817
H0421FD-(01)	1237807639	EKSDEEEQQYVIKCGTCTK	2	4	Carbamidomethyl(C14.C17) + GG(K13)	612.277	NA	MassChroQ reextraction	NA	NA	NA	NA	True	2861620	Q9Y4E5	ZNF451	778	796	Q9Y4E5:Carbamidomethyl(C791.C794) + GG(K790)	1898.03	1904.3	1919.63	2712683
H0421FD-(01)	1237861368	EKSDEEEQQYVIKCGTCTK	2	3	GG(K13.K19)	816.034	NA	MassChroQ reextraction	NA	NA	NA	NA	True	2861620	Q9Y4E5	ZNF451	778	796	Q9Y4E5:GG(K790.K796)	1899.27	1904.3	1917.57	3976817
H0421FD-(01)	1237862343	EKSDEEEQQYVIKCGTCTK	2	4	GG(K13.K19)	612.277	NA	MassChroQ reextraction	NA	NA	NA	NA	True	2861620	Q9Y4E5	ZNF451	778	796	Q9Y4E5:GG(K790.K796)	1898.03	1904.3	1919.63	2712683
H0421FD-(01)	1237512060	ESYICKVNR	1	2	Carbamidomethyl(C5) + GG(K6)	641.814	5.2e-05	MS/MS	1.874	0.0003426	2.525e-05	9301	True	2861620	Q9Y4E5	ZNF451	726	734	Q9Y4E5:Carbamidomethyl(C730) + GG(K731)	1671.32	1680.12	1691.32	10564499
H0421FD-(01)	1237512061	ESYICKVNR	1	3	Carbamidomethyl(C5) + GG(K6)	428.212	0.000527	MS/MS	1.658	0.001207	4.858e-05	9297	True	2861620	Q9Y4E5	ZNF451	726	734	Q9Y4E5:Carbamidomethyl(C730) + GG(K731)	1668.32	1680.12	1692.96	16126998
H0421FD-(01)	1237514735	ESYICKVNRK	2	3	Carbamidomethyl(C5) + GG(K6)	470.91	-0.000259	MS/MS	1.648	0.001011	4.858e-05	5618	True	2861620	Q9Y4E5	ZNF451	726	735	Q9Y4E5:Carbamidomethyl(C730) + GG(K731)	1384.33	1395.12	1423.87	27655575
H0421FD-(01)	1237514736	ESYICKVNRK	2	2	Carbamidomethyl(C5) + GG(K6)	705.862	0.000426	MS/MS	2.162	0.0008699	2.525e-05	5642	True	2861620	Q9Y4E5	ZNF451	726	735	Q9Y4E5:Carbamidomethyl(C730) + GG(K731)	1382.45	1395.12	1407.98	11116706
H0421FD-(01)	1237720146	FSSLKR	1	2	GG(K5)	426.241	NA	MassChroQ reextraction	NA	NA	NA	NA	True	2861620	Q9Y4E5	ZNF451	424	429	Q9Y4E5:GG(K428)	1243.75	1256.72	1279.03	18479050
H0421FD-(01)	1241297464	GGHTWVSGKPILCPIMHCNKEFDNGHLLLGHLK	1	5	Carbamidomethyl(C13.C18)	754.385	NA	MassChroQ reextraction	NA	NA	NA	NA	True	2861620	Q9Y4E5	ZNF451	159	191	Q9Y4E5:Carbamidomethyl(C171.C176)	5951.98	5959.61	5977.21	5674548
H0421FD-(01)	1237816491	GIAHPISFPSFAKK	1	4	GG(K14)	404.226	NA	MassChroQ reextraction	NA	NA	NA	NA	True	2861620	Q9Y4E5	ZNF451	289	302	Q9Y4E5:GG(K302)	2879.87	2891.64	2924.59	35961423
H0421FD-(01)	1237506976	GKWQCR	1	2	Carbamidomethyl(C5) + GG(K2)	474.727	-8e-05	MS/MS	1	0.1108	0.006463	2116	True	2861620	Q9Y4E5	ZNF451	604	609	Q9Y4E5:Carbamidomethyl(C608) + GG(K605)	1094.44	1099.75	1111.02	10898454
H0421FD-(01)	1237529297	GYCPDCNQVFVDETSTQNHKQNSGHK	1	4	Carbamidomethyl(C3.C6) + GG(K20)	791.845	0.001862	MS/MS	1.263	0.0002962	2.525e-05	13424	True	2861620	Q9Y4E5	ZNF451	362	387	Q9Y4E5:Carbamidomethyl(C364.C367) + GG(K381)	1987.25	2001.52	2023.38	14597630
H0421FD-(01)	1237529296	GYCPDCNQVFVDETSTQNHKQNSGHK	1	5	Carbamidomethyl(C3.C6) + GG(K26)	633.677	0.000811	MS/MS	0.785	0.122	0.006911	13428	True	2861620	Q9Y4E5	ZNF451	362	387	Q9Y4E5:Carbamidomethyl(C364.C367) + GG(K387)	1988.7	2003.78	2016.67	10159376
H0421FD-(01)	1237821387	GYCPDCNQVFVDETSTQNHKQNSGHK	1	4	Carbamidomethyl(C3.C6) + GG(K26)	791.844	NA	MassChroQ reextraction	NA	NA	NA	NA	True	2861620	Q9Y4E5	ZNF451	362	387	Q9Y4E5:Carbamidomethyl(C364.C367) + GG(K387)	NA	NA	NA	NA
H0421FD-(01)	1237522771	HCFLQKPSVAHFGSEK	0	3	Carbamidomethyl(C2) + GG(K6)	662.66	0.000327	MS/MS	1.215	0.0002015	2.525e-05	16664	True	2861620	Q9Y4E5	ZNF451	812	827	Q9Y4E5:Carbamidomethyl(C813) + GG(K817)	2186.41	2227.51	2313.28	907566021
H0421FD-(01)	1237707537	HCFLQKPSVAHFGSEK	0	4	Carbamidomethyl(C2) + GG(K6)	497.247	NA	MassChroQ reextraction	NA	NA	NA	NA	True	2861620	Q9Y4E5	ZNF451	812	827	Q9Y4E5:Carbamidomethyl(C813) + GG(K817)	2212.31	2229.65	2312.16	283675275
H0421FD-(01)	1237685317	HCFLQKPSVAHFGSEKSNLYK	1	5	Carbamidomethyl(C2) + GG(K16)	519.062	NA	MassChroQ reextraction	NA	NA	NA	NA	True	2861620	Q9Y4E5	ZNF451	812	832	Q9Y4E5:Carbamidomethyl(C813) + GG(K827)	NA	NA	NA	NA
H0421FD-(01)	1237701578	HCFLQKPSVAHFGSEKSNLYK	1	4	Carbamidomethyl(C2) + GG(K16)	648.576	NA	MassChroQ reextraction	NA	NA	NA	NA	True	2861620	Q9Y4E5	ZNF451	812	832	Q9Y4E5:Carbamidomethyl(C813) + GG(K827)	2375.19	2389.4	2415.98	23715654
H0421FD-(01)	1237702436	HCQDEHDNEIKIK	1	3	Carbamidomethyl(C2) + GG(K11)	593.941	NA	MassChroQ reextraction	NA	NA	NA	NA	True	2861620	Q9Y4E5	ZNF451	654	666	Q9Y4E5:Carbamidomethyl(C655) + GG(K664)	1200.04	1207.66	1217.73	8633810
H0421FD-(01)	1241256440	HCQDEHDNEIKIK	1	2	Carbamidomethyl(C2) + GG(K11)	890.408	NA	MassChroQ reextraction	NA	NA	NA	NA	True	2861620	Q9Y4E5	ZNF451	654	666	Q9Y4E5:Carbamidomethyl(C655) + GG(K664)	1203.06	1207.66	1213.41	1098927
H0421FD-(01)	1237521074	IHGGAHLNNFLFWCR	0	4	Carbamidomethyl(C14)	461.231	0.000102	MS/MS	2.072	4.375e-05	0	35222	True	2861620	Q9Y4E5	ZNF451	520	534	Q9Y4E5:Carbamidomethyl(C533)	3672.53	3684.07	3693.62	9622121
H0421FD-(01)	1237879520	IHGGAHLNNFLFWCR	0	3	Carbamidomethyl(C14)	614.639	NA	MassChroQ reextraction	NA	NA	NA	NA	True	2861620	Q9Y4E5	ZNF451	520	534	Q9Y4E5:Carbamidomethyl(C533)	3662.42	3682.6	3716.61	68237909
H0421FD-(01)	1237514597	KDHIDYQKDK	2	3	GG(K8)	468.569	0.000806	MS/MS	1.326	0.02199	0.001533	964	True	2861620	Q9Y4E5	ZNF451	68	77	Q9Y4E5:GG(K75)	986.88	1002.5	1021.6	1248212
H0421FD-(01)	1241286871	KFVTQQQYR	1	2	GG(K1)	656.344	NA	MassChroQ reextraction	NA	NA	NA	NA	True	2861620	Q9Y4E5	ZNF451	220	228	Q9Y4E5:GG(K220)	1479.6	1482.76	1491.19	770932
H0421FD-(01)	1237519331	LCVDQWLKMPGLK	1	3	Carbamidomethyl(C2) + GG(K8)	567.966	0.001415	MS/MS	1.897	3.167e-05	0	45382	True	2861620	Q9Y4E5	ZNF451	132	144	Q9Y4E5:Carbamidomethyl(C133) + GG(K139)	4450.94	4489.49	4548.32	58158919
H0421FD-(01)	1241314268	LCVDQWLKMPGLK	1	2	Carbamidomethyl(C2) + GG(K8)	851.445	NA	MassChroQ reextraction	NA	NA	NA	NA	True	2861620	Q9Y4E5	ZNF451	132	144	Q9Y4E5:Carbamidomethyl(C133) + GG(K139)	4460.01	4467.36	4477.6	3373999
H0421FD-(01)	1237833071	LGDNKGIAHPISFPSFAK	1	4	GG(K5)	504.019	NA	MassChroQ reextraction	NA	NA	NA	NA	True	2861620	Q9Y4E5	ZNF451	284	301	Q9Y4E5:GG(K288)	3344.8	3370.66	3385.61	43943650
H0421FD-(01)	1237509927	LKQAINYSK	1	3	GG(K2)	393.556	8e-06	MS/MS	1.675	0.001655	6.987e-05	6309	True	2861620	Q9Y4E5	ZNF451	844	852	Q9Y4E5:GG(K845)	1423.87	1445.97	1456.06	13671097
H0421FD-(01)	1237856801	LKQAINYSK	1	2	GG(K2)	589.83	NA	MassChroQ reextraction	NA	NA	NA	NA	True	2861620	Q9Y4E5	ZNF451	844	852	Q9Y4E5:GG(K845)	1432.47	1447.38	1457.4	16249756
H0421FD-(01)	1237692491	MNLKDK	1	2	GG(K4)	431.726	NA	MassChroQ reextraction	NA	NA	NA	NA	True	2861620	Q9Y4E5	ZNF451	449	454	Q9Y4E5:GG(K452)	1112.8	1138.29	1155.34	10138668
H0421FD-(01)	1237522074	NAGPVAVAEKSITQVAEK	1	3	GG(K10)	642.681	-0.000725	MS/MS	4.166	2.531e-06	0	32019	True	2861620	Q9Y4E5	ZNF451	340	357	Q9Y4E5:GG(K349)	3416.47	3426.57	3464.73	22145883
H0421FD-(01)	1241309906	NHFHQSFKLGDNK	1	3	GG(K8)	562.61	NA	MassChroQ reextraction	NA	NA	NA	NA	True	2861620	Q9Y4E5	ZNF451	276	288	Q9Y4E5:GG(K283)	1462.09	1472.63	1489.66	3195393
H0421FD-(01)	1237518609	QAINYSKSLDMEK	1	3	GG(K7)	547.603	-0.000134	MS/MS	2.983	5.517e-06	0	18775	True	2861620	Q9Y4E5	ZNF451	846	858	Q9Y4E5:GG(K852)	2403.3	2412.8	2436.9	40874969
H0421FD-(01)	1237518610	QAINYSKSLDMEK	1	2	GG(K7)	820.901	-0.00012	MS/MS	2.353	2.417e-08	0	18849	True	2861620	Q9Y4E5	ZNF451	846	858	Q9Y4E5:GG(K852)	2407.07	2420.63	2435.38	9446681
H0421FD-(01)	1237681442	RKDAADFAICMHAGR	2	4	Carbamidomethyl(C10) + GG(K2)	458.972	NA	MassChroQ reextraction	NA	NA	NA	NA	True	2861620	Q9Y4E5	ZNF451	950	964	Q9Y4E5:Carbamidomethyl(C959) + GG(K951)	NA	NA	NA	NA
H0421FD-(01)	1237524816	SDEEEQQYVIKCGTCTK	1	3	Carbamidomethyl(C12.C15) + GG(K11)	730.321	0.001158	MS/MS	3.571	1.432e-11	0	16057	True	2861620	Q9Y4E5	ZNF451	780	796	Q9Y4E5:Carbamidomethyl(C791.C794) + GG(K790)	2190.02	2202.85	2222.06	19444308
H0421FD-(01)	1237516205	SHEGVACVQKEK	1	3	Carbamidomethyl(C7) + GG(K10)	495.908	-0.000571	MS/MS	2.742	0.0001773	2.525e-05	2123	True	2861620	Q9Y4E5	ZNF451	455	466	Q9Y4E5:Carbamidomethyl(C461) + GG(K464)	1099.75	1106.03	1134.73	8284922
H0421FD-(01)	1237516206	SHEGVACVQKEK	1	2	Carbamidomethyl(C7) + GG(K10)	743.359	0.000267	MS/MS	2.676	7.983e-09	0	2149	True	2861620	Q9Y4E5	ZNF451	455	466	Q9Y4E5:Carbamidomethyl(C461) + GG(K464)	1100.86	1106.03	1114.57	2399946
H0421FD-(01)	1237530070	SLDMEKGVENDLSYQNIEEEIVELPDLDYLR	1	3	GG(K6)	1261.61	0.008379	MS/MS	3.943	2.535e-10	0	66762	True	2861620	Q9Y4E5	ZNF451	853	883	Q9Y4E5:GG(K858)	6274.95	6280.64	6291.48	8594630
H0421FD-(01)	1237520882	SNLYKFTASASHTER	1	3	GG(K5)	609.299	-0.000818	MS/MS	4.319	5.967e-11	0	12056	True	2861620	Q9Y4E5	ZNF451	828	842	Q9Y4E5:GG(K832)	1886.29	1896.56	1935.83	33771098
H0421FD-(01)	1237529010	TETSIKTEDDFPVIETSNQLTCGCR	1	3	Carbamidomethyl(C22.C24) + GG(K6)	1005.8	0.004307	MS/MS	3.083	2.009e-09	0	37799	True	2861620	Q9Y4E5	ZNF451	701	725	Q9Y4E5:Carbamidomethyl(C722.C724) + GG(K706)	3880.41	3899.7	3912.71	31515656
H0421FD-(01)	1237517313	TGTINCGTKSSFR	1	2	Carbamidomethyl(C6) + GG(K9)	771.871	0.001386	MS/MS	1.502	0.01668	0.001113	7637	True	2861620	Q9Y4E5	ZNF451	145	157	Q9Y4E5:Carbamidomethyl(C150) + GG(K153)	1524.96	1546.02	1561.41	7653290
H0421FD-(01)	1237517314	TGTINCGTKSSFR	1	3	Carbamidomethyl(C6) + GG(K9)	514.916	0.001495	MS/MS	2.852	2.828e-08	0	7563	True	2861620	Q9Y4E5	ZNF451	145	157	Q9Y4E5:Carbamidomethyl(C150) + GG(K153)	1535.76	1544.26	1569.99	20432343
H0421FD-(01)	1241272375	TMSIKESSSLECIAIPK	1	2	Carbamidomethyl(C12) + GG(K5)	1005.51	NA	MassChroQ reextraction	NA	NA	NA	NA	True	2861620	Q9Y4E5	ZNF451	430	446	Q9Y4E5:Carbamidomethyl(C441) + GG(K434)	3604.4	3613.43	3619.49	1525283
H0421FD-(01)	1241274632	YFYEMDEVEGETLPSSSTTLDNLTANKPSSAITVIDHSPANSSPR	0	4	GG(K27)	1247.34	NA	MassChroQ reextraction	NA	NA	NA	NA	True	2861620	Q9Y4E5	ZNF451	559	603	Q9Y4E5:GG(K585)	4808.54	4820.24	4839.47	15245098
H0406FD-(01)	1241273034	MEVAVPVKQEAEGLALDSPWHR	1	3	Acetyl(N-term) + GG(K8)	874.108	NA	MassChroQ reextraction	NA	NA	NA	NA	True	3456272	Q8N0Y2	ZNF444	1	22	Q8N0Y2:Acetyl(Protein N-term) + GG(K8)	5123.16	5128.94	5133.02	1342573
H0409FD-(01)	1237722363	MEVAVPVKQEAEGLALDSPWHR	1	3	Acetyl(N-term) + GG(K8)	873.439	NA	MassChroQ reextraction	NA	NA	NA	NA	True	3456272	Q8N0Y2	ZNF444	1	22	Q8N0Y2:Acetyl(Protein N-term) + GG(K8)	5117.52	5127.35	5135.25	5457154
H0412FD-(01)	1241261405	MEVAVPVKQEAEGLALDSPWHR	1	3	Acetyl(N-term) + GG(K8)	873.774	NA	MassChroQ reextraction	NA	NA	NA	NA	True	3456272	Q8N0Y2	ZNF444	1	22	Q8N0Y2:Acetyl(Protein N-term) + GG(K8)	5126.96	5131	5141.13	2243887
H0418FD-(01)	1241304582	MEVAVPVKQEAEGLALDSPWHR	1	3	Acetyl(N-term) + GG(K8)	873.439	NA	MassChroQ reextraction	NA	NA	NA	NA	True	3456272	Q8N0Y2	ZNF444	1	22	Q8N0Y2:Acetyl(Protein N-term) + GG(K8)	5122.04	5127.28	5132.41	3136470
H0421FD-(01)	1241291816	MEVAVPVKQEAEGLALDSPWHR	1	3	Acetyl(N-term) + GG(K8)	873.774	NA	MassChroQ reextraction	NA	NA	NA	NA	True	3456272	Q8N0Y2	ZNF444	1	22	Q8N0Y2:Acetyl(Protein N-term) + GG(K8)	5120.72	5128.7	5140.29	3629594
H0406FD-(01)	1241302065	YGVYPLKEASGCPGAER	1	3	Carbamidomethyl(C12) + GG(K7)	656.648	NA	MassChroQ reextraction	NA	NA	NA	NA	True	2888989	Q8TF32	ZNF431	6	22	Q8TF32:Carbamidomethyl(C17) + GG(K12)	2673.47	2678.84	2689.31	1802086
H0409FD-(01)	1241277303	YGVYPLKEASGCPGAER	1	3	Carbamidomethyl(C12) + GG(K7)	656.648	NA	MassChroQ reextraction	NA	NA	NA	NA	True	2888989	Q8TF32	ZNF431	6	22	Q8TF32:Carbamidomethyl(C17) + GG(K12)	2671.56	2692.12	2694.94	2840518
H0412FD-(01)	1241307080	YGVYPLKEASGCPGAER	1	3	Carbamidomethyl(C12) + GG(K7)	656.648	NA	MassChroQ reextraction	NA	NA	NA	NA	True	2888989	Q8TF32	ZNF431	6	22	Q8TF32:Carbamidomethyl(C17) + GG(K12)	2666.61	2678.41	2688.07	2939576
H0415FD-(01)	1241275128	YGVYPLKEASGCPGAER	1	3	Carbamidomethyl(C12) + GG(K7)	656.648	NA	MassChroQ reextraction	NA	NA	NA	NA	True	2888989	Q8TF32	ZNF431	6	22	Q8TF32:Carbamidomethyl(C17) + GG(K12)	2672.77	2676.19	2688.24	1615229
H0418FD-(01)	1237792659	YGVYPLKEASGCPGAER	1	3	Carbamidomethyl(C12) + GG(K7)	656.648	NA	MassChroQ reextraction	NA	NA	NA	NA	True	2888989	Q8TF32	ZNF431	6	22	Q8TF32:Carbamidomethyl(C17) + GG(K12)	2668.8	2684.75	2690.97	3205498
H0421FD-(01)	1241298365	YGVYPLKEASGCPGAER	1	3	Carbamidomethyl(C12) + GG(K7)	656.648	NA	MassChroQ reextraction	NA	NA	NA	NA	True	2888989	Q8TF32	ZNF431	6	22	Q8TF32:Carbamidomethyl(C17) + GG(K12)	NA	NA	NA	NA
H0406FD-(01)	1241267472	MENLKSGVYPLK	1	2	Acetyl(N-term) + GG(K5)	768.898	NA	MassChroQ reextraction	NA	NA	NA	NA	True	2861137	Q9H8G1	ZNF430	1	12	Q9H8G1:Acetyl(Protein N-term) + GG(K5)	NA	NA	NA	NA
H0409FD-(01)	1237861141	MENLKSGVYPLK	1	2	Acetyl(N-term) + GG(K5)	767.901	NA	MassChroQ reextraction	NA	NA	NA	NA	True	2861137	Q9H8G1	ZNF430	1	12	Q9H8G1:Acetyl(Protein N-term) + GG(K5)	3911.89	3915.07	3939.12	2207536
H0412FD-(01)	1237679369	MENLKSGVYPLK	1	2	Acetyl(N-term) + GG(K5)	767.901	NA	MassChroQ reextraction	NA	NA	NA	NA	True	2861137	Q9H8G1	ZNF430	1	12	Q9H8G1:Acetyl(Protein N-term) + GG(K5)	NA	NA	NA	NA
H0415FD-(01)	1241275987	MENLKSGVYPLK	1	2	Acetyl(N-term) + GG(K5)	767.901	NA	MassChroQ reextraction	NA	NA	NA	NA	True	2861137	Q9H8G1	ZNF430	1	12	Q9H8G1:Acetyl(Protein N-term) + GG(K5)	3909.59	3912.12	3920.51	2215633
H0418FD-(01)	1241304547	MENLKSGVYPLK	1	2	Acetyl(N-term) + GG(K5)	767.901	NA	MassChroQ reextraction	NA	NA	NA	NA	True	2861137	Q9H8G1	ZNF430	1	12	Q9H8G1:Acetyl(Protein N-term) + GG(K5)	3896.91	3923.39	3951.5	9842611
H0421FD-(01)	1237839690	MENLKSGVYPLK	1	2	Acetyl(N-term) + GG(K5)	767.901	NA	MassChroQ reextraction	NA	NA	NA	NA	True	2861137	Q9H8G1	ZNF430	1	12	Q9H8G1:Acetyl(Protein N-term) + GG(K5)	3905.07	3916.04	3919.25	1654701
H0406FD-(01)	1237406426	SWKPCLSPKSDCENSETATKEGISEEK	2	4	GG(K20.K27)	803.624	0.023934	MS/MS	2.449	0.1099	0.006611	39473	True	2903749	Q8NF99	ZNF397	176	202	Q8NF99:GG(K195.K202)	4134.39	4151.62	4189.58	87655034
H0409FD-(01)	1241296052	SWKPCLSPKSDCENSETATKEGISEEK	2	4	GG(K20.K27)	804.37	NA	MassChroQ reextraction	NA	NA	NA	NA	True	2903749	Q8NF99	ZNF397	176	202	Q8NF99:GG(K195.K202)	4140.23	4148.74	4181.57	20257569
H0412FD-(01)	1241296570	SWKPCLSPKSDCENSETATKEGISEEK	2	4	GG(K20.K27)	804.37	NA	MassChroQ reextraction	NA	NA	NA	NA	True	2903749	Q8NF99	ZNF397	176	202	Q8NF99:GG(K195.K202)	4147.04	4154.99	4164.42	7172437
H0415FD-(01)	1241259777	SWKPCLSPKSDCENSETATKEGISEEK	2	4	GG(K20.K27)	804.37	NA	MassChroQ reextraction	NA	NA	NA	NA	True	2903749	Q8NF99	ZNF397	176	202	Q8NF99:GG(K195.K202)	4140.78	4148.46	4165.67	94206524
H0418FD-(01)	1241284695	SWKPCLSPKSDCENSETATKEGISEEK	2	4	GG(K20.K27)	804.37	NA	MassChroQ reextraction	NA	NA	NA	NA	True	2903749	Q8NF99	ZNF397	176	202	Q8NF99:GG(K195.K202)	4143.88	4153.6	4180.11	28702325
H0421FD-(01)	1241313826	SWKPCLSPKSDCENSETATKEGISEEK	2	4	GG(K20.K27)	803.869	NA	MassChroQ reextraction	NA	NA	NA	NA	True	2903749	Q8NF99	ZNF397	176	202	Q8NF99:GG(K195.K202)	4150.24	4153.54	4167.73	9050265
H0406FD-(01)	1237721487	MCSLTFYSK	0	2	Carbamidomethyl(C2)	568.76	NA	MassChroQ reextraction	NA	NA	NA	NA	True	2954873	Q8TF68	ZNF384	232	240	Q8TF68:Carbamidomethyl(C233)	3078.03	3088.14	3098.33	4468590
H0409FD-(01)	1237411074	MCSLTFYSK	0	2	Carbamidomethyl(C2)	568.759	-7.8e-05	MS/MS	0.811	0.1132	0.00733	25384	True	2954873	Q8TF68	ZNF384	232	240	Q8TF68:Carbamidomethyl(C233)	3076.95	3082.64	3105.42	3901520
H0412FD-(01)	1237810055	MCSLTFYSK	0	2	Carbamidomethyl(C2)	568.76	NA	MassChroQ reextraction	NA	NA	NA	NA	True	2954873	Q8TF68	ZNF384	232	240	Q8TF68:Carbamidomethyl(C233)	3070.59	3082.88	3092.07	5184696
H0415FD-(01)	1237762107	MCSLTFYSK	0	2	Carbamidomethyl(C2)	568.76	NA	MassChroQ reextraction	NA	NA	NA	NA	True	2954873	Q8TF68	ZNF384	232	240	Q8TF68:Carbamidomethyl(C233)	3072.24	3083.71	3094.99	5542377
H0418FD-(01)	1237699599	MCSLTFYSK	0	2	Carbamidomethyl(C2)	568.76	NA	MassChroQ reextraction	NA	NA	NA	NA	True	2954873	Q8TF68	ZNF384	232	240	Q8TF68:Carbamidomethyl(C233)	3073.45	3076.59	3096.57	4257824
H0421FD-(01)	1237693361	MCSLTFYSK	0	2	Carbamidomethyl(C2)	568.76	NA	MassChroQ reextraction	NA	NA	NA	NA	True	2954873	Q8TF68	ZNF384	232	240	Q8TF68:Carbamidomethyl(C233)	3075.63	3086.71	3096.96	4880949
H0406FD-(01)	1237776610	AFVQSGQLKTHQR	1	3	GG(K9)	538.622	NA	MassChroQ reextraction	NA	NA	NA	NA	True	3028809	Q7RTV3	ZNF367	205	217	Q7RTV3:GG(K213)	1453.49	1457.82	1468.78	1408615
H0409FD-(01)	1237419808	AFVQSGQLKTHQR	1	3	GG(K9)	538.621	-0.001018	MS/MS	2.097	1.402e-05	0	5191	True	3028809	Q7RTV3	ZNF367	205	217	Q7RTV3:GG(K213)	1453.5	1473.1	1476.66	3066838
H0412FD-(01)	1237763229	AFVQSGQLKTHQR	1	3	GG(K9)	538.622	NA	MassChroQ reextraction	NA	NA	NA	NA	True	3028809	Q7RTV3	ZNF367	205	217	Q7RTV3:GG(K213)	1452.8	1472.6	1475.99	3078991
H0415FD-(01)	1237683778	AFVQSGQLKTHQR	1	3	GG(K9)	538.622	NA	MassChroQ reextraction	NA	NA	NA	NA	True	3028809	Q7RTV3	ZNF367	205	217	Q7RTV3:GG(K213)	1448.72	1459.67	1466.8	1732678
H0418FD-(01)	1237493666	AFVQSGQLKTHQR	1	3	GG(K9)	538.622	0.000447	MS/MS	2.066	3.335e-06	0	6012	True	3028809	Q7RTV3	ZNF367	205	217	Q7RTV3:GG(K213)	1438.48	1475.19	1478.38	5151445
H0421FD-(01)	1237727067	AFVQSGQLKTHQR	1	3	GG(K9)	538.622	NA	MassChroQ reextraction	NA	NA	NA	NA	True	3028809	Q7RTV3	ZNF367	205	217	Q7RTV3:GG(K213)	1450.17	1457.4	1470.81	4295666
H0406FD-(01)	1237736220	ENSFECK	0	2	Carbamidomethyl(C6)	457.19	NA	MassChroQ reextraction	NA	NA	NA	NA	True	2861220	Q9NQX6	ZNF331	128	134	Q9NQX6:Carbamidomethyl(C133)	1855.13	1864.97	1877.55	8022624
H0409FD-(01)	1237825468	ENSFECK	0	2	Carbamidomethyl(C6)	457.19	NA	MassChroQ reextraction	NA	NA	NA	NA	True	2861220	Q9NQX6	ZNF331	128	134	Q9NQX6:Carbamidomethyl(C133)	1860.47	1868.35	1875.32	1459776
H0415FD-(01)	1237456461	ENSFECK	0	2	Carbamidomethyl(C6)	457.189	-0.000561	MS/MS	0.752	0.126	0.00768	10465	True	2861220	Q9NQX6	ZNF331	128	134	Q9NQX6:Carbamidomethyl(C133)	1855.58	1863.31	1874.42	8381630
H0418FD-(01)	1237752851	ENSFECK	0	2	Carbamidomethyl(C6)	457.19	NA	MassChroQ reextraction	NA	NA	NA	NA	True	2861220	Q9NQX6	ZNF331	128	134	Q9NQX6:Carbamidomethyl(C133)	1856.76	1866.21	1874.46	2647392
H0406FD-(01)	1237754269	AFCYFCNSVQK	0	2	Carbamidomethyl(C3.C6)	712.311	NA	MassChroQ reextraction	NA	NA	NA	NA	True	2861604	Q9Y3S2	ZNF330	53	63	Q9Y3S2:Carbamidomethyl(C55.C58)	3112.86	3120.94	3131.31	6208691
H0406FD-(01)	1237404368	AFCYFCNSVQKLPICAQCGK	1	3	Carbamidomethyl(C3.C6) + GG(K11.K20)	855.72	-0.003726	MS/MS	2.044	0.0005773	7.58e-05	36934	True	2861604	Q9Y3S2	ZNF330	53	72	Q9Y3S2:Carbamidomethyl(C55.C58) + GG(K63.K72)	3930.26	3942.64	3968.53	39126185
H0406FD-(01)	1237395047	CKACFCDDHTR	1	3	Carbamidomethyl(C1.C4.C6) + GG(K2)	528.543	0.000661	MS/MS	2.384	4.262e-06	0	2621	True	2861604	Q9Y3S2	ZNF330	189	199	Q9Y3S2:Carbamidomethyl(C189.C192.C194) + GG(K190)	1206.31	1212.8	1223.05	3823523
H0406FD-(01)	1237393110	CMMKSSDCVIK	1	3	Carbamidomethyl(C1.C8) + GG(K4)	491.55	0.000438	MS/MS	1.217	0.003035	0.000202	9846	True	2861604	Q9Y3S2	ZNF330	75	85	Q9Y3S2:Carbamidomethyl(C75.C82) + GG(K78)	1798.96	1807.08	1820.42	5244779
H0406FD-(01)	1237776271	CMMKSSDCVIK	1	2	Carbamidomethyl(C1.C8) + GG(K4)	736.822	NA	MassChroQ reextraction	NA	NA	NA	NA	True	2861604	Q9Y3S2	ZNF330	75	85	Q9Y3S2:Carbamidomethyl(C75.C82) + GG(K78)	1798.96	1805.26	1817.29	2666678
H0406FD-(01)	1237406303	HAGVYSTGLAMVGAICDFCEAWVCHGRK	1	4	Carbamidomethyl(C16.C19.C24)	788.864	0.003788	MS/MS	3.887	9.963e-14	0	49892	True	2861604	Q9Y3S2	ZNF330	86	113	Q9Y3S2:Carbamidomethyl(C101.C104.C109)	4957.41	4974.78	5003.51	24861323
H0406FD-(01)	1241293606	HPCNASMECDKCQR	1	3	Carbamidomethyl(C3.C9.C12) + GG(K11)	636.252	NA	MassChroQ reextraction	NA	NA	NA	NA	True	2861604	Q9Y3S2	ZNF330	34	47	Q9Y3S2:Carbamidomethyl(C36.C42.C45) + GG(K44)	1096.8	1104.38	1114.38	2297747
H0406FD-(01)	1237731778	LPICAQCGKTK	1	2	Carbamidomethyl(C4.C7) + GG(K9)	695.353	NA	MassChroQ reextraction	NA	NA	NA	NA	True	2861604	Q9Y3S2	ZNF330	64	74	Q9Y3S2:Carbamidomethyl(C67.C70) + GG(K72)	1557.45	1570.15	1579.29	10221373
H0406FD-(01)	1237847184	LPICAQCGKTK	1	3	Carbamidomethyl(C4.C7) + GG(K9)	463.904	NA	MassChroQ reextraction	NA	NA	NA	NA	True	2861604	Q9Y3S2	ZNF330	64	74	Q9Y3S2:Carbamidomethyl(C67.C70) + GG(K72)	1555.47	1568.41	1582.3	13313286
H0406FD-(01)	1237385726	SKVFKQEK	2	2	GG(K2)	554.312	0.000209	MS/MS	1.487	0.04412	0.003178	224	True	2861604	Q9Y3S2	ZNF330	200	207	Q9Y3S2:GG(K201)	942.776	979.636	1012.53	1396650
H0406FD-(01)	1237382769	SLKFGR	1	2	GG(K3)	411.235	-5.6e-05	MS/MS	1.005	0.1773	0.009956	5371	True	2861604	Q9Y3S2	ZNF330	232	237	Q9Y3S2:GG(K234)	1439.18	1446.41	1461.19	14777935
H0406FD-(01)	1237401780	STIDLAKHPCNASMECDK	1	3	Carbamidomethyl(C10.C16) + GG(K7)	730.99	-0.001864	MS/MS	2.475	1.407e-07	0	13072	True	2861604	Q9Y3S2	ZNF330	27	44	Q9Y3S2:Carbamidomethyl(C36.C42) + GG(K33)	2047.58	2057.84	2075.22	15344555
H0406FD-(01)	1237776219	STIDLAKHPCNASMECDK	1	4	Carbamidomethyl(C10.C16) + GG(K7)	548.495	NA	MassChroQ reextraction	NA	NA	NA	NA	True	2861604	Q9Y3S2	ZNF330	27	44	Q9Y3S2:Carbamidomethyl(C36.C42) + GG(K33)	2047.58	2057.84	2077.76	11723437
H0406FD-(01)	1241263287	STIDLAKHPCNASMECDK	1	3	GG(K7.K18) + Oxidation(M14)	736.323	NA	MassChroQ reextraction	NA	NA	NA	NA	True	2861604	Q9Y3S2	ZNF330	27	44	Q9Y3S2:GG(K33.K44) + Oxidation(M40)	1761.58	1768.12	1773.11	889145
H0406FD-(01)	1237395931	TYASGYAHYEEQEN	0	2	-	831.34	0.001357	MS/MS	1.467	0.00239	0.0001598	15298	True	2861604	Q9Y3S2	ZNF330	307	320	-	2222.56	2233.22	2243.42	5766125
H0409FD-(01)	1237823568	AFCYFCNSVQK	0	2	Carbamidomethyl(C3.C6)	712.311	NA	MassChroQ reextraction	NA	NA	NA	NA	True	2861604	Q9Y3S2	ZNF330	53	63	Q9Y3S2:Carbamidomethyl(C55.C58)	3113.72	3127.04	3136.14	4949610
H0409FD-(01)	1237428600	AFCYFCNSVQKLPICAQCGK	1	3	Carbamidomethyl(C3.C6) + GG(K11.K20)	855.725	0.010007	MS/MS	1.178	0.0012	0.0001315	36090	True	2861604	Q9Y3S2	ZNF330	53	72	Q9Y3S2:Carbamidomethyl(C55.C58) + GG(K63.K72)	3933.49	3944.84	3992.28	40802042
H0409FD-(01)	1237419464	CKACFCDDHTR	1	3	Carbamidomethyl(C1.C4.C6) + GG(K2)	528.543	-0.000621	MS/MS	1.678	9.152e-05	0	2437	True	2861604	Q9Y3S2	ZNF330	189	199	Q9Y3S2:Carbamidomethyl(C189.C192.C194) + GG(K190)	1204.13	1209.96	1219.31	2211559
H0409FD-(01)	1237417640	CMMKSSDCVIK	1	3	Carbamidomethyl(C1.C8) + GG(K4)	491.55	-0.000569	MS/MS	0.993	0.005953	0.0006003	9286	True	2861604	Q9Y3S2	ZNF330	75	85	Q9Y3S2:Carbamidomethyl(C75.C82) + GG(K78)	1797.97	1808.16	1827.97	4096896
H0409FD-(01)	1237805980	CMMKSSDCVIK	1	2	Carbamidomethyl(C1.C8) + GG(K4)	736.822	NA	MassChroQ reextraction	NA	NA	NA	NA	True	2861604	Q9Y3S2	ZNF330	75	85	Q9Y3S2:Carbamidomethyl(C75.C82) + GG(K78)	1797.97	1806.52	1819.23	2273557
H0409FD-(01)	1693697707	GKQPPCPKCGHETQETK	2	3	Carbamidomethyl(C6.C9) + GG(K8)	699.327	NA	MassChroQ reextraction	NA	NA	NA	NA	True	2861604	Q9Y3S2	ZNF330	208	224	Q9Y3S2:Carbamidomethyl(C213.C216) + GG(K215)	950.577	982.453	1018.4	938228
H0409FD-(01)	1237430468	HAGVYSTGLAMVGAICDFCEAWVCHGRK	1	4	Carbamidomethyl(C16.C19.C24)	788.864	0.003544	MS/MS	2.233	2.208e-05	0	48841	True	2861604	Q9Y3S2	ZNF330	86	113	Q9Y3S2:Carbamidomethyl(C101.C104.C109)	4960.05	4979.51	4996.63	7391896
H0409FD-(01)	1237423188	HPCNASMECDKCQR	1	3	Carbamidomethyl(C3.C9.C12) + GG(K11)	636.251	-0.00257	MS/MS	2.894	5.79e-06	0	1160	True	2861604	Q9Y3S2	ZNF330	34	47	Q9Y3S2:Carbamidomethyl(C36.C42.C45) + GG(K44)	1092.24	1100.68	1111.44	1668491
H0409FD-(01)	1237416032	LPICAQCGKTK	1	2	Carbamidomethyl(C4.C7) + GG(K9)	695.351	-0.003088	MS/MS	2.524	0.000628	5.619e-05	6397	True	2861604	Q9Y3S2	ZNF330	64	74	Q9Y3S2:Carbamidomethyl(C67.C70) + GG(K72)	1555.26	1566.4	1581.41	6814155
H0409FD-(01)	1237789536	LPICAQCGKTK	1	3	Carbamidomethyl(C4.C7) + GG(K9)	463.904	NA	MassChroQ reextraction	NA	NA	NA	NA	True	2861604	Q9Y3S2	ZNF330	64	74	Q9Y3S2:Carbamidomethyl(C67.C70) + GG(K72)	1553.31	1566.4	1581.41	10106258
H0409FD-(01)	1241312302	SKVFKQEK	2	2	GG(K2)	554.312	NA	MassChroQ reextraction	NA	NA	NA	NA	True	2861604	Q9Y3S2	ZNF330	200	207	Q9Y3S2:GG(K201)	932.529	993.461	1023.6	2003650
H0409FD-(01)	1237849444	SLKFGR	1	2	GG(K3)	411.235	NA	MassChroQ reextraction	NA	NA	NA	NA	True	2861604	Q9Y3S2	ZNF330	232	237	Q9Y3S2:GG(K234)	1441.44	1450.22	1458.78	2869423
H0409FD-(01)	1237426022	STIDLAKHPCNASMECDK	1	3	Carbamidomethyl(C10.C16) + GG(K7)	730.992	0.002714	MS/MS	2.318	1.358e-06	0	12477	True	2861604	Q9Y3S2	ZNF330	27	44	Q9Y3S2:Carbamidomethyl(C36.C42) + GG(K33)	2052.34	2063.51	2090.46	11574385
H0409FD-(01)	1237810354	STIDLAKHPCNASMECDK	1	4	Carbamidomethyl(C10.C16) + GG(K7)	548.495	NA	MassChroQ reextraction	NA	NA	NA	NA	True	2861604	Q9Y3S2	ZNF330	27	44	Q9Y3S2:Carbamidomethyl(C36.C42) + GG(K33)	2051.63	2058.8	2096.71	8058801
H0409FD-(01)	1237786414	STIDLAKHPCNASMECDK	1	3	GG(K7.K18) + Oxidation(M14)	736.323	NA	MassChroQ reextraction	NA	NA	NA	NA	True	2861604	Q9Y3S2	ZNF330	27	44	Q9Y3S2:GG(K33.K44) + Oxidation(M40)	1752.4	1763.74	1782.05	1561362
H0409FD-(01)	1237420373	TYASGYAHYEEQEN	0	2	-	831.339	-0.00145	MS/MS	1.407	0.1203	0.007684	14548	True	2861604	Q9Y3S2	ZNF330	307	320	-	2224.08	2234.88	2253.67	5646280
H0412FD-(01)	1237440600	AFCYFCNSVQK	0	2	Carbamidomethyl(C3.C6)	712.31	-0.000721	MS/MS	2.365	1.19e-05	0	26317	True	2861604	Q9Y3S2	ZNF330	53	63	Q9Y3S2:Carbamidomethyl(C55.C58)	3110.09	3121.07	3132.83	4966942
H0412FD-(01)	1237452324	AFCYFCNSVQKLPICAQCGK	1	3	Carbamidomethyl(C3.C6) + GG(K11.K20)	855.722	0.000119	MS/MS	1.746	0.01793	0.001774	36528	True	2861604	Q9Y3S2	ZNF330	53	72	Q9Y3S2:Carbamidomethyl(C55.C58) + GG(K63.K72)	3931.17	3943.35	3979.6	52534106
H0412FD-(01)	1241273895	CKACFCDDHTR	1	3	Carbamidomethyl(C1.C4.C6) + GG(K2)	528.543	NA	MassChroQ reextraction	NA	NA	NA	NA	True	2861604	Q9Y3S2	ZNF330	189	199	Q9Y3S2:Carbamidomethyl(C189.C192.C194) + GG(K190)	1202.57	1210.24	1218.63	3197329
H0412FD-(01)	1237441532	CMMKSSDCVIK	1	2	Carbamidomethyl(C1.C8) + GG(K4)	736.822	0.000451	MS/MS	1.715	0.0003525	0	9551	True	2861604	Q9Y3S2	ZNF330	75	85	Q9Y3S2:Carbamidomethyl(C75.C82) + GG(K78)	1799.54	1806.36	1815.85	2451972
H0412FD-(01)	1237710029	CMMKSSDCVIK	1	3	Carbamidomethyl(C1.C8) + GG(K4)	491.551	NA	MassChroQ reextraction	NA	NA	NA	NA	True	2861604	Q9Y3S2	ZNF330	75	85	Q9Y3S2:Carbamidomethyl(C75.C82) + GG(K78)	1798.32	1807.91	1824.47	5230882
H0412FD-(01)	1237874483	HAGVYSTGLAMVGAICDFCEAWVCHGRK	1	4	Carbamidomethyl(C16.C19.C24)	788.864	NA	MassChroQ reextraction	NA	NA	NA	NA	True	2861604	Q9Y3S2	ZNF330	86	113	Q9Y3S2:Carbamidomethyl(C101.C104.C109)	4960.38	4973.59	4996.19	10888286
H0412FD-(01)	1237825829	HPCNASMECDKCQR	1	3	Carbamidomethyl(C3.C9.C12) + GG(K11)	636.252	NA	MassChroQ reextraction	NA	NA	NA	NA	True	2861604	Q9Y3S2	ZNF330	34	47	Q9Y3S2:Carbamidomethyl(C36.C42.C45) + GG(K44)	1093.93	1100.88	1109.3	2346927
H0412FD-(01)	1237439906	LPICAQCGKTK	1	2	Carbamidomethyl(C4.C7) + GG(K9)	695.353	0.001551	MS/MS	2.9	8.491e-07	0	6689	True	2861604	Q9Y3S2	ZNF330	64	74	Q9Y3S2:Carbamidomethyl(C67.C70) + GG(K72)	1525.15	1566.09	1580.31	7817888
H0412FD-(01)	1237881372	LPICAQCGKTK	1	3	Carbamidomethyl(C4.C7) + GG(K9)	463.904	NA	MassChroQ reextraction	NA	NA	NA	NA	True	2861604	Q9Y3S2	ZNF330	64	74	Q9Y3S2:Carbamidomethyl(C67.C70) + GG(K72)	1554.23	1568.18	1595.97	12289612
H0412FD-(01)	1237811308	SKVFKQEK	2	2	GG(K2)	554.312	NA	MassChroQ reextraction	NA	NA	NA	NA	True	2861604	Q9Y3S2	ZNF330	200	207	Q9Y3S2:GG(K201)	978.058	997.035	1009.49	2266960
H0412FD-(01)	1237744386	SLKFGR	1	2	GG(K3)	411.235	NA	MassChroQ reextraction	NA	NA	NA	NA	True	2861604	Q9Y3S2	ZNF330	232	237	Q9Y3S2:GG(K234)	1444.06	1454.67	1467.06	25851812
H0412FD-(01)	1237449864	STIDLAKHPCNASMECDK	1	3	Carbamidomethyl(C10.C16) + GG(K7)	730.991	0.001615	MS/MS	2.956	2.35e-08	0	12665	True	2861604	Q9Y3S2	ZNF330	27	44	Q9Y3S2:Carbamidomethyl(C36.C42) + GG(K33)	2049.77	2060.32	2086.04	11849426
H0412FD-(01)	1237867733	STIDLAKHPCNASMECDK	1	4	Carbamidomethyl(C10.C16) + GG(K7)	548.495	NA	MassChroQ reextraction	NA	NA	NA	NA	True	2861604	Q9Y3S2	ZNF330	27	44	Q9Y3S2:Carbamidomethyl(C36.C42) + GG(K33)	2050.82	2060.32	2084.4	6317650
H0412FD-(01)	1241300958	STIDLAKHPCNASMECDK	1	3	GG(K7.K18) + Oxidation(M14)	736.323	NA	MassChroQ reextraction	NA	NA	NA	NA	True	2861604	Q9Y3S2	ZNF330	27	44	Q9Y3S2:GG(K33.K44) + Oxidation(M40)	1752.65	1764.68	1775.86	1527505
H0412FD-(01)	1693708402	TKCMMK	1	2	Carbamidomethyl(C3) + GG(K2)	456.709	NA	MassChroQ reextraction	NA	NA	NA	NA	True	2861604	Q9Y3S2	ZNF330	73	78	Q9Y3S2:Carbamidomethyl(C75) + GG(K74)	1030.16	1032.93	1049.39	2854159
H0412FD-(01)	1237444250	TYASGYAHYEEQEN	0	2	-	831.34	0.000869	MS/MS	1.589	0.02063	0.001947	14831	True	2861604	Q9Y3S2	ZNF330	307	320	-	2226.93	2239.5	2253.26	6213455
H0415FD-(01)	1237465366	AFCYFCNSVQK	0	2	Carbamidomethyl(C3.C6)	712.31	-0.000599	MS/MS	1.496	0.0001276	0	26672	True	2861604	Q9Y3S2	ZNF330	53	63	Q9Y3S2:Carbamidomethyl(C55.C58)	3112.94	3122.07	3134.91	6827666
H0415FD-(01)	1237781373	AFCYFCNSVQKLPICAQCGK	1	3	Carbamidomethyl(C3.C6) + GG(K11.K20)	855.722	NA	MassChroQ reextraction	NA	NA	NA	NA	True	2861604	Q9Y3S2	ZNF330	53	72	Q9Y3S2:Carbamidomethyl(C55.C58) + GG(K63.K72)	3933.88	3946	3995.66	45273132
H0415FD-(01)	1237678740	CKACFCDDHTR	1	3	Carbamidomethyl(C1.C4.C6) + GG(K2)	528.543	NA	MassChroQ reextraction	NA	NA	NA	NA	True	2861604	Q9Y3S2	ZNF330	189	199	Q9Y3S2:Carbamidomethyl(C189.C192.C194) + GG(K190)	1204.51	1210.85	1218.09	3445078
H0415FD-(01)	1237466319	CMMKSSDCVIK	1	2	Carbamidomethyl(C1.C8) + GG(K4)	736.821	-0.001014	MS/MS	1.352	0.002283	0.0001393	9787	True	2861604	Q9Y3S2	ZNF330	75	85	Q9Y3S2:Carbamidomethyl(C75.C82) + GG(K78)	1801.77	1807.89	1817.34	1951871
H0415FD-(01)	1237466320	CMMKSSDCVIK	1	3	Carbamidomethyl(C1.C8) + GG(K4)	491.55	-2e-05	MS/MS	1.285	0.0666	0.004465	9748	True	2861604	Q9Y3S2	ZNF330	75	85	Q9Y3S2:Carbamidomethyl(C75.C82) + GG(K78)	1798.67	1809.43	1830.41	4955140
H0415FD-(01)	1237479176	HAGVYSTGLAMVGAICDFCEAWVCHGRK	1	4	Carbamidomethyl(C16.C19.C24)	788.863	-0.000118	MS/MS	4.139	1.018e-10	0	50209	True	2861604	Q9Y3S2	ZNF330	86	113	Q9Y3S2:Carbamidomethyl(C101.C104.C109)	4964.47	4989.19	5005.07	21375392
H0415FD-(01)	1237472130	HPCNASMECDKCQR	1	3	Carbamidomethyl(C3.C9.C12) + GG(K11)	636.251	-0.002754	MS/MS	2.918	4.725e-09	0	1384	True	2861604	Q9Y3S2	ZNF330	34	47	Q9Y3S2:Carbamidomethyl(C36.C42.C45) + GG(K44)	1091.13	1098.78	1107.49	2126077
H0415FD-(01)	1237464636	LPICAQCGKTK	1	2	Carbamidomethyl(C4.C7) + GG(K9)	695.353	8.6e-05	MS/MS	2.333	7.876e-06	0	6812	True	2861604	Q9Y3S2	ZNF330	64	74	Q9Y3S2:Carbamidomethyl(C67.C70) + GG(K72)	1557.21	1566.13	1579.94	9339545
H0415FD-(01)	1237768583	LPICAQCGKTK	1	3	Carbamidomethyl(C4.C7) + GG(K9)	463.904	NA	MassChroQ reextraction	NA	NA	NA	NA	True	2861604	Q9Y3S2	ZNF330	64	74	Q9Y3S2:Carbamidomethyl(C67.C70) + GG(K72)	1553.53	1567.94	1581.39	14086794
H0415FD-(01)	1237458793	SKVFKQEK	2	2	GG(K2)	554.312	0.000209	MS/MS	1.23	0.03904	0.002768	300	True	2861604	Q9Y3S2	ZNF330	200	207	Q9Y3S2:GG(K201)	986.424	996.678	1003.37	1647925
H0415FD-(01)	1237725508	SLKFGR	1	2	GG(K3)	411.235	NA	MassChroQ reextraction	NA	NA	NA	NA	True	2861604	Q9Y3S2	ZNF330	232	237	Q9Y3S2:GG(K234)	1441.72	1452.24	1465.11	16213820
H0415FD-(01)	1237474983	STIDLAKHPCNASMECDK	1	3	Carbamidomethyl(C10.C16) + GG(K7)	730.991	0.001066	MS/MS	2.402	9.312e-07	0	12901	True	2861604	Q9Y3S2	ZNF330	27	44	Q9Y3S2:Carbamidomethyl(C36.C42) + GG(K33)	2045.79	2056.66	2087.67	14539093
H0415FD-(01)	1237829505	STIDLAKHPCNASMECDK	1	4	Carbamidomethyl(C10.C16) + GG(K7)	548.495	NA	MassChroQ reextraction	NA	NA	NA	NA	True	2861604	Q9Y3S2	ZNF330	27	44	Q9Y3S2:Carbamidomethyl(C36.C42) + GG(K33)	2045.79	2055.18	2089.64	7707912
H0415FD-(01)	1237475123	STIDLAKHPCNASMECDK	1	3	GG(K7.K18) + Oxidation(M14)	736.322	-0.000867	MS/MS	1.362	0.0808	0.005357	9252	True	2861604	Q9Y3S2	ZNF330	27	44	Q9Y3S2:GG(K33.K44) + Oxidation(M40)	1754.99	1770.73	1785.71	1870687
H0415FD-(01)	1241305160	TKCMMK	1	2	Carbamidomethyl(C3) + GG(K2)	456.709	NA	MassChroQ reextraction	NA	NA	NA	NA	True	2861604	Q9Y3S2	ZNF330	73	78	Q9Y3S2:Carbamidomethyl(C75) + GG(K74)	1027.32	1032.81	1038.66	2301549
H0415FD-(01)	1237843241	TYASGYAHYEEQEN	0	2	-	831.339	NA	MassChroQ reextraction	NA	NA	NA	NA	True	2861604	Q9Y3S2	ZNF330	307	320	-	2225.76	2239.31	2260.27	7997901
H0418FD-(01)	1237490317	AFCYFCNSVQK	0	2	Carbamidomethyl(C3.C6)	712.31	0.000255	MS/MS	2.093	5.849e-06	0	27168	True	2861604	Q9Y3S2	ZNF330	53	63	Q9Y3S2:Carbamidomethyl(C55.C58)	3110.29	3125.42	3136.29	7842707
H0418FD-(01)	1237502821	AFCYFCNSVQKLPICAQCGK	1	3	Carbamidomethyl(C3.C6) + GG(K11.K20)	855.722	0.002133	MS/MS	1.177	0.0116	0.00105	37601	True	2861604	Q9Y3S2	ZNF330	53	72	Q9Y3S2:Carbamidomethyl(C55.C58) + GG(K63.K72)	3932.92	3945.22	3985.45	39843000
H0418FD-(01)	1237493277	CKACFCDDHTR	1	3	Carbamidomethyl(C1.C4.C6) + GG(K2)	528.543	-0.000438	MS/MS	1.942	2.056e-06	0	2993	True	2861604	Q9Y3S2	ZNF330	189	199	Q9Y3S2:Carbamidomethyl(C189.C192.C194) + GG(K190)	1203.61	1211.86	1223.28	3582836
H0418FD-(01)	1237491291	CMMKSSDCVIK	1	2	Carbamidomethyl(C1.C8) + GG(K4)	736.821	-0.000891	MS/MS	1.516	0.005695	0.000468	10291	True	2861604	Q9Y3S2	ZNF330	75	85	Q9Y3S2:Carbamidomethyl(C75.C82) + GG(K78)	1799.99	1808.18	1819.43	2592558
H0418FD-(01)	1237491292	CMMKSSDCVIK	1	3	Carbamidomethyl(C1.C8) + GG(K4)	491.55	-0.000386	MS/MS	1.08	0.04689	0.003859	10270	True	2861604	Q9Y3S2	ZNF330	75	85	Q9Y3S2:Carbamidomethyl(C75.C82) + GG(K78)	1795.3	1806.48	1822.74	5996984
H0418FD-(01)	1241317155	HAGVYSTGLAMVGAICDFCEAWVCHGRK	1	4	Carbamidomethyl(C16.C19.C24)	789.114	NA	MassChroQ reextraction	NA	NA	NA	NA	True	2861604	Q9Y3S2	ZNF330	86	113	Q9Y3S2:Carbamidomethyl(C101.C104.C109)	4959.85	4971.4	5002.65	6514994
H0418FD-(01)	1237497294	HPCNASMECDKCQR	1	3	Carbamidomethyl(C3.C9.C12) + GG(K11)	636.252	0.000359	MS/MS	3.21	5.043e-09	0	1680	True	2861604	Q9Y3S2	ZNF330	34	47	Q9Y3S2:Carbamidomethyl(C36.C42.C45) + GG(K44)	1094.62	1102.79	1116.12	2254257
H0418FD-(01)	1237489581	LPICAQCGKTK	1	2	Carbamidomethyl(C4.C7) + GG(K9)	695.353	8.6e-05	MS/MS	2.665	6.649e-08	0	7302	True	2861604	Q9Y3S2	ZNF330	64	74	Q9Y3S2:Carbamidomethyl(C67.C70) + GG(K72)	1555.43	1566.8	1578.24	8580999
H0418FD-(01)	1237762432	LPICAQCGKTK	1	3	Carbamidomethyl(C4.C7) + GG(K9)	463.904	NA	MassChroQ reextraction	NA	NA	NA	NA	True	2861604	Q9Y3S2	ZNF330	64	74	Q9Y3S2:Carbamidomethyl(C67.C70) + GG(K72)	1557.1	1568.36	1606.18	15168489
H0418FD-(01)	1237483646	SKVFKQEK	2	2	GG(K2)	554.312	0.000575	MS/MS	1.55	0.02667	0.002372	477	True	2861604	Q9Y3S2	ZNF330	200	207	Q9Y3S2:GG(K201)	985.69	997.265	1011.01	2253449
H0418FD-(01)	1237733273	SLKFGR	1	2	GG(K3)	411.235	NA	MassChroQ reextraction	NA	NA	NA	NA	True	2861604	Q9Y3S2	ZNF330	232	237	Q9Y3S2:GG(K234)	1440.15	1450.11	1463.54	24222553
H0418FD-(01)	1237500262	STIDLAKHPCNASMECDK	1	3	Carbamidomethyl(C10.C16) + GG(K7)	730.991	0.001066	MS/MS	2.739	1.05e-07	0	13347	True	2861604	Q9Y3S2	ZNF330	27	44	Q9Y3S2:Carbamidomethyl(C36.C42) + GG(K33)	2044.61	2054.93	2087.58	16677403
H0418FD-(01)	1237717664	STIDLAKHPCNASMECDK	1	4	Carbamidomethyl(C10.C16) + GG(K7)	548.495	NA	MassChroQ reextraction	NA	NA	NA	NA	True	2861604	Q9Y3S2	ZNF330	27	44	Q9Y3S2:Carbamidomethyl(C36.C42) + GG(K33)	2047.61	2054.93	2092.33	8326165
H0418FD-(01)	1237749272	STIDLAKHPCNASMECDK	1	3	GG(K7.K18) + Oxidation(M14)	736.323	NA	MassChroQ reextraction	NA	NA	NA	NA	True	2861604	Q9Y3S2	ZNF330	27	44	Q9Y3S2:GG(K33.K44) + Oxidation(M40)	1759.49	1771.29	1790.72	2384073
H0418FD-(01)	1241278219	TKCMMK	1	2	Carbamidomethyl(C3) + GG(K2)	456.709	NA	MassChroQ reextraction	NA	NA	NA	NA	True	2861604	Q9Y3S2	ZNF330	73	78	Q9Y3S2:Carbamidomethyl(C75) + GG(K74)	1013.76	1031.65	1039.86	3142841
H0418FD-(01)	1237860022	TYASGYAHYEEQEN	0	2	-	831.339	NA	MassChroQ reextraction	NA	NA	NA	NA	True	2861604	Q9Y3S2	ZNF330	307	320	-	2228.5	2239.61	2252.29	7628447
H0421FD-(01)	1237514993	AFCYFCNSVQK	0	2	Carbamidomethyl(C3.C6)	712.31	-0.001331	MS/MS	1.803	1.695e-05	0	28115	True	2861604	Q9Y3S2	ZNF330	53	63	Q9Y3S2:Carbamidomethyl(C55.C58)	3114.61	3121.4	3129.99	4876259
H0421FD-(01)	1237527453	AFCYFCNSVQKLPICAQCGK	1	3	Carbamidomethyl(C3.C6) + GG(K11.K20)	855.724	0.007077	MS/MS	1.55	0.005862	0.0005283	38502	True	2861604	Q9Y3S2	ZNF330	53	72	Q9Y3S2:Carbamidomethyl(C55.C58) + GG(K63.K72)	3935.74	3944.18	3981.35	59056954
H0421FD-(01)	1237695939	CKACFCDDHTR	1	3	Carbamidomethyl(C1.C4.C6) + GG(K2)	528.543	NA	MassChroQ reextraction	NA	NA	NA	NA	True	2861604	Q9Y3S2	ZNF330	189	199	Q9Y3S2:Carbamidomethyl(C189.C192.C194) + GG(K190)	1206.21	1214.73	1221.74	5220513
H0421FD-(01)	1237515949	CMMKSSDCVIK	1	3	Carbamidomethyl(C1.C8) + GG(K4)	491.55	-0.001302	MS/MS	1.068	0.1009	0.005927	10867	True	2861604	Q9Y3S2	ZNF330	75	85	Q9Y3S2:Carbamidomethyl(C75.C82) + GG(K78)	1800.05	1808.66	1824.94	8169293
H0421FD-(01)	1237515950	CMMKSSDCVIK	1	2	Carbamidomethyl(C1.C8) + GG(K4)	736.822	-0.000647	MS/MS	1.659	0.008525	0.0006752	10906	True	2861604	Q9Y3S2	ZNF330	75	85	Q9Y3S2:Carbamidomethyl(C75.C82) + GG(K78)	1800.05	1808.66	1819.5	3102831
H0421FD-(01)	1237523931	GKQPPCPKCGHETQETK	2	3	Carbamidomethyl(C6.C9) + GG(K8)	699.327	0.002843	MS/MS	1.975	0.0002044	2.525e-05	1023	True	2861604	Q9Y3S2	ZNF330	208	224	Q9Y3S2:Carbamidomethyl(C213.C216) + GG(K215)	998.748	1017.1	1030.19	2401751
H0421FD-(01)	1237704557	HAGVYSTGLAMVGAICDFCEAWVCHGRK	1	4	Carbamidomethyl(C16.C19.C24)	788.864	NA	MassChroQ reextraction	NA	NA	NA	NA	True	2861604	Q9Y3S2	ZNF330	86	113	Q9Y3S2:Carbamidomethyl(C101.C104.C109)	4959.18	4972.13	4988.07	11827869
H0421FD-(01)	1237855403	HPCNASMECDKCQR	1	3	Carbamidomethyl(C3.C9.C12) + GG(K11)	636.252	NA	MassChroQ reextraction	NA	NA	NA	NA	True	2861604	Q9Y3S2	ZNF330	34	47	Q9Y3S2:Carbamidomethyl(C36.C42.C45) + GG(K44)	1099.75	1107.64	1118.03	4126272
H0421FD-(01)	1237514293	LPICAQCGKTK	1	2	Carbamidomethyl(C4.C7) + GG(K9)	695.352	-0.001501	MS/MS	2.173	8.99e-05	0	7818	True	2861604	Q9Y3S2	ZNF330	64	74	Q9Y3S2:Carbamidomethyl(C67.C70) + GG(K72)	1557.55	1568.3	1582.98	9801734
H0421FD-(01)	1237690602	LPICAQCGKTK	1	3	Carbamidomethyl(C4.C7) + GG(K9)	463.904	NA	MassChroQ reextraction	NA	NA	NA	NA	True	2861604	Q9Y3S2	ZNF330	64	74	Q9Y3S2:Carbamidomethyl(C67.C70) + GG(K72)	1551.46	1569.99	1606.04	22206049
H0421FD-(01)	1237508580	SKVFKQEK	2	2	GG(K2)	554.312	0.000575	MS/MS	2.115	0.003054	0.000202	752	True	2861604	Q9Y3S2	ZNF330	200	207	Q9Y3S2:GG(K201)	965.793	966.698	984.29	4329315
H0421FD-(01)	1237811481	SLKFGR	1	2	GG(K3)	411.235	NA	MassChroQ reextraction	NA	NA	NA	NA	True	2861604	Q9Y3S2	ZNF330	232	237	Q9Y3S2:GG(K234)	1438.79	1444.54	1462.09	32745557
H0421FD-(01)	1237524837	STIDLAKHPCNASMECDK	1	3	Carbamidomethyl(C10.C16) + GG(K7)	730.991	0.000517	MS/MS	3.745	1.651e-09	0	14317	True	2861604	Q9Y3S2	ZNF330	27	44	Q9Y3S2:Carbamidomethyl(C36.C42) + GG(K33)	2051.01	2058.71	2093.7	15806051
H0421FD-(01)	1237524838	STIDLAKHPCNASMECDK	1	4	Carbamidomethyl(C10.C16) + GG(K7)	548.495	0.001968	MS/MS	0.952	0.1359	0.007563	14321	True	2861604	Q9Y3S2	ZNF330	27	44	Q9Y3S2:Carbamidomethyl(C36.C42) + GG(K33)	2051.01	2056	2084.98	11148957
H0421FD-(01)	1237741508	STIDLAKHPCNASMECDK	1	3	GG(K7.K18) + Oxidation(M14)	736.323	NA	MassChroQ reextraction	NA	NA	NA	NA	True	2861604	Q9Y3S2	ZNF330	27	44	Q9Y3S2:GG(K33.K44) + Oxidation(M40)	1762.81	1771.52	1785.85	2311024
H0421FD-(01)	1237755931	TKCMMK	1	2	Carbamidomethyl(C3) + GG(K2)	456.709	NA	MassChroQ reextraction	NA	NA	NA	NA	True	2861604	Q9Y3S2	ZNF330	73	78	Q9Y3S2:Carbamidomethyl(C75) + GG(K74)	1019.31	1028.36	1053.87	4133255
H0421FD-(01)	1237518855	TYASGYAHYEEQEN	0	2	-	831.339	-0.000962	MS/MS	2.052	0.004928	0.0004724	16504	True	2861604	Q9Y3S2	ZNF330	307	320	-	2227.51	2240.21	2252.49	5970397
H0406FD-(01)	1237735087	ECGKTFIESAYLIR	1	4	GG(K4)	436.724	NA	MassChroQ reextraction	NA	NA	NA	NA	True	3456319	Q86UD4	ZNF329	403	416	Q86UD4:GG(K406)	2810.21	2812.41	2864.78	13577001
H0406FD-(01)	1237677340	NIAGLIR	0	2	-	378.74	NA	MassChroQ reextraction	NA	NA	NA	NA	True	3456319	Q86UD4	ZNF329	438	444	-	1885.13	1895.81	1905.07	2517790
H0409FD-(01)	1237815482	ECGKTFIESAYLIR	1	4	GG(K4)	436.724	NA	MassChroQ reextraction	NA	NA	NA	NA	True	3456319	Q86UD4	ZNF329	403	416	Q86UD4:GG(K406)	2820.19	2822.32	2843.86	6063465
H0409FD-(01)	1237835439	NIAGLIR	0	2	-	378.74	NA	MassChroQ reextraction	NA	NA	NA	NA	True	3456319	Q86UD4	ZNF329	438	444	-	1883.34	1893.24	1907.01	2923102
H0412FD-(01)	1237739757	ECGKTFIESAYLIR	1	4	GG(K4)	436.724	NA	MassChroQ reextraction	NA	NA	NA	NA	True	3456319	Q86UD4	ZNF329	403	416	Q86UD4:GG(K406)	2829.42	2838.86	2846.11	3766046
H0412FD-(01)	1237695165	NIAGLIR	0	2	-	378.74	NA	MassChroQ reextraction	NA	NA	NA	NA	True	3456319	Q86UD4	ZNF329	438	444	-	1885.55	1895.6	1911.87	2183836
H0415FD-(01)	1237717171	ECGKTFIESAYLIR	1	4	GG(K4)	436.724	NA	MassChroQ reextraction	NA	NA	NA	NA	True	3456319	Q86UD4	ZNF329	403	416	Q86UD4:GG(K406)	2821.38	2825.84	2847.92	12891756
H0415FD-(01)	1237831028	NIAGLIR	0	2	-	378.74	NA	MassChroQ reextraction	NA	NA	NA	NA	True	3456319	Q86UD4	ZNF329	438	444	-	1884.57	1893.66	1914.94	3140344
H0418FD-(01)	1237716961	ECGKTFIESAYLIR	1	4	GG(K4)	436.724	NA	MassChroQ reextraction	NA	NA	NA	NA	True	3456319	Q86UD4	ZNF329	403	416	Q86UD4:GG(K406)	2830.51	2839.8	2844.24	9971083
H0418FD-(01)	1237674030	NIAGLIR	0	2	-	378.74	NA	MassChroQ reextraction	NA	NA	NA	NA	True	3456319	Q86UD4	ZNF329	438	444	-	1883.84	1893.4	1909.81	4251729
H0421FD-(01)	1237760848	ECGKTFIESAYLIR	1	4	GG(K4)	436.724	NA	MassChroQ reextraction	NA	NA	NA	NA	True	3456319	Q86UD4	ZNF329	403	416	Q86UD4:GG(K406)	2816.8	2826.98	2841.27	11616647
H0421FD-(01)	1237838541	NIAGLIR	0	2	-	378.74	NA	MassChroQ reextraction	NA	NA	NA	NA	True	3456319	Q86UD4	ZNF329	438	444	-	1881.75	1891.37	1903.05	3162802
H0406FD-(01)	1237808373	FGGSYGGR	0	2	-	400.688	NA	MassChroQ reextraction	NA	NA	NA	NA	True	2860010	Q5BKZ1	ZNF326	103	110	-	1470.72	1477.57	1487.4	2393219
H0406FD-(01)	1237387950	FGPYESYDSR	0	2	-	610.764	-0.000677	MS/MS	1.16	0.03164	0.002666	20474	True	2860010	Q5BKZ1	ZNF326	71	80	-	2627.09	2636.34	2646.64	8244217
H0406FD-(01)	1237386500	MAFTCSFCK	0	2	Carbamidomethyl(C5.C8)	576.237	-0.000779	MS/MS	1.822	0.000124	0	24962	True	2860010	Q5BKZ1	ZNF326	310	318	Q5BKZ1:Carbamidomethyl(C314.C317)	2989.01	2993.13	3009.68	8027095
H0406FD-(01)	1237392474	NQGGSSWEAPYSR	0	2	-	719.821	0.00011	MS/MS	2.567	4.351e-06	0	18301	True	2860010	Q5BKZ1	ZNF326	126	138	-	2462.54	2471.02	2480.02	4252700
H0406FD-(01)	1237383882	NSLDSFGGR	0	2	-	476.727	-0.000604	MS/MS	1.311	0.005215	0.0004054	14559	True	2860010	Q5BKZ1	ZNF326	117	125	-	2167.6	2175.04	2185.06	5446877
H0406FD-(01)	1237398238	RESVLTATSILNNPIVK	1	3	-	619.027	0.000361	MS/MS	3.972	7.034e-06	0	38381	True	2860010	Q5BKZ1	ZNF326	443	459	-	4044.63	4062.03	4081.39	14444843
H0406FD-(01)	1237391056	SGYGFNEPEQSR	0	2	-	685.802	-0.000161	MS/MS	1.917	1.149e-05	0	15716	True	2860010	Q5BKZ1	ZNF326	91	102	-	2264.09	2273.08	2284.19	7943680
H0406FD-(01)	1237405503	VETVHCSACSVYIPALHSSVQQHLK	0	4	Carbamidomethyl(C6.C9)	713.357	0.005315	MS/MS	2.445	0.002679	0.0001598	24321	True	2860010	Q5BKZ1	ZNF326	402	426	Q5BKZ1:Carbamidomethyl(C407.C410)	2913.91	2943.42	2961.39	5486229
H0406FD-(01)	1237395626	VVMEFLHECMVNK	0	2	Carbamidomethyl(C9)	818.388	-0.00093	MS/MS	2.138	3.711e-05	0	32467	True	2860010	Q5BKZ1	ZNF326	352	364	Q5BKZ1:Carbamidomethyl(C360)	3576.97	3588.09	3610.15	8834945
H0409FD-(01)	1237679158	FGGSYGGR	0	2	-	400.688	NA	MassChroQ reextraction	NA	NA	NA	NA	True	2860010	Q5BKZ1	ZNF326	103	110	-	1471.49	1479.98	1489.44	2754032
H0409FD-(01)	1237875070	FGPYESYDSR	0	2	-	610.765	NA	MassChroQ reextraction	NA	NA	NA	NA	True	2860010	Q5BKZ1	ZNF326	71	80	-	2629.66	2635.82	2646.2	1803097
H0409FD-(01)	1237411355	MAFTCSFCK	0	2	Carbamidomethyl(C5.C8)	576.237	-0.001755	MS/MS	1.344	0.0005052	2.888e-05	24271	True	2860010	Q5BKZ1	ZNF326	310	318	Q5BKZ1:Carbamidomethyl(C314.C317)	2987.53	2998.12	3008.98	6377067
H0409FD-(01)	1237735185	NQGGSSWEAPYSR	0	2	-	719.821	NA	MassChroQ reextraction	NA	NA	NA	NA	True	2860010	Q5BKZ1	ZNF326	126	138	-	2464.09	2479.44	2483.96	2906491
H0409FD-(01)	1237858850	NSLDSFGGR	0	2	-	476.728	NA	MassChroQ reextraction	NA	NA	NA	NA	True	2860010	Q5BKZ1	ZNF326	117	125	-	2171.11	2180.72	2187.51	1381230
H0409FD-(01)	1237803372	RESVLTATSILNNPIVK	1	3	-	619.026	NA	MassChroQ reextraction	NA	NA	NA	NA	True	2860010	Q5BKZ1	ZNF326	443	459	-	4047.02	4060.27	4092.73	12117270
H0409FD-(01)	1237415630	SGYGFNEPEQSR	0	2	-	685.803	0.000937	MS/MS	1.289	0.006708	0.0006607	15048	True	2860010	Q5BKZ1	ZNF326	91	102	-	2268.39	2277.3	2284.55	2839568
H0409FD-(01)	1241313339	VETVHCSACSVYIPALHSSVQQHLK	0	4	Carbamidomethyl(C6.C9)	713.356	NA	MassChroQ reextraction	NA	NA	NA	NA	True	2860010	Q5BKZ1	ZNF326	402	426	Q5BKZ1:Carbamidomethyl(C407.C410)	2928.3	2931.47	2964.19	2396175
H0409FD-(01)	1237420063	VVMEFLHECMVNK	0	2	Carbamidomethyl(C9)	818.387	-0.002028	MS/MS	0.92	0.1127	0.007313	31611	True	2860010	Q5BKZ1	ZNF326	352	364	Q5BKZ1:Carbamidomethyl(C360)	3576	3578.77	3611.12	5529600
H0412FD-(01)	1241306122	FGGSYGGR	0	2	-	400.688	NA	MassChroQ reextraction	NA	NA	NA	NA	True	2860010	Q5BKZ1	ZNF326	103	110	-	1468.83	1479.4	1486.07	1846680
H0412FD-(01)	1237435186	MAFTCSFCK	0	2	Carbamidomethyl(C5.C8)	576.238	0.00032	MS/MS	1.052	0.002195	0.0002586	24698	True	2860010	Q5BKZ1	ZNF326	310	318	Q5BKZ1:Carbamidomethyl(C314.C317)	2986.35	2992.17	3009.59	6280785
H0412FD-(01)	1241285034	NQGGSSWEAPYSR	0	2	-	719.821	NA	MassChroQ reextraction	NA	NA	NA	NA	True	2860010	Q5BKZ1	ZNF326	126	138	-	2464.64	2473.08	2476.09	588328
H0412FD-(01)	1241315053	NSLDSFGGR	0	2	-	476.728	NA	MassChroQ reextraction	NA	NA	NA	NA	True	2860010	Q5BKZ1	ZNF326	117	125	-	2168.88	2177.79	2185.24	766889
H0412FD-(01)	1237446525	RESVLTATSILNNPIVK	1	3	-	619.027	0.000544	MS/MS	2.82	0.0003173	0	38174	True	2860010	Q5BKZ1	ZNF326	443	459	-	4048.94	4057.13	4094.45	9148491
H0412FD-(01)	1237852399	SGYGFNEPEQSR	0	2	-	685.802	NA	MassChroQ reextraction	NA	NA	NA	NA	True	2860010	Q5BKZ1	ZNF326	91	102	-	2263.44	2276.6	2279.84	1882220
H0412FD-(01)	1241289809	VETVHCSACSVYIPALHSSVQQHLK	0	4	Carbamidomethyl(C6.C9)	713.356	NA	MassChroQ reextraction	NA	NA	NA	NA	True	2860010	Q5BKZ1	ZNF326	402	426	Q5BKZ1:Carbamidomethyl(C407.C410)	2942.54	2951.51	2969.23	2001399
H0412FD-(01)	1237443948	VVMEFLHECMVNK	0	2	Carbamidomethyl(C9)	818.388	-0.000197	MS/MS	1.627	0.003256	0.0003302	31992	True	2860010	Q5BKZ1	ZNF326	352	364	Q5BKZ1:Carbamidomethyl(C360)	3579.5	3588.4	3609.82	8904202
H0415FD-(01)	1237865416	FGGSYGGR	0	2	-	400.688	NA	MassChroQ reextraction	NA	NA	NA	NA	True	2860010	Q5BKZ1	ZNF326	103	110	-	1468.49	1475.53	1496.93	2631435
H0415FD-(01)	1237461063	FGPYESYDSR	0	2	-	610.765	0.00091	MS/MS	1.739	6.097e-05	0	20445	True	2860010	Q5BKZ1	ZNF326	71	80	-	2625.69	2637.79	2649.06	8355483
H0415FD-(01)	1237459613	MAFTCSFCK	0	2	Carbamidomethyl(C5.C8)	576.238	-4.6e-05	MS/MS	1.342	6.076e-05	0	25033	True	2860010	Q5BKZ1	ZNF326	310	318	Q5BKZ1:Carbamidomethyl(C314.C317)	2985.77	2995.81	3009.8	7937405
H0415FD-(01)	1237465659	NQGGSSWEAPYSR	0	2	-	719.822	0.001209	MS/MS	2.274	1.228e-05	0	18301	True	2860010	Q5BKZ1	ZNF326	126	138	-	2462.61	2474.25	2480.84	4918904
H0415FD-(01)	1237456882	NSLDSFGGR	0	2	-	476.728	0.000128	MS/MS	1.785	0.006072	0.0003615	14492	True	2860010	Q5BKZ1	ZNF326	117	125	-	2165.35	2171.99	2194.04	7404303
H0415FD-(01)	1237868185	RESVLTATSILNNPIVK	1	3	-	619.026	NA	MassChroQ reextraction	NA	NA	NA	NA	True	2860010	Q5BKZ1	ZNF326	443	459	-	4047.07	4065.32	4087.06	12072551
H0415FD-(01)	1237464241	SGYGFNEPEQSR	0	2	-	685.802	-0.000161	MS/MS	1.719	0.0006493	2.495e-05	15660	True	2860010	Q5BKZ1	ZNF326	91	102	-	2262.09	2273.43	2284.2	8727655
H0415FD-(01)	1241250184	VETVHCSACSVYIPALHSSVQQHLK	0	4	Carbamidomethyl(C6.C9)	713.356	NA	MassChroQ reextraction	NA	NA	NA	NA	True	2860010	Q5BKZ1	ZNF326	402	426	Q5BKZ1:Carbamidomethyl(C407.C410)	2934.3	2952.22	2955.24	2463475
H0415FD-(01)	1237699231	VVMEFLHECMVNK	0	2	Carbamidomethyl(C9)	818.388	NA	MassChroQ reextraction	NA	NA	NA	NA	True	2860010	Q5BKZ1	ZNF326	352	364	Q5BKZ1:Carbamidomethyl(C360)	3576.1	3587.26	3609.7	11020766
H0418FD-(01)	1237480685	FGGSYGGR	0	2	-	400.688	0.000977	MS/MS	0.897	0.1295	0.008475	6226	True	2860010	Q5BKZ1	ZNF326	103	110	-	1470.31	1478.38	1484.68	3264621
H0418FD-(01)	1237787219	FGPYESYDSR	0	2	-	610.765	NA	MassChroQ reextraction	NA	NA	NA	NA	True	2860010	Q5BKZ1	ZNF326	71	80	-	2629.07	2640.13	2647.99	2390458
H0418FD-(01)	1237484449	MAFTCSFCK	0	2	Carbamidomethyl(C5.C8)	576.237	-0.000901	MS/MS	1.48	0.000157	0	25513	True	2860010	Q5BKZ1	ZNF326	310	318	Q5BKZ1:Carbamidomethyl(C314.C317)	2985.52	2997.11	3012.8	10720761
H0418FD-(01)	1237678486	NQGGSSWEAPYSR	0	2	-	719.821	NA	MassChroQ reextraction	NA	NA	NA	NA	True	2860010	Q5BKZ1	ZNF326	126	138	-	2464.4	2476.37	2484.24	2697118
H0418FD-(01)	1237829789	NSLDSFGGR	0	2	-	476.728	NA	MassChroQ reextraction	NA	NA	NA	NA	True	2860010	Q5BKZ1	ZNF326	117	125	-	2170.14	2179.55	2187.56	2218043
H0418FD-(01)	1237862846	RESVLTATSILNNPIVK	1	3	-	619.026	NA	MassChroQ reextraction	NA	NA	NA	NA	True	2860010	Q5BKZ1	ZNF326	443	459	-	4048.7	4058.03	4099	14743287
H0418FD-(01)	1237489144	SGYGFNEPEQSR	0	2	-	685.802	0.000327	MS/MS	1.503	0.02063	0.001919	16188	True	2860010	Q5BKZ1	ZNF326	91	102	-	2264.49	2270.83	2284.3	3993872
H0418FD-(01)	1237754989	VETVHCSACSVYIPALHSSVQQHLK	0	4	Carbamidomethyl(C6.C9)	713.356	NA	MassChroQ reextraction	NA	NA	NA	NA	True	2860010	Q5BKZ1	ZNF326	402	426	Q5BKZ1:Carbamidomethyl(C407.C410)	2936.92	2952	2955.01	2125323
H0418FD-(01)	1237493930	VVMEFLHECMVNK	0	2	Carbamidomethyl(C9)	818.387	-0.002028	MS/MS	2.273	0.0006968	2.569e-05	33247	True	2860010	Q5BKZ1	ZNF326	352	364	Q5BKZ1:Carbamidomethyl(C360)	3575.4	3595.61	3608.81	10807322
H0421FD-(01)	1241306665	FGGSYGGR	0	2	-	400.688	NA	MassChroQ reextraction	NA	NA	NA	NA	True	2860010	Q5BKZ1	ZNF326	103	110	-	1472.63	1477.89	1486.87	2283958
H0421FD-(01)	1237759831	MAFTCSFCK	0	2	Carbamidomethyl(C5.C8)	576.238	NA	MassChroQ reextraction	NA	NA	NA	NA	True	2860010	Q5BKZ1	ZNF326	310	318	Q5BKZ1:Carbamidomethyl(C314.C317)	2988.37	2994.15	3010.65	6396314
H0421FD-(01)	1241255953	NQGGSSWEAPYSR	0	2	-	719.821	NA	MassChroQ reextraction	NA	NA	NA	NA	True	2860010	Q5BKZ1	ZNF326	126	138	-	2468.38	2475.1	2478.07	537075
H0421FD-(01)	1241286745	NSLDSFGGR	0	2	-	476.728	NA	MassChroQ reextraction	NA	NA	NA	NA	True	2860010	Q5BKZ1	ZNF326	117	125	-	2172.32	2180.98	2184.68	498052
H0421FD-(01)	1237697489	RESVLTATSILNNPIVK	1	3	-	619.026	NA	MassChroQ reextraction	NA	NA	NA	NA	True	2860010	Q5BKZ1	ZNF326	443	459	-	4048.35	4056.28	4082.87	11321628
H0421FD-(01)	1237783217	SGYGFNEPEQSR	0	2	-	685.802	NA	MassChroQ reextraction	NA	NA	NA	NA	True	2860010	Q5BKZ1	ZNF326	91	102	-	2269.7	2275.84	2285.79	2969810
H0421FD-(01)	1241266578	VETVHCSACSVYIPALHSSVQQHLK	0	4	Carbamidomethyl(C6.C9)	713.857	NA	MassChroQ reextraction	NA	NA	NA	NA	True	2860010	Q5BKZ1	ZNF326	402	426	Q5BKZ1:Carbamidomethyl(C407.C410)	2946.19	2951.97	2969.45	2338798
H0421FD-(01)	1237859244	VVMEFLHECMVNK	0	2	Carbamidomethyl(C9)	818.388	NA	MassChroQ reextraction	NA	NA	NA	NA	True	2860010	Q5BKZ1	ZNF326	352	364	Q5BKZ1:Carbamidomethyl(C360)	3577.81	3587.72	3617.88	9370668
H0409FD-(01)	1693696899	DGHKDPLLVEVSRLQDNIMKDIAELR	3	3	GG(K20) + Oxidation(M19)	1045.88	NA	MassChroQ reextraction	NA	NA	NA	NA	True	2955333	Q5VUA4	ZNF318	935	960	Q5VUA4:GG(K954) + Oxidation(M953)	5905.24	5906.78	5931.03	5845169
H0412FD-(01)	1693707073	DGHKDPLLVEVSRLQDNIMKDIAELR	3	3	GG(K20) + Oxidation(M19)	1045.88	NA	MassChroQ reextraction	NA	NA	NA	NA	True	2955333	Q5VUA4	ZNF318	935	960	Q5VUA4:GG(K954) + Oxidation(M953)	5893.12	5928.49	5931.83	12831206
H0415FD-(01)	1693702066	DGHKDPLLVEVSRLQDNIMKDIAELR	3	3	GG(K20) + Oxidation(M19)	1045.88	NA	MassChroQ reextraction	NA	NA	NA	NA	True	2955333	Q5VUA4	ZNF318	935	960	Q5VUA4:GG(K954) + Oxidation(M953)	5928.55	5943.65	5947.32	3595508
H0418FD-(01)	1693698312	DGHKDPLLVEVSRLQDNIMKDIAELR	3	3	GG(K20) + Oxidation(M19)	1045.88	NA	MassChroQ reextraction	NA	NA	NA	NA	True	2955333	Q5VUA4	ZNF318	935	960	Q5VUA4:GG(K954) + Oxidation(M953)	5901.74	5911.93	5945.56	12900934
H0421FD-(01)	1693705802	DGHKDPLLVEVSRLQDNIMKDIAELR	3	3	GG(K20) + Oxidation(M19)	1045.88	NA	MassChroQ reextraction	NA	NA	NA	NA	True	2955333	Q5VUA4	ZNF318	935	960	Q5VUA4:GG(K954) + Oxidation(M953)	5910.4	5937.69	5941.62	18591042
H0406FD-(01)	1237684145	LLNSNKSGAAFNQSK	1	3	GG(K6)	564.96	NA	MassChroQ reextraction	NA	NA	NA	NA	True	2904246	Q9NR11	ZNF302	252	266	Q9NR11:GG(K257)	1719.05	1726.33	1746.87	4131355
H0409FD-(01)	1237707287	LLNSNKSGAAFNQSK	1	3	GG(K6)	564.96	NA	MassChroQ reextraction	NA	NA	NA	NA	True	2904246	Q9NR11	ZNF302	252	266	Q9NR11:GG(K257)	1717.52	1727.29	1770.58	5638666
H0412FD-(01)	1237713085	LLNSNKSGAAFNQSK	1	3	GG(K6)	564.96	NA	MassChroQ reextraction	NA	NA	NA	NA	True	2904246	Q9NR11	ZNF302	252	266	Q9NR11:GG(K257)	1717.37	1726.71	1742.96	6012832
H0415FD-(01)	1237745946	LLNSNKSGAAFNQSK	1	3	GG(K6)	564.96	NA	MassChroQ reextraction	NA	NA	NA	NA	True	2904246	Q9NR11	ZNF302	252	266	Q9NR11:GG(K257)	1717.86	1726.76	1753.24	4620959
H0418FD-(01)	1237775228	LLNSNKSGAAFNQSK	1	3	GG(K6)	564.96	NA	MassChroQ reextraction	NA	NA	NA	NA	True	2904246	Q9NR11	ZNF302	252	266	Q9NR11:GG(K257)	1715.63	1727	1746.59	5825912
H0421FD-(01)	1237845601	LLNSNKSGAAFNQSK	1	3	GG(K6)	564.96	NA	MassChroQ reextraction	NA	NA	NA	NA	True	2904246	Q9NR11	ZNF302	252	266	Q9NR11:GG(K257)	1719.49	1726.42	1746.95	8822884
H0406FD-(01)	1237826081	DISQGLKFK	1	2	GG(K7)	575.317	NA	MassChroQ reextraction	NA	NA	NA	NA	True	2888900	P17036	ZNF3	119	127	P17036:GG(K125)	2499.96	2507.79	2520.78	3762586
H0406FD-(01)	1237775033	EVSLKRPLGNSPGER	1	3	GG(K5)	584.983	NA	MassChroQ reextraction	NA	NA	NA	NA	True	2888900	P17036	ZNF3	133	147	P17036:GG(K137)	1849.96	1863.24	1874.69	1864718
H0409FD-(01)	1237827833	DISQGLKFK	1	2	GG(K7)	575.317	NA	MassChroQ reextraction	NA	NA	NA	NA	True	2888900	P17036	ZNF3	119	127	P17036:GG(K125)	2488.77	2510.66	2543.47	7875237
H0409FD-(01)	1237673477	EVSLKRPLGNSPGER	1	3	GG(K5)	584.983	NA	MassChroQ reextraction	NA	NA	NA	NA	True	2888900	P17036	ZNF3	133	147	P17036:GG(K137)	1849.06	1860.47	1877.03	3258872
H0412FD-(01)	1237435152	DISQGLKFK	1	2	GG(K7)	575.317	0.000265	MS/MS	1.197	0.1142	0.007334	18436	True	2888900	P17036	ZNF3	119	127	P17036:GG(K125)	2482.41	2512.22	2524.05	8992758
H0412FD-(01)	1237445376	EVSLKRPLGNSPGER	1	3	GG(K5)	584.983	-0.000393	MS/MS	1.633	0.02257	0.002084	10248	True	2888900	P17036	ZNF3	133	147	P17036:GG(K137)	1850.14	1861.6	1882.38	4093459
H0412FD-(01)	1237437717	FQKDISQGLK	1	2	GG(K3)	639.346	3.7e-05	MS/MS	1.278	0.03625	0.002873	11855	True	2888900	P17036	ZNF3	116	125	P17036:GG(K118)	NA	NA	NA	NA
H0412FD-(01)	1237437718	FQKDISQGLK	1	3	GG(K3)	426.567	0.001397	MS/MS	0.94	0.002705	0.0002586	11848	True	2888900	P17036	ZNF3	116	125	P17036:GG(K118)	NA	NA	NA	NA
H0415FD-(01)	1237744497	DISQGLKFK	1	2	GG(K7)	575.317	NA	MassChroQ reextraction	NA	NA	NA	NA	True	2888900	P17036	ZNF3	119	127	P17036:GG(K125)	2485.58	2512.43	2524.64	7161776
H0415FD-(01)	1237696154	EVSLKRPLGNSPGER	1	3	GG(K5)	584.983	NA	MassChroQ reextraction	NA	NA	NA	NA	True	2888900	P17036	ZNF3	133	147	P17036:GG(K137)	1853.89	1860.14	1874.42	2893201
H0415FD-(01)	1237840372	FQKDISQGLK	1	2	GG(K3)	639.346	NA	MassChroQ reextraction	NA	NA	NA	NA	True	2888900	P17036	ZNF3	116	125	P17036:GG(K118)	NA	NA	NA	NA
H0418FD-(01)	1237825206	DISQGLKFK	1	2	GG(K7)	575.317	NA	MassChroQ reextraction	NA	NA	NA	NA	True	2888900	P17036	ZNF3	119	127	P17036:GG(K125)	2491.82	2513.55	2528.98	6926708
H0418FD-(01)	1237754442	EVSLKRPLGNSPGER	1	3	GG(K5)	584.983	NA	MassChroQ reextraction	NA	NA	NA	NA	True	2888900	P17036	ZNF3	133	147	P17036:GG(K137)	1851.9	1859.79	1890.23	4613518
H0418FD-(01)	1237712492	FQKDISQGLK	1	2	GG(K3)	639.346	NA	MassChroQ reextraction	NA	NA	NA	NA	True	2888900	P17036	ZNF3	116	125	P17036:GG(K118)	NA	NA	NA	NA
H0418FD-(01)	1237742681	FQKDISQGLK	1	3	GG(K3)	426.567	NA	MassChroQ reextraction	NA	NA	NA	NA	True	2888900	P17036	ZNF3	116	125	P17036:GG(K118)	NA	NA	NA	NA
H0421FD-(01)	1237509285	DISQGLKFK	1	2	GG(K7)	575.317	0.000265	MS/MS	1.532	0.0112	0.0007654	20125	True	2888900	P17036	ZNF3	119	127	P17036:GG(K125)	2507.31	2511.81	2522.63	5379965
H0421FD-(01)	1237705378	EVSLKRPLGNSPGER	1	3	GG(K5)	584.983	NA	MassChroQ reextraction	NA	NA	NA	NA	True	2888900	P17036	ZNF3	133	147	P17036:GG(K137)	1851.38	1862.67	1875.62	5263913
H0421FD-(01)	1237711194	FQKDISQGLK	1	3	GG(K3)	426.567	NA	MassChroQ reextraction	NA	NA	NA	NA	True	2888900	P17036	ZNF3	116	125	P17036:GG(K118)	NA	NA	NA	NA
H0406FD-(01)	1237746562	EDPFNIAEPR	0	3	-	396.528	NA	MassChroQ reextraction	NA	NA	NA	NA	True	2861573	Q9Y2X9	ZNF281	623	632	-	1345.47	1368.31	1419.41	106309448
H0406FD-(01)	1237814449	KEPAASAAAFPSQR	1	3	GG(K1)	515.599	NA	MassChroQ reextraction	NA	NA	NA	NA	True	2861573	Q9Y2X9	ZNF281	102	115	Q9Y2X9:GG(K102)	1827.74	1844.9	1881.94	152247551
H0406FD-(01)	1237797452	NLETSSAFQSSSQKLTSQK	1	3	GG(K14)	729.029	NA	MassChroQ reextraction	NA	NA	NA	NA	True	2861573	Q9Y2X9	ZNF281	774	792	Q9Y2X9:GG(K787)	2497.21	2532.32	2543.97	35813477
H0406FD-(01)	1237400553	QGQISSNYDDAMQFSKK	1	3	GG(K16)	687.65	0.002426	MS/MS	3.198	1.513e-05	0	20538	True	2861573	Q9Y2X9	ZNF281	524	540	Q9Y2X9:GG(K539)	2637.99	2648.39	2662.39	9721480
H0406FD-(01)	1237398307	SESQKEDPFNIAEPR	1	3	GG(K5)	620.963	0.001874	MS/MS	3.122	7.947e-05	0	23115	True	2861573	Q9Y2X9	ZNF281	618	632	Q9Y2X9:GG(K622)	2835.58	2849.25	2871.08	25000903
H0406FD-(01)	1241257357	SESQKEDPFNIAEPR	1	2	GG(K5)	930.94	NA	MassChroQ reextraction	NA	NA	NA	NA	True	2861573	Q9Y2X9	ZNF281	618	632	Q9Y2X9:GG(K622)	2837.3	2844.45	2862.48	13822590
H0406FD-(01)	1241258924	SLSGKPSGSLGIVSNNSVETIGLLQSTSGK	0	3	GG(K5)	1011.2	NA	MassChroQ reextraction	NA	NA	NA	NA	True	2861573	Q9Y2X9	ZNF281	494	523	Q9Y2X9:GG(K498)	4267.78	4272.18	4287.55	2851827
H0406FD-(01)	1237392983	TSWGFLQSLVSIK	0	2	-	733.406	-0.00106	MS/MS	2.277	7.646e-06	0	58276	True	2861573	Q9Y2X9	ZNF281	116	128	-	5668.46	5686.28	5718.83	20694283
H0406FD-(01)	1237811920	TTYQIENFAQAFGSQFKSGSR	1	3	GG(K17)	827.731	NA	MassChroQ reextraction	NA	NA	NA	NA	True	2861573	Q9Y2X9	ZNF281	824	844	Q9Y2X9:GG(K840)	4481.06	4495.82	4518.18	10275121
H0406FD-(01)	1237407486	VDLHTSGEHSELVQEENLSPGTQTPSNDKASMLQEYSK	1	5	GG(K29)	860.805	0.003367	MS/MS	3.725	1.026e-08	0	30464	True	2861573	Q9Y2X9	ZNF281	633	670	Q9Y2X9:GG(K661)	3419.18	3427.2	3448.43	9017225
H0409FD-(01)	1237737105	EDPFNIAEPR	0	3	-	396.528	NA	MassChroQ reextraction	NA	NA	NA	NA	True	2861573	Q9Y2X9	ZNF281	623	632	-	1355.09	1369.6	1412.26	79953877
H0409FD-(01)	1237839668	KEPAASAAAFPSQR	1	3	GG(K1)	515.599	NA	MassChroQ reextraction	NA	NA	NA	NA	True	2861573	Q9Y2X9	ZNF281	102	115	Q9Y2X9:GG(K102)	1826.45	1844.46	1883.34	149068915
H0409FD-(01)	1237702424	NLETSSAFQSSSQKLTSQK	1	3	GG(K14)	729.029	NA	MassChroQ reextraction	NA	NA	NA	NA	True	2861573	Q9Y2X9	ZNF281	774	792	Q9Y2X9:GG(K787)	2494.22	2517.98	2526.43	16406793
H0409FD-(01)	1237424839	QGQISSNYDDAMQFSKK	1	3	GG(K16)	687.65	0.001327	MS/MS	1.919	2.879e-06	0	19855	True	2861573	Q9Y2X9	ZNF281	524	540	Q9Y2X9:GG(K539)	2640.93	2654.52	2674.34	13376395
H0409FD-(01)	1237880959	SESQKEDPFNIAEPR	1	3	GG(K5)	620.962	NA	MassChroQ reextraction	NA	NA	NA	NA	True	2861573	Q9Y2X9	ZNF281	618	632	Q9Y2X9:GG(K622)	2836.83	2852.32	2878.2	33737778
H0409FD-(01)	1241316303	SESQKEDPFNIAEPR	1	2	GG(K5)	930.94	NA	MassChroQ reextraction	NA	NA	NA	NA	True	2861573	Q9Y2X9	ZNF281	618	632	Q9Y2X9:GG(K622)	2848.01	2854.81	2857.3	2044831
H0409FD-(01)	1241287596	SLSGKPSGSLGIVSNNSVETIGLLQSTSGK	0	3	GG(K5)	1011.54	NA	MassChroQ reextraction	NA	NA	NA	NA	True	2861573	Q9Y2X9	ZNF281	494	523	Q9Y2X9:GG(K498)	4260.48	4274.04	4299.24	8483821
H0409FD-(01)	1237417511	TSWGFLQSLVSIK	0	2	-	733.406	-8.3e-05	MS/MS	3.071	5.092e-06	0	57308	True	2861573	Q9Y2X9	ZNF281	116	128	-	5671.5	5694.45	5727.14	24892695
H0409FD-(01)	1237748142	TTYQIENFAQAFGSQFKSGSR	1	3	GG(K17)	827.731	NA	MassChroQ reextraction	NA	NA	NA	NA	True	2861573	Q9Y2X9	ZNF281	824	844	Q9Y2X9:GG(K840)	4478.69	4497.3	4521.66	14352141
H0409FD-(01)	1241260943	VDLHTSGEHSELVQEENLSPGTQTPSNDKASMLQEYSK	1	5	GG(K29)	860.805	NA	MassChroQ reextraction	NA	NA	NA	NA	True	2861573	Q9Y2X9	ZNF281	633	670	Q9Y2X9:GG(K661)	3417.29	3426.05	3460.77	11138471
H0412FD-(01)	1237832117	EDPFNIAEPR	0	3	-	396.528	NA	MassChroQ reextraction	NA	NA	NA	NA	True	2861573	Q9Y2X9	ZNF281	623	632	-	1342.52	1371.33	1414.06	68463276
H0412FD-(01)	1237743284	KEPAASAAAFPSQR	1	3	GG(K1)	515.599	NA	MassChroQ reextraction	NA	NA	NA	NA	True	2861573	Q9Y2X9	ZNF281	102	115	Q9Y2X9:GG(K102)	1826.1	1843.1	1880.78	188420355
H0412FD-(01)	1237449807	NLETSSAFQSSSQKLTSQK	1	3	GG(K14)	729.03	0.000941	MS/MS	3.028	7.75e-09	0	18520	True	2861573	Q9Y2X9	ZNF281	774	792	Q9Y2X9:GG(K787)	2499.22	2524.05	2526.89	17019318
H0412FD-(01)	1237448704	QGQISSNYDDAMQFSKK	1	3	GG(K16)	687.65	0.000229	MS/MS	2.919	1.627e-07	0	20183	True	2861573	Q9Y2X9	ZNF281	524	540	Q9Y2X9:GG(K539)	2640.64	2651.96	2676.81	16659265
H0412FD-(01)	1237446592	SESQKEDPFNIAEPR	1	3	GG(K5)	620.963	0.000959	MS/MS	3.735	3.787e-06	0	22788	True	2861573	Q9Y2X9	ZNF281	618	632	Q9Y2X9:GG(K622)	2838.86	2852.76	2884.41	40636282
H0412FD-(01)	1241287957	SESQKEDPFNIAEPR	1	2	GG(K5)	930.94	NA	MassChroQ reextraction	NA	NA	NA	NA	True	2861573	Q9Y2X9	ZNF281	618	632	Q9Y2X9:GG(K622)	2843.17	2852.76	2856.61	1622168
H0412FD-(01)	1237810270	SLSGKPSGSLGIVSNNSVETIGLLQSTSGK	0	3	GG(K5)	1011.2	NA	MassChroQ reextraction	NA	NA	NA	NA	True	2861573	Q9Y2X9	ZNF281	494	523	Q9Y2X9:GG(K498)	4266.44	4274.55	4297.3	7784906
H0412FD-(01)	1237441403	TSWGFLQSLVSIK	0	2	-	733.406	-0.00045	MS/MS	3.292	4.107e-06	0	57951	True	2861573	Q9Y2X9	ZNF281	116	128	-	5665.63	5691.81	5716.64	33506300
H0412FD-(01)	1237788984	TTYQIENFAQAFGSQFKSGSR	1	3	GG(K17)	827.731	NA	MassChroQ reextraction	NA	NA	NA	NA	True	2861573	Q9Y2X9	ZNF281	824	844	Q9Y2X9:GG(K840)	4476.86	4490.49	4505.8	14290271
H0412FD-(01)	1237879306	VDLHTSGEHSELVQEENLSPGTQTPSNDKASMLQEYSK	1	5	GG(K29)	860.805	NA	MassChroQ reextraction	NA	NA	NA	NA	True	2861573	Q9Y2X9	ZNF281	633	670	Q9Y2X9:GG(K661)	3412.8	3416.19	3441.93	11610979
H0415FD-(01)	1237872701	EDPFNIAEPR	0	3	-	396.528	NA	MassChroQ reextraction	NA	NA	NA	NA	True	2861573	Q9Y2X9	ZNF281	623	632	-	1355.24	1372.7	1423.88	82887836
H0415FD-(01)	1237750697	KEPAASAAAFPSQR	1	3	GG(K1)	515.599	NA	MassChroQ reextraction	NA	NA	NA	NA	True	2861573	Q9Y2X9	ZNF281	102	115	Q9Y2X9:GG(K102)	1827.83	1847.38	1874.42	160116860
H0415FD-(01)	1237890871	NLETSSAFQSSSQKLTSQK	1	3	GG(K14)	729.029	NA	MassChroQ reextraction	NA	NA	NA	NA	True	2861573	Q9Y2X9	ZNF281	774	792	Q9Y2X9:GG(K787)	2497.48	2517.03	2519.83	16509059
H0415FD-(01)	1237473774	QGQISSNYDDAMQFSKK	1	3	GG(K16)	687.649	-0.001968	MS/MS	3.286	2.247e-06	0	20627	True	2861573	Q9Y2X9	ZNF281	524	540	Q9Y2X9:GG(K539)	2635.98	2649.06	2664.48	12029206
H0415FD-(01)	1237471611	SESQKEDPFNIAEPR	1	3	GG(K5)	620.964	0.004438	MS/MS	2.801	0.002725	0.000159	23109	True	2861573	Q9Y2X9	ZNF281	618	632	Q9Y2X9:GG(K622)	2842.02	2850.58	2874.56	29279768
H0415FD-(01)	1241271248	SESQKEDPFNIAEPR	1	2	GG(K5)	930.94	NA	MassChroQ reextraction	NA	NA	NA	NA	True	2861573	Q9Y2X9	ZNF281	618	632	Q9Y2X9:GG(K622)	2845.79	2851.89	2854.32	826403
H0415FD-(01)	1241254581	SLSGKPSGSLGIVSNNSVETIGLLQSTSGK	0	3	GG(K5)	1011.2	NA	MassChroQ reextraction	NA	NA	NA	NA	True	2861573	Q9Y2X9	ZNF281	494	523	Q9Y2X9:GG(K498)	4266.97	4269.47	4292.21	8429580
H0415FD-(01)	1237713309	TSWGFLQSLVSIK	0	2	-	733.406	NA	MassChroQ reextraction	NA	NA	NA	NA	True	2861573	Q9Y2X9	ZNF281	116	128	-	5659.08	5693.41	5715.84	30636594
H0415FD-(01)	1237476973	TTYQIENFAQAFGSQFKSGSR	1	3	GG(K17)	827.73	-0.004486	MS/MS	1.6	1.69e-05	0	44292	True	2861573	Q9Y2X9	ZNF281	824	844	Q9Y2X9:GG(K840)	4479.5	4490.57	4514.82	9371484
H0415FD-(01)	1237480210	VDLHTSGEHSELVQEENLSPGTQTPSNDKASMLQEYSK	1	5	GG(K29)	860.804	-0.005365	MS/MS	3.364	8.684e-08	0	30437	True	2861573	Q9Y2X9	ZNF281	633	670	Q9Y2X9:GG(K661)	3408.76	3418.56	3437.36	9756001
H0418FD-(01)	1237723471	EDPFNIAEPR	0	3	-	396.528	NA	MassChroQ reextraction	NA	NA	NA	NA	True	2861573	Q9Y2X9	ZNF281	623	632	-	1354.81	1371.17	1407.55	128171606
H0418FD-(01)	1237698617	KEPAASAAAFPSQR	1	3	GG(K1)	515.599	NA	MassChroQ reextraction	NA	NA	NA	NA	True	2861573	Q9Y2X9	ZNF281	102	115	Q9Y2X9:GG(K102)	1827.59	1845.34	1888.68	210144360
H0418FD-(01)	1237777009	NLETSSAFQSSSQKLTSQK	1	3	GG(K14)	729.029	NA	MassChroQ reextraction	NA	NA	NA	NA	True	2861573	Q9Y2X9	ZNF281	774	792	Q9Y2X9:GG(K787)	2493.48	2519.51	2524.2	22252431
H0418FD-(01)	1237499008	QGQISSNYDDAMQFSKK	1	3	GG(K16)	687.65	4.6e-05	MS/MS	2.65	2.31e-05	0	21039	True	2861573	Q9Y2X9	ZNF281	524	540	Q9Y2X9:GG(K539)	2638.53	2656.27	2670.33	16172763
H0418FD-(01)	1237742697	SESQKEDPFNIAEPR	1	3	GG(K5)	620.962	NA	MassChroQ reextraction	NA	NA	NA	NA	True	2861573	Q9Y2X9	ZNF281	618	632	Q9Y2X9:GG(K622)	2838.31	2855.03	2873.79	37805865
H0418FD-(01)	1241316017	SESQKEDPFNIAEPR	1	2	GG(K5)	930.94	NA	MassChroQ reextraction	NA	NA	NA	NA	True	2861573	Q9Y2X9	ZNF281	618	632	Q9Y2X9:GG(K622)	2847.19	2850.42	2862.82	2625769
H0418FD-(01)	1237504431	SLSGKPSGSLGIVSNNSVETIGLLQSTSGK	0	3	GG(K5)	1011.2	0.007155	MS/MS	2.901	2.023e-06	0	41901	True	2861573	Q9Y2X9	ZNF281	494	523	Q9Y2X9:GG(K498)	4247.25	4263.13	4287.25	12336652
H0418FD-(01)	1237491154	TSWGFLQSLVSIK	0	2	-	733.407	0.001015	MS/MS	1.51	0.001224	9.596e-05	58964	True	2861573	Q9Y2X9	ZNF281	116	128	-	5672.76	5692.12	5733.83	25009551
H0418FD-(01)	1237502339	TTYQIENFAQAFGSQFKSGSR	1	3	GG(K17)	827.735	0.010528	MS/MS	2.177	8.062e-07	0	44644	True	2861573	Q9Y2X9	ZNF281	824	844	Q9Y2X9:GG(K840)	4479.22	4496.83	4543.91	17398100
H0418FD-(01)	1241261200	VDLHTSGEHSELVQEENLSPGTQTPSNDKASMLQEYSK	1	5	GG(K29)	861.005	NA	MassChroQ reextraction	NA	NA	NA	NA	True	2861573	Q9Y2X9	ZNF281	633	670	Q9Y2X9:GG(K661)	3414.76	3420.84	3433.09	4911266
H0421FD-(01)	1237693661	EDPFNIAEPR	0	3	-	396.528	NA	MassChroQ reextraction	NA	NA	NA	NA	True	2861573	Q9Y2X9	ZNF281	623	632	-	1335.09	1368.73	1415.38	192220601
H0421FD-(01)	1237517350	KEPAASAAAFPSQR	1	3	GG(K1)	515.6	0.002696	MS/MS	1.985	0.003125	0.0002687	11274	True	2861573	Q9Y2X9	ZNF281	102	115	Q9Y2X9:GG(K102)	1829.32	1845.33	1891.37	286855197
H0421FD-(01)	1237524787	NLETSSAFQSSSQKLTSQK	1	3	GG(K14)	729.03	0.002955	MS/MS	3.669	1.218e-06	0	20235	True	2861573	Q9Y2X9	ZNF281	774	792	Q9Y2X9:GG(K787)	2514.86	2517.61	2573.73	44131521
H0421FD-(01)	1237523556	QGQISSNYDDAMQFSKK	1	3	GG(K16)	687.649	-0.001602	MS/MS	3.377	7.842e-07	0	21957	True	2861573	Q9Y2X9	ZNF281	524	540	Q9Y2X9:GG(K539)	2639.58	2655.1	2668.49	19451981
H0421FD-(01)	1237521293	SESQKEDPFNIAEPR	1	3	GG(K5)	620.962	0.000226	MS/MS	2.396	6.118e-05	0	24455	True	2861573	Q9Y2X9	ZNF281	618	632	Q9Y2X9:GG(K622)	2838.34	2852.08	2890.11	44487208
H0421FD-(01)	1241283814	SESQKEDPFNIAEPR	1	2	GG(K5)	930.94	NA	MassChroQ reextraction	NA	NA	NA	NA	True	2861573	Q9Y2X9	ZNF281	618	632	Q9Y2X9:GG(K622)	2842.75	2852.08	2860.12	4266558
H0421FD-(01)	1237529047	SLSGKPSGSLGIVSNNSVETIGLLQSTSGK	0	3	GG(K5)	1011.2	-0.003648	MS/MS	3.475	8.653e-08	0	43020	True	2861573	Q9Y2X9	ZNF281	494	523	Q9Y2X9:GG(K498)	4267.07	4274.44	4289.26	7555952
H0421FD-(01)	1237515806	TSWGFLQSLVSIK	0	2	-	733.407	0.002114	MS/MS	2.311	0.00427	0.0004357	59972	True	2861573	Q9Y2X9	ZNF281	116	128	-	5659.72	5687.2	5724.63	27536437
H0421FD-(01)	1237722565	TTYQIENFAQAFGSQFKSGSR	1	3	GG(K17)	827.731	NA	MassChroQ reextraction	NA	NA	NA	NA	True	2861573	Q9Y2X9	ZNF281	824	844	Q9Y2X9:GG(K840)	4480.71	4486.57	4521.77	13134068
H0421FD-(01)	1237530306	VDLHTSGEHSELVQEENLSPGTQTPSNDKASMLQEYSK	1	5	GG(K29)	860.805	0.003653	MS/MS	3.161	6.557e-08	0	32002	True	2861573	Q9Y2X9	ZNF281	633	670	Q9Y2X9:GG(K661)	3419.24	3429.24	3464.73	14158690
H0406FD-(01)	1237403077	GITLVCLKCDFLADSSGLDR	1	3	Carbamidomethyl(C6.C9) + GG(K8)	785.389	0.004121	MS/MS	3.972	1.173e-08	0	49313	True	2860441	Q8ND82	ZNF280C	682	701	Q8ND82:Carbamidomethyl(C687.C690) + GG(K689)	4916.81	4924.76	4941.06	20466376
H0409FD-(01)	1237427325	GITLVCLKCDFLADSSGLDR	1	3	Carbamidomethyl(C6.C9) + GG(K8)	785.388	0.00174	MS/MS	3.865	4.402e-08	0	48308	True	2860441	Q8ND82	ZNF280C	682	701	Q8ND82:Carbamidomethyl(C687.C690) + GG(K689)	4915.73	4924.6	4947.41	26407686
H0412FD-(01)	1237451144	GITLVCLKCDFLADSSGLDR	1	3	Carbamidomethyl(C6.C9) + GG(K8)	785.388	0.001191	MS/MS	3.384	3.332e-09	0	48841	True	2860441	Q8ND82	ZNF280C	682	701	Q8ND82:Carbamidomethyl(C687.C690) + GG(K689)	4915.81	4924.2	4955.49	33681404
H0415FD-(01)	1237882578	GITLVCLKCDFLADSSGLDR	1	3	Carbamidomethyl(C6.C9) + GG(K8)	785.388	NA	MassChroQ reextraction	NA	NA	NA	NA	True	2860441	Q8ND82	ZNF280C	682	701	Q8ND82:Carbamidomethyl(C687.C690) + GG(K689)	4917.59	4923.79	4958.45	23255568
H0418FD-(01)	1237501567	GITLVCLKCDFLADSSGLDR	1	3	Carbamidomethyl(C6.C9) + GG(K8)	785.387	-0.000274	MS/MS	3.433	8.353e-08	0	50040	True	2860441	Q8ND82	ZNF280C	682	701	Q8ND82:Carbamidomethyl(C687.C690) + GG(K689)	4915.64	4923.8	4955.05	27144862
H0421FD-(01)	1237819572	GITLVCLKCDFLADSSGLDR	1	3	Carbamidomethyl(C6.C9) + GG(K8)	785.388	NA	MassChroQ reextraction	NA	NA	NA	NA	True	2860441	Q8ND82	ZNF280C	682	701	Q8ND82:Carbamidomethyl(C687.C690) + GG(K689)	4913.41	4926.51	4957.45	35442312
H0406FD-(01)	1237766870	YILYWR	0	2	-	457.25	NA	MassChroQ reextraction	NA	NA	NA	NA	True	3027671	Q9NRM2	ZNF277	99	104	-	3820.24	3823.27	3861.23	19761401
H0409FD-(01)	1237778948	YILYWR	0	2	-	457.25	NA	MassChroQ reextraction	NA	NA	NA	NA	True	3027671	Q9NRM2	ZNF277	99	104	-	3819.18	3825.23	3848.39	19219931
H0412FD-(01)	1237432648	YILYWR	0	2	-	457.249	-0.003134	MS/MS	1.046	0.0541	0.003982	34961	True	3027671	Q9NRM2	ZNF277	99	104	-	3802.52	3823.38	3833.7	13960787
H0415FD-(01)	1237777503	YILYWR	0	2	-	457.25	NA	MassChroQ reextraction	NA	NA	NA	NA	True	3027671	Q9NRM2	ZNF277	99	104	-	3817.32	3824.32	3839.99	27198768
H0418FD-(01)	1237836688	YILYWR	0	2	-	457.25	NA	MassChroQ reextraction	NA	NA	NA	NA	True	3027671	Q9NRM2	ZNF277	99	104	-	3807.48	3818.43	3839.89	21302301
H0421FD-(01)	1237842292	YILYWR	0	2	-	457.25	NA	MassChroQ reextraction	NA	NA	NA	NA	True	3027671	Q9NRM2	ZNF277	99	104	-	3812.25	3822.53	3835.13	10830758
H0406FD-(01)	1237681640	TFGLNSHLR	0	2	-	522.783	NA	MassChroQ reextraction	NA	NA	NA	NA	True	3455890	Q9BRH9	ZNF251	273	281	-	2467.88	2471.02	2489	20359551
H0409FD-(01)	1237693463	TFGLNSHLR	0	2	-	522.783	NA	MassChroQ reextraction	NA	NA	NA	NA	True	3455890	Q9BRH9	ZNF251	273	281	-	2480.98	2485.61	2507.6	3718775
H0412FD-(01)	1237672620	TFGLNSHLR	0	2	-	522.783	NA	MassChroQ reextraction	NA	NA	NA	NA	True	3455890	Q9BRH9	ZNF251	273	281	-	2478.53	2485.67	2502.85	2216888
H0415FD-(01)	1237880121	TFGLNSHLR	0	2	-	522.783	NA	MassChroQ reextraction	NA	NA	NA	NA	True	3455890	Q9BRH9	ZNF251	273	281	-	2474.25	2476.79	2499.1	17569567
H0418FD-(01)	1237750478	TFGLNSHLR	0	2	-	522.783	NA	MassChroQ reextraction	NA	NA	NA	NA	True	3455890	Q9BRH9	ZNF251	273	281	-	2474.85	2477.92	2513.55	14212560
H0421FD-(01)	1237685624	TFGLNSHLR	0	2	-	522.783	NA	MassChroQ reextraction	NA	NA	NA	NA	True	3455890	Q9BRH9	ZNF251	273	281	-	2478.07	2480.47	2487.37	2238999
H0406FD-(01)	1237792299	HFSQGSALILHQR	0	3	-	498.604	NA	MassChroQ reextraction	NA	NA	NA	NA	True	2861756	P17028	ZNF24	259	271	-	1998.89	2023.82	2046.22	34106982
H0406FD-(01)	1237737460	YGETCFPKGR	1	3	Carbamidomethyl(C5) + GG(K8)	443.54	NA	MassChroQ reextraction	NA	NA	NA	NA	True	2861756	P17028	ZNF24	229	238	P17028:Carbamidomethyl(C233) + GG(K236)	1740.05	1749.99	1773.11	5062620
H0406FD-(01)	1237833881	YGETCFPKGR	1	2	Carbamidomethyl(C5) + GG(K8)	664.807	NA	MassChroQ reextraction	NA	NA	NA	NA	True	2861756	P17028	ZNF24	229	238	P17028:Carbamidomethyl(C233) + GG(K236)	1741.88	1748.47	1761.58	2403414
H0409FD-(01)	1237854962	HFSQGSALILHQR	0	3	-	498.604	NA	MassChroQ reextraction	NA	NA	NA	NA	True	2861756	P17028	ZNF24	259	271	-	1986.23	2012.46	2051.08	30222485
H0409FD-(01)	1237750831	YGETCFPKGR	1	2	Carbamidomethyl(C5) + GG(K8)	664.807	NA	MassChroQ reextraction	NA	NA	NA	NA	True	2861756	P17028	ZNF24	229	238	P17028:Carbamidomethyl(C233) + GG(K236)	1737.34	1746.7	1761.94	3123354
H0409FD-(01)	1237891227	YGETCFPKGR	1	3	Carbamidomethyl(C5) + GG(K8)	443.54	NA	MassChroQ reextraction	NA	NA	NA	NA	True	2861756	P17028	ZNF24	229	238	P17028:Carbamidomethyl(C233) + GG(K236)	1735.62	1748.59	1763.74	4316524
H0412FD-(01)	1237849624	HFSQGSALILHQR	0	3	-	498.604	NA	MassChroQ reextraction	NA	NA	NA	NA	True	2861756	P17028	ZNF24	259	271	-	1995.74	2024.41	2049.77	30025300
H0412FD-(01)	1237438720	YGETCFPKGR	1	2	Carbamidomethyl(C5) + GG(K8)	664.806	-0.000411	MS/MS	2.002	7.175e-05	0	8771	True	2861756	P17028	ZNF24	229	238	P17028:Carbamidomethyl(C233) + GG(K236)	1735.67	1745.83	1758.7	3648136
H0412FD-(01)	1237438721	YGETCFPKGR	1	3	Carbamidomethyl(C5) + GG(K8)	443.54	0.000277	MS/MS	0.597	0.09611	0.00643	8716	True	2861756	P17028	ZNF24	229	238	P17028:Carbamidomethyl(C233) + GG(K236)	1735.67	1742.96	1770.74	6457504
H0415FD-(01)	1237707730	HFSQGSALILHQR	0	3	-	498.604	NA	MassChroQ reextraction	NA	NA	NA	NA	True	2861756	P17028	ZNF24	259	271	-	1993.68	2008.08	2065.95	35221241
H0415FD-(01)	1237693951	YGETCFPKGR	1	3	Carbamidomethyl(C5) + GG(K8)	443.54	NA	MassChroQ reextraction	NA	NA	NA	NA	True	2861756	P17028	ZNF24	229	238	P17028:Carbamidomethyl(C233) + GG(K236)	1735.51	1748.16	1767.57	5571840
H0415FD-(01)	1237752638	YGETCFPKGR	1	2	Carbamidomethyl(C5) + GG(K8)	664.807	NA	MassChroQ reextraction	NA	NA	NA	NA	True	2861756	P17028	ZNF24	229	238	P17028:Carbamidomethyl(C233) + GG(K236)	1741.12	1748.16	1763.98	2792119
H0418FD-(01)	1237884791	HFSQGSALILHQR	0	3	-	498.604	NA	MassChroQ reextraction	NA	NA	NA	NA	True	2861756	P17028	ZNF24	259	271	-	1994.27	2009.92	2077.98	46998439
H0418FD-(01)	1237670814	YGETCFPKGR	1	3	Carbamidomethyl(C5) + GG(K8)	443.54	NA	MassChroQ reextraction	NA	NA	NA	NA	True	2861756	P17028	ZNF24	229	238	P17028:Carbamidomethyl(C233) + GG(K236)	1736.77	1751.27	1767.95	6909960
H0418FD-(01)	1237809151	YGETCFPKGR	1	2	Carbamidomethyl(C5) + GG(K8)	664.807	NA	MassChroQ reextraction	NA	NA	NA	NA	True	2861756	P17028	ZNF24	229	238	P17028:Carbamidomethyl(C233) + GG(K236)	1736.77	1751.27	1767.95	3713636
H0421FD-(01)	1237516385	HFSQGSALILHQR	0	3	-	498.604	0.001479	MS/MS	2.511	0.0001899	2.525e-05	13739	True	2861756	P17028	ZNF24	259	271	-	1985.84	2013.6	2040.77	46275962
H0421FD-(01)	1237513036	YGETCFPKGR	1	2	Carbamidomethyl(C5) + GG(K8)	664.807	0.001542	MS/MS	1.704	0.0009455	4.858e-05	10180	True	2861756	P17028	ZNF24	229	238	P17028:Carbamidomethyl(C233) + GG(K236)	1738.41	1751.54	1761.32	4257342
H0421FD-(01)	1237776717	YGETCFPKGR	1	3	Carbamidomethyl(C5) + GG(K8)	443.54	NA	MassChroQ reextraction	NA	NA	NA	NA	True	2861756	P17028	ZNF24	229	238	P17028:Carbamidomethyl(C233) + GG(K236)	1740.06	1748.46	1768.42	8927880
H0406FD-(01)	1237402252	NLLSVGHPPFKQDVSPIER	1	3	GG(K11)	749.733	-0.00313	MS/MS	2.199	0.005072	0.0003865	29947	True	3455631	Q9NYT6	ZNF226	43	61	Q9NYT6:GG(K53)	3369.98	3401.8	3443.6	51054115
H0409FD-(01)	1237810960	NLLSVGHPPFKQDVSPIER	1	3	GG(K11)	749.734	NA	MassChroQ reextraction	NA	NA	NA	NA	True	3455631	Q9NYT6	ZNF226	43	61	Q9NYT6:GG(K53)	3369.92	3398.97	3449.12	39777600
H0412FD-(01)	1237450338	NLLSVGHPPFKQDVSPIER	1	3	GG(K11)	749.734	-0.002031	MS/MS	2.041	0.0006032	3.026e-05	29552	True	3455631	Q9NYT6	ZNF226	43	61	Q9NYT6:GG(K53)	3375.43	3402.66	3434.98	25457244
H0415FD-(01)	1237475440	NLLSVGHPPFKQDVSPIER	1	3	GG(K11)	749.733	-0.004411	MS/MS	1.71	0.003731	0.0002205	29996	True	3455631	Q9NYT6	ZNF226	43	61	Q9NYT6:GG(K53)	3373.85	3403.95	3432.7	46474189
H0418FD-(01)	1237500739	NLLSVGHPPFKQDVSPIER	1	3	GG(K11)	749.734	-1.7e-05	MS/MS	2.719	0.0001068	0	30585	True	3455631	Q9NYT6	ZNF226	43	61	Q9NYT6:GG(K53)	3375.39	3408.8	3439.24	47823248
H0421FD-(01)	1237525328	NLLSVGHPPFKQDVSPIER	1	3	GG(K11)	749.736	0.004194	MS/MS	2.384	0.0003232	2.525e-05	31357	True	3455631	Q9NYT6	ZNF226	43	61	Q9NYT6:GG(K53)	3370.66	3408.27	3429.24	58197308
H0406FD-(01)	1237389468	SNYYLNIHLR	0	2	-	646.842	0.001234	MS/MS	1.985	0.005686	0.0004465	27138	True	2955475	O75362	ZNF217	482	491	-	3143.22	3152.98	3175.2	19795171
H0409FD-(01)	1237783055	SNYYLNIHLR	0	2	-	646.841	NA	MassChroQ reextraction	NA	NA	NA	NA	True	2955475	O75362	ZNF217	482	491	-	3146.19	3156.51	3178.1	17039079
H0412FD-(01)	1241261523	SNYYLNIHLR	0	2	-	647.342	NA	MassChroQ reextraction	NA	NA	NA	NA	True	2955475	O75362	ZNF217	482	491	-	3144.37	3149.8	3174.88	13655040
H0415FD-(01)	1237820659	SNYYLNIHLR	0	2	-	646.841	NA	MassChroQ reextraction	NA	NA	NA	NA	True	2955475	O75362	ZNF217	482	491	-	3143.42	3149.05	3177.53	17545114
H0418FD-(01)	1237487465	SNYYLNIHLR	0	2	-	646.84	-0.00194	MS/MS	1.845	0.004956	0.000389	27716	True	2955475	O75362	ZNF217	482	491	-	3143.76	3153	3192.31	21829236
H0421FD-(01)	1241278688	SNYYLNIHLR	0	2	-	647.342	NA	MassChroQ reextraction	NA	NA	NA	NA	True	2955475	O75362	ZNF217	482	491	-	3141.85	3151.68	3167.94	15693328
H0406FD-(01)	1237383204	ILIQHQK	0	2	-	440.274	-6e-05	MS/MS	0.976	0.0272	0.002382	3122	True	2903282	O43670	ZNF207	25	31	-	1251.64	1262.01	1272.6	4352185
H0406FD-(01)	1237396891	KQLKPWCWYCNR	1	2	Carbamidomethyl(C7.C10)	869.918	-0.0018	MS/MS	2.419	2.374e-06	0	20076	True	2903282	O43670	ZNF207	7	18	O43670:Carbamidomethyl(C13.C16)	2594.72	2599.94	2616.47	9472837
H0406FD-(01)	1237396893	KQLKPWCWYCNR	1	4	Carbamidomethyl(C7.C10)	435.463	0.000736	MS/MS	1.339	0.02645	0.002313	19916	True	2903282	O43670	ZNF207	7	18	O43670:Carbamidomethyl(C13.C16)	2592.41	2601.17	2687.66	128482190
H0406FD-(01)	1237396894	KQLKPWCWYCNR	1	3	Carbamidomethyl(C7.C10)	580.282	0.001116	MS/MS	3.793	1.464e-08	0	19931	True	2903282	O43670	ZNF207	7	18	O43670:Carbamidomethyl(C13.C16)	2589.61	2601.17	2659.56	706957749
H0406FD-(01)	1237881197	LIHPDEDISLEER	0	3	-	522.598	NA	MassChroQ reextraction	NA	NA	NA	NA	True	2903282	O43670	ZNF207	363	375	-	2931.81	2942.07	2955.4	9948204
H0406FD-(01)	1237395328	QLKPWCWYCNR	0	3	Carbamidomethyl(C6.C9)	537.583	0.000437	MS/MS	3.13	2.639e-06	0	28892	True	2903282	O43670	ZNF207	8	18	O43670:Carbamidomethyl(C13.C16)	3286.55	3306.61	3369.98	305988522
H0406FD-(01)	1237395329	QLKPWCWYCNR	0	2	Carbamidomethyl(C6.C9)	805.872	0.00161	MS/MS	2.012	6.028e-05	0	28914	True	2903282	O43670	ZNF207	8	18	O43670:Carbamidomethyl(C13.C16)	3284.96	3306.61	3347.57	49706933
H0409FD-(01)	1237875466	ILIQHQK	0	2	-	440.274	NA	MassChroQ reextraction	NA	NA	NA	NA	True	2903282	O43670	ZNF207	25	31	-	1256.04	1265.93	1278.16	4116743
H0409FD-(01)	1237421303	KQLKPWCWYCNR	1	2	Carbamidomethyl(C7.C10)	869.917	-0.003265	MS/MS	2.03	0.0001456	0	19180	True	2903282	O43670	ZNF207	7	18	O43670:Carbamidomethyl(C13.C16)	2587.8	2600.69	2634.38	6766921
H0409FD-(01)	1237421304	KQLKPWCWYCNR	1	3	Carbamidomethyl(C7.C10)	580.281	-0.000715	MS/MS	4.156	2.713e-08	0	20153	True	2903282	O43670	ZNF207	7	18	O43670:Carbamidomethyl(C13.C16)	2583.36	2599.21	2679.82	595071030
H0409FD-(01)	1237421305	KQLKPWCWYCNR	1	4	Carbamidomethyl(C7.C10)	435.463	0.000492	MS/MS	1.28	0.003308	0.0004006	19140	True	2903282	O43670	ZNF207	7	18	O43670:Carbamidomethyl(C13.C16)	2586.3	2599.21	2690.63	112113561
H0409FD-(01)	1237696045	LIHPDEDISLEER	0	3	-	522.598	NA	MassChroQ reextraction	NA	NA	NA	NA	True	2903282	O43670	ZNF207	363	375	-	2935.87	2944.2	2955.5	2881129
H0409FD-(01)	1237419753	QLKPWCWYCNR	0	2	Carbamidomethyl(C6.C9)	805.871	-0.001442	MS/MS	2.365	1.883e-05	0	28105	True	2903282	O43670	ZNF207	8	18	O43670:Carbamidomethyl(C13.C16)	3285.79	3305.55	3356.97	45999186
H0409FD-(01)	1237419754	QLKPWCWYCNR	0	3	Carbamidomethyl(C6.C9)	537.583	7.1e-05	MS/MS	2.841	3.175e-06	0	27967	True	2903282	O43670	ZNF207	8	18	O43670:Carbamidomethyl(C13.C16)	3280.64	3305.55	3380.66	354065262
H0412FD-(01)	1237432444	ILIQHQK	0	2	-	440.274	0.000367	MS/MS	0.568	0.1267	0.008038	3261	True	2903282	O43670	ZNF207	25	31	-	1261.02	1268.18	1278.72	3942813
H0412FD-(01)	1237445194	KQLKPWCWYCNR	1	3	Carbamidomethyl(C7.C10)	580.281	-0.001631	MS/MS	4.139	4.872e-08	0	20463	True	2903282	O43670	ZNF207	7	18	O43670:Carbamidomethyl(C13.C16)	2585.07	2597.12	2694.04	1232334818
H0412FD-(01)	1237445195	KQLKPWCWYCNR	1	4	Carbamidomethyl(C7.C10)	435.463	0.00037	MS/MS	2.112	0.002127	0.0002404	19503	True	2903282	O43670	ZNF207	7	18	O43670:Carbamidomethyl(C13.C16)	2586.58	2597.12	2650.41	190691406
H0412FD-(01)	1237445197	KQLKPWCWYCNR	1	2	Carbamidomethyl(C7.C10)	869.92	0.001984	MS/MS	3.205	2.504e-06	0	19530	True	2903282	O43670	ZNF207	7	18	O43670:Carbamidomethyl(C13.C16)	2589.5	2597.12	2627.23	12261930
H0412FD-(01)	1237443656	QLKPWCWYCNR	0	2	Carbamidomethyl(C6.C9)	805.871	-0.000954	MS/MS	2.203	6.365e-06	0	28530	True	2903282	O43670	ZNF207	8	18	O43670:Carbamidomethyl(C13.C16)	3285.85	3306.95	3355.06	83448290
H0412FD-(01)	1237443657	QLKPWCWYCNR	0	3	Carbamidomethyl(C6.C9)	537.583	-0.000296	MS/MS	2.409	4.798e-06	0	28456	True	2903282	O43670	ZNF207	8	18	O43670:Carbamidomethyl(C13.C16)	3280.82	3303.78	3361.86	599586376
H0415FD-(01)	1237855169	ILIQHQK	0	2	-	440.274	NA	MassChroQ reextraction	NA	NA	NA	NA	True	2903282	O43670	ZNF207	25	31	-	1258.65	1267.36	1277.06	3898817
H0415FD-(01)	1237470154	KQLKPWCWYCNR	1	2	Carbamidomethyl(C7.C10)	869.919	-0.000213	MS/MS	2.715	8.824e-06	0	19980	True	2903282	O43670	ZNF207	7	18	O43670:Carbamidomethyl(C13.C16)	2591.43	2598.89	2627.59	8130991
H0415FD-(01)	1237470156	KQLKPWCWYCNR	1	4	Carbamidomethyl(C7.C10)	435.463	0.001347	MS/MS	2.066	0.007312	0.0005015	19889	True	2903282	O43670	ZNF207	7	18	O43670:Carbamidomethyl(C13.C16)	2587.35	2597.98	2686.76	124226604
H0415FD-(01)	1237470157	KQLKPWCWYCNR	1	3	Carbamidomethyl(C7.C10)	580.282	0.002214	MS/MS	3.885	3.644e-07	0	19977	True	2903282	O43670	ZNF207	7	18	O43670:Carbamidomethyl(C13.C16)	2587.35	2598.89	2734.66	708161394
H0415FD-(01)	1237468013	LIHPDEDISLEER	0	3	-	522.598	-0.001428	MS/MS	1.951	0.001988	0.0001175	24450	True	2903282	O43670	ZNF207	363	375	-	2917.84	2947.56	2958.73	11711822
H0415FD-(01)	1237468520	QLKPWCWYCNR	0	3	Carbamidomethyl(C6.C9)	537.583	-0.000113	MS/MS	2.749	0.0001204	0	29145	True	2903282	O43670	ZNF207	8	18	O43670:Carbamidomethyl(C13.C16)	3279.33	3305.84	3383.81	323955245
H0415FD-(01)	1237468521	QLKPWCWYCNR	0	2	Carbamidomethyl(C6.C9)	805.871	2.3e-05	MS/MS	2.056	3.411e-06	0	28949	True	2903282	O43670	ZNF207	8	18	O43670:Carbamidomethyl(C13.C16)	3289.74	3305.84	3348.66	48409453
H0418FD-(01)	1237682059	ILIQHQK	0	2	-	440.274	NA	MassChroQ reextraction	NA	NA	NA	NA	True	2903282	O43670	ZNF207	25	31	-	1256.82	1265.07	1284.55	6221653
H0418FD-(01)	1237495268	KQLKPWCWYCNR	1	2	Carbamidomethyl(C7.C10)	869.918	-0.002655	MS/MS	2.251	5.508e-06	0	20367	True	2903282	O43670	ZNF207	7	18	O43670:Carbamidomethyl(C13.C16)	2588.69	2596.32	2636.99	15694320
H0418FD-(01)	1237495270	KQLKPWCWYCNR	1	3	Carbamidomethyl(C7.C10)	580.282	0.000933	MS/MS	3.774	9.427e-08	0	20317	True	2903282	O43670	ZNF207	7	18	O43670:Carbamidomethyl(C13.C16)	2580.92	2597.97	2646.47	697231389
H0418FD-(01)	1237495271	KQLKPWCWYCNR	1	4	Carbamidomethyl(C7.C10)	435.463	0.001347	MS/MS	2.006	0.007586	0.0006818	20319	True	2903282	O43670	ZNF207	7	18	O43670:Carbamidomethyl(C13.C16)	2584.09	2597.97	2641.69	110426046
H0418FD-(01)	1237793983	LIHPDEDISLEER	0	3	-	522.598	NA	MassChroQ reextraction	NA	NA	NA	NA	True	2903282	O43670	ZNF207	363	375	-	2940.05	2944.66	2959.3	3614235
H0418FD-(01)	1237493615	QLKPWCWYCNR	0	2	Carbamidomethyl(C6.C9)	805.869	-0.004616	MS/MS	2.217	3.24e-06	0	29386	True	2903282	O43670	ZNF207	8	18	O43670:Carbamidomethyl(C13.C16)	3286.69	3298.97	3364.3	70117965
H0418FD-(01)	1237493616	QLKPWCWYCNR	0	3	Carbamidomethyl(C6.C9)	537.584	0.000803	MS/MS	2.627	0.0002906	0	29874	True	2903282	O43670	ZNF207	8	18	O43670:Carbamidomethyl(C13.C16)	3275.84	3300.52	3391.39	396207704
H0421FD-(01)	1237853381	ILIQHQK	0	2	-	440.274	NA	MassChroQ reextraction	NA	NA	NA	NA	True	2903282	O43670	ZNF207	25	31	-	1252.84	1261.21	1277.69	5197421
H0421FD-(01)	1237519844	KQLKPWCWYCNR	1	4	Carbamidomethyl(C7.C10)	435.463	4e-06	MS/MS	2.472	0.02213	0.001565	21079	True	2903282	O43670	ZNF207	7	18	O43670:Carbamidomethyl(C13.C16)	2583.6	2594.09	2684.28	283646728
H0421FD-(01)	1237519846	KQLKPWCWYCNR	1	2	Carbamidomethyl(C7.C10)	869.92	0.002106	MS/MS	2.49	7.57e-09	0	21119	True	2903282	O43670	ZNF207	7	18	O43670:Carbamidomethyl(C13.C16)	2586.63	2594.09	2639.58	39281906
H0421FD-(01)	1237519847	KQLKPWCWYCNR	1	3	Carbamidomethyl(C7.C10)	580.282	0.002214	MS/MS	4.128	1.655e-09	0	21135	True	2903282	O43670	ZNF207	7	18	O43670:Carbamidomethyl(C13.C16)	2572.17	2594.09	2676.7	1699888851
H0421FD-(01)	1693702625	LIHPDEDISLEER	0	3	-	522.598	NA	MassChroQ reextraction	NA	NA	NA	NA	True	2903282	O43670	ZNF207	363	375	-	2928.49	2941.66	2946.19	1113026
H0421FD-(01)	1237518238	QLKPWCWYCNR	0	2	Carbamidomethyl(C6.C9)	805.869	-0.004005	MS/MS	2.6	3.595e-06	0	30358	True	2903282	O43670	ZNF207	8	18	O43670:Carbamidomethyl(C13.C16)	3282.23	3299.82	3356.7	133683452
H0421FD-(01)	1237518239	QLKPWCWYCNR	0	3	Carbamidomethyl(C6.C9)	537.583	7.1e-05	MS/MS	2.896	4.871e-07	0	30317	True	2903282	O43670	ZNF207	8	18	O43670:Carbamidomethyl(C13.C16)	3275.1	3299.82	3370.66	638967945
H0406FD-(01)	1237392935	GFSWHSHLVTHR	0	3	-	488.58	-0.004691	MS/MS	1.079	0.003366	0.0002228	10104	True	2954377	O95201	ZNF205	316	327	-	1813.87	1820.42	1835.31	4588808
H0409FD-(01)	1237417465	GFSWHSHLVTHR	0	3	-	488.582	0.002908	MS/MS	1.079	0.01126	0.0009016	9462	True	2954377	O95201	ZNF205	316	327	-	1808.16	1819.23	1838.54	2464440
H0412FD-(01)	1237807667	GFSWHSHLVTHR	0	3	-	488.581	NA	MassChroQ reextraction	NA	NA	NA	NA	True	2954377	O95201	ZNF205	316	327	-	1815.85	1826.1	1836.12	2989141
H0415FD-(01)	1237466138	GFSWHSHLVTHR	0	3	-	488.585	0.010049	MS/MS	1.015	0.01615	0.00131	9964	True	2954377	O95201	ZNF205	316	327	-	1815.84	1826.54	1835.89	3777448
H0418FD-(01)	1693707021	GFSWHSHLVTHR	0	3	-	489.25	NA	MassChroQ reextraction	NA	NA	NA	NA	True	2954377	O95201	ZNF205	316	327	-	1804.91	1809.73	1832.58	2476172
H0421FD-(01)	1237515764	GFSWHSHLVTHR	0	3	-	488.582	0.003823	MS/MS	0.965	0.004876	0.0004724	11005	True	2954377	O95201	ZNF205	316	327	-	1808.66	1819.5	1830.81	4390601
H0406FD-(01)	1241303339	VPPDSKLGQDLLR	1	3	GG(K6)	517.955	NA	MassChroQ reextraction	NA	NA	NA	NA	True	2903488	P98182	ZNF200	21	33	P98182:GG(K26)	2959.3	2968.61	2991.1	7885326
H0409FD-(01)	1237419076	VPPDSKLGQDLLR	1	3	GG(K6)	517.954	-0.001362	MS/MS	2.21	0.0005925	5.619e-05	23916	True	2903488	P98182	ZNF200	21	33	P98182:GG(K26)	2953.83	2972.66	2998.12	10420148
H0412FD-(01)	1237442966	VPPDSKLGQDLLR	1	3	GG(K6)	517.954	-8e-05	MS/MS	1.609	0.0006664	3.026e-05	24274	True	2903488	P98182	ZNF200	21	33	P98182:GG(K26)	2951.51	2967.88	2992.17	14059799
H0415FD-(01)	1241294436	VPPDSKLGQDLLR	1	3	GG(K6)	517.955	NA	MassChroQ reextraction	NA	NA	NA	NA	True	2903488	P98182	ZNF200	21	33	P98182:GG(K26)	2955.24	2972.9	2997.43	9622087
H0418FD-(01)	1237492854	VPPDSKLGQDLLR	1	3	GG(K6)	517.954	-0.001179	MS/MS	2.334	0.000401	0	25176	True	2903488	P98182	ZNF200	21	33	P98182:GG(K26)	2955.01	2971.7	2992.71	13255091
H0421FD-(01)	1237517496	VPPDSKLGQDLLR	1	3	GG(K6)	517.954	-0.001362	MS/MS	1.407	0.03658	0.002492	26040	True	2903488	P98182	ZNF200	21	33	P98182:GG(K26)	2954.99	2977.13	3005.3	19086483
H0406FD-(01)	1237750880	KEPWNVKR	2	3	GG(K7)	390.884	NA	MassChroQ reextraction	NA	NA	NA	NA	True	2861693	O14628	ZNF195	60	67	O14628:GG(K66)	1413.07	1417.78	1431.02	4586004
H0409FD-(01)	1237736078	KEPWNVKR	2	3	GG(K7)	390.884	NA	MassChroQ reextraction	NA	NA	NA	NA	True	2861693	O14628	ZNF195	60	67	O14628:GG(K66)	1414	1417.4	1439.61	3692512
H0412FD-(01)	1237885874	KEPWNVKR	2	3	GG(K7)	390.884	NA	MassChroQ reextraction	NA	NA	NA	NA	True	2861693	O14628	ZNF195	60	67	O14628:GG(K66)	1388.6	1399.44	1424.86	2568061
H0415FD-(01)	1237788179	KEPWNVKR	2	3	GG(K7)	390.884	NA	MassChroQ reextraction	NA	NA	NA	NA	True	2861693	O14628	ZNF195	60	67	O14628:GG(K66)	1412.96	1416.03	1436.88	4877945
H0418FD-(01)	1237823809	KEPWNVKR	2	3	GG(K7)	390.884	NA	MassChroQ reextraction	NA	NA	NA	NA	True	2861693	O14628	ZNF195	60	67	O14628:GG(K66)	1412.5	1417.31	1438.48	5974368
H0421FD-(01)	1237509747	KEPWNVKR	2	3	GG(K7)	390.884	-0.000727	MS/MS	1.593	0.05517	0.003511	5661	True	2861693	O14628	ZNF195	60	67	O14628:GG(K66)	1389.82	1398.59	1404.89	5358039
H0406FD-(01)	1237883395	CLKVFSSLSFLVQHQSIHTEEKPFECQK	1	4	Carbamidomethyl(C1.C26) + GG(K3)	880.939	NA	MassChroQ reextraction	NA	NA	NA	NA	True	2903588	Q2M3W8	ZNF181	410	437	Q2M3W8:Carbamidomethyl(C410.C435) + GG(K412)	5736.3	5753.85	5778.77	9904176
H0409FD-(01)	1237706537	CLKVFSSLSFLVQHQSIHTEEKPFECQK	1	4	Carbamidomethyl(C1.C26) + GG(K3)	880.939	NA	MassChroQ reextraction	NA	NA	NA	NA	True	2903588	Q2M3W8	ZNF181	410	437	Q2M3W8:Carbamidomethyl(C410.C435) + GG(K412)	5730.95	5748.74	5775.58	28327832
H0412FD-(01)	1237870574	CLKVFSSLSFLVQHQSIHTEEKPFECQK	1	4	Carbamidomethyl(C1.C26) + GG(K3)	880.939	NA	MassChroQ reextraction	NA	NA	NA	NA	True	2903588	Q2M3W8	ZNF181	410	437	Q2M3W8:Carbamidomethyl(C410.C435) + GG(K412)	5751.55	5754.84	5785.49	7181033
H0415FD-(01)	1237699687	CLKVFSSLSFLVQHQSIHTEEKPFECQK	1	4	Carbamidomethyl(C1.C26) + GG(K3)	880.939	NA	MassChroQ reextraction	NA	NA	NA	NA	True	2903588	Q2M3W8	ZNF181	410	437	Q2M3W8:Carbamidomethyl(C410.C435) + GG(K412)	5761.12	5768.8	5791.83	10043609
H0418FD-(01)	1237811899	CLKVFSSLSFLVQHQSIHTEEKPFECQK	1	4	Carbamidomethyl(C1.C26) + GG(K3)	880.939	NA	MassChroQ reextraction	NA	NA	NA	NA	True	2903588	Q2M3W8	ZNF181	410	437	Q2M3W8:Carbamidomethyl(C410.C435) + GG(K412)	5739.02	5754.53	5796.08	17619739
H0421FD-(01)	1237871132	CLKVFSSLSFLVQHQSIHTEEKPFECQK	1	4	Carbamidomethyl(C1.C26) + GG(K3)	880.939	NA	MassChroQ reextraction	NA	NA	NA	NA	True	2903588	Q2M3W8	ZNF181	410	437	Q2M3W8:Carbamidomethyl(C410.C435) + GG(K412)	5735.06	5738.68	5762.17	11435202
H0406FD-(01)	1237382455	TFSLSAR	0	2	-	391.213	-0.000919	MS/MS	1.399	0.1453	0.008284	8256	True	3027684	Q9UJW8	ZNF180	641	647	-	1670.62	1679.89	1697.47	18776576
H0409FD-(01)	1237843101	TFSLSAR	0	2	-	391.214	NA	MassChroQ reextraction	NA	NA	NA	NA	True	3027684	Q9UJW8	ZNF180	641	647	-	1671.73	1682.22	1699.3	18431790
H0412FD-(01)	1237826537	TFSLSAR	0	2	-	391.214	NA	MassChroQ reextraction	NA	NA	NA	NA	True	3027684	Q9UJW8	ZNF180	641	647	-	1670.82	1685.22	1699.82	20961046
H0415FD-(01)	1237704925	TFSLSAR	0	2	-	391.214	NA	MassChroQ reextraction	NA	NA	NA	NA	True	3027684	Q9UJW8	ZNF180	641	647	-	1671.49	1680	1696.36	20399299
H0418FD-(01)	1237800775	TFSLSAR	0	2	-	391.214	NA	MassChroQ reextraction	NA	NA	NA	NA	True	3027684	Q9UJW8	ZNF180	641	647	-	1671.26	1681.15	1697.68	26225808
H0421FD-(01)	1237821044	TFSLSAR	0	2	-	391.214	NA	MassChroQ reextraction	NA	NA	NA	NA	True	3027684	Q9UJW8	ZNF180	641	647	-	1669.78	1680.12	1694.83	28222031
H0406FD-(01)	1693697997	YNSYLGR	0	2	-	436.717	NA	MassChroQ reextraction	NA	NA	NA	NA	True	2903944	Q9HCG1	ZNF160	436	442	-	932.48	935.347	1005.79	2442461
H0409FD-(01)	1237428670	AFSMHSNLATHQVIHTGTKPFK	0	3	GG(K22) + Oxidation(M4)	861.436	-0.000247	MS/MS	0.929	0.1517	0.009347	58925	True	2903944	Q9HCG1	ZNF160	461	482	Q9HCG1:GG(K482) + Oxidation(M464)	NA	NA	NA	NA
H0409FD-(01)	1693693476	YNSYLGR	0	2	-	436.717	NA	MassChroQ reextraction	NA	NA	NA	NA	True	2903944	Q9HCG1	ZNF160	436	442	-	938.813	959.986	1029.42	2668660
H0412FD-(01)	1237692250	YNSYLGR	0	2	-	436.717	NA	MassChroQ reextraction	NA	NA	NA	NA	True	2903944	Q9HCG1	ZNF160	436	442	-	941.836	957.407	976.066	3855674
H0415FD-(01)	1693696372	YNSYLGR	0	2	-	437.218	NA	MassChroQ reextraction	NA	NA	NA	NA	True	2903944	Q9HCG1	ZNF160	436	442	-	935.054	938.301	962.935	1348342
H0418FD-(01)	1237782723	YNSYLGR	0	2	-	436.717	NA	MassChroQ reextraction	NA	NA	NA	NA	True	2903944	Q9HCG1	ZNF160	436	442	-	939.922	959.774	977.711	5245189
H0421FD-(01)	1237690681	YNSYLGR	0	2	-	436.717	NA	MassChroQ reextraction	NA	NA	NA	NA	True	2903944	Q9HCG1	ZNF160	436	442	-	NA	NA	NA	NA
H0406FD-(01)	1237699149	TNYHLQR	0	2	-	466.241	NA	MassChroQ reextraction	NA	NA	NA	NA	True	2904049	Q9UQR1	ZNF148	182	188	-	1237.8	1255.9	1276.82	3185060
H0409FD-(01)	1237695122	TNYHLQR	0	2	-	466.241	NA	MassChroQ reextraction	NA	NA	NA	NA	True	2904049	Q9UQR1	ZNF148	182	188	-	1224.76	1256.04	1274.67	3357888
H0412FD-(01)	1237432780	TNYHLQR	0	2	-	466.241	0.000645	MS/MS	1.508	0.01182	0.001177	3174	True	2904049	Q9UQR1	ZNF148	182	188	-	1234.49	1259.29	1276.98	3606946
H0415FD-(01)	1237824266	TNYHLQR	0	2	-	466.241	NA	MassChroQ reextraction	NA	NA	NA	NA	True	2904049	Q9UQR1	ZNF148	182	188	-	1234.7	1258.65	1274.17	3280392
H0418FD-(01)	1237847394	TNYHLQR	0	2	-	466.241	NA	MassChroQ reextraction	NA	NA	NA	NA	True	2904049	Q9UQR1	ZNF148	182	188	-	1238.29	1256.82	1281.3	4348399
H0421FD-(01)	1237506839	TNYHLQR	0	2	-	466.242	0.001317	MS/MS	1.371	0.0127	0.0008772	3978	True	2904049	Q9UQR1	ZNF148	182	188	-	1238.55	1256.72	1275.09	4352118
H0406FD-(01)	1237815281	AFSQFSTLALHLR	0	2	-	745.909	NA	MassChroQ reextraction	NA	NA	NA	NA	True	2903560	Q15072	ZNF146	248	260	-	4055	4086.59	4106.69	15984327
H0406FD-(01)	1237836377	AFSQFSTLALHLR	0	3	-	497.609	NA	MassChroQ reextraction	NA	NA	NA	NA	True	2903560	Q15072	ZNF146	248	260	-	4079.71	4086.59	4125.07	19412842
H0406FD-(01)	1237738301	TSLIVHVR	0	2	-	462.785	NA	MassChroQ reextraction	NA	NA	NA	NA	True	2903560	Q15072	ZNF146	197	204	-	1961.3	1970.95	1987.2	6355591
H0409FD-(01)	1237417998	AFSQFSTLALHLR	0	3	-	497.609	-4.9e-05	MS/MS	2.318	2.55e-07	0	37554	True	2903560	Q15072	ZNF146	248	260	-	4052.02	4063	4064.52	6723623
H0409FD-(01)	1237769590	AFSQFSTLALHLR	0	2	-	745.909	NA	MassChroQ reextraction	NA	NA	NA	NA	True	2903560	Q15072	ZNF146	248	260	-	4057.26	4089.81	4111.44	15118605
H0409FD-(01)	1237752050	TSLIVHVR	0	2	-	462.785	NA	MassChroQ reextraction	NA	NA	NA	NA	True	2903560	Q15072	ZNF146	197	204	-	1961.7	1973.97	1995.58	6006507
H0412FD-(01)	1237441878	AFSQFSTLALHLR	0	2	-	745.909	-0.000218	MS/MS	1.249	0.0003817	0	38163	True	2903560	Q15072	ZNF146	248	260	-	4057.13	4081.31	4102.35	15262192
H0412FD-(01)	1237441879	AFSQFSTLALHLR	0	3	-	497.609	0.000318	MS/MS	1.718	4.081e-06	0	38150	True	2903560	Q15072	ZNF146	248	260	-	4071.11	4078.22	4137.74	19777770
H0412FD-(01)	1237432731	TSLIVHVR	0	2	-	462.785	-3.9e-05	MS/MS	1.182	0.02575	0.002262	11530	True	2903560	Q15072	ZNF146	197	204	-	1962.32	1972.39	1995.74	5636303
H0415FD-(01)	1237466683	AFSQFSTLALHLR	0	3	-	497.609	0.001691	MS/MS	2.627	1.241e-07	0	38753	True	2903560	Q15072	ZNF146	248	260	-	4050.23	4087.06	4112.7	32616193
H0415FD-(01)	1237686325	AFSQFSTLALHLR	0	2	-	745.909	NA	MassChroQ reextraction	NA	NA	NA	NA	True	2903560	Q15072	ZNF146	248	260	-	4055.11	4079.51	4100.89	8285704
H0415FD-(01)	1237456577	TSLIVHVR	0	2	-	462.785	-0.000344	MS/MS	0.959	0.002388	0.0001393	11801	True	2903560	Q15072	ZNF146	197	204	-	1962.9	1970.28	1987.61	6653852
H0418FD-(01)	1237491673	AFSQFSTLALHLR	0	3	-	497.609	0.002332	MS/MS	1.363	3.235e-06	0	39181	True	2903560	Q15072	ZNF146	248	260	-	4051.78	4061.31	4062.97	5305517
H0418FD-(01)	1237704518	AFSQFSTLALHLR	0	2	-	745.909	NA	MassChroQ reextraction	NA	NA	NA	NA	True	2903560	Q15072	ZNF146	248	260	-	4056.41	4078.38	4103.56	20902652
H0418FD-(01)	1237481573	TSLIVHVR	0	2	-	462.785	0.000144	MS/MS	1.198	0.05141	0.004231	12306	True	2903560	Q15072	ZNF146	197	204	-	1960.65	1970.53	2001.91	7511568
H0421FD-(01)	1237516321	AFSQFSTLALHLR	0	2	-	745.909	-0.001073	MS/MS	2.281	6.827e-05	0	40107	True	2903560	Q15072	ZNF146	248	260	-	4054.65	4079.87	4100.7	19421170
H0421FD-(01)	1237516322	AFSQFSTLALHLR	0	3	-	497.609	0.000318	MS/MS	2.327	1.401e-05	0	40086	True	2903560	Q15072	ZNF146	248	260	-	4049.71	4079.87	4112.9	29664997
H0421FD-(01)	1237506791	TSLIVHVR	0	2	-	462.784	-0.000955	MS/MS	1.106	0.04145	0.002694	13059	True	2903560	Q15072	ZNF146	197	204	-	1960.04	1972.12	1994.36	7435060
H0406FD-(01)	1237394035	AFATGYGLKSHVR	1	3	GG(K9)	507.604	0.002088	MS/MS	2.069	7.321e-07	0	10935	False	2859246;3028467	P52747;P36508	ZNF143;ZNF76	277;205	289;217	P52747:GG(K285)	1868.4	1897.8	1917.16	10621314
H0409FD-(01)	1237694909	AFATGYGLKSHVR	1	3	GG(K9)	507.604	NA	MassChroQ reextraction	NA	NA	NA	NA	False	2859246;3028467	P52747;P36508	ZNF143;ZNF76	277;205	289;217	P52747:GG(K285)	1869.99	1894.95	1918.84	10392332
H0412FD-(01)	1237822152	AFATGYGLKSHVR	1	3	GG(K9)	507.604	NA	MassChroQ reextraction	NA	NA	NA	NA	False	2859246;3028467	P52747;P36508	ZNF143;ZNF76	277;205	289;217	P52747:GG(K285)	1865.15	1897.64	1917.1	12025470
H0415FD-(01)	1237467212	AFATGYGLKSHVR	1	3	GG(K9)	507.604	-0.000384	MS/MS	1.959	3.323e-05	0	10900	False	2859246;3028467	P52747;P36508	ZNF143;ZNF76	277;205	289;217	P52747:GG(K285)	1879.3	1900.82	1911.52	7701504
H0418FD-(01)	1237682638	AFATGYGLKSHVR	1	3	GG(K9)	507.604	NA	MassChroQ reextraction	NA	NA	NA	NA	False	2859246;3028467	P52747;P36508	ZNF143;ZNF76	277;205	289;217	P52747:GG(K285)	1874.46	1893.4	1912.99	10114261
H0421FD-(01)	1237516905	AFATGYGLKSHVR	1	3	GG(K9)	507.604	0.000257	MS/MS	1.872	6.652e-07	0	12077	False	2859246;3028467	P52747;P36508	ZNF143;ZNF76	277;205	289;217	P52747:GG(K285)	1878.68	1899.27	1915.7	21428608
H0406FD-(01)	1237395145	AFASATNYKNHVR	1	3	GG(K9)	531.603	0.001533	MS/MS	2.576	3.921e-07	0	6444	True	2859246	P52747	ZNF143	367	379	P52747:GG(K375)	1508.94	1537.1	1559.47	6353357
H0409FD-(01)	1237732825	AFASATNYKNHVR	1	3	GG(K9)	531.603	NA	MassChroQ reextraction	NA	NA	NA	NA	True	2859246	P52747	ZNF143	367	379	P52747:GG(K375)	1505.33	1534.43	1559.16	5493270
H0412FD-(01)	1237846979	AFASATNYKNHVR	1	3	GG(K9)	531.603	NA	MassChroQ reextraction	NA	NA	NA	NA	True	2859246	P52747	ZNF143	367	379	P52747:GG(K375)	1526.97	1535.89	1554.23	6621406
H0412FD-(01)	1237437182	SQQSGEKAFR	1	2	GG(K7)	626.307	-0.000656	MS/MS	1.413	0.03521	0.002797	2002	True	2859246	P52747	ZNF143	229	238	P52747:GG(K235)	1144.88	1149.56	1154.5	786733
H0415FD-(01)	1237468328	AFASATNYKNHVR	1	3	GG(K9)	531.602	-0.000847	MS/MS	2.524	1.346e-08	0	6508	True	2859246	P52747	ZNF143	367	379	P52747:GG(K375)	1507.44	1536.75	1562.58	5238265
H0418FD-(01)	1237493394	AFASATNYKNHVR	1	3	GG(K9)	531.603	0.001716	MS/MS	2.047	3.258e-07	0	6930	True	2859246	P52747	ZNF143	367	379	P52747:GG(K375)	1524.08	1533.99	1563.62	7292664
H0421FD-(01)	1237518039	AFASATNYKNHVR	1	3	GG(K9)	531.603	0.001533	MS/MS	2.501	2.132e-09	0	7464	True	2859246	P52747	ZNF143	367	379	P52747:GG(K375)	1521.25	1534.07	1574.87	13901702
H0421FD-(01)	1241264302	SQQSGEKAFR	1	2	GG(K7)	626.308	NA	MassChroQ reextraction	NA	NA	NA	NA	True	2859246	P52747	ZNF143	229	238	P52747:GG(K235)	1138.29	1147.03	1155.34	1176650
H0406FD-(01)	1237726356	DALMKSSKVHLSENPFTCR	2	3	GG(K5.K8) + Oxidation(M4)	803.055	NA	MassChroQ reextraction	NA	NA	NA	NA	True	3027512	P52740	ZNF132	177	195	P52740:GG(K181.K184) + Oxidation(M180)	4646.68	4662.66	4688.76	23314573
H0409FD-(01)	1237831239	DALMKSSKVHLSENPFTCR	2	3	GG(K5.K8) + Oxidation(M4)	803.055	NA	MassChroQ reextraction	NA	NA	NA	NA	True	3027512	P52740	ZNF132	177	195	P52740:GG(K181.K184) + Oxidation(M180)	4641.05	4648.43	4666.89	12164317
H0412FD-(01)	1237843910	DALMKSSKVHLSENPFTCR	2	3	GG(K5.K8) + Oxidation(M4)	803.055	NA	MassChroQ reextraction	NA	NA	NA	NA	True	3027512	P52740	ZNF132	177	195	P52740:GG(K181.K184) + Oxidation(M180)	4643.98	4649.76	4665.69	16334073
H0412FD-(01)	1237773961	SILGNKK	1	2	-	380.24	NA	MassChroQ reextraction	NA	NA	NA	NA	True	3027512	P52740	ZNF132	277	283	-	NA	NA	NA	NA
H0415FD-(01)	1237671746	DALMKSSKVHLSENPFTCR	2	3	GG(K5.K8) + Oxidation(M4)	803.055	NA	MassChroQ reextraction	NA	NA	NA	NA	True	3027512	P52740	ZNF132	177	195	P52740:GG(K181.K184) + Oxidation(M180)	4644.03	4651.93	4696.78	22707583
H0415FD-(01)	1237838186	SILGNKK	1	2	-	380.24	NA	MassChroQ reextraction	NA	NA	NA	NA	True	3027512	P52740	ZNF132	277	283	-	NA	NA	NA	NA
H0418FD-(01)	1237738310	DALMKSSKVHLSENPFTCR	2	3	GG(K5.K8) + Oxidation(M4)	803.055	NA	MassChroQ reextraction	NA	NA	NA	NA	True	3027512	P52740	ZNF132	177	195	P52740:GG(K181.K184) + Oxidation(M180)	4646.93	4660.99	4687.04	13961168
H0421FD-(01)	1237863132	DALMKSSKVHLSENPFTCR	2	3	GG(K5.K8) + Oxidation(M4)	803.055	NA	MassChroQ reextraction	NA	NA	NA	NA	True	3027512	P52740	ZNF132	177	195	P52740:GG(K181.K184) + Oxidation(M180)	4646.61	4654.5	4684.83	15702947
H0421FD-(01)	1237505864	SILGNKK	1	2	-	380.24	-3.7e-05	MS/MS	1.141	0.06356	0.004137	8174	True	3027512	P52740	ZNF132	277	283	-	NA	NA	NA	NA
H0406FD-(01)	1241282013	AAEFLQMLEAIKALEVR	1	3	GG(K12)	683.041	NA	MassChroQ reextraction	NA	NA	NA	NA	True	2859245	P52739	ZNF131	108	124	P52739:GG(K119)	6060.6	6094.66	6102.1	1448285
H0406FD-(01)	1237395727	CHLTACQTGVGAKK	1	3	Carbamidomethyl(C1.C6) + GG(K13)	548.936	-0.000734	MS/MS	0.931	0.09903	0.006116	3200	True	2859245	P52739	ZNF131	373	386	P52739:Carbamidomethyl(C373.C378) + GG(K385)	1262.01	1269.51	1276.82	1264335
H0406FD-(01)	1241292188	NKENSAPLEENTTGK	1	3	GG(K2)	582.615	NA	MassChroQ reextraction	NA	NA	NA	NA	True	2859245	P52739	ZNF131	125	139	P52739:GG(K126)	1372.07	1379.3	1388.48	1006518
H0406FD-(01)	1237400547	NSTLKCHLTACQTGVGAK	1	3	Carbamidomethyl(C6.C11) + GG(K5)	687.339	0.000698	MS/MS	2.744	3.552e-07	0	8737	True	2859245	P52739	ZNF131	368	385	P52739:Carbamidomethyl(C373.C378) + GG(K372)	1709.65	1721	1734.89	4669519
H0409FD-(01)	1237424707	AAEFLQMLEAIKALEVR	1	3	GG(K12)	682.707	-0.000145	MS/MS	1.682	3.712e-07	0	61826	True	2859245	P52739	ZNF131	108	124	P52739:GG(K119)	6060.08	6083.94	6112.06	5655232
H0409FD-(01)	1241272303	CHLTACQTGVGAKK	1	3	Carbamidomethyl(C1.C6) + GG(K13)	548.937	NA	MassChroQ reextraction	NA	NA	NA	NA	True	2859245	P52739	ZNF131	373	386	P52739:Carbamidomethyl(C373.C378) + GG(K385)	1260.22	1269.42	1276.43	817104
H0409FD-(01)	1241285726	NKENSAPLEENTTGK	1	3	GG(K2)	582.615	NA	MassChroQ reextraction	NA	NA	NA	NA	True	2859245	P52739	ZNF131	125	139	P52739:GG(K126)	1367.5	1378.1	1384.47	875272
H0409FD-(01)	1237894600	NSTLKCHLTACQTGVGAK	1	3	Carbamidomethyl(C6.C11) + GG(K5)	687.339	NA	MassChroQ reextraction	NA	NA	NA	NA	True	2859245	P52739	ZNF131	368	385	P52739:Carbamidomethyl(C373.C378) + GG(K372)	1707.6	1719.66	1735.62	3794782
H0412FD-(01)	1237448574	AAEFLQMLEAIKALEVR	1	3	GG(K12)	682.708	0.003517	MS/MS	1.411	1.734e-05	0	62433	True	2859245	P52739	ZNF131	108	124	P52739:GG(K119)	6060.66	6077.55	6108.01	7187318
H0412FD-(01)	1241304475	CHLTACQTGVGAKK	1	3	Carbamidomethyl(C1.C6) + GG(K13)	548.937	NA	MassChroQ reextraction	NA	NA	NA	NA	True	2859245	P52739	ZNF131	373	386	P52739:Carbamidomethyl(C373.C378) + GG(K385)	1259.29	1268.18	1276.98	1414344
H0412FD-(01)	1241282454	NKENSAPLEENTTGK	1	3	GG(K2)	582.615	NA	MassChroQ reextraction	NA	NA	NA	NA	True	2859245	P52739	ZNF131	125	139	P52739:GG(K126)	1364.67	1371.33	1384.9	1090822
H0412FD-(01)	1237448696	NSTLKCHLTACQTGVGAK	1	3	Carbamidomethyl(C6.C11) + GG(K5)	687.339	0.000149	MS/MS	2.936	7.07e-11	0	8450	True	2859245	P52739	ZNF131	368	385	P52739:Carbamidomethyl(C373.C378) + GG(K372)	1707.53	1717.37	1741.28	6385840
H0415FD-(01)	1241280167	AAEFLQMLEAIKALEVR	1	3	GG(K12)	682.707	NA	MassChroQ reextraction	NA	NA	NA	NA	True	2859245	P52739	ZNF131	108	124	P52739:GG(K119)	6057.11	6077.94	6090.5	3657554
H0415FD-(01)	1241296891	CHLTACQTGVGAKK	1	3	Carbamidomethyl(C1.C6) + GG(K13)	548.937	NA	MassChroQ reextraction	NA	NA	NA	NA	True	2859245	P52739	ZNF131	373	386	P52739:Carbamidomethyl(C373.C378) + GG(K385)	1262.32	1268.76	1275.58	892874
H0415FD-(01)	1241290823	NKENSAPLEENTTGK	1	3	GG(K2)	582.615	NA	MassChroQ reextraction	NA	NA	NA	NA	True	2859245	P52739	ZNF131	125	139	P52739:GG(K126)	1367.38	1372.7	1388.47	928981
H0415FD-(01)	1237473766	NSTLKCHLTACQTGVGAK	1	3	Carbamidomethyl(C6.C11) + GG(K5)	687.339	-0.000218	MS/MS	1.787	5.293e-05	0	8745	True	2859245	P52739	ZNF131	368	385	P52739:Carbamidomethyl(C373.C378) + GG(K372)	1707.87	1721.62	1748.16	4867740
H0418FD-(01)	1237498868	AAEFLQMLEAIKALEVR	1	3	GG(K12)	682.709	0.006813	MS/MS	0.592	0.006063	0.0005267	63410	True	2859245	P52739	ZNF131	108	124	P52739:GG(K119)	6051.78	6072.72	6093.75	4897989
H0418FD-(01)	1241311616	CHLTACQTGVGAKK	1	3	Carbamidomethyl(C1.C6) + GG(K13)	548.937	NA	MassChroQ reextraction	NA	NA	NA	NA	True	2859245	P52739	ZNF131	373	386	P52739:Carbamidomethyl(C373.C378) + GG(K385)	1265.07	1271.55	1279.67	1231083
H0418FD-(01)	1241266927	NKENSAPLEENTTGK	1	3	GG(K2)	582.615	NA	MassChroQ reextraction	NA	NA	NA	NA	True	2859245	P52739	ZNF131	125	139	P52739:GG(K126)	1369.45	1376.25	1384.68	1624426
H0418FD-(01)	1237499001	NSTLKCHLTACQTGVGAK	1	3	Carbamidomethyl(C6.C11) + GG(K5)	687.339	0.002346	MS/MS	2.7	3.679e-07	0	9224	True	2859245	P52739	ZNF131	368	385	P52739:Carbamidomethyl(C373.C378) + GG(K372)	1710.82	1720.53	1741.63	4941817
H0421FD-(01)	1237523428	AAEFLQMLEAIKALEVR	1	3	GG(K12)	682.707	3.8e-05	MS/MS	2.653	5.605e-09	0	64464	True	2859245	P52739	ZNF131	108	124	P52739:GG(K119)	6059.46	6074.43	6120.98	8268523
H0421FD-(01)	1241250051	CHLTACQTGVGAKK	1	3	Carbamidomethyl(C1.C6) + GG(K13)	548.937	NA	MassChroQ reextraction	NA	NA	NA	NA	True	2859245	P52739	ZNF131	373	386	P52739:Carbamidomethyl(C373.C378) + GG(K385)	1265.66	1273.69	1280.37	2111479
H0421FD-(01)	1237680227	NKENSAPLEENTTGK	1	3	GG(K2)	582.615	NA	MassChroQ reextraction	NA	NA	NA	NA	True	2859245	P52739	ZNF131	125	139	P52739:GG(K126)	1370.61	1380.53	1389.82	1951836
H0421FD-(01)	1237523548	NSTLKCHLTACQTGVGAK	1	3	Carbamidomethyl(C6.C11) + GG(K5)	687.339	0.000698	MS/MS	3.239	4.553e-08	0	9796	True	2859245	P52739	ZNF131	368	385	P52739:Carbamidomethyl(C373.C378) + GG(K372)	1709.21	1719.49	1751.54	8737844
H0406FD-(01)	1237783952	FFSQMSYLTIHHR	0	3	-	556.277	NA	MassChroQ reextraction	NA	NA	NA	NA	True	3028464	P17014	ZNF12	557	569	-	3049.68	3061.88	3101.4	48200710
H0409FD-(01)	1237732150	FFSQMSYLTIHHR	0	3	-	556.277	NA	MassChroQ reextraction	NA	NA	NA	NA	True	3028464	P17014	ZNF12	557	569	-	3046.95	3059.58	3102.77	30677679
H0412FD-(01)	1237444314	FFSQMSYLTIHHR	0	3	-	556.275	-0.005336	MS/MS	1.207	0.0004152	0	26381	True	3028464	P17014	ZNF12	557	569	-	3048.3	3060.82	3078.3	33721358
H0415FD-(01)	1237816186	FFSQMSYLTIHHR	0	3	-	556.277	NA	MassChroQ reextraction	NA	NA	NA	NA	True	3028464	P17014	ZNF12	557	569	-	3048.72	3058.3	3124.89	57218051
H0418FD-(01)	1237699233	FFSQMSYLTIHHR	0	3	-	556.277	NA	MassChroQ reextraction	NA	NA	NA	NA	True	3028464	P17014	ZNF12	557	569	-	3048.11	3058.28	3081.25	31350683
H0421FD-(01)	1237827849	FFSQMSYLTIHHR	0	3	-	556.277	NA	MassChroQ reextraction	NA	NA	NA	NA	True	3028464	P17014	ZNF12	557	569	-	3043.36	3061.4	3075.63	44343771
H0412FD-(01)	1237454701	MYDFTQCENTSRNNSIHAMQMQLYTAETNK	1	4	Oxidation(M19.M21)	901.142	0.001223	MS/MS	0.239	0.04264	0.003298	33992	True	3029408	Q8NC26	ZNF114	247	276	Q8NC26:Oxidation(M265.M267)	NA	NA	NA	NA
H0406FD-(01)	1241270270	NKTNDLDFSTSSLSR	1	3	GG(K2)	600.625	NA	MassChroQ reextraction	NA	NA	NA	NA	True	2861456	Q9UJ78	ZMYM5	148	162	Q9UJ78:GG(K149)	2709.39	2715.55	2727.7	2050048
H0409FD-(01)	1237864107	NKTNDLDFSTSSLSR	1	3	GG(K2)	600.291	NA	MassChroQ reextraction	NA	NA	NA	NA	True	2861456	Q9UJ78	ZMYM5	148	162	Q9UJ78:GG(K149)	2711.86	2730.05	2741.3	3786355
H0412FD-(01)	1237445900	NKTNDLDFSTSSLSR	1	3	GG(K2)	600.293	0.009224	MS/MS	1.538	0.03786	0.003005	21076	True	2861456	Q9UJ78	ZMYM5	148	162	Q9UJ78:GG(K149)	2707.71	2711.09	2730.43	3807941
H0415FD-(01)	1241301761	NKTNDLDFSTSSLSR	1	3	GG(K2)	600.625	NA	MassChroQ reextraction	NA	NA	NA	NA	True	2861456	Q9UJ78	ZMYM5	148	162	Q9UJ78:GG(K149)	2710.53	2725.17	2727.84	2553883
H0418FD-(01)	1237857242	NKTNDLDFSTSSLSR	1	3	GG(K2)	600.291	NA	MassChroQ reextraction	NA	NA	NA	NA	True	2861456	Q9UJ78	ZMYM5	148	162	Q9UJ78:GG(K149)	2707.19	2728.96	2739.6	5053180
H0421FD-(01)	1237786930	NKTNDLDFSTSSLSR	1	3	GG(K2)	600.291	NA	MassChroQ reextraction	NA	NA	NA	NA	True	2861456	Q9UJ78	ZMYM5	148	162	Q9UJ78:GG(K149)	2710.59	2721.27	2731.55	4929594
H0406FD-(01)	1241259030	CWVQSKYANGETSK	1	3	Carbamidomethyl(C1) + GG(K6)	591.274	NA	MassChroQ reextraction	NA	NA	NA	NA	True	2859767	Q14202	ZMYM3	1073	1086	Q14202:Carbamidomethyl(C1073) + GG(K1078)	1915.32	1920.71	1925.75	812413
H0406FD-(01)	1237399408	FYEFYLSKCPESLR	1	2	Carbamidomethyl(C9) + GG(K8)	976.964	-0.001018	MS/MS	1.859	0.0004022	5.509e-05	35824	True	2859767	Q14202	ZMYM3	1299	1312	Q14202:Carbamidomethyl(C1307) + GG(K1306)	3851.74	3864.13	3876.11	9880448
H0406FD-(01)	1237809098	FYEFYLSKCPESLR	1	3	Carbamidomethyl(C9) + GG(K8)	651.645	NA	MassChroQ reextraction	NA	NA	NA	NA	True	2859767	Q14202	ZMYM3	1299	1312	Q14202:Carbamidomethyl(C1307) + GG(K1306)	3840.97	3867	3899.8	26510632
H0406FD-(01)	1237385301	GTTKVVSIR	1	2	GG(K4)	537.818	0.001395	MS/MS	1.365	0.01107	0.001084	6088	True	2859767	Q14202	ZMYM3	1248	1256	Q14202:GG(K1251)	1494.21	1502.44	1512.27	6595274
H0406FD-(01)	1237788357	IVETIEELKVK	1	3	GG(K9)	472.277	NA	MassChroQ reextraction	NA	NA	NA	NA	True	2859767	Q14202	ZMYM3	912	922	Q14202:GG(K920)	2925.3	2935.4	2959.3	6613334
H0406FD-(01)	1241287535	IVETIEELKVK	1	2	GG(K9)	708.413	NA	MassChroQ reextraction	NA	NA	NA	NA	True	2859767	Q14202	ZMYM3	912	922	Q14202:GG(K920)	2931.81	2935.4	2946.62	1094877
H0406FD-(01)	1237394641	YANGETSKGDELR	1	2	GG(K8)	777.363	-0.000241	MS/MS	0.873	0.002968	0.0001809	5106	True	2859767	Q14202	ZMYM3	1079	1091	Q14202:GG(K1086)	1416.07	1422.48	1428.11	1463211
H0406FD-(01)	1237394642	YANGETSKGDELR	1	3	GG(K8)	518.578	0.000234	MS/MS	0.882	0.05103	0.003536	5083	True	2859767	Q14202	ZMYM3	1079	1091	Q14202:GG(K1086)	1414.51	1422.48	1429.52	2875255
H0406FD-(01)	1237854414	YYAPVR	0	2	-	384.706	NA	MassChroQ reextraction	NA	NA	NA	NA	True	2859767	Q14202	ZMYM3	1257	1262	-	1751.62	1761.58	1768.12	1694518
H0409FD-(01)	1241257310	CWVQSKYANGETSK	1	3	Carbamidomethyl(C1) + GG(K6)	591.608	NA	MassChroQ reextraction	NA	NA	NA	NA	True	2859767	Q14202	ZMYM3	1073	1086	Q14202:Carbamidomethyl(C1073) + GG(K1078)	1910.17	1918.84	1939.2	1335447
H0409FD-(01)	1237861844	FYEFYLSKCPESLR	1	3	Carbamidomethyl(C9) + GG(K8)	651.645	NA	MassChroQ reextraction	NA	NA	NA	NA	True	2859767	Q14202	ZMYM3	1299	1312	Q14202:Carbamidomethyl(C1307) + GG(K1306)	3848.39	3866.49	3913.48	32356952
H0409FD-(01)	1241285023	FYEFYLSKCPESLR	1	2	Carbamidomethyl(C9) + GG(K8)	976.964	NA	MassChroQ reextraction	NA	NA	NA	NA	True	2859767	Q14202	ZMYM3	1299	1312	Q14202:Carbamidomethyl(C1307) + GG(K1306)	3854.43	3859.16	3873.82	6109464
H0409FD-(01)	1237410230	GTTKVVSIR	1	2	GG(K4)	537.818	0.001273	MS/MS	2.037	0.004573	0.0004988	5750	True	2859767	Q14202	ZMYM3	1248	1256	Q14202:GG(K1251)	1497.47	1505.33	1512.64	6881961
H0409FD-(01)	1237688951	IVETIEELKVK	1	3	GG(K9)	472.277	NA	MassChroQ reextraction	NA	NA	NA	NA	True	2859767	Q14202	ZMYM3	912	922	Q14202:GG(K920)	2928.3	2937.34	2948.86	6338619
H0409FD-(01)	1241265587	IVETIEELKVK	1	2	GG(K9)	707.911	NA	MassChroQ reextraction	NA	NA	NA	NA	True	2859767	Q14202	ZMYM3	912	922	Q14202:GG(K920)	2931.47	2937.34	2948.86	1554244
H0409FD-(01)	1237419095	YANGETSKGDELR	1	2	GG(K8)	777.363	-0.000607	MS/MS	2.024	3.441e-07	0	4748	True	2859767	Q14202	ZMYM3	1079	1091	Q14202:GG(K1086)	1410.45	1417.4	1424.03	1642998
H0409FD-(01)	1237419096	YANGETSKGDELR	1	3	GG(K8)	518.578	-0.000132	MS/MS	1.287	0.0003568	0	4740	True	2859767	Q14202	ZMYM3	1079	1091	Q14202:GG(K1086)	1410.45	1419.05	1427.35	3026308
H0409FD-(01)	1237754833	YYAPVR	0	2	-	384.706	NA	MassChroQ reextraction	NA	NA	NA	NA	True	2859767	Q14202	ZMYM3	1257	1262	-	1754.43	1761.94	1772.07	1404872
H0412FD-(01)	1241293751	CWVQSKYANGETSK	1	3	Carbamidomethyl(C1) + GG(K6)	591.274	NA	MassChroQ reextraction	NA	NA	NA	NA	True	2859767	Q14202	ZMYM3	1073	1086	Q14202:Carbamidomethyl(C1073) + GG(K1078)	1910.01	1913.7	1930.25	960856
H0412FD-(01)	1237867451	FYEFYLSKCPESLR	1	3	Carbamidomethyl(C9) + GG(K8)	651.645	NA	MassChroQ reextraction	NA	NA	NA	NA	True	2859767	Q14202	ZMYM3	1299	1312	Q14202:Carbamidomethyl(C1307) + GG(K1306)	3844.15	3861.89	3908.83	26964016
H0412FD-(01)	1241313755	FYEFYLSKCPESLR	1	2	Carbamidomethyl(C9) + GG(K8)	977.466	NA	MassChroQ reextraction	NA	NA	NA	NA	True	2859767	Q14202	ZMYM3	1299	1312	Q14202:Carbamidomethyl(C1307) + GG(K1306)	3855.63	3866.36	3869.52	5021876
H0412FD-(01)	1237434107	GTTKVVSIR	1	2	GG(K4)	537.817	0.000297	MS/MS	1.596	0.009239	0.0008634	6060	True	2859767	Q14202	ZMYM3	1248	1256	Q14202:GG(K1251)	1496.88	1507.42	1513.64	7403993
H0412FD-(01)	1237828581	IVETIEELKVK	1	3	GG(K9)	472.277	NA	MassChroQ reextraction	NA	NA	NA	NA	True	2859767	Q14202	ZMYM3	912	922	Q14202:GG(K920)	2929.46	2941.14	2957.04	5897380
H0412FD-(01)	1237685619	YANGETSKGDELR	1	3	GG(K8)	518.578	NA	MassChroQ reextraction	NA	NA	NA	NA	True	2859767	Q14202	ZMYM3	1079	1091	Q14202:GG(K1086)	1407.4	1415.61	1426.6	3530372
H0412FD-(01)	1237853948	YANGETSKGDELR	1	2	GG(K8)	777.363	NA	MassChroQ reextraction	NA	NA	NA	NA	True	2859767	Q14202	ZMYM3	1079	1091	Q14202:GG(K1086)	1409.14	1415.61	1426.6	1775103
H0412FD-(01)	1237431860	YYAPVR	0	2	-	384.705	-0.00041	MS/MS	0.852	0.08774	0.006073	8950	True	2859767	Q14202	ZMYM3	1257	1262	-	1750.76	1762.82	1771.89	1905494
H0415FD-(01)	1241295497	CWVQSKYANGETSK	1	3	Carbamidomethyl(C1) + GG(K6)	591.608	NA	MassChroQ reextraction	NA	NA	NA	NA	True	2859767	Q14202	ZMYM3	1073	1086	Q14202:Carbamidomethyl(C1073) + GG(K1078)	1911.52	1918.19	1928.37	555825
H0415FD-(01)	1241253439	FYEFYLSKCPESLR	1	2	Carbamidomethyl(C9) + GG(K8)	977.962	NA	MassChroQ reextraction	NA	NA	NA	NA	True	2859767	Q14202	ZMYM3	1299	1312	Q14202:Carbamidomethyl(C1307) + GG(K1306)	3832.53	3852.37	3855.3	14726013
H0415FD-(01)	1241279929	FYEFYLSKCPESLR	1	3	Carbamidomethyl(C9) + GG(K8)	651.645	NA	MassChroQ reextraction	NA	NA	NA	NA	True	2859767	Q14202	ZMYM3	1299	1312	Q14202:Carbamidomethyl(C1307) + GG(K1306)	3839.99	3868.09	3914.7	34800703
H0415FD-(01)	1237458337	GTTKVVSIR	1	2	GG(K4)	537.817	0.000907	MS/MS	1.132	0.1372	0.008492	6174	True	2859767	Q14202	ZMYM3	1248	1256	Q14202:GG(K1251)	1496.93	1504.47	1514.69	6633143
H0415FD-(01)	1237706849	IVETIEELKVK	1	3	GG(K9)	472.277	NA	MassChroQ reextraction	NA	NA	NA	NA	True	2859767	Q14202	ZMYM3	912	922	Q14202:GG(K920)	2927.7	2937.6	2967.8	5899654
H0415FD-(01)	1241286213	IVETIEELKVK	1	2	GG(K9)	707.911	NA	MassChroQ reextraction	NA	NA	NA	NA	True	2859767	Q14202	ZMYM3	912	922	Q14202:GG(K920)	2927.7	2937.6	2949.05	1702651
H0415FD-(01)	1237467830	YANGETSKGDELR	1	3	GG(K8)	518.578	0.000967	MS/MS	0.858	0.0008951	2.495e-05	5092	True	2859767	Q14202	ZMYM3	1079	1091	Q14202:GG(K1086)	1409.67	1419.13	1441.72	3155338
H0415FD-(01)	1237786009	YANGETSKGDELR	1	2	GG(K8)	777.363	NA	MassChroQ reextraction	NA	NA	NA	NA	True	2859767	Q14202	ZMYM3	1079	1091	Q14202:GG(K1086)	1411.37	1419.13	1433.57	1847481
H0415FD-(01)	1237853568	YYAPVR	0	2	-	384.706	NA	MassChroQ reextraction	NA	NA	NA	NA	True	2859767	Q14202	ZMYM3	1257	1262	-	1751.47	1758.59	1769.2	1630885
H0418FD-(01)	1241257329	CWVQSKYANGETSK	1	3	Carbamidomethyl(C1) + GG(K6)	591.274	NA	MassChroQ reextraction	NA	NA	NA	NA	True	2859767	Q14202	ZMYM3	1073	1086	Q14202:Carbamidomethyl(C1073) + GG(K1078)	1904.78	1917.64	1925.76	900639
H0418FD-(01)	1237497870	FYEFYLSKCPESLR	1	3	Carbamidomethyl(C9) + GG(K8)	651.644	-0.002435	MS/MS	2.24	0.0007412	2.569e-05	36584	True	2859767	Q14202	ZMYM3	1299	1312	Q14202:Carbamidomethyl(C1307) + GG(K1306)	3847.98	3871.62	3898.46	35380041
H0418FD-(01)	1241290634	FYEFYLSKCPESLR	1	2	Carbamidomethyl(C9) + GG(K8)	976.964	NA	MassChroQ reextraction	NA	NA	NA	NA	True	2859767	Q14202	ZMYM3	1299	1312	Q14202:Carbamidomethyl(C1307) + GG(K1306)	3852.76	3860.74	3874.8	7786663
H0418FD-(01)	1237483210	GTTKVVSIR	1	2	GG(K4)	537.817	0.000419	MS/MS	1.415	0.003599	0.0002226	6541	True	2859767	Q14202	ZMYM3	1248	1256	Q14202:GG(K1251)	1494.37	1504.23	1512.47	8553982
H0418FD-(01)	1237490167	IVETIEELKVK	1	3	GG(K9)	472.276	-0.001812	MS/MS	2.097	0.000461	0	24850	True	2859767	Q14202	ZMYM3	912	922	Q14202:GG(K920)	2927.7	2940.05	2971.7	10480229
H0418FD-(01)	1237810713	IVETIEELKVK	1	2	GG(K9)	707.911	NA	MassChroQ reextraction	NA	NA	NA	NA	True	2859767	Q14202	ZMYM3	912	922	Q14202:GG(K920)	2933.75	2938.48	2950.43	2237527
H0418FD-(01)	1237757448	YANGETSKGDELR	1	3	GG(K8)	518.578	NA	MassChroQ reextraction	NA	NA	NA	NA	True	2859767	Q14202	ZMYM3	1079	1091	Q14202:GG(K1086)	1412.5	1422.22	1430.41	3968606
H0418FD-(01)	1237837699	YANGETSKGDELR	1	2	GG(K8)	777.363	NA	MassChroQ reextraction	NA	NA	NA	NA	True	2859767	Q14202	ZMYM3	1079	1091	Q14202:GG(K1086)	1414.11	1420.63	1438.48	2477406
H0418FD-(01)	1237693961	YYAPVR	0	2	-	384.706	NA	MassChroQ reextraction	NA	NA	NA	NA	True	2859767	Q14202	ZMYM3	1257	1262	-	1751.27	1761.15	1772.94	2312784
H0421FD-(01)	1241310810	CWVQSKYANGETSK	1	3	Carbamidomethyl(C1) + GG(K6)	591.274	NA	MassChroQ reextraction	NA	NA	NA	NA	True	2859767	Q14202	ZMYM3	1073	1086	Q14202:Carbamidomethyl(C1073) + GG(K1078)	1908.33	1921.62	1928.55	1515431
H0421FD-(01)	1237522390	FYEFYLSKCPESLR	1	2	Carbamidomethyl(C9) + GG(K8)	976.966	0.003133	MS/MS	2.56	3.598e-05	0	37410	True	2859767	Q14202	ZMYM3	1299	1312	Q14202:Carbamidomethyl(C1307) + GG(K1306)	3841.76	3865.21	3867.28	10663790
H0421FD-(01)	1237522391	FYEFYLSKCPESLR	1	3	Carbamidomethyl(C9) + GG(K8)	651.647	0.005256	MS/MS	2.478	3.619e-05	0	37399	True	2859767	Q14202	ZMYM3	1299	1312	Q14202:Carbamidomethyl(C1307) + GG(K1306)	3846.67	3864.27	3886.86	25994878
H0421FD-(01)	1237508199	GTTKVVSIR	1	2	GG(K4)	537.817	0.000663	MS/MS	1.027	0.00142	6.987e-05	7063	True	2859767	Q14202	ZMYM3	1248	1256	Q14202:GG(K1251)	1496.02	1503.4	1509.89	6803821
H0421FD-(01)	1237514841	IVETIEELKVK	1	3	GG(K9)	472.277	0.000659	MS/MS	1.253	0.01203	0.0008207	25787	True	2859767	Q14202	ZMYM3	912	922	Q14202:GG(K920)	2922.96	2939.88	2947.43	6302244
H0421FD-(01)	1241314469	IVETIEELKVK	1	2	GG(K9)	707.911	NA	MassChroQ reextraction	NA	NA	NA	NA	True	2859767	Q14202	ZMYM3	912	922	Q14202:GG(K920)	2934.89	2941.66	2944.78	1027125
H0421FD-(01)	1237517518	YANGETSKGDELR	1	2	GG(K8)	777.363	0.000126	MS/MS	0.952	0.1571	0.008412	6069	True	2859767	Q14202	ZMYM3	1079	1091	Q14202:GG(K1086)	1418.68	1423.87	1430.79	2059806
H0421FD-(01)	1237751069	YANGETSKGDELR	1	3	GG(K8)	518.578	NA	MassChroQ reextraction	NA	NA	NA	NA	True	2859767	Q14202	ZMYM3	1079	1091	Q14202:GG(K1086)	1417.08	1423.87	1434.11	4455859
H0421FD-(01)	1237872932	YYAPVR	0	2	-	384.706	NA	MassChroQ reextraction	NA	NA	NA	NA	True	2859767	Q14202	ZMYM3	1257	1262	-	1751.54	1759.77	1768.42	2134001
H0406FD-(01)	1241314399	EYQFCDGAVSDDLSIHSKQIEGNKK	2	4	Carbamidomethyl(C5) + GG(K18)	746.604	NA	MassChroQ reextraction	NA	NA	NA	NA	True	2880250	Q5SVZ6	ZMYM1	528	552	Q5SVZ6:Carbamidomethyl(C532) + GG(K545)	2923.87	2928.45	2944.99	2941889
H0406FD-(01)	1237835302	FISQMKEI	1	2	GG(K6)	555.287	NA	MassChroQ reextraction	NA	NA	NA	NA	True	2880250	Q5SVZ6	ZMYM1	1135	1142	Q5SVZ6:GG(K1140)	3011.18	3021.58	3035.06	17536278
H0406FD-(01)	1237815409	IKQISELLFK	1	3	-	406.92	NA	MassChroQ reextraction	NA	NA	NA	NA	True	2880250	Q5SVZ6	ZMYM1	991	1000	-	3259.05	3283.36	3310.11	6611381
H0406FD-(01)	1237384101	SSKAILIK	1	2	GG(K3)	487.306	0.000362	MS/MS	2.022	0.01332	0.001242	6813	True	2880250	Q5SVZ6	ZMYM1	669	676	Q5SVZ6:GG(K671)	1559.47	1570.15	1580.85	6935859
H0409FD-(01)	1241255001	EYQFCDGAVSDDLSIHSKQIEGNKK	2	4	Carbamidomethyl(C5) + GG(K18)	746.604	NA	MassChroQ reextraction	NA	NA	NA	NA	True	2880250	Q5SVZ6	ZMYM1	528	552	Q5SVZ6:Carbamidomethyl(C532) + GG(K545)	2925.02	2934.37	2952.04	3805878
H0409FD-(01)	1237833067	FISQMKEI	1	2	GG(K6)	555.287	NA	MassChroQ reextraction	NA	NA	NA	NA	True	2880250	Q5SVZ6	ZMYM1	1135	1142	Q5SVZ6:GG(K1140)	3011.67	3028.64	3036.16	22971855
H0409FD-(01)	1237676590	IKQISELLFK	1	3	-	406.92	NA	MassChroQ reextraction	NA	NA	NA	NA	True	2880250	Q5SVZ6	ZMYM1	991	1000	-	3257.21	3283.99	3303.71	6491535
H0409FD-(01)	1237409192	SSKAILIK	1	2	GG(K3)	487.306	0.000179	MS/MS	1.867	0.02616	0.002283	6476	True	2880250	Q5SVZ6	ZMYM1	669	676	Q5SVZ6:GG(K671)	1561.03	1576.14	1587.36	7444456
H0412FD-(01)	1241277543	EYQFCDGAVSDDLSIHSKQIEGNKK	2	4	Carbamidomethyl(C5) + GG(K18)	746.604	NA	MassChroQ reextraction	NA	NA	NA	NA	True	2880250	Q5SVZ6	ZMYM1	528	552	Q5SVZ6:Carbamidomethyl(C532) + GG(K545)	2927.91	2933.91	2942.54	2311022
H0412FD-(01)	1237880295	FISQMKEI	1	2	GG(K6)	555.287	NA	MassChroQ reextraction	NA	NA	NA	NA	True	2880250	Q5SVZ6	ZMYM1	1135	1142	Q5SVZ6:GG(K1140)	3007.98	3025.18	3034.74	23719346
H0412FD-(01)	1237834769	IKQISELLFK	1	3	-	406.92	NA	MassChroQ reextraction	NA	NA	NA	NA	True	2880250	Q5SVZ6	ZMYM1	991	1000	-	3255.45	3280.82	3308.48	4736585
H0412FD-(01)	1237433133	SSKAILIK	1	2	GG(K3)	487.306	0.000118	MS/MS	1.521	0.02118	0.001967	6813	True	2880250	Q5SVZ6	ZMYM1	669	676	Q5SVZ6:GG(K671)	1564.09	1578.72	1588.83	7144925
H0415FD-(01)	1241251493	EYQFCDGAVSDDLSIHSKQIEGNKK	2	4	Carbamidomethyl(C5) + GG(K18)	746.604	NA	MassChroQ reextraction	NA	NA	NA	NA	True	2880250	Q5SVZ6	ZMYM1	528	552	Q5SVZ6:Carbamidomethyl(C532) + GG(K545)	2923.72	2931	2947.56	3779419
H0415FD-(01)	1237739842	FISQMKEI	1	2	GG(K6)	555.287	NA	MassChroQ reextraction	NA	NA	NA	NA	True	2880250	Q5SVZ6	ZMYM1	1135	1142	Q5SVZ6:GG(K1140)	3011.23	3026.82	3062.74	30739756
H0415FD-(01)	1237797229	IKQISELLFK	1	3	-	406.92	NA	MassChroQ reextraction	NA	NA	NA	NA	True	2880250	Q5SVZ6	ZMYM1	991	1000	-	3262.26	3272.05	3302.86	6424288
H0415FD-(01)	1237457118	SSKAILIK	1	2	GG(K3)	487.306	0.000179	MS/MS	1.464	0.005334	0.0003615	6920	True	2880250	Q5SVZ6	ZMYM1	669	676	Q5SVZ6:GG(K671)	1562.58	1575.09	1584.08	7465924
H0418FD-(01)	1241285962	EYQFCDGAVSDDLSIHSKQIEGNKK	2	4	Carbamidomethyl(C5) + GG(K18)	746.353	NA	MassChroQ reextraction	NA	NA	NA	NA	True	2880250	Q5SVZ6	ZMYM1	528	552	Q5SVZ6:Carbamidomethyl(C532) + GG(K545)	2930.8	2936.92	2952	4382960
H0418FD-(01)	1237483673	FISQMKEI	1	2	GG(K6)	555.287	0.000986	MS/MS	1.167	0.1119	0.007364	25919	True	2880250	Q5SVZ6	ZMYM1	1135	1142	Q5SVZ6:GG(K1140)	3008.23	3026.5	3035.68	26748213
H0418FD-(01)	1237485898	IKQISELLFK	1	3	-	406.92	-0.000239	MS/MS	0.961	0.1299	0.00849	29234	True	2880250	Q5SVZ6	ZMYM1	991	1000	-	3260.31	3278.75	3306.81	7933167
H0418FD-(01)	1237482068	SSKAILIK	1	2	GG(K3)	487.306	0.000789	MS/MS	1.514	0.01741	0.001604	7361	True	2880250	Q5SVZ6	ZMYM1	669	676	Q5SVZ6:GG(K671)	1561.95	1571.68	1599.59	10708624
H0421FD-(01)	1241298966	EYQFCDGAVSDDLSIHSKQIEGNKK	2	4	Carbamidomethyl(C5) + GG(K18)	746.604	NA	MassChroQ reextraction	NA	NA	NA	NA	True	2880250	Q5SVZ6	ZMYM1	528	552	Q5SVZ6:Carbamidomethyl(C532) + GG(K545)	2931.6	2946.19	2948.78	2997798
H0421FD-(01)	1237746925	FISQMKEI	1	2	GG(K6)	555.287	NA	MassChroQ reextraction	NA	NA	NA	NA	True	2880250	Q5SVZ6	ZMYM1	1135	1142	Q5SVZ6:GG(K1140)	3013.83	3024.78	3033.91	24760583
H0421FD-(01)	1237510725	IKQISELLFK	1	3	-	406.92	0.000127	MS/MS	1.216	0.104	0.006124	30185	True	2880250	Q5SVZ6	ZMYM1	991	1000	-	3259.75	3273.54	3291.62	7353028
H0421FD-(01)	1237832974	SSKAILIK	1	2	GG(K3)	487.306	NA	MassChroQ reextraction	NA	NA	NA	NA	True	2880250	Q5SVZ6	ZMYM1	669	676	Q5SVZ6:GG(K671)	1559.57	1571.57	1581.33	9721717
H0406FD-(01)	1237734812	AKDLYSALIK	1	3	GG(K2)	412.572	NA	MassChroQ reextraction	NA	NA	NA	NA	True	2858328	O75844	ZMPSTE24	428	437	O75844:GG(K429)	2943.42	2959.3	2972.02	2828218
H0406FD-(01)	1241303157	LNKDNLGFPVSDWLFSMWHYSHPPLLER	1	5	-	680.541	NA	MassChroQ reextraction	NA	NA	NA	NA	True	2858328	O75844	ZMPSTE24	438	465	-	5785.55	5795.77	5810.49	2900572
H0406FD-(01)	1241315512	LNKDNLGFPVSDWLFSMWHYSHPPLLER	1	4	-	850.676	NA	MassChroQ reextraction	NA	NA	NA	NA	True	2858328	O75844	ZMPSTE24	438	465	-	5785.55	5795.77	5807.27	2439600
H0406FD-(01)	1693697306	LNKDNLGFPVSDWLFSMWHYSHPPLLER	1	4	GG(K3)	879.187	NA	MassChroQ reextraction	NA	NA	NA	NA	True	2858328	O75844	ZMPSTE24	438	465	O75844:GG(K440)	5761.9	5766.6	5783.99	3289083
H0406FD-(01)	1693708781	LNKDNLGFPVSDWLFSMWHYSHPPLLER	1	5	GG(K3)	703.751	NA	MassChroQ reextraction	NA	NA	NA	NA	True	2858328	O75844	ZMPSTE24	438	465	O75844:GG(K440)	5761.9	5769.92	5788.87	1496010
H0406FD-(01)	1241303781	NEEEGNSEEIKAK	1	2	GG(K11)	795.866	NA	MassChroQ reextraction	NA	NA	NA	NA	True	2858328	O75844	ZMPSTE24	304	316	O75844:GG(K314)	1203.04	1207.9	1214.51	769242
H0406FD-(01)	1241307253	NEEEGNSEEIKAK	1	3	GG(K11)	530.913	NA	MassChroQ reextraction	NA	NA	NA	NA	True	2858328	O75844	ZMPSTE24	304	316	O75844:GG(K314)	1203.04	1209.6	1212.8	866125
H0406FD-(01)	1237396512	RSSHSNAYFYGFFK	1	3	-	570.939	0.000942	MS/MS	2.103	9.465e-05	0	25295	True	2858328	O75844	ZMPSTE24	260	273	-	2988.21	2999.87	3014.97	46795649
H0406FD-(01)	1237749564	RSSHSNAYFYGFFK	1	4	-	428.456	NA	MassChroQ reextraction	NA	NA	NA	NA	True	2858328	O75844	ZMPSTE24	260	273	-	NA	NA	NA	NA
H0406FD-(01)	1241269314	RSSHSNAYFYGFFK	1	2	-	856.406	NA	MassChroQ reextraction	NA	NA	NA	NA	True	2858328	O75844	ZMPSTE24	260	273	-	2993.13	3002.09	3009.68	2647436
H0406FD-(01)	1237398703	SIDFPLTKVYVVEGSK	1	3	GG(K8)	632.677	0.00643	MS/MS	2.376	8.578e-05	0	41120	True	2858328	O75844	ZMPSTE24	244	259	O75844:GG(K251)	4241.84	4261.61	4297.41	10930574
H0406FD-(01)	1237394656	SSHSNAYFYGFFK	0	2	-	777.853	-0.001815	MS/MS	3.987	1.482e-07	0	32956	True	2858328	O75844	ZMPSTE24	261	273	-	3620.04	3631.68	3649.01	22561061
H0406FD-(01)	1237757416	SSHSNAYFYGFFK	0	3	-	518.905	NA	MassChroQ reextraction	NA	NA	NA	NA	True	2858328	O75844	ZMPSTE24	261	273	-	NA	NA	NA	NA
H0406FD-(01)	1237386491	VYVVEGSKR	1	2	GG(K8)	575.814	-0.000477	MS/MS	1.78	0.01328	0.001242	4821	True	2858328	O75844	ZMPSTE24	252	260	O75844:GG(K259)	1386.63	1401.96	1410.32	3574107
H0406FD-(01)	1237810145	VYVVEGSKR	1	3	GG(K8)	384.212	NA	MassChroQ reextraction	NA	NA	NA	NA	True	2858328	O75844	ZMPSTE24	252	260	O75844:GG(K259)	1377.5	1400.21	1411.7	3190485
H0409FD-(01)	1237771100	AKDLYSALIK	1	3	GG(K2)	412.572	NA	MassChroQ reextraction	NA	NA	NA	NA	True	2858328	O75844	ZMPSTE24	428	437	O75844:GG(K429)	2942.44	2960.49	2972.66	3909497
H0409FD-(01)	1241256758	LNKDNLGFPVSDWLFSMWHYSHPPLLER	1	5	-	680.742	NA	MassChroQ reextraction	NA	NA	NA	NA	True	2858328	O75844	ZMPSTE24	438	465	-	5785.21	5790.65	5801.92	1799282
H0409FD-(01)	1241305677	LNKDNLGFPVSDWLFSMWHYSHPPLLER	1	4	-	850.425	NA	MassChroQ reextraction	NA	NA	NA	NA	True	2858328	O75844	ZMPSTE24	438	465	-	5788.83	5796.06	5801.92	4226657
H0409FD-(01)	1693700819	LNKDNLGFPVSDWLFSMWHYSHPPLLER	1	4	GG(K3)	878.936	NA	MassChroQ reextraction	NA	NA	NA	NA	True	2858328	O75844	ZMPSTE24	438	465	O75844:GG(K440)	5763.42	5780.28	5786.97	3495270
H0409FD-(01)	1693704733	LNKDNLGFPVSDWLFSMWHYSHPPLLER	1	5	GG(K3)	703.551	NA	MassChroQ reextraction	NA	NA	NA	NA	True	2858328	O75844	ZMPSTE24	438	465	O75844:GG(K440)	5763.42	5780.28	5792.49	2292685
H0409FD-(01)	1237419544	NEEEGNSEEIKAK	1	3	GG(K11)	530.913	-0.000394	MS/MS	1.125	0.0387	0.003153	2343	True	2858328	O75844	ZMPSTE24	304	316	O75844:GG(K314)	1201.22	1204.13	1211.57	876968
H0409FD-(01)	1237419545	NEEEGNSEEIKAK	1	2	GG(K11)	795.866	0.000352	MS/MS	0.993	0.007576	0.0006929	2357	True	2858328	O75844	ZMPSTE24	304	316	O75844:GG(K314)	1201.42	1205.55	1211.57	1011749
H0409FD-(01)	1237420948	RSSHSNAYFYGFFK	1	3	-	570.939	0.000942	MS/MS	3.347	1.041e-06	0	24287	True	2858328	O75844	ZMPSTE24	260	273	-	2978.82	2998.12	3013.37	28712219
H0409FD-(01)	1237671587	RSSHSNAYFYGFFK	1	4	-	428.456	NA	MassChroQ reextraction	NA	NA	NA	NA	True	2858328	O75844	ZMPSTE24	260	273	-	2987.53	2998.12	3010.38	7815844
H0409FD-(01)	1237423073	SIDFPLTKVYVVEGSK	1	3	GG(K8)	632.674	-0.00419	MS/MS	2.226	8.84e-05	0	40178	True	2858328	O75844	ZMPSTE24	244	259	O75844:GG(K251)	4236.62	4258.84	4287.44	11294174
H0409FD-(01)	1237419110	SSHSNAYFYGFFK	0	2	-	777.852	-0.003769	MS/MS	3.174	6.202e-08	0	32153	True	2858328	O75844	ZMPSTE24	261	273	-	3618.98	3630.22	3664.33	13886270
H0409FD-(01)	1237411345	VYVVEGSKR	1	2	GG(K8)	575.814	-0.000111	MS/MS	1.948	0.002139	0.0002918	4533	True	2858328	O75844	ZMPSTE24	252	260	O75844:GG(K259)	1382.44	1401.8	1410.45	4290145
H0409FD-(01)	1237835229	VYVVEGSKR	1	3	GG(K8)	384.212	NA	MassChroQ reextraction	NA	NA	NA	NA	True	2858328	O75844	ZMPSTE24	252	260	O75844:GG(K259)	1386.54	1401.8	1422.31	2810787
H0412FD-(01)	1237887405	AKDLYSALIK	1	3	GG(K2)	412.572	NA	MassChroQ reextraction	NA	NA	NA	NA	True	2858328	O75844	ZMPSTE24	428	437	O75844:GG(K429)	2944.13	2955.6	2980.97	3209704
H0412FD-(01)	1237454450	LNKDNLGFPVSDWLFSMWHYSHPPLLER	1	4	-	850.429	0.017787	MS/MS	2.714	2.81e-05	0	59271	True	2858328	O75844	ZMPSTE24	438	465	-	NA	NA	NA	NA
H0412FD-(01)	1241301115	LNKDNLGFPVSDWLFSMWHYSHPPLLER	1	5	-	681.143	NA	MassChroQ reextraction	NA	NA	NA	NA	True	2858328	O75844	ZMPSTE24	438	465	-	5792.59	5807.69	5815.03	4663306
[truncated: 293,258+ more rows]

## Sheet: RNF111-RING KO Clone2
Analysis	Peptide_ID	Peptide_sequence	Missed_cleavage	Precursor_charge	Modifications_(peptide)	m/z	m/z_error_(Da)	Identification_type	Peptide_score	PEP	q-value	Ext_spectrum_ID	Peptide_is_specific	Protein_IDs	Protein_ACCs	Gene_names	Peptide_beginning_indices	Peptide_ending_indices	Modifications_(leading_proteins)	Retention_time_beginning	Retention_time_apex	Retention_time_end	XIC_area
[truncated: 287,799+ more rows]
