# Supplementary material for: Quantitative Ubiquitylome Analysis Reveals the Specificity of RNF111/Arkadia E3 Ubiquitin Ligase for its Degradative Substrates SKI and SKIL/SnoN in TGF-β Signaling Pathway
Source: Mol Cell Proteomics. 2021 Nov 3;20:100173. doi: 10.1016/j.mcpro.2021.100173 (PMC8665411; doi:10.1016/j.mcpro.2021.100173)
Supplement: Supplemental Table S3 [file mmc3.xlsx]

## Sheet: legend
Table S3. diGly protein sites data. Protein identification, protein groups and ubiquitylation sites quantification data for the diGly ubiquitylome experiment. Some supplemental protein features are also provided. The peptide IDs mentionned in the Protein identification sheet refer to the corresponding diGly_pep_data.xlsx table uploaded to the ProteomeXchange public repository, with identifier PXD…

## Sheet: Experimental design
Analysis_name	Condition	Biological_replicate	Technical_replicate
H0406FD-(01)	U2OS(+)	BioRep1	TechRep1
H0415FD-(01)	U2OS(+)	BioRep1	TechRep2
H0409FD-(01)	U2OS(+)	BioRep2	TechRep1
H0418FD-(01)	U2OS(+)	BioRep2	TechRep2
H0412FD-(01)	U2OS(+)	BioRep3	TechRep1
H0421FD-(01)	U2OS(+)	BioRep3	TechRep2
H0407FD-(01)	Clone2(+)	BioRep1	TechRep1
H0416FD-(01)	Clone2(+)	BioRep1	TechRep2
H0410FD-(01)	Clone2(+)	BioRep2	TechRep1
H0419FD-(01)	Clone2(+)	BioRep2	TechRep2
H0413FD-(01)	Clone2(+)	BioRep3	TechRep1
H0422FD-(01)	Clone2(+)	BioRep3	TechRep2

## Sheet: Protein identification
Analysis	Protein_ID	Protein_ACC	Gene_name	Protein_length	Molecular_weight_(Da)	Protein_description	Protein_group_ID	Leading_protein	Distinct_matching_sequences	Distinct_matching_peptides	Specific_peptides	Shared_peptides	Protein_sequence_coverage_(%)	Peptide_IDs	Peptide_is_specific
H0406FD-(01)	2857981	A0A075B759	-	164	18196.8	Peptidyl-prolyl cis-trans isomerase A-like 4E	250	False	2	2	0	2	7.9	1237382329;1237382975	False;False
H0406FD-(01)	3456089	A0A087WSY6	recA	115	12534.2	Immunoglobulin kappa variable 3D-15	5759	True	1	1	1	0	13.9	1237709515	True
H0406FD-(01)	2857982	A0A0B4J2A2	ND4L	164	18155.8	Peptidyl-prolyl cis-trans isomerase A-like 4C	250	False	3	3	0	3	33.5	1237382329;1237382975;1237801525;1237831808	False;False;False;False
H0406FD-(01)	3455813	A0A1B0GVH7	-	501	59586.5	IQ domain-containing protein M	5864	True	1	1	1	0	1.4	1237762115	True
H0406FD-(01)	2888847	A0AUZ9	KANSL1L	987	112253	KAT8 regulatory NSL complex subunit 1-like protein	5544	True	1	1	1	0	2.4	1237731321	True
H0406FD-(01)	2857983	A0AV96	RBM47	593	64099.1	RNA-binding protein 47	2120	True	5	5	4	1	7.8	1237388409;1237388410;1237389146;1237393875;1237748891;1237749300;1237786488;1237825080;1241273053	True;True;True;True;True;True;True;False;False
H0406FD-(01)	2857984	A0AVF1	TTC26	554	64177.6	Intraflagellar transport protein 56	2261	True	5	5	5	0	13.2	1237385651;1237386857;1237832848;1237836801;1241249850	True;True;True;True;True
H0406FD-(01)	3456245	A0AVI2	FER1L5	2057	237935	Fer-1-like protein 5	5226	True	1	1	1	0	1	1237693265	True
H0406FD-(01)	2903221	A0AVT1	UBA6	1052	117970	Ubiquitin-like modifier-activating enzyme 6	2774	True	3	3	3	0	6	1237404966;1237712054;1237802015;1241304228	True;True;True;True
H0406FD-(01)	2954284	A0MZ66	SHTN1	631	71639.9	Shootin-1	1801	True	6	6	6	0	11.1	1237386606;1237389375;1237397620;1237754900;1237810366;1237848118	True;True;True;True;True;True
H0406FD-(01)	3456336	A0PJZ0	ANKRD20A5P	165	18446.1	Putative ankyrin repeat domain-containing protein 20A5	5977	True	1	1	1	0	24.2	1237705828	True
H0406FD-(01)	3456000	A1A5B4	ANO9	782	90367	RecName: Full=Anoctamin-9; AltName: Full=Transmembrane protein 16J; AltName: Full=Tumor protein p53-inducible protein 5; AltName: Full=p53-induced gene 5 protein	5688	True	1	1	1	0	1	1237794152	True
H0406FD-(01)	3456294	A1L3X0	ELOVL7	281	33356.3	Elongation of very long chain fatty acids protein 7	5855	True	1	1	1	0	5.3	1237749076	True
H0406FD-(01)	2857986	A1L429	GAGE12B	117	12924.8	G antigen 12B/C/D/E	3044	False	1	1	0	1	7.7	1237388046;1237388047	False;False
H0406FD-(01)	2904076	A1X283	SH3PXD2B	911	101579	SH3 and PX domain-containing protein 2B	4258	True	1	1	1	0	0.8	1237711439	True
H0406FD-(01)	3455340	A2A3L6	TTC24	582	63396.5	Tetratricopeptide repeat protein 24	5827	True	1	1	1	0	1	1237727293	True
H0406FD-(01)	2857987	A2A3N6	PIPSL	862	95047.6	Putative PIP5K1A and PSMD4-like protein	324	False	8	8	0	8	5.1	1237385912;1237387103;1237391228;1237391229;1237396094;1237399357;1237406445;1237808260;1237874911;1241278831	False;False;False;False;False;False;False;False;False;False
H0406FD-(01)	3456337	A2PYH4	HFM1	1435	162610	Probable ATP-dependent DNA helicase HFM1	6060	True	1	1	1	0	1.3	1241263764	True
H0406FD-(01)	2857988	A2RRP1	NBAS	2371	268571	Neuroblastoma-amplified sequence	992	True	11	11	11	0	4.8	1237670417;1237686752;1237689678;1237732575;1237798451;1237806514;1237807977;1237848990;1237877214;1241255494;1241273945;1241279283;1241291335	True;True;True;True;True;True;True;True;True;True;True;True;True
H0406FD-(01)	2857989	A2RTX5	TARS3	802	92645.6	Probable threonine--tRNA ligase 2, cytoplasmic	1712	True	7	8	1	7	9.5	1237382227;1237385479;1237386200;1237400588;1237400589;1237401673;1237405758;1237766640;1237781287;1237889658;1693701819	False;False;False;False;False;False;True;False;False;False;False
H0406FD-(01)	3023683	A2RUR9	CCDC144A	1427	165125	Coiled-coil domain-containing protein 144A	5593	True	1	1	1	0	1.5	1693697971	True
H0406FD-(01)	3023406	A2VCL2	CCDC162P	907	103842	Coiled-coil domain-containing protein 162	5522	True	1	1	1	0	1.4	1237786502	True
H0406FD-(01)	2861678	A2VDJ0	TMEM131L	1609	179339	Transmembrane protein 131-like	4085	True	2	2	2	0	1.7	1237760913;1237824067	True;True
H0406FD-(01)	2954286	A3KMH1	VWA8	1905	214825	von Willebrand factor A domain-containing protein 8	4694	True	1	1	1	0	1.1	1237764328	True
H0406FD-(01)	2857991	A3KN83	SBNO1	1393	154312	Protein strawberry notch homolog 1	2381	True	4	4	2	2	3.3	1237389776;1237394027;1237676107;1237758092;1237859508	True;True;False;False;False
H0406FD-(01)	2903225	A4D0S4	LAMB4	1761	193540	Laminin subunit beta-4	1288	False	1	1	0	1	0.3	1237845682	False
H0406FD-(01)	2861679	A4D1E9	GTPBP10	387	42932.9	GTP-binding protein 10	4672	True	1	2	2	0	2.6	1237383721;1237383899	True;True
H0406FD-(01)	3027710	A4D1P6	WDR91	747	83344	RecName: Full=WD repeat-containing protein 91	4875	True	1	1	1	0	1.5	1237392063	True
H0406FD-(01)	3455341	A4D1U4	LCHN	455	51445.9	Protein LCHN	4073	True	2	2	2	0	5.7	1237385701;1237810996	True;True
H0406FD-(01)	3456158	A4D2G3	OR2A25	310	34606	RecName: Full=Olfactory receptor 2A25; AltName: Full=Olfactory receptor 2A27	5824	True	1	1	1	0	4.2	1237872920	True
H0406FD-(01)	3029210	A4FU49	SH3D21	640	70519.2	SH3 domain-containing protein 21	6029	True	1	1	1	0	1.7	1693698670	True
H0406FD-(01)	3456310	A4QPH2	PI4KAP2	592	66944.3	Putative phosphatidylinositol 4-kinase alpha-like protein P2	1898	False	1	1	0	1	2.5	1237774247	False
H0406FD-(01)	3029211	A4UGR9	XIRP2	3374	382300	Xin actin-binding repeat-containing protein 2	52	False	1	1	0	1	0.2	1241306598	False
H0406FD-(01)	2857992	A5A3E0	POTEF	1075	121445	POTE ankyrin domain family member F	818	False	10	10	0	10	10.8	1237384127;1237387531;1237387532;1237393946;1237393947;1237393948;1237393958;1237393959;1237395728;1237395729;1237397541;1237407411;1237721890;1241263802;1241266372	False;False;False;False;False;False;False;False;False;False;False;False;False;False;False
H0406FD-(01)	3455673	A5PKW4	PSD	1024	109543	PH and SEC7 domain-containing protein 1	5663	True	1	1	1	0	2.1	1237400347	True
H0406FD-(01)	3456159	A5PLK6	RGSL1	1076	125688	Regulator of G-protein signaling protein-like	5884	True	1	1	1	0	2	1237801174	True
H0406FD-(01)	2857993	A5PLL7	TMEM189	270	31135	Transmembrane protein 189	3187	True	3	3	3	0	13	1237390046;1237719905;1237723261;1241268923	True;True;True;True
H0406FD-(01)	2857994	A5PLN9	TRAPPC13	417	46523.6	Trafficking protein particle complex subunit 13	3599	True	2	2	2	0	5.5	1237390338;1237732940	True;True
H0406FD-(01)	2861681	A5YKK6	CNOT1	2376	266939	CCR4-NOT transcription complex subunit 1	1809	True	7	7	7	0	5.3	1237385812;1237405011;1237405767;1237405768;1237692299;1237832256;1237869210;1241251389;1241292390;1241313727	True;True;True;True;True;True;True;True;True;True
H0406FD-(01)	2857995	A6H8Y1	BDP1	2624	293885	Transcription factor TFIIIB component B'' homolog	6001	True	1	1	1	0	0.4	1241281177	True
H0406FD-(01)	3456182	A6NC78	GOLGA8IP	632	71330.2	Putative golgin subfamily A member 8I	4081	False	1	1	0	1	0.9	1693695721	False
H0406FD-(01)	2857996	A6NDE8	GAGE12H	117	12923.9	G antigen 12H	3044	False	1	1	0	1	7.7	1237388046;1237388047	False;False
H0406FD-(01)	2857997	A6NDG6	PGP	321	34006.1	Glycerol-3-phosphate phosphatase	949	True	12	12	12	0	37.4	1237384822;1237387391;1237387523;1237395305;1237399641;1237672858;1237687087;1237732615;1237808556;1237838054;1237847653;1237883775;1241300711	True;True;True;True;True;True;True;True;True;True;True;True;True
H0406FD-(01)	2955450	A6NDU8	C5orf51	294	33620.4	UPF0600 protein C5orf51	2842	True	3	4	4	0	13.6	1237387771;1237396545;1237401163;1241290890;1241294287	True;True;True;True;True
H0406FD-(01)	2903227	A6NDY0	PABPN1L	278	30385.7	Embryonic polyadenylate-binding protein 2	1812	False	1	1	0	1	4.7	1237393689	False
H0406FD-(01)	3456117	A6NDY2	FAM90A10P	464	49635.4	Putative protein FAM90A10P	5666	False	1	1	0	1	2.4	1237793846	False
H0406FD-(01)	3456118	A6NE21	FAM90A18P	464	49679.5	Putative protein FAM90A18P/FAM90A19P	5666	False	1	1	0	1	2.4	1237793846	False
H0406FD-(01)	3029506	A6NE52	WDR97	1622	180307	WD repeat-containing protein 97	6051	True	1	1	1	0	0.7	1241252836	True
H0406FD-(01)	2857998	A6NEC2	NPEPPSL1	478	53747.3	Puromycin-sensitive aminopeptidase-like protein	833	False	7	7	0	7	24.9	1237382977;1237390431;1237400302;1237691891;1237856891;1241273691;1241275103	False;False;False;False;False;False;False
H0406FD-(01)	2857999	A6NED2	RCCD1	376	40078.9	RCC1 domain-containing protein 1	2134	True	5	5	5	0	27.9	1237393159;1237397245;1237698972;1237785083;1241272261;1693701778	True;True;True;True;True;True
H0406FD-(01)	3023407	A6NEL3	FAM86C2P	165	18478.1	Putative protein FAM86C2P	5004	False	1	1	0	1	7.3	1237758938	False
H0406FD-(01)	3456119	A6NEW6	FAM90A16P	464	49758.6	Putative protein FAM90A16P/FAM90A17P	5666	False	1	1	0	1	2.4	1237793846	False
H0406FD-(01)	2858000	A6NFA1	TRABD2B	517	57421.2	Metalloprotease TIKI2	3878	False	1	1	0	1	3.7	1237402456	False
H0406FD-(01)	3455920	A6NFF2	NAP1L6	107	12044.9	Putative nucleosome assembly protein 1-like 6	2806	False	1	1	0	1	5.6	1237793084	False
H0406FD-(01)	2954287	A6NFN3	RBFOX3	312	33872.6	RNA binding protein fox-1 homolog 3	3518	False	2	2	0	2	6.4	1237388333;1237844389	False;False
H0406FD-(01)	3455674	A6NFU8	PGPEP1L	196	21631.1	Pyroglutamyl-peptidase 1-like protein	5877	True	1	1	1	0	17.3	1237407168	True
H0406FD-(01)	3456338	A6NGU7	LINC01546	62	7222	RecName: Full=Putative uncharacterized protein encoded by LINC01546 {ECO:0000312|HGNC:HGNC:27336}	5915	True	1	1	1	0	24.2	1237830818	True
H0406FD-(01)	3455342	A6NH57	ARL5C	179	20590.8	Putative ADP-ribosylation factor-like protein 5C	2127	False	1	1	0	1	3.4	1237382362	False
H0406FD-(01)	2858001	A6NHG4	DDTL	134	14195.3	D-dopachrome decarboxylase-like protein	2915	False	4	4	0	4	26.9	1237392711;1237392712;1237393914;1237393915;1237856850;1237894376	False;False;False;False;False;False
H0406FD-(01)	2858002	A6NHL2	TUBAL3	446	49908.8	Tubulin alpha chain-like 3	70	False	6	10	0	10	6.7	1237383372;1237384661;1237386636;1237386637;1237387003;1237388572;1237388928;1237393557;1237716359;1237742112;1237800187;1237850550;1241257534	False;False;False;False;False;False;False;False;False;False;False;False;False
H0406FD-(01)	2861683	A6NHQ2	FBLL1	334	34803.4	rRNA/tRNA 2'-O-methyltransferase fibrillarin-like protein 1	735	False	1	1	0	1	3.3	1237388691	False
H0406FD-(01)	2858003	A6NHR9	SMCHD1	2005	226374	Structural maintenance of chromosomes flexible hinge domain-containing protein 1	1382	True	8	8	8	0	5	1237386222;1237396907;1237396908;1237757254;1237814176;1237825145;1241270996;1241291809;1241307537;1693699814;1693702415	True;True;True;True;True;True;True;True;True;True;True
H0406FD-(01)	3028451	A6NI56	CCDC154	674	76012.8	Coiled-coil domain-containing protein 154	5996	True	1	1	1	0	1.6	1241313156	True
H0406FD-(01)	2955750	A6NIH7	UNC119B	251	28136.6	Protein unc-119 homolog B	3625	False	1	1	0	1	3.6	1237881448	False
H0406FD-(01)	3046995	A6NIJ5	FAM90A20P	464	50025.9	Putative protein FAM90A20P	5666	True	1	1	0	1	2.4	1237793846	False
H0406FD-(01)	3455343	A6NIL9	CRYM-AS1	109	12311.6	Putative uncharacterized protein CRYM-AS1	5414	True	1	2	2	0	6.4	1237798328;1241297014	True;True
H0406FD-(01)	3046996	A6NIX2	WTIP	430	45124	Wilms tumor protein 1-interacting protein	4454	False	1	1	0	1	1.9	1237829416	False
H0406FD-(01)	2880178	A6NIZ1	-	184	20924.9	Ras-related protein Rap-1b-like protein	1754	False	5	5	0	5	39.7	1237391969;1237393565;1237404804;1237405697;1237684543;1237768662	False;False;False;False;False;False
H0406FD-(01)	3456120	A6NJQ4	FAM90A8P	464	49661.4	Putative protein FAM90A8P	5666	False	1	1	0	1	2.4	1237793846	False
H0406FD-(01)	3456121	A6NKC0	FAM90A7P	464	49803.6	Putative protein FAM90A7P	5666	False	1	1	0	1	2.4	1237793846	False
H0406FD-(01)	3023796	A6NKF1	SAC3D1	404	43553.1	SAC3 domain-containing protein 1	3597	True	2	2	2	0	4.5	1237742659;1241306349;1693709907	True;True;True
H0406FD-(01)	2858004	A6NKH3	RPL37AP8	93	10582.6	Putative 60S ribosomal protein L37a-like protein	972	False	3	3	0	3	18.3	1237384651;1237390956;1237390957;1237768162	False;False;False;False
H0406FD-(01)	2858005	A6NKT7	RGPD3	1758	197487	RanBP2-like and GRIP domain-containing protein 3	997	True	12	12	0	12	10.2	1237387590;1237393133;1237396460;1237396461;1237397181;1237397182;1237405613;1237405614;1237683214;1237684401;1237802874;1237853360;1237883058;1241266210;1241286198	False;False;False;False;False;False;False;False;False;False;False;False;False;False;False
H0406FD-(01)	3456339	A6NLF2	TCEB3CL2	546	59772.1	Elongin-A3 member D	5979	True	1	1	0	1	3.8	1237794633	False
H0406FD-(01)	3455675	A6NLP5	TTC36	189	20896	RecName: Full=Tetratricopeptide repeat protein 36; Short=TPR repeat protein 36; AltName: Full=HSP70-binding protein 21	5810	True	1	2	2	0	12.7	1237405342;1693700154	True;True
H0406FD-(01)	2903231	A6NM28	ZFP92	416	45791.1	Zinc finger protein 92 homolog	2648	False	1	1	0	1	1.7	1241308065	False
H0406FD-(01)	3456183	A6NMD2	GOLGA8J	632	71774.7	Golgin subfamily A member 8J	4081	False	1	1	0	1	0.9	1693695721	False
H0406FD-(01)	2858006	A6NMX2	EIF4E1B	242	27596.3	Eukaryotic translation initiation factor 4E type 1B	1750	False	1	2	0	2	2.9	1237384376;1237385771	False;False
H0406FD-(01)	2858007	A6NMY6	ANXA2P2	339	38659	Putative annexin A2-like protein	80	False	30	36	0	36	62.2	1237382321;1237382667;1237383047;1237383152;1237384820;1237385023;1237385293;1237385440;1237385466;1237385573;1237387992;1237388473;1237390728;1237392142;1237392873;1237393201;1237395089;1237395821;1237397378;1237397379;1237398118;1237398119;1237399265;1237400082;1237400083;1237401466;1237401467;1237405878;1237405879;1237674938;1237679360;1237686821;1237694192;1237696252;1237696850;1237721218;123…	False;False;False;False;False;False;False;False;False;False;False;False;False;False;False;False;False;False;False;False;False;False;False;False;False;False;False;False;False;False;False;False;False;False;False;False;False;False;False;False;False;False;False;False;False;False
H0406FD-(01)	3455676	A6NN73	GOLGA8CP	597	67128.3	Golgin subfamily A member 8C	4081	False	1	1	0	1	1.8	1237389354	False
H0406FD-(01)	3456122	A6NNJ1	FAM90A9P	464	49737.5	Putative protein FAM90A9P	5666	False	1	1	0	1	2.4	1237793846	False
H0406FD-(01)	2858008	A6NNY8	USP27X	438	49630.4	Ubiquitin carboxyl-terminal hydrolase 27	543	False	2	2	0	2	8.4	1237404663;1237404664;1237781444	False;False;False
H0406FD-(01)	2858009	A6NNZ2	-	444	49572.6	Tubulin beta-8 chain-like protein LOC260334	81	False	10	17	0	17	21.2	1237384720;1237385199;1237385333;1237385377;1237386084;1237386352;1237386707;1237388788;1237388789;1237389074;1237389075;1237391379;1237391380;1237395463;1237395464;1237395641;1237395643;1237406607;1237743674;1237790405;1237793974;1241254385;1693708386	False;False;False;False;False;False;False;False;False;False;False;False;False;False;False;False;False;False;False;False;False;False;False
H0406FD-(01)	2858010	A6ZKI3	FAM127A	113	13171.2	Protein FAM127A	2215	True	6	7	2	5	49.6	1237382988;1237385206;1237390629;1237399818;1237399819;1237708325;1237838602;1237860266;1237860567	False;False;False;True;True;False;True;False;False
H0406FD-(01)	2903235	A8CG34	POM121C	1229	125059	Nuclear envelope pore membrane protein POM 121C	5701	True	1	1	1	0	2.1	1237406437	True
H0406FD-(01)	2955255	A8K0Z3	WASHC1	465	50328	WAS protein family homolog 1	3822	False	2	2	0	2	5.8	1237779438;1693697185	False;False
H0406FD-(01)	3455751	A8K855	EFCAB7	629	71981.3	EF-hand calcium-binding domain-containing protein 7	3999	True	3	3	3	0	5.6	1237708618;1237748158;1237762539;1241254850	True;True;True;True
H0406FD-(01)	2858011	A8K8P3	SFI1	1242	147664	Protein SFI1 homolog	4160	True	2	2	2	0	1.7	1237729869;1237740441	True;True
H0406FD-(01)	2858012	A8MPP1	DDX11L8	907	101811	Putative ATP-dependent RNA helicase DDX11-like protein 8	894	True	13	13	1	12	17.5	1237384810;1237398969;1237399907;1237683789;1237702330;1237745426;1237754955;1237830837;1237840302;1241250968;1241272577;1241281340;1241291183;1241293792;1693707655	False;False;True;False;False;False;False;False;False;False;False;False;False;False;False
H0406FD-(01)	2861684	A8MPS7	YDJC	323	34466.2	Carbohydrate deacetylase	3915	True	2	2	2	0	6.2	1237400815;1241301483;1693697656	True;True;True
H0406FD-(01)	2858013	A8MQ14	ZNF850	1090	125431	Zinc finger protein 850	2648	False	2	2	0	2	1.7	1241257969;1241308065	False;False
H0406FD-(01)	2858014	A8MTJ3	GNAT3	354	40357	Guanine nucleotide-binding protein G(t) subunit alpha-3	241	False	1	1	0	1	4.5	1237396382;1237396383	False;False
H0406FD-(01)	2903236	A8MTT3	CEBPZOS	80	9336	Protein CEBPZOS	5516	True	1	1	1	0	13.8	1237701168	True
H0406FD-(01)	2903237	A8MTY0	ZNF724	619	71172.5	Zinc finger protein 724	5928	True	1	1	1	0	3.9	1237819164	True
H0406FD-(01)	3028860	A8MUP2	METTL12	240	25909.7	Methyltransferase-like protein 12, mitochondrial	5822	True	1	1	1	0	7.5	1237724932;1237785262	True;True
H0406FD-(01)	3455344	A8MV65	VGLL3	326	36009	Transcription cofactor vestigial-like protein 3	5572	True	1	1	1	0	5.5	1237710938	True
H0406FD-(01)	3455677	A8MV81	HIGD1C	97	11078.8	HIG1 domain family member 1C	5418	False	1	1	0	1	9.3	1237386242	False
H0406FD-(01)	2858015	A8MVJ9	-	347	39721.7	Putative histone PARylation factor 1-like	4190	True	2	2	1	1	7.5	1237391698;1241264836;1241281527	False;True;False
H0406FD-(01)	3455345	A8MVM7	-	634	73452.2	Putative uncharacterized protein ENSP00000382790	5737	True	1	1	1	0	3	1237813708	True
H0406FD-(01)	2955751	A8MW92	PHF20L1	1017	115010	PHD finger protein 20-like protein 1	5329	True	1	1	1	0	0.7	1237772697	True
H0406FD-(01)	3456123	A8MWA6	FAM90A22P	464	49873.7	Putative protein FAM90A22P	5666	False	1	1	0	1	2.4	1237793846	False
H0406FD-(01)	2858016	A8MWD9	SNRPGP15	76	8544	Putative small nuclear ribonucleoprotein G-like protein 15	1879	False	4	5	0	5	36.8	1237382779;1237384792;1237390562;1237392598;1237392882;1237780245	False;False;False;False;False;False
H0406FD-(01)	2955752	A8MWX3	WASH4P	477	51595.5	Putative WAS protein family homolog 4	3822	False	2	2	0	2	5.7	1237779438;1693697185	False;False
H0406FD-(01)	3456124	A8MX19	FAM90A12P	464	49785.7	Putative protein FAM90A12P	5666	False	1	1	0	1	2.4	1237793846	False
H0406FD-(01)	3456125	A8MXJ8	FAM90A5P	464	49839.7	Putative protein FAM90A5P	5666	False	1	1	0	1	2.4	1237793846	False
H0406FD-(01)	2858017	A8MXV4	NUDT19	375	42233.3	Nucleoside diphosphate-linked moiety X motif 19	3672	True	2	2	2	0	11.7	1237406138;1237406139;1241279282;1241314150	True;True;True;True
H0406FD-(01)	3456126	A8MXZ1	FAM90A23P	464	49909.8	Putative protein FAM90A23P	5666	False	1	1	0	1	2.4	1237793846	False
H0406FD-(01)	3028159	A8MZA4	GOLGA6L6	724	94192	RecName: Full=Putative golgin subfamily A member 6-like protein 6	5838	True	1	1	0	1	1.9	1237681515	False
H0406FD-(01)	3024166	A9QM74	KPNA7	516	56937.9	Importin subunit alpha-8	5177	True	1	1	1	0	2.1	1237391216	True
H0406FD-(01)	3455678	A9YTQ3	AHRR	701	76265.3	Aryl hydrocarbon receptor repressor	729	False	1	1	0	1	1.1	1237385112	False
H0406FD-(01)	2858018	B2RPK0	HMGB1P1	211	24238	Putative high mobility group protein B1-like 1	455	False	11	15	0	15	29.9	1237384941;1237386155;1237386156;1237387192;1237388862;1237393588;1237393589;1237393887;1237393888;1237394041;1237395793;1237401406;1237401407;1237401534;1237401535;1237704739;1237715661;1237727662;1237813772;1237835775;1237853994;1241265754;1241272597	False;False;False;False;False;False;False;False;False;False;False;False;False;False;False;False;False;False;False;False;False;False;False
H0406FD-(01)	2858019	B2RXH8	HNRNPCL2	293	32072.3	Heterogeneous nuclear ribonucleoprotein C-like 2	331	False	9	11	0	11	19.5	1237382943;1237384354;1237385635;1237386706;1237390008;1237392612;1237392614;1237394200;1237394748;1237704485;1237768281;1237768592;1693704245;1693707793	False;False;False;False;False;False;False;False;False;False;False;False;False;False
H0406FD-(01)	2954291	B5MCY1	TDRD15	1934	221722	Tudor domain-containing protein 15	301	False	1	1	0	1	0.3	1237382810	False
H0406FD-(01)	2858020	B5ME19	EIF3CL	914	105473	Eukaryotic translation initiation factor 3 subunit C-like protein	554	False	16	16	0	16	19.7	1237384511;1237385153;1237386887;1237388561;1237388562;1237392204;1237392205;1237394367;1237397514;1237397515;1237399834;1237399836;1237405918;1237740125;1237788939;1237841950;1237852993;1241255728;1241256134;1693694371	False;False;False;False;False;False;False;False;False;False;False;False;False;False;False;False;False;False;False;False
H0406FD-(01)	3456216	B7U540	KCNJ18	433	48880	Inward rectifier potassium channel 18	5753	True	1	1	0	1	6.5	1237890162	False
H0406FD-(01)	3456127	B7Z1M9	C2CD4D	353	37583.2	C2 calcium-dependent domain-containing protein 4D	5922	True	1	1	1	0	4.2	1237829039	True
H0406FD-(01)	3456246	B7ZAQ6	GPR89A	455	52917	Golgi pH regulator A	5952	True	1	1	1	0	1.8	1237888007	True
H0406FD-(01)	2858021	B7ZW38	HNRNPCL3	293	32029.5	Heterogeneous nuclear ribonucleoprotein C-like 3	331	False	9	11	0	11	19.5	1237382943;1237384354;1237385635;1237386706;1237390008;1237392612;1237392614;1237394200;1237394748;1237704485;1237768281;1237768592;1693704245;1693707793	False;False;False;False;False;False;False;False;False;False;False;False;False;False
H0406FD-(01)	2955256	C4AMC7	WASH3P	463	49994.6	Putative WAS protein family homolog 3	3822	True	2	2	0	2	5.8	1237779438;1693697185	False;False
H0406FD-(01)	3456090	C9J1S8	TRIM49D1	452	52496.5	Tripartite motif-containing protein 49D	5847	True	1	1	1	0	6	1237693358	True
H0406FD-(01)	3456247	C9JL84	HHLA1	531	58296.6	HERV-H LTR-associating protein 1	5661	True	1	1	1	0	1.3	1237708103	True
H0406FD-(01)	2858022	C9JN71	ZNF878	531	61540	Zinc finger protein 878	2648	False	2	2	0	2	3.4	1241257969;1241308065	False;False
H0406FD-(01)	2858023	C9JRZ8	AKR1B15	316	36537.1	Aldo-keto reductase family 1 member B15	4174	True	2	2	0	2	7.6	1237383360;1237399695	False;False
H0406FD-(01)	3456184	D6RF30	GOLGA8K	607	68877.6	Golgin subfamily A member 8K	4081	False	1	1	0	1	1	1693695721	False
H0406FD-(01)	2858024	E9PAV3	NACA	2078	205422	Nascent polypeptide-associated complex subunit alpha, muscle-specific form	975	False	11	18	0	18	4	1237384295;1237385853;1237393227;1237393359;1237393360;1237394589;1237394590;1237395389;1237395956;1237395957;1237396107;1237398503;1237398504;1237398505;1237398638;1237400000;1237406008;1237406009;1237406257;1237695090;1237743116;1237792893;1237793529;1237825709;1237859255;1241276966;1693695876	False;False;False;False;False;False;False;False;False;False;False;False;False;False;False;False;False;False;False;False;False;False;False;False;False;False;False
H0406FD-(01)	2858025	F5H284	PPIAL4D	164	18166.7	Peptidyl-prolyl cis-trans isomerase A-like 4D	250	False	2	2	0	2	7.9	1237382329;1237382975	False;False
H0406FD-(01)	2904082	H0Y354	FAM72C	149	16730.5	Protein FAM72C	5748	True	1	1	0	1	5.4	1237757876	False
H0406FD-(01)	3456185	H0YM25	GOLGA6L22	854	107774	Golgin subfamily A member 6-like protein 22	5838	False	1	1	0	1	1.6	1237681515	False
H0406FD-(01)	3456186	H3BSY2	GOLGA8M	632	71498.2	Golgin subfamily A member 8M	4081	False	1	1	0	1	0.9	1693695721	False
H0406FD-(01)	3024068	H7BZ55	CROCC2	1655	185872	Putative ciliary rootlet coiled-coil protein 2	4126	True	2	3	2	1	1.5	1237382728;1237399342;1237769030;1237795535	False;True;True;True
H0406FD-(01)	3455679	L0R8F8	MIEF1	70	8444.8	MIEF1 upstream open reading frame protein	5289	True	1	1	1	0	17.1	1237394646	True
H0406FD-(01)	2858027	O00115	DNASE2	360	39580.9	Deoxyribonuclease-2-alpha	2135	True	5	5	5	0	13.6	1237758320;1237781079;1237784142;1237789900;1693704491	True;True;True;True;True
H0406FD-(01)	2955456	O00116	AGPS	658	72911.9	Alkyldihydroxyacetonephosphate synthase, peroxisomal	4312	True	1	1	1	0	1.8	1237392608	True
H0406FD-(01)	3455347	O00124	UBXN8	270	30541.2	UBX domain-containing protein 8	5525	True	1	1	1	0	5.9	1237398072	True
H0406FD-(01)	2903242	O00139	KIF2A	706	79954.6	Kinesin-like protein KIF2A	2435	True	4	4	2	2	3.8	1237382651;1237387230;1237387231;1237389998;1237745839	False;True;True;False;True
H0406FD-(01)	2858028	O00141	SGK1	431	48942.4	Serine/threonine-protein kinase Sgk1	601	True	17	20	18	2	52.4	1237384473;1237384896;1237386749;1237387434;1237391272;1237391935;1237391936;1237392440;1237394331;1237399708;1237400725;1237401741;1237401870;1237403217;1237405889;1237405890;1237406163;1237406164;1237407180;1237407181;1237673070;1237677646;1237694638;1237737375;1237747886;1237749809;1237797608;1237800257;1241254526;1241260176;1241288306	False;False;True;True;True;True;True;True;True;True;True;True;True;True;True;True;True;True;True;True;True;True;True;True;True;True;True;True;True;True;True
H0406FD-(01)	2858029	O00148	DDX39A	427	49129.5	ATP-dependent RNA helicase DDX39A	491	True	18	20	10	10	45	1237383702;1237385680;1237386559;1237388467;1237388813;1237388814;1237389269;1237389536;1237389537;1237389667;1237390051;1237390833;1237393271;1237394297;1237402907;1237745579;1237761956;1237770730;1237789897;1237790006;1237816821;1237835698;1237843146;1237889083;1241312181	False;False;True;False;False;False;True;False;False;True;True;False;False;True;True;False;False;False;True;True;True;True;True;True;False
H0406FD-(01)	2858030	O00151	PDLIM1	329	36071.7	PDZ and LIM domain protein 1	591	True	16	17	17	0	61.7	1237383966;1237387045;1237388480;1237390077;1237394779;1237394780;1237395936;1237396040;1237396041;1237399706;1237401393;1237406051;1237406052;1237680094;1237687562;1237692216;1237705944;1237764276;1237784695;1237859707;1237871271	True;True;True;True;True;True;True;True;True;True;True;True;True;True;True;True;True;True;True;True;True
H0406FD-(01)	2858031	O00154	ACOT7	380	41796	Cytosolic acyl coenzyme A thioester hydrolase	2011	True	6	6	6	0	16.1	1237389429;1237389437;1237396825;1237758543;1237869524;1237894023	True;True;True;True;True;True
H0406FD-(01)	2858032	O00159	MYO1C	1063	121682	Unconventional myosin-Ic	777	True	13	13	13	0	17.1	1237384010;1237386555;1237387700;1237389740;1237400822;1237405108;1237683170;1237737633;1237750435;1237785658;1237885507;1237887959;1241297616;1241305166	True;True;True;True;True;True;True;True;True;True;True;True;True;True
H0406FD-(01)	2880180	O00160	MYO1F	1098	124844	Unconventional myosin-If	1166	False	3	3	0	3	3.9	1237402797;1237695300;1237704137;1237834897	False;False;False;False
H0406FD-(01)	2858033	O00165	HAX1	279	31620.5	HCLS1-associated protein X-1	2105	True	5	6	6	0	29.7	1237389109;1237396225;1237396226;1237396434;1237406748;1237698839;1237781815;1237795086;1237802598;1237855407;1237881847	True;True;True;True;True;True;True;True;True;True;True
H0406FD-(01)	2880181	O00170	AIP	330	37636	AH receptor-interacting protein	2306	True	4	4	4	0	11.5	1237385856;1237857711;1241284075;1241317628	True;True;True;True
H0406FD-(01)	2858034	O00178	GTPBP1	669	72453.9	GTP-binding protein 1	4224	True	1	1	1	0	2.1	1237810487	True
H0406FD-(01)	3455818	O00180	KCNK1	336	38143.1	Potassium channel subfamily K member 1	5476	True	1	1	1	0	2.7	1237684234	True
H0406FD-(01)	2858035	O00186	STXBP3	592	67764.3	Syntaxin-binding protein 3	368	True	23	23	23	0	40.2	1237390943;1237398943;1237400956;1237686952;1237712806;1237718101;1237732213;1237751509;1237760769;1237786932;1237811307;1237820278;1237843928;1237847918;1237872689;1237879603;1241264283;1241264985;1241265250;1241265628;1241279626;1241287909;1241294160;1241300321;1241310567;1693696728	True;True;True;True;True;True;True;True;True;True;True;True;True;True;True;True;True;True;True;True;True;True;True;True;True;True
H0406FD-(01)	2858036	O00189	AP4M1	453	49977.1	AP-4 complex subunit mu-1	3741	True	2	2	2	0	8.6	1237713112;1241250092	True;True
H0406FD-(01)	2861685	O00193	SMAP	183	20332.5	Small acidic protein	2190	True	6	6	6	0	18.6	1237382458;1237403746;1237404452;1237706687;1237762494;1237857874;1237871329;1241315984	True;True;True;True;True;True;True;True
H0406FD-(01)	2858037	O00203	AP3B1	1094	121320	AP-3 complex subunit beta-1	1772	True	6	6	4	2	4.8	1237384677;1237386540;1237386541;1237387116;1237387117;1237710050;1237753606;1241256297	False;False;False;True;True;True;True;True
H0406FD-(01)	2858038	O00217	NDUFS8	210	23705.1	NADH dehydrogenase [ubiquinone] iron-sulfur protein 8, mitochondrial	2713	True	3	3	3	0	17.6	1237387128;1237388754;1237400265	True;True;True
H0406FD-(01)	2858039	O00220	TNFRSF10A	468	50089	Tumor necrosis factor receptor superfamily member 10A	4017	True	2	2	2	0	10.5	1241276360;1241297572	True;True
H0406FD-(01)	2955457	O00221	NFKBIE	500	52863.6	NF-kappa-B inhibitor epsilon	4970	True	1	1	1	0	1.8	1241312486	True
H0406FD-(01)	2858040	O00231	PSMD11	422	47463.8	26S proteasome non-ATPase regulatory subunit 11	1158	True	9	9	9	0	21.1	1237386347;1237388252;1237391714;1237403057;1237403058;1237404781;1237684016;1237695636;1237772092;1237830213;1237857476	True;True;True;True;True;True;True;True;True;True;True
H0406FD-(01)	2858041	O00232	PSMD12	456	52904.4	26S proteasome non-ATPase regulatory subunit 12	1514	True	8	8	8	0	19.1	1237393939;1237396618;1237403497;1237684478;1237767963;1237768580;1241251027;1241313882;1693697207	True;True;True;True;True;True;True;True;True
H0406FD-(01)	2858042	O00233	PSMD9	223	24681.8	26S proteasome non-ATPase regulatory subunit 9	1796	True	7	7	7	0	31.4	1237386846;1237391499;1237391629;1237398866;1237697083;1237821984;1237858062;1241311152	True;True;True;True;True;True;True;True
H0406FD-(01)	3029348	O00237	RNF103	685	79404.7	E3 ubiquitin-protein ligase RNF103	5221	True	1	1	1	0	1.3	1237696262;1237806128	True;True
H0406FD-(01)	2903243	O00244	ATOX1	68	7401.6	Copper transport protein ATOX1	2834	True	3	3	3	0	51.5	1237384898;1237385697;1237399347	True;True;True
H0406FD-(01)	2904083	O00255	MEN1	615	68023.4	Menin	4578	True	1	1	1	0	3.3	1237404861	True
H0406FD-(01)	2858043	O00267	SUPT5H	1087	121000	Transcription elongation factor SPT5	1058	True	10	10	10	0	13.2	1237386192;1237386193;1237386241;1237390257;1237395730;1237401542;1237703734;1237728352;1237828117;1241279526;1241299674;1241315567	True;True;True;True;True;True;True;True;True;True;True;True
H0406FD-(01)	2858044	O00273	DFFA	331	36521.9	DNA fragmentation factor subunit alpha	1779	True	7	7	7	0	26.3	1237389844;1237392867;1237393259;1237397455;1237739584;1237820166;1237824189;1237886310	True;True;True;True;True;True;True;True
H0406FD-(01)	3027038	O00291	HIP1	1037	116221	RecName: Full=Huntingtin-interacting protein 1; Short=HIP-1; AltName: Full=Huntingtin-interacting protein I; Short=HIP-I	4392	True	1	1	1	0	0.9	1241249580	True
H0406FD-(01)	2858045	O00299	CLIC1	241	26922.7	Chloride intracellular channel protein 1	441	True	20	23	23	0	72.2	1237383937;1237384852;1237385005;1237385214;1237385342;1237385570;1237388020;1237388021;1237390240;1237392465;1237399182;1237400560;1237403772;1237404403;1237404404;1237405943;1237407525;1237407526;1237818710;1237823894;1237853606;1237856214;1241284538;1241286776;1241307062;1693693293;1693698959	True;True;True;True;True;True;True;True;True;True;True;True;True;True;True;True;True;True;True;True;True;True;True;True;True;True;True
H0406FD-(01)	2858046	O00303	EIF3F	357	37563.9	Eukaryotic translation initiation factor 3 subunit F	528	True	17	22	22	0	44.8	1237383211;1237385364;1237387064;1237387065;1237387404;1237388963;1237389161;1237390163;1237395895;1237396539;1237398394;1237399508;1237403976;1237404078;1237406902;1237406903;1237406904;1237407075;1237407076;1237407176;1237407177;1237695516;1237742483;1237805890;1237827433;1237837464;1237860542;1237882829;1237888627;1241270358;1241284154	True;True;True;True;True;True;True;True;True;True;True;True;True;True;True;True;True;True;True;True;True;True;True;True;True;True;True;True;True;True;True
H0406FD-(01)	3052567	O00308	WWP2	870	98912.1	NEDD4-like E3 ubiquitin-protein ligase WWP2	4700	True	1	1	1	0	1.1	1237390891	True
H0406FD-(01)	2858047	O00311	CDC7	574	63888.2	Cell division cycle 7-related protein kinase	1480	True	8	8	8	0	17.1	1237733766;1237737573;1237739354;1237765092;1237793838;1241252654;1241259518;1241279919;1693707276	True;True;True;True;True;True;True;True;True
H0406FD-(01)	2861687	O00329	PIK3CD	1044	119479	Phosphatidylinositol 4,5-bisphosphate 3-kinase catalytic subunit delta isoform	3144	True	3	3	2	1	3.5	1237390191;1237686866;1237731151;1237883459	True;True;True;False
H0406FD-(01)	2955458	O00391	QSOX1	747	82577.8	Sulfhydryl oxidase 1	4879	True	2	2	2	0	2.9	1237793223;1237834942	True;True
H0406FD-(01)	2858048	O00399	DCTN6	190	20747	Dynactin subunit 6	4987	True	1	1	1	0	7.4	1237393657	True
H0406FD-(01)	2858049	O00400	SLC33A1	549	60909	Acetyl-coenzyme A transporter 1	4035	True	2	2	2	0	4.9	1237851929;1693707906	True;True
H0406FD-(01)	2954299	O00401	WASL	505	54827	Neural Wiskott-Aldrich syndrome protein	4655	True	1	1	1	0	2.2	1241267277	True
H0406FD-(01)	2858050	O00410	IPO5	1097	123630	Importin-5	835	True	13	13	12	1	20.3	1237385306;1237401003;1237401004;1237403467;1237406160;1237406503;1237406504;1237406505;1237742191;1237793289;1237801796;1237813144;1237852704;1237854087;1237866933;1237879422;1241263057;1241294339	True;True;True;True;True;True;True;True;True;False;True;True;True;True;True;True;True;True
H0406FD-(01)	2861688	O00418	EEF2K	725	82144.1	Eukaryotic elongation factor 2 kinase	4274	True	1	1	1	0	1.8	1237394935;1237394936	True;True
H0406FD-(01)	2858051	O00422	SAP18	153	17561.1	Histone deacetylase complex subunit SAP18	724	True	15	16	16	0	81	1237383138;1237383424;1237388450;1237388451;1237389208;1237389512;1237395189;1237395191;1237396689;1237396690;1237396691;1237397016;1237397017;1237397970;1237401453;1237402070;1237402071;1237403070;1237403071;1237403954;1237696486;1237734750;1237801029;1237845903	True;True;True;True;True;True;True;True;True;True;True;True;True;True;True;True;True;True;True;True;True;True;True;True
H0406FD-(01)	2858053	O00425	IGF2BP3	579	63705.1	Insulin-like growth factor 2 mRNA-binding protein 3	910	True	12	13	9	4	26.6	1237382634;1237390698;1237397291;1237401961;1237683541;1237736583;1237736846;1237740506;1237784505;1237842947;1237843190;1237882421;1241265378;1241317510	True;True;True;True;True;True;True;False;False;True;True;False;True;False
H0406FD-(01)	2858054	O00429	DNM1L	736	81877.2	Dynamin-1-like protein	334	True	22	22	22	0	38.2	1237383746;1237384689;1237392546;1237392547;1237395662;1237395663;1237397345;1237399155;1237399156;1237400533;1237402681;1237403882;1237404725;1237404726;1237766508;1237792079;1237823316;1237846926;1237870114;1237872272;1237873719;1237891252;1241287418;1241303524;1241310247;1693695901	True;True;True;True;True;True;True;True;True;True;True;True;True;True;True;True;True;True;True;True;True;True;True;True;True;True
H0406FD-(01)	2858055	O00442	RTCA	366	39336.8	RNA 3'-terminal phosphate cyclase	1377	True	9	9	9	0	29.5	1237388820;1237393662;1237393826;1237681319;1237733585;1237769424;1237796661;1237815501;1241260118;1241279984	True;True;True;True;True;True;True;True;True;True
H0406FD-(01)	2858056	O00443	PIK3C2A	1686	190680	Phosphatidylinositol 4-phosphate 3-kinase C2 domain-containing subunit alpha	1849	True	9	9	9	0	6.3	1237691574;1237696134;1237735979;1237753350;1237791392;1237815046;1237826182;1237853116;1693702040	True;True;True;True;True;True;True;True;True
H0406FD-(01)	2954300	O00444	PLK4	970	108972	Serine/threonine-protein kinase PLK4	5985	True	1	1	1	0	4.2	1237805310	True
H0406FD-(01)	2858057	O00458	IFRD1	451	50268.6	Interferon-related developmental regulator 1	1631	True	7	7	7	0	16.9	1237385011;1237731304;1237813421;1237818972;1241295409;1241295883;1241304297;1693696019	True;True;True;True;True;True;True;True
H0406FD-(01)	2954301	O00459	PIK3R2	728	81545.3	Phosphatidylinositol 3-kinase regulatory subunit beta	4519	True	1	1	1	0	1.4	1237697391	True
H0406FD-(01)	2888853	O00463	TRAF5	557	64405.8	TNF receptor-associated factor 5	4911	True	2	2	2	0	3.8	1237391877;1237862958	True;True
H0406FD-(01)	2858058	O00469	PLOD2	737	84685.6	Procollagen-lysine,2-oxoglutarate 5-dioxygenase 2	848	True	13	13	13	0	19.9	1237383957;1237385729;1237390583;1237394171;1237394172;1237396394;1237399348;1237399984;1237684290;1237801259;1237870143;1237872512;1237873628;1693703282;1693709509	True;True;True;True;True;True;True;True;True;True;True;True;True;True;True
H0406FD-(01)	2858059	O00478	BTN3A3	584	65002	Butyrophilin subfamily 3 member A3	2650	False	3	3	0	3	7.9	1237387279;1237397994;1237693588;1237733168	False;False;False;False
H0406FD-(01)	2880183	O00479	HMGN4	90	9538.9	High mobility group nucleosome-binding domain-containing protein 4	5400	True	1	1	1	0	16.7	1237812400	True
H0406FD-(01)	2858060	O00481	BTN3A1	513	57677.2	Butyrophilin subfamily 3 member A1	2650	False	2	2	0	2	5.1	1237387279;1237397994;1237693588	False;False;False
H0406FD-(01)	2858061	O00483	NDUFA4	81	9369.9	Cytochrome c oxidase subunit NDUFA4	2899	True	3	3	3	0	65.4	1237400243;1237404918;1237404919;1237788391	True;True;True;True
H0406FD-(01)	2858062	O00487	PSMD14	310	34577.1	26S proteasome non-ATPase regulatory subunit 14	388	True	21	22	22	0	70.3	1237385763;1237385870;1237385986;1237390261;1237390262;1237392819;1237392999;1237395512;1237395514;1237402076;1237403790;1237404667;1237405661;1237405662;1237407532;1237407533;1237681119;1237764362;1237783279;1237802706;1237815630;1237848115;1237851974;1241261563;1241268802;1241280655;1241285118;1241293201;1241300513;1241306708;1241307049;1693707385	True;True;True;True;True;True;True;True;True;True;True;True;True;True;True;True;True;True;True;True;True;True;True;True;True;True;True;True;True;True;True;True
H0406FD-(01)	2954302	O00488	ZNF593	134	15199.2	Zinc finger protein 593	4938	True	1	1	1	0	9.7	1693702611	True
H0406FD-(01)	2861689	O00499	BIN1	593	64699.4	Myc box-dependent-interacting protein 1	2414	True	4	4	3	1	9.3	1237402682;1237747913;1237776259;1237797777;1241277642	True;True;False;True;True
H0406FD-(01)	2880184	O00505	KPNA3	521	57810.9	Importin subunit alpha-4	1989	True	5	5	3	2	14	1237391149;1237393435;1237405598;1237405599;1237742114;1237783077	True;False;False;False;True;True
H0406FD-(01)	2858063	O00506	STK25	426	48111.7	Serine/threonine-protein kinase 25	676	False	4	4	0	4	11.3	1237395239;1237396086;1237399349;1237399350;1237703044;1237706511	False;False;False;False;False;False
H0406FD-(01)	3027425	O00507	USP9Y	2555	291077	RecName: Full=Probable ubiquitin carboxyl-terminal hydrolase FAF-Y; EC=3.4.19.12; AltName: Full=Deubiquitinating enzyme FAF-Y; AltName: Full=Fat facets protein-related, Y-linked; AltName: Full=Ubiquitin thioesterase FAF-Y; AltName: Full=Ubiquitin-spe	2335	False	2	2	0	2	1.4	1237389896;1237403992;1237403993	False;False;False
H0406FD-(01)	3027721	O00534	VWA5A	786	86489	RecName: Full=von Willebrand factor A domain-containing protein 5A; AltName: Full=Breast cancer suppressor candidate 1; Short=BCSC-1; AltName: Full=Loss of heterozygosity 11 chromosomal region 2 gene A protein	5929	True	1	1	1	0	1.9	1241291692	True
H0406FD-(01)	2858065	O00541	PES1	588	68002.6	Pescadillo homolog	369	True	21	22	22	0	29.4	1237382487;1237383666;1237383846;1237384198;1237384636;1237385177;1237385243;1237385769;1237386245;1237394644;1237394812;1237394813;1237396163;1237396571;1237396641;1237396866;1237691701;1237721617;1237726409;1237727846;1237747469;1237755935;1237789556;1237841342;1237850739;1237853812;1241255986;1693699156;1693706404	True;True;True;True;True;True;True;True;True;True;True;True;True;True;True;True;True;True;True;True;True;True;True;True;True;True;True;True;True
H0406FD-(01)	3456376	O00555	CACNA1A	2505	282365	Voltage-dependent P/Q-type calcium channel subunit alpha-1A	5284	True	1	1	1	0	0.4	1237835205	True
H0406FD-(01)	2903246	O00560	SDCBP	298	32444.4	Syntenin-1	1584	True	7	7	7	0	29.9	1237403403;1237403404;1237674905;1237756580;1237825182;1237871627;1237879759;1241270867;1241301569;1241313402	True;True;True;True;True;True;True;True;True;True
H0406FD-(01)	2954304	O00566	MPHOSPH10	681	78863.8	U3 small nucleolar ribonucleoprotein protein MPP10	2000	True	5	5	5	0	10.3	1237685819;1237709575;1237730554;1237763418;1237767164;1241273405	True;True;True;True;True;True
H0406FD-(01)	2858066	O00567	NOP56	594	66049.9	Nucleolar protein 56	611	True	15	16	16	0	30.5	1237389803;1237391541;1237391919;1237391920;1237401745;1237402261;1237405288;1237405289;1237681614;1237687306;1237703578;1237728517;1237733501;1237764432;1237769288;1237801576;1237872338;1237876117;1241279203;1241310951;1241311044	True;True;True;True;True;True;True;True;True;True;True;True;True;True;True;True;True;True;True;True;True
H0406FD-(01)	2858067	O00571	DDX3X	662	73243.5	ATP-dependent RNA helicase DDX3X	239	True	26	27	10	17	39	1237382549;1237382583;1237383052;1237386508;1237386779;1237386913;1237387163;1237387164;1237389456;1237389553;1237390082;1237390387;1237390834;1237394105;1237394681;1237404001;1237406034;1237694183;1237704504;1237718727;1237749176;1237754006;1237794660;1237809997;1237840285;1237856305;1237893326;1241264921;1241271083;1241309454;1693703525	False;False;False;False;False;False;False;False;True;False;False;False;False;True;False;True;True;False;False;True;True;True;False;False;False;False;True;False;True;True;False
H0406FD-(01)	3456248	O00591	GABRP	440	50640.2	Gamma-aminobutyric acid receptor subunit pi	5579	True	1	1	1	0	2.7	1237727713	True
H0406FD-(01)	2858068	O00622	CYR61	381	42026.6	Protein CYR61	590	True	16	16	16	0	44.4	1237383256;1237383944;1237385281;1237385755;1237386391;1237392766;1237392972;1237395052;1237734536;1237745637;1237772636;1237817314;1237825556;1237869464;1237894172;1693703250	True;True;True;True;True;True;True;True;True;True;True;True;True;True;True;True
H0406FD-(01)	2858069	O00625	PIR	290	32113.4	Pirin	1762	True	6	6	6	0	29	1237383166;1237384442;1237391392;1237405200;1237405201;1237407457;1237407511;1241273093;1241303503	True;True;True;True;True;True;True;True;True
H0406FD-(01)	2858070	O00629	KPNA3	521	57886.8	Importin subunit alpha-3	1623	True	7	8	6	2	22.8	1237383943;1237391849;1237393435;1237397725;1237405598;1237405599;1237692176;1237862337;1241275160	True;True;False;True;False;False;True;True;True
H0406FD-(01)	2954305	O00712	NFIB	420	47441.9	Nuclear factor 1 B-type	3529	True	3	3	1	2	7.6	1237387371;1237392756;1237735839	False;True;False
H0406FD-(01)	3028162	O00716	E2F3	465	49162	RecName: Full=Transcription factor E2F3; Short=E2F-3	2274	False	1	1	0	1	1.3	1237382303	False
H0406FD-(01)	2858071	O00743	PPP6C	305	35144.3	Serine/threonine-protein phosphatase 6 catalytic subunit	1112	True	11	11	11	0	46.9	1237383404;1237395554;1237397432;1237397433;1237401265;1237702481;1237742865;1237758952;1237790213;1237807270;1237809584;1237853389;1241274148	True;True;True;True;True;True;True;True;True;True;True;True;True
H0406FD-(01)	2858072	O00750	PIK3C2B	1634	184768	Phosphatidylinositol 4-phosphate 3-kinase C2 domain-containing subunit beta	1269	True	9	9	9	0	7.1	1237386710;1237386711;1237390737;1237390738;1237396001;1237396431;1237673497;1237736538;1237815259;1237820678;1241274918	True;True;True;True;True;True;True;True;True;True;True
H0406FD-(01)	2904084	O00754	MAN2B1	1011	113744	Lysosomal alpha-mannosidase	2158	True	5	5	5	0	6.8	1237387555;1237389724;1237396320;1237675513;1237818879	True;True;True;True;True
H0406FD-(01)	2858073	O00762	UBE2C	179	19652.3	Ubiquitin-conjugating enzyme E2 C	1455	True	8	8	8	0	56.4	1237389103;1237391273;1237405933;1237405934;1237678989;1237706917;1237716090;1237724259;1237747254;1241260512;1241300864	True;True;True;True;True;True;True;True;True;True;True
H0406FD-(01)	3027040	O00763	ACACB	2458	276541	RecName: Full=Acetyl-CoA carboxylase 2; EC=6.4.1.2; AltName: Full=ACC-beta; Includes: RecName: Full=Biotin carboxylase; EC=6.3.4.14	4710	True	1	1	1	0	0.4	1241274640	True
H0406FD-(01)	2858074	O00764	PDXK	312	35102.3	Pyridoxal kinase	560	True	17	19	19	0	81.1	1237386521;1237386522;1237388601;1237389434;1237389435;1237390161;1237390162;1237399521;1237399879;1237403921;1237404788;1237404789;1237406115;1237406116;1237406117;1237406383;1237406384;1237406385;1237406386;1237406422;1237406423;1237406835;1237407279;1237407280;1237679517;1237685175;1237749549;1237764554;1237830928;1237868923;1241309879;1241313869	True;True;True;True;True;True;True;True;True;True;True;True;True;True;True;True;True;True;True;True;True;True;True;True;True;True;True;True;True;True;True;True
H0406FD-(01)	2858075	O00767	SCD	359	41522.7	Acyl-CoA desaturase	998	True	11	13	13	0	30.4	1237386946;1237386947;1237389329;1237394763;1237394827;1237394828;1237396660;1237397028;1237397029;1237397665;1237399780;1237399781;1237404712;1237405570;1237675010;1237709419;1237774570;1237784554;1237811237;1241260417;1241298948;1693708387	True;True;True;True;True;True;True;True;True;True;True;True;True;True;True;True;True;True;True;True;True;True
H0406FD-(01)	2858076	O14503	BHLHE40	412	45510.1	Class E basic helix-loop-helix protein 40	1136	True	11	11	11	0	30.6	1237386640;1237394772;1237394773;1237395776;1237395777;1237396530;1237397269;1237676422;1237681869;1237739042;1237800053;1237811408;1237859271	True;True;True;True;True;True;True;True;True;True;True;True;True
H0406FD-(01)	3455752	O14514	BAI1	1584	173501	Adhesion G protein-coupled receptor B1	5711	True	1	1	1	0	0.5	1237701429	True
H0406FD-(01)	2858077	O14519	CDK2AP1	115	12365	Cyclin-dependent kinase 2-associated protein 1	4989	True	1	1	1	0	11.3	1241313033	True
H0406FD-(01)	3028366	O14529	CUX2	1486	161677	Homeobox protein cut-like 2	5594	True	1	1	1	0	0.4	1237825495	True
H0406FD-(01)	2858078	O14530	TXNDC9	226	26534.1	Thioredoxin domain-containing protein 9	2312	True	5	5	5	0	24.3	1237382459;1237393425;1237700710;1237807892;1241309477	True;True;True;True;True
H0406FD-(01)	2858079	O14543	SOCS3	225	24770.1	Suppressor of cytokine signaling 3	2272	True	5	5	5	0	34.7	1237402970;1237402971;1237407068;1237743809;1237764277;1237850927	True;True;True;True;True;True
H0406FD-(01)	2858080	O14545	TRAFD1	582	64841.1	TRAF-type zinc finger domain-containing protein 1	1782	True	7	7	7	0	21.8	1237384909;1237392208;1237393487;1237393488;1237407601;1237750829;1237772356;1237870340;1237876905	True;True;True;True;True;True;True;True;True
H0406FD-(01)	2861692	O14556	GAPDHS	408	44501.2	Glyceraldehyde-3-phosphate dehydrogenase, testis-specific	4185	True	2	3	1	2	5.1	1237382567;1237382676;1237394725	False;False;True
H0406FD-(01)	2858081	O14562	UBFD1	309	33381.9	Ubiquitin domain-containing protein UBFD1	1238	True	9	9	9	0	44.7	1237391059;1237691673;1237703041;1237705214;1237736186;1237799570;1237826930;1237829619;1241287452;1693703019	True;True;True;True;True;True;True;True;True;True
H0406FD-(01)	3455680	O14576	DYNC1I1	645	72955.4	Cytoplasmic dynein 1 intermediate chain 1	4180	True	2	2	1	1	9.6	1237403228;1237407657	False;True
H0406FD-(01)	3027042	O14578	CIT	2027	231431	RecName: Full=Citron Rho-interacting kinase; Short=CRIK; EC=2.7.11.1; AltName: Full=Serine/threonine-protein kinase 21	3495	True	2	2	2	0	2.8	1237731591;1241290901	True;True
H0406FD-(01)	2858082	O14579	COPE	308	34482	Coatomer subunit epsilon	1171	True	9	10	10	0	47.7	1237390542;1237390543;1237392908;1237396843;1237402436;1237407563;1237407564;1237735953;1237819600;1237828574;1237869033;1237891270;1241252627	True;True;True;True;True;True;True;True;True;True;True;True;True
H0406FD-(01)	2858083	O14593	RFXANK	260	28102.3	DNA-binding protein RFXANK	3014	True	3	3	3	0	15.8	1237400053;1237687655;1237835733;1237872699	True;True;True;True
H0406FD-(01)	3455681	O14594	NCAN	1321	143093	Neurocan core protein	6044	True	1	1	1	0	1.7	1237404038	True
H0406FD-(01)	2858084	O14602	EIF1AY	144	16442.4	Eukaryotic translation initiation factor 1A, Y-chromosomal	840	False	10	11	0	11	46.5	1237382886;1237385803;1237389222;1237395226;1237396736;1237396737;1237400471;1237400472;1237692519;1237729705;1237789193;1237826618;1237842863;1241282231;1241299186;1693697146	False;False;False;False;False;False;False;False;False;False;False;False;False;False;False;False
H0406FD-(01)	3455682	O14607	UTY	1347	149548	Histone demethylase UTY	6062	True	1	1	1	0	0.7	1237383697	True
H0406FD-(01)	3027043	O14613	CDC42EP2	210	22484	RecName: Full=Cdc42 effector protein 2; AltName: Full=Binder of Rho GTPases 1	5341	True	1	1	1	0	18.1	1241258757	True
H0406FD-(01)	2954308	O14617	AP3D1	1153	130158	AP-3 complex subunit delta-1	4239	True	1	1	1	0	0.6	1237382884	True
H0406FD-(01)	2861693	O14628	ZNF195	629	72332	Zinc finger protein 195	5346	True	1	1	1	0	1.3	1237750880	True
H0406FD-(01)	2903247	O14639	ABLIM1	778	87687.6	Actin-binding LIM protein 1	3457	True	2	2	2	0	3.3	1237384992;1237401317	True;True
H0406FD-(01)	2858085	O14640	DVL1	695	75186.8	Segment polarity protein dishevelled homolog DVL-1	1524	False	1	1	0	1	3	1237857950	False
H0406FD-(01)	2858086	O14641	DVL2	736	78948	Segment polarity protein dishevelled homolog DVL-2	1524	True	7	8	6	2	14	1237384340;1237393751;1237396332;1237396399;1237406795;1237406796;1237725221;1237857950;1241285195	True;True;False;True;True;True;True;False;True
H0406FD-(01)	2861694	O14646	CHD1	1710	196688	Chromodomain-helicase-DNA-binding protein 1	2043	True	5	5	3	2	3.8	1237384474;1237385529;1237386190;1237392769;1241259226	False;False;True;True;True
H0406FD-(01)	2903248	O14647	CHD2	1828	211344	Chromodomain-helicase-DNA-binding protein 2	2043	False	2	2	0	2	0.9	1237384474;1237385529	False;False
H0406FD-(01)	3023687	O14656	TOR1A	332	37808.7	Torsin-1A	2880	True	3	3	3	0	11.4	1237748833;1237813741;1241276837	True;True;True
H0406FD-(01)	2955258	O14657	TOR1B	336	37978.9	Torsin-1B	4828	True	1	1	1	0	5.4	1237401573	True
H0406FD-(01)	3456128	O14684	PTGES	152	17102.3	Prostaglandin E synthase	5178	True	1	1	1	0	7.9	1237742600	True
H0406FD-(01)	3029383	O14686	KMT2D	5537	593390	Histone-lysine N-methyltransferase 2D	3658	True	2	2	1	1	0.7	1237395615;1237799905	False;True
H0406FD-(01)	2888856	O14713	ITGB1BP1	200	21782.5	Integrin beta-1-binding protein 1	3898	True	2	2	2	0	8.5	1237769830;1237850389	True;True
H0406FD-(01)	2858087	O14715	RGPD8	1765	198993	RANBP2-like and GRIP domain-containing protein 8	999	True	12	12	0	12	11.6	1237396460;1237396461;1237397181;1237397182;1237405613;1237405614;1237683214;1237684401;1237708890;1237802874;1237853360;1237883058;1241266210;1241286198;1693701492	False;False;False;False;False;False;False;False;False;False;False;False;False;False;False
H0406FD-(01)	2861696	O14730	RIOK3	519	59093	Serine/threonine-protein kinase RIO3	1669	True	7	7	7	0	12.7	1237383848;1237388274;1237396304;1237689919;1237717475;1237751291;1237775483;1237799686;1241301959	True;True;True;True;True;True;True;True;True
H0406FD-(01)	2904085	O14732	IMPA2	288	31320.9	Inositol monophosphatase 2	2382	True	4	4	4	0	20.1	1237384884;1237386796;1237811796;1237854267	True;True;True;True
H0406FD-(01)	2858089	O14733	MAP2K7	419	47484.9	Dual specificity mitogen-activated protein kinase kinase 7	2007	True	5	6	6	0	14.3	1237394825;1237714520;1237776085;1237809261;1237841030;1241254105;1693703843	True;True;True;True;True;True;True
H0406FD-(01)	2858090	O14737	PDCD5	125	14285.1	Programmed cell death protein 5	1094	True	11	14	14	0	70.4	1237382399;1237382788;1237387784;1237387785;1237388120;1237389767;1237390135;1237390141;1237390815;1237392936;1237393082;1237686810;1237696273;1237734109;1237737121;1237781030;1241304615	True;True;True;True;True;True;True;True;True;True;True;True;True;True;True;True;True
H0406FD-(01)	2903251	O14744	PRMT5	637	72683.9	Protein arginine N-methyltransferase 5	958	True	11	14	14	0	15.5	1237384953;1237390919;1237390920;1237391246;1237391247;1237401781;1237401783;1237401784;1237401926;1237401927;1237401928;1237401929;1237403741;1237715946;1237769302;1237792799;1237804926;1237856215;1237868048;1237878223;1241304987	True;True;True;True;True;True;True;True;True;True;True;True;True;True;True;True;True;True;True;True;True
H0406FD-(01)	2861697	O14745	SLC9A3R1	358	38868.4	Na(+)/H(+) exchange regulatory cofactor NHE-RF1	850	True	12	12	12	0	37.2	1237382224;1237382395;1237384694;1237388133;1237391692;1237391953;1237393789;1237395338;1237395534;1237396901;1237397559;1237760789;1237830817	True;True;True;True;True;True;True;True;True;True;True;True;True
H0406FD-(01)	3455819	O14756	HSD17B6	317	35965.7	17-beta-hydroxysteroid dehydrogenase type 6	5539	True	1	1	0	1	4.7	1237678624	False
H0406FD-(01)	2880185	O14757	CHEK1	476	54433.6	Serine/threonine-protein kinase Chk1	3655	True	3	4	4	0	8.6	1237402653;1237402654;1237402655;1237734858;1237768559;1237830904;1693700645	True;True;True;True;True;True;True
H0406FD-(01)	3028023	O14772	FPGT	594	66599	RecName: Full=Fucose-1-phosphate guanylyltransferase; EC=2.7.7.30; AltName: Full=GDP-L-fucose diphosphorylase; AltName: Full=GDP-L-fucose pyrophosphorylase	4891	True	1	1	1	0	3.7	1237404308;1237404309	True;True
H0406FD-(01)	2954310	O14773	TPP1	563	61247.9	Tripeptidyl-peptidase 1	4670	True	1	1	1	0	2.5	1237771226	True
H0406FD-(01)	2861698	O14776	TCERG1	1098	123901	Transcription elongation regulator 1	960	True	11	11	11	0	8.2	1237383383;1237383837;1237386368;1237388662;1237392672;1237707190;1237720817;1237722813;1237807175;1237808767;1237872643;1241281558	True;True;True;True;True;True;True;True;True;True;True;True
H0406FD-(01)	2858091	O14777	NDC80	642	73912.7	Kinetochore protein NDC80 homolog	2057	True	6	6	6	0	14.3	1237387004;1237387007;1237765751;1237798837;1237861996;1237882329;1241259123	True;True;True;True;True;True;True
H0406FD-(01)	3027044	O14782	KIF3C	793	89426	RecName: Full=Kinesin-like protein KIF3C	5634	True	1	1	1	0	2.3	1237709278	True
H0406FD-(01)	2858092	O14787	TNPO2	897	101388	Transportin-2	1663	True	7	9	2	7	8.8	1237382818;1237384929;1237385137;1237389229;1237827343;1241254932;1241284406;1693708794;1693709273	False;False;False;False;True;True;False;False;False
H0406FD-(01)	3455820	O14791	APOL1	398	43974.2	Apolipoprotein L1	5947	True	1	1	1	0	1.8	1241278714	True
H0406FD-(01)	3455753	O14795	UNC13B	1591	180679	Protein unc-13 homolog B	5111	True	1	1	1	0	0.6	1237704291	True
H0406FD-(01)	3024069	O14802	POLR3A	1390	155642	DNA-directed RNA polymerase III subunit RPC1	4230	True	1	1	1	0	0.6	1237386835	True
H0406FD-(01)	3456249	O14817	TSPAN4	238	26117.8	Tetraspanin-4	5384	True	1	1	1	0	3.4	1237679698	True
H0406FD-(01)	2858093	O14818	PSMA7	248	27886.9	Proteasome subunit alpha type-7	472	True	19	22	14	8	73	1237383165;1237385420;1237385528;1237385624;1237385636;1237389899;1237395983;1237395984;1237397278;1237400602;1237400603;1237401724;1237401725;1237403145;1237403721;1237403722;1237404427;1237404428;1237711118;1237712411;1237722712;1237776117;1237781871;1237799885;1237889578;1237894276;1241255702;1241269457;1241296623	True;True;True;True;False;True;False;False;True;True;True;True;True;False;False;False;False;False;True;False;True;False;False;True;True;True;True;True;False
H0406FD-(01)	3455754	O14827	RASGRF2	1237	140764	Ras-specific guanine nucleotide-releasing factor 2	5584	False	1	1	0	1	0.6	1237864548	False
H0406FD-(01)	2858094	O14828	SCAMP3	347	38287	Secretory carrier-associated membrane protein 3	2929	True	3	3	3	0	15	1237384538;1237402344;1237870040	True;True;True
H0406FD-(01)	2888857	O14841	OPLAH	1288	137457	5-oxoprolinase	2921	True	3	3	3	0	4	1237391264;1237405065;1241271670	True;True;True
H0406FD-(01)	3455351	O14879	IFIT3	490	55984.8	Interferon-induced protein with tetratricopeptide repeats 3	4643	True	1	1	1	0	3.5	1237888646;1241317334	True;True
H0406FD-(01)	2858096	O14880	MGST3	152	16516.3	Microsomal glutathione S-transferase 3	2585	True	4	5	5	0	42.1	1237389897;1237397251;1237405588;1237405589;1237805164;1693701335	True;True;True;True;True;True
H0406FD-(01)	2903252	O14901	KLF11	512	55139.1	Krueppel-like factor 11	3067	False	1	1	0	1	1.8	1237386762;1237386763	False;False
H0406FD-(01)	2954312	O14907	TAX1BP3	124	13734.7	Tax1-binding protein 3	3002	True	3	3	3	0	32.3	1237386849;1237386850;1237401276;1237835363	True;True;True;True
H0406FD-(01)	2858097	O14908	GIPC1	333	36049.2	PDZ domain-containing protein GIPC1	2006	True	5	5	5	0	20.4	1237384203;1237679936;1237685429;1237798347;1237806831;1241269954	True;True;True;True;True;True
H0406FD-(01)	2954313	O14910	LIN7A	233	25996.7	Protein lin-7 homolog A	1774	False	1	1	0	1	6.9	1237395310	False
H0406FD-(01)	3455352	O14920	IKBKB	756	86563.9	Inhibitor of nuclear factor kappa-B kinase subunit beta	4671	True	1	2	2	0	1.5	1237762289;1237865255;1241279097	True;True;True
H0406FD-(01)	3456311	O14924	RGS12	1447	156357	Regulator of G-protein signaling 12	5063	True	1	1	1	0	0.4	1237731149	True
H0406FD-(01)	2858098	O14925	TIMM23	209	21943.2	Mitochondrial import inner membrane translocase subunit Tim23	3700	True	3	3	0	3	16.3	1237862234;1241306893;1693697188	False;False;False
H0406FD-(01)	2858099	O14929	HAT1	419	49512.6	Histone acetyltransferase type B catalytic subunit	757	True	13	14	13	1	42.2	1237389001;1237392243;1237392245;1237394673;1237397019;1237397220;1237405213;1237406323;1237406324;1237406953;1237406954;1237717927;1237750037;1237762804;1237766902;1237809808;1237824221;1237838715;1237891160;1241307825	True;True;True;True;True;True;True;True;True;True;True;True;True;True;True;True;True;True;False;True
H0406FD-(01)	2858100	O14939	PLD2	933	105987	Phospholipase D2	5340	True	1	1	1	0	1.4	1237684318;1237888802	True;True
H0406FD-(01)	2903253	O14949	UQCRQ	82	9906.4	Cytochrome b-c1 complex subunit 8	3757	True	2	2	2	0	31.7	1237397903;1237397904;1237733107;1237765227	True;True;True;True
H0406FD-(01)	2858101	O14950	MYL12B	172	19779.2	Myosin regulatory light chain 12B	828	False	12	17	0	17	59.9	1237388297;1237388819;1237391437;1237391438;1237392023;1237393706;1237393707;1237400875;1237401032;1237401033;1237402439;1237402440;1237403041;1237403610;1237403611;1237403705;1237406800;1237717032;1237767982;1237783465;1237815342;1237854481;1241279317	False;False;False;False;False;False;False;False;False;False;False;False;False;False;False;False;False;False;False;False;False;False;False
H0406FD-(01)	2858102	O14964	HGS	777	86192	Hepatocyte growth factor-regulated tyrosine kinase substrate	405	True	20	20	20	0	22.9	1237383813;1237384191;1237384878;1237390339;1237391610;1237393712;1237393713;1237395061;1237395254;1237395255;1237397882;1237397885;1237398108;1237399710;1237400659;1237400660;1237402782;1237402784;1237676822;1237742890;1237755790;1237764421;1237787221;1237797234;1237836442;1241297300;1241309342;1693697718;1693701323	True;True;True;True;True;True;True;True;True;True;True;True;True;True;True;True;True;True;True;True;True;True;True;True;True;True;True;True;True
H0406FD-(01)	2888859	O14965	AURKA	403	45809.4	Aurora kinase A	3433	True	2	2	1	1	6.2	1237824461;1237835818;1241276439	True;False;True
H0406FD-(01)	3455353	O14966	RAB29	203	23155.3	Ras-related protein Rab-7L1	4022	True	2	2	2	0	11.8	1237704493;1237840793	True;True
H0406FD-(01)	2858103	O14967	CLGN	610	70038.6	Calmegin	1523	False	1	1	0	1	1	1237840993	False
H0406FD-(01)	2858104	O14972	DSCR3	297	33010.4	Down syndrome critical region protein 3	3004	True	3	3	3	0	13.1	1237404175;1237673027;1237840261	True;True;True
H0406FD-(01)	2858105	O14974	PPP1R12A	1030	115281	Protein phosphatase 1 regulatory subunit 12A	2328	True	4	4	4	0	4.3	1237385307;1237391019;1237734532;1237815368	True;True;True;True
H0406FD-(01)	2858106	O14975	SLC27A2	620	70312.3	Very long-chain acyl-CoA synthetase	3025	True	3	3	3	0	4.2	1237383843;1237391973;1237391974;1237687630	True;True;True;True
H0406FD-(01)	2861699	O14976	GAK	1311	143191	Cyclin-G-associated kinase	3358	True	2	2	2	0	2	1237395300;1237707025;1237822715	True;True;True
H0406FD-(01)	2858107	O14977	AZIN1	448	49535.2	Antizyme inhibitor 1	1494	True	9	9	9	0	27.9	1237387747;1237387748;1237394059;1237394060;1237395808;1237396878;1237403513;1237403997;1237777690;1237812716;1237864199;1237889494;1241256090;1241279884	True;True;True;True;True;True;True;True;True;True;True;True;True;True
H0406FD-(01)	2858108	O14979	HNRNPDL	420	46437.6	Heterogeneous nuclear ribonucleoprotein D-like	533	True	17	19	16	3	27.9	1237383483;1237384367;1237385947;1237385948;1237386649;1237386862;1237390484;1237390821;1237393062;1237393063;1237396462;1237396575;1237397974;1237397975;1237398317;1237398318;1237399851;1237399852;1237407367;1237703841;1237787423;1237848015;1237862473;1241272130;1241288455;1241302616;1241311544	False;True;True;True;False;False;True;True;True;True;True;True;True;True;True;True;True;True;True;True;True;True;False;True;True;True;True
H0406FD-(01)	2858109	O14980	XPO1	1071	123386	Exportin-1	183	True	29	31	31	0	30.1	1237382758;1237384788;1237387251;1237389065;1237389494;1237389703;1237392746;1237394477;1237396929;1237397698;1237397699;1237398217;1237398865;1237399552;1237399553;1237401446;1237673124;1237683532;1237712436;1237757959;1237815300;1237827769;1237828128;1237851515;1237865851;1237886967;1241250101;1241262243;1241287126;1241289147;1241312567;1241317563;1693697376;1693707127	True;True;True;True;True;True;True;True;True;True;True;True;True;True;True;True;True;True;True;True;True;True;True;True;True;True;True;True;True;True;True;True;True;True
H0406FD-(01)	2880186	O14981	BTAF1	1849	206888	TATA-binding protein-associated factor 172	4318	True	2	2	2	0	1.7	1237819722;1241309388	True;True
H0406FD-(01)	2955464	O14983	ATP2A1	1001	110253	Sarcoplasmic/endoplasmic reticulum calcium ATPase 1	881	False	4	4	0	4	3.9	1237721577;1241288281;1693699287;1693709581	False;False;False;False
H0406FD-(01)	3046945	O15013	ARHGEF10	1369	151612	Rho guanine nucleotide exchange factor 10	4855	True	1	1	1	0	1.4	1237807342	True
H0406FD-(01)	2858110	O15020	SPTBN2	2390	271325	Spectrin beta chain, non-erythrocytic 2	2423	True	4	4	1	3	2	1237389191;1237398246;1237398247;1237820667;1237849639	False;True;True;False;False
H0406FD-(01)	2861700	O15027	SEC16A	2179	233517	Protein transport protein Sec16A	4219	True	1	1	1	0	1.6	1237407413;1237407414	True;True
H0406FD-(01)	2858111	O15031	PLXNB2	1838	205127	Plexin-B2	1325	True	8	8	7	1	6.5	1237395482;1237399587;1237400389;1237401858;1237401859;1237407308;1237407309;1237675572;1237712686;1237790661;1237790688;1241309162	True;True;True;True;True;True;True;True;False;True;True;True
H0406FD-(01)	2858112	O15042	U2SURP	1029	118292	U2 snRNP-associated SURP motif-containing protein	845	True	12	12	12	0	12.6	1237383858;1237394912;1237397383;1237397624;1237403110;1237723919;1237764398;1237803419;1237807130;1237830619;1241282615;1241305284	True;True;True;True;True;True;True;True;True;True;True;True
H0406FD-(01)	2858113	O15049	N4BP3	544	60469.8	NEDD4-binding protein 3	5227	True	1	1	1	0	2.2	1237676342	True
H0406FD-(01)	2888860	O15056	SYNJ2	1496	165538	Synaptojanin-2	5258	True	2	2	2	0	1.5	1237865650;1693709418	True;True
H0406FD-(01)	2858114	O15061	SYNM	1565	172768	Synemin	2869	True	4	4	4	0	4.2	1237396895;1237819276;1237880759;1693694059	True;True;True;True
H0406FD-(01)	2858115	O15062	ZBTB5	677	74278	Zinc finger and BTB domain-containing protein 5	5392	True	1	1	1	0	1.5	1237386102	True
H0406FD-(01)	3029428	O15063	GARRE1	1070	116020	Uncharacterized protein KIAA0355	4079	True	2	2	2	0	2.3	1237395205;1237704777	True;True
H0406FD-(01)	2858116	O15067	PFAS	1338	144734	Phosphoribosylformylglycinamidine synthase	124	True	35	36	36	0	38	1237383918;1237385341;1237385921;1237387228;1237387793;1237387794;1237389215;1237392678;1237393556;1237394554;1237394555;1237394557;1237396697;1237396979;1237398066;1237399909;1237400245;1237400860;1237401517;1237405584;1237407035;1237407089;1237718167;1237720488;1237721566;1237723063;1237723286;1237727702;1237733106;1237744944;1237751122;1237803592;1237826508;1237841597;1237848557;1237861481;123…	True;True;True;True;True;True;True;True;True;True;True;True;True;True;True;True;True;True;True;True;True;True;True;True;True;True;True;True;True;True;True;True;True;True;True;True;True;True;True;True;True;True;True;True
H0406FD-(01)	3047080	O15068	MCF2L	1137	128109	Guanine nucleotide exchange factor DBS	5388	True	1	1	1	0	1.9	1237750469	True
H0406FD-(01)	2903256	O15069	NACAD	1562	161101	NAC-alpha domain-containing protein 1	3165	True	3	4	1	3	1.4	1237384295;1237385853;1237392905;1237695090;1237730221	False;False;True;False;True
H0406FD-(01)	2954317	O15083	ERC2	957	110558	ERC protein 2	3332	False	2	2	0	2	2.1	1237389602;1693709262	False;False
H0406FD-(01)	2954318	O15084	ANKRD28	1053	112966	Serine/threonine-protein phosphatase 6 regulatory ankyrin repeat subunit A	4484	True	1	1	1	0	3.9	1237407612	True
H0406FD-(01)	3029153	O15111	CHUK	745	84639.6	Inhibitor of nuclear factor kappa-B kinase subunit alpha	4823	True	1	1	1	0	1.6	1237707295	True
H0406FD-(01)	2861701	O15116	LSM1	133	15179.4	U6 snRNA-associated Sm-like protein LSm1	2900	True	3	3	3	0	21.8	1237382226;1237382757;1237758641	True;True;True
H0406FD-(01)	2888861	O15118	NPC1	1278	142167	Niemann-Pick C1 protein	3104	True	3	3	3	0	3	1237731302;1237798566;1237842713;1241315372	True;True;True;True
H0406FD-(01)	2858117	O15119	TBX3	743	79388.8	T-box transcription factor TBX3	1911	True	6	6	3	3	8.5	1237395408;1237675700;1237712759;1237713360;1237841077;1237846917;1693704095;1693704163	False;False;False;False;False;True;True;True
H0406FD-(01)	3455355	O15120	AGPAT2	278	30914.4	1-acyl-sn-glycerol-3-phosphate acyltransferase beta	5293	True	1	1	1	0	3.2	1237851339	True
H0406FD-(01)	2858118	O15121	DEGS1	323	37866.1	Sphingolipid delta(4)-desaturase DES1	2220	True	5	6	6	0	24.1	1237390029;1237393147;1237402978;1237402979;1237407587;1237724633;1237737428;1237741225;1237873831	True;True;True;True;True;True;True;True;True
H0406FD-(01)	3455356	O15126	SCAMP1	338	37920.4	Secretory carrier-associated membrane protein 1	3594	True	2	2	2	0	11.5	1237856231;1241299446	True;True
H0406FD-(01)	2858119	O15131	KPNA1	536	60349	Importin subunit alpha-6	1347	False	3	3	0	3	6.2	1237672217;1237762245;1241304822;1693701570	False;False;False;False
H0406FD-(01)	2858120	O15143	ARPC1B	372	40949.8	Actin-related protein 2/3 complex subunit 1B	1065	True	10	10	9	1	29.3	1237384346;1237388077;1237389159;1237390113;1237778254;1237789554;1237805411;1237807167;1237879288;1241251588;1241272948	True;True;True;True;True;True;True;True;True;True;False
H0406FD-(01)	2858121	O15144	ARPC2	300	34333	Actin-related protein 2/3 complex subunit 2	959	True	12	12	12	0	50.3	1237383185;1237384746;1237385476;1237385643;1237390532;1237401727;1237401728;1237406509;1237671584;1237696482;1237710266;1237846618;1237867091	True;True;True;True;True;True;True;True;True;True;True;True;True
H0406FD-(01)	2858122	O15145	ARPC3	178	20546.7	Actin-related protein 2/3 complex subunit 3	809	True	13	13	13	0	57.9	1237383281;1237384693;1237385649;1237387193;1237387194;1237387757;1237389124;1237390961;1237398973;1237398974;1237399367;1237688649;1237745619;1237871582;1241270470;1241301744	True;True;True;True;True;True;True;True;True;True;True;True;True;True;True;True
H0406FD-(01)	3455357	O15155	BET1	118	13289.4	BET1 homolog	5351	True	1	1	1	0	5.1	1237812319	True
H0406FD-(01)	2858123	O15160	POLR1C	346	39249.7	DNA-directed RNA polymerases I and III subunit RPAC1	1986	True	5	5	5	0	22.3	1237395950;1237402282;1237402283;1237406919;1237406920;1237729377;1237736692;1237824356	True;True;True;True;True;True;True;True
H0406FD-(01)	3456250	O15162	PLSCR1	318	35049.1	Phospholipid scramblase 1	5260	True	1	1	1	0	2.2	1693708527	True
H0406FD-(01)	2858124	O15164	TRIM24	1050	116831	Transcription intermediary factor 1-alpha	3335	True	2	2	1	1	2.6	1237775282;1237853443	False;True
H0406FD-(01)	3027047	O15198	SMAD9	467	52493	RecName: Full=Mothers against decapentaplegic homolog 9; Short=MAD homolog 9; Short=Mothers against DPP homolog 9; AltName: Full=Madh6; AltName: Full=SMAD family member 9; Short=SMAD 9; Short=Smad9	3844	False	1	1	0	1	2.4	1237389469	False
H0406FD-(01)	2858125	O15212	PFDN6	129	14582.7	Prefoldin subunit 6	1029	True	11	11	11	0	65.9	1237382660;1237382893;1237385545;1237390942;1237390944;1237393478;1237393505;1237396868;1237405639;1237694579;1237730960;1237764367;1241254983;1241283082	True;True;True;True;True;True;True;True;True;True;True;True;True;True
H0406FD-(01)	2903261	O15213	WDR46	610	68071.1	WD repeat-containing protein 46	2746	True	3	3	3	0	6.6	1237752494;1237813063;1241312750	True;True;True
H0406FD-(01)	2858126	O15226	NKRF	690	77672.9	NF-kappa-B-repressing factor	1961	True	5	5	5	0	9.4	1237387344;1237687506;1237831986;1237884392;1241314050	True;True;True;True;True
H0406FD-(01)	3027724	O15228	GNPAT	680	77188	RecName: Full=Dihydroxyacetone phosphate acyltransferase; Short=DAP-AT; Short=DHAP-AT; EC=2.3.1.42; AltName: Full=Acyl-CoA:dihydroxyacetonephosphateacyltransferase; AltName: Full=Glycerone-phosphate O-acyltransferase	4975	True	1	1	1	0	1.6	1237391787	True
H0406FD-(01)	3456341	O15229	KMO	486	55810	Kynurenine 3-monooxygenase	6079	True	1	1	1	0	9.1	1693695532	True
H0406FD-(01)	2858127	O15230	LAMA5	3695	399737	Laminin subunit alpha-5	2047	True	5	5	5	0	2.4	1237386737;1237391134;1237772571;1237883852;1241279430;1241283421	True;True;True;True;True;True
H0406FD-(01)	2903262	O15234	CASC3	703	76278	Protein CASC3	2533	True	5	5	5	0	7.8	1237396337;1237706801;1237720334;1237815859;1237817748;1241306215	True;True;True;True;True;True
H0406FD-(01)	2954319	O15235	MRPS12	138	15172.9	28S ribosomal protein S12, mitochondrial	4915	True	1	1	1	0	8.7	1237392469	True
H0406FD-(01)	2903263	O15239	NDUFA1	70	8072.4	NADH dehydrogenase [ubiquinone] 1 alpha subcomplex subunit 1	5095	True	1	1	1	0	15.7	1237392001	True
H0406FD-(01)	2858128	O15247	CLIC2	247	28356.4	Chloride intracellular channel protein 2	1379	False	1	2	0	2	3.2	1237385189;1237385362	False;False
H0406FD-(01)	3456217	O15259	NPHP1	732	83299.4	Nephrocystin-1	5616	True	1	1	1	0	1.4	1237829651	True
H0406FD-(01)	2858129	O15260	SURF4	269	30394	Surfeit locus protein 4	3130	True	3	4	4	0	12.6	1237392225;1237395352;1237735962;1237763239;1237824199;1237870956	True;True;True;True;True;True
H0406FD-(01)	2858130	O15269	SPTLC1	473	52744	Serine palmitoyltransferase 1	2096	True	5	5	5	0	11.2	1237384018;1237384253;1237395621;1237686356;1237734351;1241313295	True;True;True;True;True;True
H0406FD-(01)	2858131	O15287	FANCG	622	68553.7	Fanconi anemia group G protein	2247	True	5	5	5	0	8	1237404509;1237688176;1237697895;1241310646;1241313382;1241316820	True;True;True;True;True;True
H0406FD-(01)	2858132	O15294	OGT	1046	116925	UDP-N-acetylglucosamine--peptide N-acetylglucosaminyltransferase 110 kDa subunit	1335	True	8	8	8	0	13.3	1237390723;1237391081;1237391082;1237686024;1237718972;1237804619;1237864596;1241295586;1693705578	True;True;True;True;True;True;True;True;True
H0406FD-(01)	2858133	O15304	SIVA1	175	18694.7	Apoptosis regulatory protein Siva	3903	True	2	2	2	0	14.9	1237826436;1237875459;1241293322	True;True;True
H0406FD-(01)	2858134	O15305	PMM2	246	28082.2	Phosphomannomutase 2	2066	True	5	5	3	2	14.6	1237390826;1237725325;1237791929;1237816293;1237883628	True;False;True;True;False
H0406FD-(01)	2858135	O15318	POLR3G	223	25914.5	DNA-directed RNA polymerase III subunit RPC7	3633	True	2	2	2	0	13.5	1237727260;1237883299	True;True
H0406FD-(01)	3455358	O15321	TM9SF1	606	68860.7	Transmembrane 9 superfamily member 1	5102	True	1	1	1	0	1.3	1693702385	True
H0406FD-(01)	3027430	O15344	MID1	667	75251	RecName: Full=Midline-1; EC=6.3.2.-; AltName: Full=Midin; AltName: Full=Midline 1 RING finger protein; AltName: Full=Putative transcription factor XPRF; AltName: Full=RING finger protein 59; AltName: Full=Tripartite motif-containing protein 18	4639	True	1	1	1	0	2.5	1237768110	True
H0406FD-(01)	2861702	O15347	HMGB3	200	22980	High mobility group protein B3	1822	True	7	9	9	0	27.5	1237391402;1237393290;1237393291;1237393590;1237399620;1237399621;1237401268;1237401405;1237737108;1237807910;1237820220;1237861655;1237864034;1237885268	True;True;True;True;True;True;True;True;True;True;True;True;True;True
H0406FD-(01)	2858136	O15355	PPM1G	546	59271.6	Protein phosphatase 1G	1504	True	7	7	7	0	14.5	1237387915;1237389179;1237395487;1237719126;1237820584;1237868087;1241299214	True;True;True;True;True;True;True
H0406FD-(01)	2955467	O15357	INPPL1	1258	138599	Phosphatidylinositol 3,4,5-trisphosphate 5-phosphatase 2	3297	True	2	2	1	1	1.9	1237386395;1237396590;1237396591	True;False;False
H0406FD-(01)	2858137	O15360	FANCA	1455	162775	Fanconi anemia group A protein	662	True	15	16	16	0	13.7	1237387079;1237387115;1237387830;1237393604;1237395184;1237396471;1237399134;1237402516;1237685333;1237712893;1237742004;1237774567;1237814816;1237817945;1237832481;1237841510;1237867066;1237880939;1241250802;1241256220;1241274676;1241286857;1693699176;1693705608	True;True;True;True;True;True;True;True;True;True;True;True;True;True;True;True;True;True;True;True;True;True;True;True
H0406FD-(01)	2858138	O15371	EIF3D	548	63972.8	Eukaryotic translation initiation factor 3 subunit D	303	True	23	25	25	0	41.6	1237386035;1237389846;1237390695;1237395515;1237396564;1237401591;1237401592;1237402757;1237693397;1237736957;1237766663;1237775418;1237777811;1237791978;1237819856;1237843270;1237852177;1237853562;1237857602;1237881164;1237885357;1237887575;1241275850;1241284711;1241294405;1241309479;1693706606	True;True;True;True;True;True;True;True;True;True;True;True;True;True;True;True;True;True;True;True;True;True;True;True;True;True;True
H0406FD-(01)	2858139	O15372	EIF3H	352	39930.3	Eukaryotic translation initiation factor 3 subunit H	165	True	31	40	40	0	77.8	1237382445;1237384807;1237386445;1237386446;1237386484;1237386497;1237387786;1237388926;1237391879;1237391882;1237392535;1237393786;1237396721;1237396722;1237396940;1237398223;1237398416;1237399091;1237399571;1237400388;1237400735;1237400786;1237401396;1237401397;1237401607;1237401787;1237404244;1237404320;1237405278;1237405279;1237405280;1237405281;1237406368;1237670585;1237675267;1237735555;123…	True;True;True;True;True;True;True;True;True;True;True;True;True;True;True;True;True;True;True;True;True;True;True;True;True;True;True;True;True;True;True;True;True;True;True;True;True;True;True;True;True;True;True;True;True;True;True;True;True;True;True;True
H0406FD-(01)	3456129	O15374	SLC16A4	487	54022	Monocarboxylate transporter 5	5872	True	1	1	1	0	1.8	1237721811	True
H0406FD-(01)	2903264	O15379	HDAC3	428	48847.8	Histone deacetylase 3	2163	True	5	5	4	1	11.7	1237396752;1237398256;1237398257;1237681763;1237733513;1237793820;1237878752	True;True;True;True;True;False;True
H0406FD-(01)	2858140	O15381	NVL	856	95050.9	Nuclear valosin-containing protein-like	2700	True	3	3	3	0	6	1237777566;1237891350;1241260246	True;True;True
H0406FD-(01)	2858141	O15382	BCAT2	392	44287.8	Branched-chain-amino-acid aminotransferase, mitochondrial	2960	True	3	3	3	0	8.7	1237390911;1237400527;1237872792	True;True;True
H0406FD-(01)	2858142	O15391	YY2	372	41347.3	Transcription factor YY2	1125	False	2	2	0	2	4.8	1237386877;1237386878;1241291949	False;False;False
H0406FD-(01)	2858143	O15392	BIRC5	142	16388.7	Baculoviral IAP repeat-containing protein 5	2173	True	5	6	6	0	33.8	1237387403;1237392409;1237401684;1237403573;1237688340;1237785019;1237817626	True;True;True;True;True;True;True
H0406FD-(01)	2858144	O15397	IPO8	1037	119938	Importin-8	2399	True	5	5	4	1	7.4	1237384250;1237388123;1237392408;1237392412;1241261141;1241289671	True;False;True;True;True;True
H0406FD-(01)	3046946	O15399	GRIN2D	1336	143752	Glutamate receptor ionotropic, NMDA 2D	4099	True	2	2	2	0	2.2	1237677829;1237747820	True;True
H0406FD-(01)	2954320	O15405	TOX3	576	63342	TOX high mobility group box family member 3	3437	False	1	1	0	1	3.1	1237781630	False
H0406FD-(01)	2903265	O15417	TNRC18	2968	314519	Trinucleotide repeat-containing gene 18 protein	3922	True	2	2	1	1	0.5	1237807964;1241303142	True;False
H0406FD-(01)	2858145	O15427	SLC16A3	465	49469.4	Monocarboxylate transporter 4	3813	True	2	2	2	0	11	1237394003;1241305321	True;True
H0406FD-(01)	3455359	O15438	ABCC3	1527	169343	Canalicular multispecific organic anion transporter 2	4115	True	2	2	2	0	1.8	1237859541;1241292926	True;True
H0406FD-(01)	2858146	O15439	ABCC4	1325	149527	Multidrug resistance-associated protein 4	542	True	18	18	18	0	13.2	1237385487;1237387280;1237387351;1237387767;1237390223;1237390224;1237392566;1237392567;1237670789;1237694656;1237716382;1237718090;1237735559;1237745809;1237749701;1237752842;1237790247;1237810257;1237870888;1237888987;1237893993;1693704599;1693708015	True;True;True;True;True;True;True;True;True;True;True;True;True;True;True;True;True;True;True;True;True;True;True
H0406FD-(01)	2858147	O15440	ABCC5	1437	160660	Multidrug resistance-associated protein 5	2584	True	4	4	4	0	3.5	1237692177;1237861750;1237875388;1237887285	True;True;True;True
H0406FD-(01)	2904087	O15446	POLR1G	510	54985.6	DNA-directed RNA polymerase I subunit RPA34	4306	True	1	1	1	0	2.4	1237386969	True
H0406FD-(01)	2858148	O15460	P4HA2	535	60902	Prolyl 4-hydroxylase subunit alpha-2	1585	True	7	8	8	0	15.9	1237390450;1237393023;1237393024;1237402063;1237789037;1237821405;1237831604;1241305010;1241308566	True;True;True;True;True;True;True;True;True
H0406FD-(01)	3028649	O15479	MAGEB2	319	35277	RecName: Full=Melanoma-associated antigen B2; AltName: Full=Cancer/testis antigen 3.2; Short=CT3.2; AltName: Full=DSS-AHC critical interval MAGE superfamily 6; Short=DAM6; AltName: Full=MAGE XP-2 antigen; AltName: Full=MAGE-B2 antigen	4137	True	2	2	2	0	6	1237388688;1237706943	True;True
H0406FD-(01)	2858149	O15481	MAGEB4	346	38923.1	Melanoma-associated antigen B4	4841	True	1	1	1	0	3.2	1237392293;1237717447	True;True
H0406FD-(01)	3456342	O15484	CAPN5	640	73168.9	Calpain-5	5771	True	1	1	1	0	7.2	1237796053	True
H0406FD-(01)	3027887	O15498	YKT6	198	22418	RecName: Full=Synaptobrevin homolog YKT6; EC=2.3.1.-; Flags: Precursor	4944	True	1	1	1	0	6.6	1237824283	True
H0406FD-(01)	2858151	O15504	NUPL2	423	44871.6	Nucleoporin-like protein 2	4464	True	1	1	1	0	4.7	1237402673	True
H0406FD-(01)	2858152	O15511	ARPC5	151	16320.4	Actin-related protein 2/3 complex subunit 5	1048	True	10	11	10	1	53.6	1237385257;1237391924;1237391925;1237394902;1237396983;1237396984;1237401526;1237401830;1237711086;1237741046;1237826438;1241251558;1241275231;1241305241;1693701622	True;True;True;False;True;True;True;True;True;True;True;False;True;True;True
H0406FD-(01)	2858153	O15514	POLR2D	142	16311.3	DNA-directed RNA polymerase II subunit RPB4	3553	True	2	2	2	0	16.9	1237827949;1693701041	True;True
H0406FD-(01)	2888862	O15519	CFLAR	480	55344.1	CASP8 and FADD-like apoptosis regulator	3291	False	1	1	0	1	1.2	1237672337	False
H0406FD-(01)	2858154	O15523	DDX3Y	660	73153.6	ATP-dependent RNA helicase DDX3Y	239	False	16	17	0	17	23.6	1237382549;1237382583;1237383052;1237386508;1237386779;1237386913;1237387163;1237387164;1237389553;1237390082;1237390387;1237390834;1237394681;1237694183;1237704504;1237794660;1237809997;1237840285;1237856305;1241264921;1693703525	False;False;False;False;False;False;False;False;False;False;False;False;False;False;False;False;False;False;False;False;False
H0406FD-(01)	2858155	O15525	MAFG	162	17849.6	Transcription factor MafG	4161	True	2	2	1	1	13.6	1237385654;1237392264;1237683478	True;False;False
H0406FD-(01)	2858156	O15533	TAPBP	448	47625.8	Tapasin	3695	True	2	2	2	0	7.6	1237391245;1237403880	True;True
H0406FD-(01)	3455821	O15535	ZSCAN9	394	45954	Zinc finger and SCAN domain-containing protein 9	5540	True	1	1	1	0	3.3	1237676708	True
H0406FD-(01)	2888864	O15541	RNF113A	343	38787.2	RING finger protein 113A	4313	True	1	1	1	0	3.8	1237873814	True
H0406FD-(01)	3455360	O15553	MEFV	781	86443.8	Pyrin	5975	True	1	1	1	0	1	1237770733	True
H0406FD-(01)	2858157	O43143	DHX15	795	90932.9	Pre-mRNA-splicing factor ATP-dependent RNA helicase DHX15	215	True	28	33	33	0	40.4	1237383924;1237384606;1237386063;1237387646;1237389140;1237389436;1237391684;1237391685;1237392008;1237392299;1237392300;1237392623;1237393891;1237396847;1237396848;1237398334;1237399420;1237399421;1237401959;1237401960;1237406974;1237406975;1237670820;1237673346;1237673924;1237677275;1237700462;1237704108;1237705312;1237708246;1237708298;1237761992;1237785827;1237822184;1237829809;1237842668;123…	True;True;True;True;True;True;True;True;True;True;True;True;True;True;True;True;True;True;True;True;True;True;True;True;True;True;True;True;True;True;True;True;True;True;True;True;True;True;True;True;True;True;True
H0406FD-(01)	2861704	O43148	RNMT	476	54844.1	mRNA cap guanine-N7 methyltransferase	4205	True	1	1	1	0	2.1	1237386187	True
H0406FD-(01)	2903266	O43149	ZZEF1	2961	331075	Zinc finger ZZ-type and EF-hand domain-containing protein 1	4854	True	1	1	1	0	0.5	1237394808	True
H0406FD-(01)	2861705	O43156	TTI1	1089	122069	TELO2-interacting protein 1 homolog	2863	True	3	3	3	0	4	1237390765;1237887305;1241275341	True;True;True
H0406FD-(01)	3028650	O43157	PLXNB1	2135	232298	Plexin-B1	3166	True	3	3	3	0	1.2	1237386373;1237389622;1237400672;1237757266	True;True;True;True
H0406FD-(01)	2880187	O43159	RRP8	456	50714.8	Ribosomal RNA-processing protein 8	4199	True	1	1	1	0	3.1	1237397155;1237397156	True;True
H0406FD-(01)	3027431	O43166	SIPA1L1	1804	200029	RecName: Full=Signal-induced proliferation-associated 1-like protein 1; Short=SIPA1-like protein 1; AltName: Full=High-risk human papilloma viruses E6 oncoproteins targeted protein 1; Short=E6-targeted protein 1	3873	True	2	2	2	0	0.9	1237391026;1237391028;1241291849	True;True;True
H0406FD-(01)	3027432	O43169	CYB5B	146	16332	RecName: Full=Cytochrome b5 type B; AltName: Full=Cytochrome b5 outer mitochondrial membrane isoform; Flags: Precursor	3601	True	2	2	2	0	8.9	1237385926;1241283496;1241300665	True;True;True
H0406FD-(01)	2903268	O43172	PRPF4	522	58449.2	U4/U6 small nuclear ribonucleoprotein Prp4	2311	True	4	4	4	0	8.2	1237674981;1237701281;1237714104;1237752374	True;True;True;True
H0406FD-(01)	2858158	O43175	PHGDH	533	56650.5	D-3-phosphoglycerate dehydrogenase	151	True	33	35	35	0	69	1237384254;1237385619;1237386086;1237389579;1237391482;1237391483;1237395516;1237395668;1237398596;1237398717;1237399764;1237400436;1237400437;1237401480;1237405100;1237405101;1237406836;1237406861;1237406958;1237406959;1237406983;1237406984;1237407272;1237407273;1237686847;1237688448;1237692774;1237693824;1237700279;1237704633;1237721057;1237735741;1237757037;1237775408;1237796065;1237803608;123…	True;True;True;True;True;True;True;True;True;True;True;True;True;True;True;True;True;True;True;True;True;True;True;True;True;True;True;True;True;True;True;True;True;True;True;True;True;True;True;True;True;True;True;True
H0406FD-(01)	3456001	O43236	SEPTIN4	478	55098.2	Septin-4	698	False	1	1	0	1	1.5	1241290777	False
H0406FD-(01)	2858159	O43237	DYNC1LI2	492	54099.3	Cytoplasmic dynein 1 light intermediate chain 2	2817	True	3	3	2	1	6.5	1237396828;1237401173;1237749333	False;True;True
H0406FD-(01)	2858160	O43242	PSMD3	534	60977.6	26S proteasome non-ATPase regulatory subunit 3	350	True	22	23	23	0	41.8	1237386247;1237387667;1237394303;1237394304;1237394373;1237395804;1237395806;1237396310;1237401244;1237405083;1237679117;1237724245;1237748365;1237760861;1237764112;1237776849;1237802752;1237837358;1237852373;1237855611;1237858797;1237866656;1237887694;1241258875;1241264944;1241297690;1693694511	True;True;True;True;True;True;True;True;True;True;True;True;True;True;True;True;True;True;True;True;True;True;True;True;True;True;True
H0406FD-(01)	2861706	O43251	RBFOX2	390	41373.8	RNA binding protein fox-1 homolog 2	3518	True	2	2	0	2	5.1	1237388333;1237844389	False;False
H0406FD-(01)	2903269	O43252	PAPSS1	624	70833.2	Bifunctional 3'-phosphoadenosine 5'-phosphosulfate synthase 1	2722	True	3	3	2	1	4.8	1237695423;1237698524;1237836425;1237837658	True;True;True;False
H0406FD-(01)	2861707	O43255	SIAH2	324	34614.7	E3 ubiquitin-protein ligase SIAH2	4021	False	1	1	0	1	2.8	1237388362;1237694299	False;False
H0406FD-(01)	3027725	O43257	ZNHIT1	154	17536	RecName: Full=Zinc finger HIT domain-containing protein 1; AltName: Full=Cyclin-G1-binding protein 1; AltName: Full=Zinc finger protein subfamily 4A member 1; AltName: Full=p18 Hamlet	5352	True	1	1	1	0	9.1	1237704974	True
H0406FD-(01)	3028165	O43264	ZW10	779	88829	RecName: Full=Centromere/kinetochore protein zw10 homolog	4385	True	1	1	1	0	3	1237798391	True
H0406FD-(01)	2858162	O43290	SART1	800	90254.9	U4/U6.U5 tri-snRNP-associated protein 1	1718	True	9	9	9	0	10.1	1237388729;1237389072;1237393090;1237682958;1237704024;1237781213;1237859949;1237861978;1237892549	True;True;True;True;True;True;True;True;True
H0406FD-(01)	2858163	O43292	GPAA1	621	67623.2	Glycosylphosphatidylinositol anchor attachment 1 protein	5256	True	1	1	1	0	1.8	1237775773	True
H0406FD-(01)	2858164	O43293	DAPK3	454	52535.7	Death-associated protein kinase 3	1470	True	10	10	8	2	21.4	1237387283;1237387284;1237711704;1237731429;1237736568;1237754790;1237788251;1237846442;1237854826;1237871063;1237885896;1237891119	True;True;True;True;False;True;True;True;True;True;True;False
H0406FD-(01)	3456218	O43294	TGFB1I1	461	49814.2	Transforming growth factor beta-1-induced transcript 1 protein	5706	True	1	1	1	0	3.5	1237806589	True
H0406FD-(01)	2858165	O43299	AP5Z1	807	88605.2	AP-5 complex subunit zeta-1	2200	True	5	5	5	0	11.3	1237402430;1237407102;1237817612;1237824489;1237836870;1237865001	True;True;True;True;True;True
H0406FD-(01)	2858167	O43324	EEF1E1	174	19810.6	Eukaryotic translation elongation factor 1 epsilon-1	991	True	11	11	11	0	63.2	1237382232;1237386655;1237386656;1237395374;1237395375;1237404003;1237683562;1237706344;1237782808;1237782989;1237788384;1237866664;1241276207;1241277476;1241293459	True;True;True;True;True;True;True;True;True;True;True;True;True;True;True
H0406FD-(01)	3455824	O43325	LYRM1	122	14281.7	LYR motif-containing protein 1	5793	True	1	1	1	0	6.6	1237886222	True
H0406FD-(01)	3027433	O43347	MSI1	362	39125	RecName: Full=RNA-binding protein Musashi homolog 1; Short=Musashi-1	1270	False	1	1	0	1	2.8	1693708320	False
H0406FD-(01)	2858168	O43390	HNRNPR	633	70943.1	Heterogeneous nuclear ribonucleoprotein R	237	True	27	28	18	10	37.1	1237382609;1237384522;1237385252;1237385543;1237386771;1237388844;1237389566;1237389865;1237390408;1237392502;1237392578;1237392579;1237392884;1237394385;1237394387;1237395320;1237399278;1237400331;1237401847;1237401848;1237403093;1237673185;1237674000;1237735076;1237766011;1237774299;1237792378;1237800944;1237852459;1237859650;1237863154;1237869114;1237877373;1237892205;1241270544;1241290529;124…	True;False;True;False;True;True;True;False;True;False;False;False;True;True;True;True;True;True;True;True;True;False;True;False;True;True;True;False;True;False;True;True;False;True;True;False;True
H0406FD-(01)	2903273	O43395	PRPF3	683	77529	U4/U6 small nuclear ribonucleoprotein Prp3	1716	True	6	6	6	0	10.4	1237385446;1237388755;1237399076;1237765593;1237845759;1237890161	True;True;True;True;True;True
H0406FD-(01)	2858169	O43396	TXNL1	289	32251.3	Thioredoxin-like protein 1	1156	True	9	11	11	0	55	1237382740;1237383143;1237387130;1237387131;1237387453;1237398519;1237398520;1237399870;1237402394;1237402634;1237404137;1237685542;1237714551;1237720223;1241264829;1241269016;1241311701	True;True;True;True;True;True;True;True;True;True;True;True;True;True;True;True;True
H0406FD-(01)	2858170	O43399	TPD52L2	206	22237.7	Tumor protein D54	857	True	12	12	12	0	53.9	1237385386;1237392376;1237392377;1237392693;1237392694;1237393775;1237393776;1237398802;1237400597;1237400598;1237402811;1237780286;1237806279;1237844275;1237851051;1693704406	True;True;True;True;True;True;True;True;True;True;True;True;True;True;True;True
H0406FD-(01)	2858171	O43402	EMC8	210	23773.1	ER membrane protein complex subunit 8	1865	True	6	6	6	0	31.9	1237395064;1237397747;1237765082;1237803105;1241255157;1241289383;1693696357	True;True;True;True;True;True;True
H0406FD-(01)	2858172	O43414	ERI3	337	37238.2	ERI1 exoribonuclease 3	2195	True	5	5	5	0	22	1237390010;1237404101;1237407133;1237836451;1241296146;1241298142	True;True;True;True;True;True
H0406FD-(01)	2903274	O43423	ANP32C	234	26761.9	Acidic leucine-rich nuclear phosphoprotein 32 family member C	853	False	1	1	0	1	4.7	1237703749	False
H0406FD-(01)	3027888	O43426	SYNJ1	1573	173103	RecName: Full=Synaptojanin-1; EC=3.1.3.36; AltName: Full=Synaptic inositol 1,4,5-trisphosphate 5-phosphatase 1	4789	True	1	1	1	0	0.8	1237768918	True
H0406FD-(01)	2858173	O43427	FIBP	364	41878.1	Acidic fibroblast growth factor intracellular-binding protein	4862	True	1	1	1	0	3.3	1237882161	True
H0406FD-(01)	2858174	O43432	EIF4G3	1585	176652	Eukaryotic translation initiation factor 4 gamma 3	3341	True	2	2	2	0	1.3	1237388091;1237744331	True;True
H0406FD-(01)	2858175	O43447	PPIH	177	19208.1	Peptidyl-prolyl cis-trans isomerase H	1577	True	7	7	7	0	47.5	1237384673;1237384745;1237386095;1237391852;1237391853;1237405571;1237740347;1237819508	True;True;True;True;True;True;True;True
H0406FD-(01)	3455361	O43462	MBTPS2	519	57443.6	Membrane-bound transcription factor site-2 protease	4044	True	2	2	2	0	6.9	1237745174;1237810301;1241252826	True;True;True
H0406FD-(01)	2858176	O43463	SUV39H1	412	47907.5	Histone-lysine N-methyltransferase SUV39H1	2602	True	4	4	4	0	7.5	1237389365;1237392571;1237701993;1237753910;1237759138	True;True;True;True;True
H0406FD-(01)	2858177	O43464	HTRA2	458	48840.9	Serine protease HTRA2, mitochondrial	2464	True	4	4	3	1	12.7	1237391957;1237396093;1237730007;1237771195;1237792225	True;True;True;False;True
H0406FD-(01)	3027051	O43474	KLF4	513	54671	RecName: Full=Krueppel-like factor 4; AltName: Full=Epithelial zinc finger protein EZF; AltName: Full=Gut-enriched krueppel-like factor	3220	False	2	2	0	2	3.7	1237386762;1237386763;1237800000;1237855416	False;False;False;False
H0406FD-(01)	2858178	O43482	OIP5	229	24691.5	Protein Mis18-beta	4865	True	1	1	1	0	13.5	1237406699;1237670749	True;True
H0406FD-(01)	2903275	O43488	AKR7A2	359	39589	Aflatoxin B1 aldehyde reductase member 2	2121	True	7	7	5	2	25.9	1237389942;1237744159;1237755400;1237808400;1237860775;1241263923;1241314017;1693704746	True;True;False;True;False;True;True;True
H0406FD-(01)	2858179	O43491	EPB41L2	1005	112588	Band 4.1-like protein 2	436	True	19	19	16	3	25.8	1237382353;1237382380;1237383209;1237385788;1237390099;1237390404;1237396388;1237405827;1237407473;1237670746;1237675733;1237711721;1237720947;1237784390;1237855077;1241251107;1241292540;1693694911;1693704635	False;False;True;True;True;True;True;True;True;True;True;True;True;True;False;True;True;True;True
H0406FD-(01)	2858180	O43502	RAD51C	376	42189.7	DNA repair protein RAD51 homolog 3	2185	True	6	6	6	0	19.4	1237711701;1237743871;1237758916;1237764124;1237851130;1241265157;1241305135	True;True;True;True;True;True;True
H0406FD-(01)	2903276	O43504	LAMTOR5	91	9613.9	Ragulator complex protein LAMTOR5	4459	True	1	1	1	0	22	1237707354	True
H0406FD-(01)	2903277	O43513	MED7	233	27245.2	Mediator of RNA polymerase II transcription subunit 7	4751	True	1	1	1	0	8.2	1237403279;1237403280;1237403281	True;True;True
H0406FD-(01)	2903278	O43524	FOXO3	673	71276.6	Forkhead box protein O3	4914	True	1	1	1	0	1.8	1237764623	True
H0406FD-(01)	2858183	O43556	SGCE	437	49851	Epsilon-sarcoglycan	5417	True	1	1	1	0	4.8	1237883782	True
H0406FD-(01)	2903280	O43567	RNF13	381	42813.6	E3 ubiquitin-protein ligase RNF13	5401	True	1	1	1	0	3.9	1237736152	True
H0406FD-(01)	3455825	O43572	AKAP10	662	73818.2	A-kinase anchor protein 10, mitochondrial	4801	True	1	1	1	0	2.4	1241315058	True
H0406FD-(01)	2954326	O43583	DENR	198	22092	Density-regulated protein	2852	True	3	3	3	0	14.1	1237671093;1237812660;1237880896	True;True;True
H0406FD-(01)	2858184	O43592	XPOT	962	109964	Exportin-T	2424	True	5	5	5	0	7.3	1237395444;1237743442;1237784721;1241282956;1241288573	True;True;True;True;True
H0406FD-(01)	3455961	O43597	SPRY2	315	34688.4	Protein sprouty homolog 2	5742	True	1	1	1	0	6.7	1237763033	True
H0406FD-(01)	2858185	O43598	DNPH1	174	19108.4	2'-deoxynucleoside 5'-phosphate N-hydrolase 1	1258	True	9	9	9	0	62.1	1237382531;1237382556;1237390597;1237393726;1237393727;1237396132;1237398730;1237398731;1237400946;1237407123;1237716809;1237797823;1241308837	True;True;True;True;True;True;True;True;True;True;True;True;True
H0406FD-(01)	2858186	O43615	TIMM44	452	51355.8	Mitochondrial import inner membrane translocase subunit TIM44	4192	True	1	2	2	0	2	1237387768;1237388085	True;True
H0406FD-(01)	2858187	O43617	TRAPPC3	180	20274.1	Trafficking protein particle complex subunit 3	2016	True	5	5	5	0	31.1	1237383291;1237391197;1237401519;1237401520;1237822066;1237828365;1241265634	True;True;True;True;True;True;True
H0406FD-(01)	3455362	O43623	SNAI2	268	29986.1	Zinc finger protein SNAI2	5715	True	1	1	1	0	4.9	1237757764;1237765592	True;True
H0406FD-(01)	2903281	O43633	CHMP2A	222	25103.9	Charged multivesicular body protein 2a	2112	True	5	5	5	0	19.4	1237709784;1237770302;1237776760;1237792853;1237830795	True;True;True;True;True
H0406FD-(01)	3455826	O43657	TSPAN6	245	27563.3	Tetraspanin-6	5550	True	1	1	1	0	3.3	1237712108	True
H0406FD-(01)	2858188	O43660	PLRG1	514	57193.9	Pleiotropic regulator 1	1424	True	8	8	7	1	15.2	1237383240;1237385568;1237394698;1237682886;1237839904;1237876237;1237887084;1241271433;1241294130;1241311640	True;True;True;True;True;True;True;True;False;True
H0406FD-(01)	2858189	O43665	RGS10	173	20235.8	Regulator of G-protein signaling 10	4449	True	1	1	1	0	6.9	1237886289	True
H0406FD-(01)	2903282	O43670	ZNF207	478	50750.5	BUB3-interacting and GLEBS motif-containing protein ZNF207	2397	True	4	4	4	0	6.7	1237383204;1237395328;1237395329;1237396891;1237396893;1237396894;1237881197	True;True;True;True;True;True;True
H0406FD-(01)	3029156	O43674	NDUFB5	189	21750.3	NADH dehydrogenase [ubiquinone] 1 beta subcomplex subunit 5, mitochondrial	3072	True	3	3	3	0	12.2	1237874799;1237894264;1693698050;1693703388	True;True;True;True
H0406FD-(01)	2858190	O43679	LDB2	373	42793.1	LIM domain-binding protein 2	2219	False	2	2	0	2	3.5	1237392235;1237737433	False;False
H0406FD-(01)	2858191	O43681	GET3	348	38792.8	ATPase ASNA1	1219	True	10	12	12	0	33.9	1237382654;1237392767;1237400445;1237400446;1237402685;1237726795;1237730126;1237772498;1237805254;1237846758;1237895091;1241273063;1693701756	True;True;True;True;True;True;True;True;True;True;True;True;True
H0406FD-(01)	2858192	O43684	BUB3	328	37154.8	Mitotic checkpoint protein BUB3	629	True	15	15	15	0	55.5	1237382505;1237383351;1237385578;1237386821;1237388048;1237392443;1237397783;1237401601;1237401602;1237402491;1237404670;1237674901;1237871833;1237892743;1241261084;1241287410	True;True;True;True;True;True;True;True;True;True;True;True;True;True;True;True
H0406FD-(01)	3456050	O43704	SULT1B1	296	34899.2	Sulfotransferase family cytosolic 1B member 1	5981	True	1	1	1	0	3.4	1237863481	True
H0406FD-(01)	2858193	O43707	ACTN4	911	104854	Alpha-actinin-4	29	True	55	62	36	26	73.7	1237382687;1237383091;1237383301;1237384461;1237386699;1237386700;1237387023;1237387820;1237387821;1237387861;1237388071;1237388072;1237389406;1237389630;1237389631;1237390013;1237390185;1237390186;1237390711;1237391108;1237391135;1237391407;1237391516;1237391517;1237392144;1237392315;1237392942;1237392943;1237393286;1237393317;1237393318;1237393384;1237393385;1237393936;1237394029;1237394030;123…	True;False;True;True;True;True;False;False;False;False;False;False;True;False;False;False;True;True;True;False;False;False;False;False;False;False;False;False;False;True;True;True;True;True;False;False;False;True;False;False;False;True;True;True;True;True;True;True;True;True;True;True;False;False;False;False;True;True;True;True;True;True;False;True;True;True;True;True;False;False;True;False;True;…
H0406FD-(01)	2903283	O43709	WBSCR22	281	31880.4	Probable 18S rRNA (guanine-N(7))-methyltransferase	2866	True	3	3	3	0	18.9	1237398893;1237724100;1237845259	True;True;True
H0406FD-(01)	2903284	O43719	HTATSF1	755	85852.8	HIV Tat-specific factor 1	4328	True	1	1	1	0	1.1	1237844395	True
H0406FD-(01)	3028026	O43734	TRAF3IP2	574	64666	RecName: Full=Adapter protein CIKS; AltName: Full=Connection to IKK and SAPK/JNK; AltName: Full=Nuclear factor NF-kappa-B activator 1; Short=ACT1; AltName: Full=TRAF3-interacting protein 2	4937	True	1	1	1	0	1	1237382279	True
H0406FD-(01)	2858194	O43747	AP1G1	822	91351.5	AP-1 complex subunit gamma-1	1806	True	6	7	7	0	9.2	1237384053;1237392939;1237400920;1237403540;1237683460;1237779685;1237791998;1237859382	True;True;True;True;True;True;True;True
H0406FD-(01)	2858195	O43760	SYNGR2	224	24810.1	Synaptogyrin-2	5333	True	1	1	1	0	8.5	1241304775	True
H0406FD-(01)	2858196	O43765	SGTA	313	34063.1	Small glutamine-rich tetratricopeptide repeat-containing protein alpha	691	True	14	15	15	0	41.2	1237383934;1237386071;1237386072;1237389444;1237390110;1237390112;1237392737;1237393851;1237396356;1237396357;1237396397;1237396398;1237397074;1237398267;1237401482;1237401483;1237699269;1237746981;1237783825;1237828161;1237850487;1241285630	True;True;True;True;True;True;True;True;True;True;True;True;True;True;True;True;True;True;True;True;True;True
H0406FD-(01)	3028653	O43766	LIAS	372	41911.1	Lipoyl synthase, mitochondrial	4991	True	1	1	1	0	8.1	1237670536	True
H0406FD-(01)	2861710	O43768	ENSA	121	13389	Alpha-endosulfine	2493	True	4	4	3	1	45.5	1237389825;1237390493;1237393460;1241272777	False;True;True;True
H0406FD-(01)	2858197	O43776	NARS1	548	62942.9	Asparagine--tRNA ligase, cytoplasmic	753	True	13	14	14	0	19.7	1237384465;1237384649;1237385179;1237726815;1237735069;1237747396;1237811760;1237830960;1237833025;1237861723;1237871796;1237880213;1241256714;1241271298	True;True;True;True;True;True;True;True;True;True;True;True;True;True
H0406FD-(01)	3029384	O43791	SPOP	374	42132.4	Speckle-type POZ protein	3900	True	2	3	3	0	7.8	1237830517;1237842634;1241293306;1241310840	True;True;True;True
H0406FD-(01)	2858199	O43795	MYO1B	1136	131985	Unconventional myosin-Ib	1195	True	9	9	9	0	10.7	1237387681;1237390354;1237395393;1237401953;1237695673;1237772819;1237785036;1237793654;1237835657;1241293842	True;True;True;True;True;True;True;True;True;True
H0406FD-(01)	2903285	O43805	SSNA1	119	13596.2	Sjoegren syndrome nuclear autoantigen 1	4778	True	1	1	1	0	10.9	1237392341	True
H0406FD-(01)	2858200	O43809	NUDT21	227	26227.3	Cleavage and polyadenylation specificity factor subunit 5	410	True	20	23	23	0	86.3	1237382834;1237383662;1237385855;1237388519;1237391448;1237391449;1237394501;1237394502;1237395271;1237396738;1237396739;1237396997;1237398851;1237403637;1237403638;1237404635;1237406181;1237406859;1237407061;1237407062;1237407063;1237673237;1237687374;1237693975;1237759542;1237814876;1237821985;1237873614;1241249528;1241265061;1241293106;1241295394	True;True;True;True;True;True;True;True;True;True;True;True;True;True;True;True;True;True;True;True;True;True;True;True;True;True;True;True;True;True;True;True
H0406FD-(01)	2858201	O43813	LANCL1	399	45283.1	LanC-like protein 1	281	True	24	28	28	0	79.7	1237384320;1237384961;1237388718;1237391992;1237391993;1237398585;1237400858;1237400859;1237403114;1237403268;1237404454;1237404456;1237404458;1237404529;1237404530;1237404768;1237405557;1237405944;1237405945;1237405991;1237406721;1237407440;1237407501;1237407502;1237697343;1237722202;1237757678;1237785955;1237801791;1237846392;1237850811;1237866824;1237876372;1241263353;1241266902;1241295440;124…	True;True;True;True;True;True;True;True;True;True;True;True;True;True;True;True;True;True;True;True;True;True;True;True;True;True;True;True;True;True;True;True;True;True;True;True;True;True;True;True
H0406FD-(01)	2903286	O43815	STRN	780	86132.1	Striatin	4379	True	1	1	1	0	2.3	1237401558;1237401559	True;True
H0406FD-(01)	2858202	O43818	RRP9	475	51840.7	U3 small nucleolar RNA-interacting protein 2	1544	True	7	7	7	0	25.7	1237385898;1237386936;1237394720;1237403592;1237403842;1237403843;1237406141;1241306447	True;True;True;True;True;True;True;True
H0406FD-(01)	3024169	O43819	SCO2	266	29809.9	Protein SCO2 homolog, mitochondrial	3688	True	2	2	2	0	15.8	1237401263;1241252017;1693700325	True;True;True
H0406FD-(01)	2888866	O43823	AKAP8	692	76108.3	A-kinase anchor protein 8	2688	True	3	3	3	0	4	1237382261;1237802156;1241290485	True;True;True
H0406FD-(01)	2858203	O43837	IDH3B	385	42183.7	Isocitrate dehydrogenase [NAD] subunit beta, mitochondrial	3404	False	1	1	0	1	2.9	1237729667	False
H0406FD-(01)	2954330	O43847	NRDC	1150	131572	Nardilysin	1551	True	7	9	9	0	7	1237387353;1237394742;1237394949;1237396466;1237396467;1237398341;1237401629;1237401630;1237402705;1237402706;1237697905;1237706419;1237716332;1237824166;1237892113	True;True;True;True;True;True;True;True;True;True;True;True;True;True;True
H0406FD-(01)	2858204	O43852	CALU	315	37106.8	Calumenin	971	True	12	13	13	0	46.3	1237383901;1237394238;1237395006;1237396287;1237399821;1237407201;1237748825;1237789995;1237823626;1237851981;1241258305;1241264736;1241279426;1241300762;1241314293	True;True;True;True;True;True;True;True;True;True;True;True;True;True;True
H0406FD-(01)	2861712	O43865	AHCYL1	530	58951.4	Adenosylhomocysteinase 2	863	True	12	12	8	4	29.4	1237390335;1237399340;1237678256;1237783953;1237816722;1237830700;1237877513;1237885119;1241258301;1241260594;1241274482;1241296204	True;True;True;True;False;False;False;False;True;True;True;True
H0406FD-(01)	2954331	O43896	KIF1C	1103	122947	Kinesin-like protein KIF1C	4266	True	1	1	1	0	1.1	1237391810;1237391811	True;True
H0406FD-(01)	2858205	O43913	ORC5	435	50283.1	Origin recognition complex subunit 5	1296	True	9	9	9	0	27.4	1237390918;1237396177;1237400295;1237400296;1237405307;1237682119;1237729782;1237816428;1237877152;1241263182	True;True;True;True;True;True;True;True;True;True
H0406FD-(01)	3456251	O43916	CHST1	411	46714.7	Carbohydrate sulfotransferase 1	5717	False	1	1	0	1	1.5	1237706709	False
H0406FD-(01)	2880188	O43920	NDUFS5	106	12517.5	NADH dehydrogenase [ubiquinone] iron-sulfur protein 5	3519	True	3	3	3	0	36.8	1237397595;1237797676;1237823927;1237843707	True;True;True;True
H0406FD-(01)	2858206	O43929	ORC4	436	50377.4	Origin recognition complex subunit 4	4691	True	1	1	0	1	1.8	1237704616	False
H0406FD-(01)	2858207	O43933	PEX1	1283	142867	Peroxisome biogenesis factor 1	811	True	14	14	14	0	13.1	1237383919;1237384121;1237385700;1237395967;1237671121;1237711966;1237723920;1237736235;1237765691;1237766257;1237786794;1237831121;1237871126;1237886459;1241272686	True;True;True;True;True;True;True;True;True;True;True;True;True;True;True
H0406FD-(01)	2858208	O60216	RAD21	631	71689.5	Double-strand-break repair protein rad21 homolog	359	True	22	30	24	6	28.4	1237384583;1237385309;1237386385;1237386386;1237386519;1237386520;1237388413;1237388415;1237388770;1237388794;1237388991;1237391650;1237392007;1237392683;1237394668;1237397277;1237399341;1237400818;1237400821;1237403351;1237406134;1237682979;1237686958;1237700443;1237712754;1237731898;1237766778;1237768540;1237820001;1237857277;1237875482;1237875549;1237884192;1237892321;1241251580;1241260151;124…	False;True;False;False;False;False;True;True;True;False;True;True;True;True;True;True;True;True;True;True;True;True;False;True;True;True;True;True;True;True;False;True;True;True;True;True;True;True;True;True;False
H0406FD-(01)	3455364	O60218	AKR1B10	316	36019.6	Aldo-keto reductase family 1 member B10	4174	False	1	1	0	1	5.1	1237399695	False
H0406FD-(01)	2954333	O60220	TIMM8A	97	10998.4	Mitochondrial import inner membrane translocase subunit Tim8 A	4528	True	1	1	1	0	11.3	1237794802	True
H0406FD-(01)	2858209	O60231	DHX16	1041	119264	Putative pre-mRNA-splicing factor ATP-dependent RNA helicase DHX16	1759	True	6	6	6	0	5.4	1237393634;1237393954;1237393955;1237810026;1237810601;1237848058;1237848197;1693709314	True;True;True;True;True;True;True;True
H0406FD-(01)	2954334	O60234	GMFG	142	16801.3	Glia maturation factor gamma	2353	False	2	2	0	2	28.9	1237397180;1237713328	False;False
H0406FD-(01)	2858211	O60239	SH3BP5	455	50425	SH3 domain-binding protein 5	3089	True	3	3	3	0	11.2	1237383981;1237734166;1241304076	True;True;True
H0406FD-(01)	2858212	O60244	MED14	1454	160607	Mediator of RNA polymerase II transcription subunit 14	1124	True	11	11	11	0	10.5	1237387717;1237389013;1237393160;1237400914;1237400915;1237688269;1237770728;1237881037;1241262057;1241289124;1241302547;1241317186;1693695591	True;True;True;True;True;True;True;True;True;True;True;True;True
H0406FD-(01)	2861715	O60256	PRPSAP2	369	40925.8	Phosphoribosyl pyrophosphate synthase-associated protein 2	3418	True	2	2	2	0	10.6	1237400790;1237834388	True;True
H0406FD-(01)	2858213	O60264	SMARCA5	1052	121905	SWI/SNF-related matrix-associated actin-dependent regulator of chromatin subfamily A member 5	1506	True	7	10	7	3	5.9	1237384405;1237385556;1237391584;1237394610;1237684674;1237692222;1237746492;1237851022;1237878595;1237889298	True;False;True;True;True;True;True;False;True;False
H0406FD-(01)	3455365	O60266	ADCY3	1144	128960	Adenylate cyclase type 3	3946	True	2	2	2	0	2.3	1237748206;1237791769	True;True
H0406FD-(01)	2880189	O60271	SPAG9	1321	146205	C-Jun-amino-terminal kinase-interacting protein 4	966	True	11	12	10	2	10.4	1237389906;1237394952;1237397246;1237406175;1237677729;1237679422;1237715970;1237731678;1237748712;1237755459;1237760755;1237817893;1237861970;1237887021	True;True;True;True;False;True;False;True;True;True;True;True;True;True
H0406FD-(01)	2954336	O60282	KIF5C	957	109495	Kinesin heavy chain isoform 5C	1500	False	3	3	0	3	3.7	1237386717;1237394513;1237781124	False;False;False
H0406FD-(01)	2858214	O60287	URB1	2271	254389	Nucleolar pre-ribosomal-associated protein 1	76	True	44	45	45	0	23.6	1237384410;1237385261;1237387168;1237388444;1237388446;1237389976;1237392724;1237392798;1237392799;1237393206;1237393587;1237393929;1237393930;1237397510;1237398756;1237399828;1237399829;1237399890;1237402880;1237679427;1237708203;1237710612;1237723584;1237724195;1237732523;1237739122;1237743779;1237744486;1237753836;1237765419;1237766840;1237825355;1237831664;1237840732;1237848995;1237866677;123…	True;True;True;True;True;True;True;True;True;True;True;True;True;True;True;True;True;True;True;True;True;True;True;True;True;True;True;True;True;True;True;True;True;True;True;True;True;True;True;True;True;True;True;True;True;True;True;True;True;True;True;True;True;True;True;True;True;True;True
H0406FD-(01)	3047081	O60290	ZNF862	1169	131654	Zinc finger protein 862	5753	True	1	1	1	0	3.6	1241257595	True
H0406FD-(01)	2858215	O60291	MGRN1	552	60753	E3 ubiquitin-protein ligase MGRN1	3875	True	2	2	2	0	7.2	1237395741;1241278491	True;True
H0406FD-(01)	2955469	O60292	SIPA1L3	1781	194610	Signal-induced proliferation-associated 1-like protein 3	4830	True	1	1	1	0	0.6	1237391303	True
H0406FD-(01)	2904092	O60293	ZFC3H1	1989	226356	Zinc finger C3H1 domain-containing protein	4780	True	1	1	1	0	0.6	1237391130	True
H0406FD-(01)	2861716	O60306	AQR	1485	171295	Intron-binding protein aquarius	2344	True	4	4	4	0	3.6	1237383890;1237397162;1237701046;1237707935	True;True;True;True
H0406FD-(01)	3455755	O60307	MAST3	1309	143137	Microtubule-associated serine/threonine-protein kinase 3	5730	False	1	1	0	1	0.8	1237808787	False
H0406FD-(01)	2858217	O60313	OPA1	960	111631	Dynamin-like 120 kDa protein, mitochondrial	2297	True	4	4	4	0	4.8	1237386526;1237386527;1237674398;1237742590;1237871430	True;True;True;True;True
H0406FD-(01)	2858218	O60318	MCM3AP	1980	218405	Germinal-center associated nuclear protein	2891	True	3	3	3	0	1.4	1237701162;1237882452;1241290010	True;True;True
H0406FD-(01)	2858219	O60331	PIP5K1C	668	73260	Phosphatidylinositol 4-phosphate 5-kinase type-1 gamma	5356	True	1	1	1	0	3	1237401845;1237401846	True;True
H0406FD-(01)	2954338	O60333	KIF1B	1816	204476	Kinesin-like protein KIF1B	2894	True	3	3	2	1	2.1	1237391226;1237391227;1237400134;1241260701	True;True;True;False
H0406FD-(01)	3455366	O60336	MAPKBP1	1514	163818	Mitogen-activated protein kinase-binding protein 1	5535	True	1	1	1	0	0.5	1237878850	True
H0406FD-(01)	2858220	O60337	MARCH6	910	102545	E3 ubiquitin-protein ligase MARCH6	1300	True	9	13	13	0	8.4	1237387672;1237388435;1237391864;1237391865;1237394327;1237394328;1237400921;1237678724;1237706127;1237706565;1237801257;1237829840;1237835980;1237870691;1237879257;1241260704;1241292157;1241295934;1241314447;1693700641;1693708926	True;True;True;True;True;True;True;True;True;True;True;True;True;True;True;True;True;True;True;True;True
H0406FD-(01)	2858221	O60341	KDM1A	852	92902.7	Lysine-specific histone demethylase 1A	1503	True	8	8	8	0	15.6	1237382565;1237390030;1237391334;1237392314;1237704280;1237738109;1241264518;1241300178	True;True;True;True;True;True;True;True
H0406FD-(01)	2861717	O60343	TBC1D4	1298	146563	TBC1 domain family member 4	1770	True	6	6	6	0	5.7	1237382924;1237396138;1237397238;1237399741;1237399742;1237404999;1237726835;1237744765;1237745303	True;True;True;True;True;True;True;True;True
H0406FD-(01)	3047002	O60346	PHLPP1	1717	184672	PH domain leucine-rich repeat-containing protein phosphatase 1	5629	True	1	1	1	0	2.3	1237706181	True
H0406FD-(01)	2858222	O60361	NME2P1	137	15529.1	Putative nucleoside diphosphate kinase	540	False	10	16	0	16	61.3	1237385020;1237387051;1237395219;1237397477;1237397479;1237397647;1237397648;1237398752;1237398753;1237398938;1237400897;1237400898;1237401054;1237401055;1237401056;1237401057;1237401206;1237401207;1237401759;1237744389;1237758680;1237768970;1237772118;1237876316	False;False;False;False;False;False;False;False;False;False;False;False;False;False;False;False;False;False;False;False;False;False;False;False
H0406FD-(01)	2858223	O60381	HBP1	514	57645.3	HMG box-containing protein 1	3171	True	3	3	3	0	7	1237402433;1237764948;1237831084	True;True;True
H0406FD-(01)	2858224	O60427	FADS1	444	51964.3	Fatty acid desaturase 1	1689	True	7	7	7	0	25.5	1237388121;1237388932;1237391065;1237399868;1237732525;1237750226;1237773437;1237800501;1237865108	True;True;True;True;True;True;True;True;True
H0406FD-(01)	2858225	O60443	DFNA5	496	54555	Non-syndromic hearing impairment protein 5	1206	True	10	10	10	0	23.6	1237384180;1237386381;1237387690;1237390924;1237398583;1237404538;1237700108;1237827040;1237843186;1237844614;1237876573;1237885635;1241315833	True;True;True;True;True;True;True;True;True;True;True;True;True
H0406FD-(01)	3027055	O60476	MAN1A2	641	73004	RecName: Full=Mannosyl-oligosaccharide 1,2-alpha-mannosidase IB; EC=3.2.1.113; AltName: Full=Mannosidase alpha class 1A member 2; AltName: Full=Processing alpha-1,2-mannosidase IB; Short=Alpha-1,2-mannosidase IB	5160	True	1	1	1	0	1.7	1237806041	True
H0406FD-(01)	2858227	O60488	ACSL4	711	79188.1	Long-chain-fatty-acid--CoA ligase 4	2017	True	6	6	5	1	12.4	1237388521;1237395233;1237740517;1237844728;1237852842;1241269512;1241293284	True;True;True;False;True;True;True
H0406FD-(01)	2858228	O60493	SNX3	162	18762.4	Sorting nexin-3	1045	True	10	11	9	2	42.6	1237382848;1237383398;1237383625;1237385211;1237385816;1237387314;1237387384;1237390934;1237393799;1237712231;1237809149;1237862623;1237869733;1693703375	False;True;True;True;True;False;True;True;True;True;False;True;True;True
H0406FD-(01)	2858229	O60502	MGEA5	916	102915	Protein O-GlcNAcase	492	True	18	18	18	0	23.4	1237383820;1237386808;1237390749;1237390750;1237392727;1237401444;1237681348;1237696286;1237734839;1237754631;1237758053;1237785395;1237789887;1237815728;1237848234;1241267137;1241290452;1241297133;1241299333;1693694237;1693703691	True;True;True;True;True;True;True;True;True;True;True;True;True;True;True;True;True;True;True;True;True
H0406FD-(01)	2955262	O60504	SORBS3	671	75341.1	Vinexin	3836	True	2	2	2	0	7.3	1237882237;1241273990	True;True
H0406FD-(01)	2858230	O60506	SYNCRIP	623	69602.6	Heterogeneous nuclear ribonucleoprotein Q	202	True	29	30	20	10	42.7	1237382483;1237384522;1237385543;1237386322;1237387424;1237389541;1237389865;1237389879;1237389880;1237390448;1237390697;1237392502;1237392578;1237392579;1237393136;1237394647;1237394648;1237396496;1237399941;1237399942;1237400118;1237400119;1237400377;1237400668;1237400669;1237402952;1237402953;1237403066;1237670887;1237673185;1237677310;1237700956;1237733062;1237735076;1237746867;1237800944;123…	True;False;False;True;True;True;False;True;True;True;True;False;False;False;True;True;True;True;True;True;True;True;True;True;True;True;True;True;True;False;True;True;True;False;True;False;True;False;False;True;False;True;True
H0406FD-(01)	3455367	O60512	B4GALT3	393	43928	Beta-1,4-galactosyltransferase 3	5208	True	1	1	1	0	3.1	1237394591;1237768723	True;True
H0406FD-(01)	2954339	O60518	RANBP6	1105	124714	Ran-binding protein 6	835	False	1	1	0	1	1.1	1237793289	False
H0406FD-(01)	2858231	O60524	NEMF	1076	122954	Nuclear export mediator factor NEMF	2969	True	3	3	3	0	3.7	1237398068;1237398069;1237398070;1237697868;1237863479	True;True;True;True;True
H0406FD-(01)	2858232	O60547	GMDS	372	41949.7	GDP-mannose 4,6 dehydratase	800	True	14	14	14	0	39.8	1237383446;1237392573;1237400373;1237401786;1237716318;1237722274;1237826670;1237828587;1237837992;1237854869;1237882727;1241276964;1241298283;1241311034;1241317573;1693706484	True;True;True;True;True;True;True;True;True;True;True;True;True;True;True;True
H0406FD-(01)	2903287	O60551	NMT2	498	56980.2	Glycylpeptide N-tetradecanoyltransferase 2	484	False	6	7	0	7	8.8	1237391463;1237393985;1237395360;1237690217;1237816981;1237869473;1237893269;1241285106	False;False;False;False;False;False;False;False
H0406FD-(01)	2858233	O60563	CCNT1	726	80684.6	Cyclin-T1	3351	True	3	3	2	1	4	1237399636;1237773519;1237788766	False;True;True
H0406FD-(01)	2858234	O60568	PLOD3	738	84785.2	Procollagen-lysine,2-oxoglutarate 5-dioxygenase 3	521	True	18	18	18	0	29.7	1237389542;1237400753;1237401910;1237402140;1237402141;1237673681;1237692933;1237735368;1237737522;1237778083;1237806236;1237832375;1237851671;1237855612;1241255359;1241268801;1241270979;1241282229;1241294768;1241301349;1693696373;1693697144;1693701142;1693708154	True;True;True;True;True;True;True;True;True;True;True;True;True;True;True;True;True;True;True;True;True;True;True;True
H0406FD-(01)	2858235	O60573	EIF4E2	245	28362	Eukaryotic translation initiation factor 4E type 2	2183	True	5	5	5	0	22.9	1237389960;1237403950;1237403951;1237404657;1237404658;1237756533;1237767614;1241264023	True;True;True;True;True;True;True;True
H0406FD-(01)	2955471	O60583	CCNT2	730	81029	Cyclin-T2	3351	False	1	1	0	1	2.3	1237399636	False
H0406FD-(01)	3456312	O60603	TLR2	784	89837.6	Toll-like receptor 2	5941	True	1	1	1	0	4	1237696732	True
H0406FD-(01)	2903288	O60610	DIAPH1	1272	141347	Protein diaphanous homolog 1	2323	True	5	5	5	0	5	1237392757;1237394505;1237398589;1237398590;1237810931;1237849057;1241283592	True;True;True;True;True;True;True
H0406FD-(01)	2858236	O60637	TSPAN3	253	28017.7	Tetraspanin-3	3185	True	3	3	3	0	12.6	1237384170;1241269079;1241283888	True;True;True
H0406FD-(01)	2954340	O60641	SNAP91	907	92502.2	Clathrin coat assembly protein AP180	813	False	1	1	0	1	1.3	1237392214	False
H0406FD-(01)	2858237	O60645	EXOC3	756	86844.8	Exocyst complex component 3	3539	True	2	2	2	0	3.6	1237673285;1237826109	True;True
H0406FD-(01)	2858238	O60664	PLIN3	434	47075	Perilipin-3	418	True	21	25	25	0	67.1	1237382316;1237385085;1237386921;1237387425;1237390925;1237393077;1237393078;1237393400;1237393401;1237393969;1237394162;1237394254;1237394968;1237397997;1237400615;1237400721;1237400723;1237402610;1237405946;1237406301;1237406302;1237694236;1237699622;1237751322;1237781248;1237890316;1241280910;1241282186;1241293112;1241315050;1241316477;1693693598	True;True;True;True;True;True;True;True;True;True;True;True;True;True;True;True;True;True;True;True;True;True;True;True;True;True;True;True;True;True;True;True
H0406FD-(01)	2858239	O60671	RAD1	282	31827.3	Cell cycle checkpoint protein RAD1	2161	True	5	5	5	0	16.3	1237388092;1237394140;1237774910;1237803195;1237823049	True;True;True;True;True
H0406FD-(01)	3455683	O60673	REV3L	3130	352776	DNA polymerase zeta catalytic subunit	6016	True	1	1	1	0	0.9	1237406304	True
H0406FD-(01)	3456160	O60674	JAK2	1132	130674	Tyrosine-protein kinase JAK2	5921	True	1	1	1	0	1.1	1237758263	True
H0406FD-(01)	2858240	O60675	MAFK	156	17523.1	Transcription factor MafK	4161	False	1	1	0	1	7.1	1237392264;1237683478	False;False
H0406FD-(01)	2858241	O60684	KPNA6	536	60029.5	Importin subunit alpha-7	1347	True	8	8	2	6	13.2	1237385046;1237395139;1237397993;1237672217;1237762245;1241254186;1241296576;1241304822;1693701570;1693702953	False;False;False;False;False;False;True;False;False;True
H0406FD-(01)	2861719	O60701	UGDH	494	55024.1	UDP-glucose 6-dehydrogenase	1739	True	6	6	6	0	9.5	1237384175;1237385730;1237388269;1237831895;1237885348;1241264545	True;True;True;True;True;True
H0406FD-(01)	2858242	O60716	CTNND1	968	108170	Catenin delta-1	1354	True	9	9	8	1	12.2	1237387939;1237392401;1237401933;1237676717;1237681058;1237796363;1237802939;1237838058;1237845594;1237853462;1237864351	True;True;True;True;True;True;True;False;True;True;True
H0406FD-(01)	2861720	O60739	EIF1B	113	12823.7	Eukaryotic translation initiation factor 1b	1920	True	7	7	3	4	61.1	1237382755;1237394256;1237397589;1237401499;1237755392;1237807792;1237869231;1241267001	False;True;False;True;False;False;False;True
H0406FD-(01)	2858243	O60749	SNX2	519	58471.1	Sorting nexin-2	760	True	13	13	12	1	27.4	1237384032;1237387809;1237389125;1237392109;1237396292;1237678903;1237705502;1237770897;1237806294;1237819267;1237844981;1237886446;1241297832;1241300897;1241302278	True;True;True;True;True;True;True;True;True;True;True;False;True;True;True
H0406FD-(01)	2858244	O60762	DPM1	260	29634.3	Dolichol-phosphate mannosyltransferase subunit 1	1400	True	9	9	9	0	37.7	1237392457;1237396873;1237396874;1237398049;1237676542;1237717356;1237728548;1237729373;1237796352;1237857448	True;True;True;True;True;True;True;True;True;True
H0406FD-(01)	2903289	O60763	USO1	962	107895	General vesicular transport factor p115	3261	True	2	2	2	0	2.1	1237392454;1237392455;1693697409	True;True;True
H0406FD-(01)	2858245	O60784	TOM1	492	53818.5	Target of Myb protein 1	2710	True	3	3	3	0	7.3	1237397641;1237402825;1237402826;1237695629;1237778928	True;True;True;True;True
H0406FD-(01)	2858246	O60812	HNRNPCL1	293	32142.4	Heterogeneous nuclear ribonucleoprotein C-like 1	331	False	9	11	0	11	19.5	1237382943;1237384354;1237385635;1237386706;1237390008;1237392612;1237392614;1237394200;1237394748;1237704485;1237768281;1237768592;1693704245;1693707793	False;False;False;False;False;False;False;False;False;False;False;False;False;False
H0406FD-(01)	2858247	O60814	H2BC12	126	13890.1	Histone H2B type 1-K	496	True	18	24	0	24	75.4	1237382722;1237383898;1237384263;1237385398;1237386234;1237386898;1237386899;1237388934;1237388935;1237391250;1237395135;1237395488;1237395498;1237395499;1237396640;1237396966;1237397168;1237397169;1237397348;1237398165;1237398477;1237398478;1237398479;1237398657;1237761926;1237763872;1237775912;1237797112;1237815585;1237838460;1237843333;1237894272;1241294218;1693702882	False;False;False;False;False;False;False;False;False;False;False;False;False;False;False;False;False;False;False;False;False;False;False;False;False;False;False;False;False;False;False;False;False;False
H0406FD-(01)	2903290	O60825	PFKFB2	505	58476.8	6-phosphofructo-2-kinase/fructose-2,6-bisphosphatase 2	3506	True	2	3	1	2	5	1237395747;1237395749;1237395937;1237832003	False;False;False;True
H0406FD-(01)	2858248	O60828	PQBP1	265	30472.3	Polyglutamine-binding protein 1	3258	True	2	2	2	0	19.2	1237404394;1237406168	True;True
H0406FD-(01)	2858249	O60832	DKC1	514	57674.1	H/ACA ribonucleoprotein complex subunit 4	567	True	17	21	21	0	38.1	1237383333;1237388997;1237391591;1237392210;1237392211;1237397303;1237397781;1237399105;1237403282;1237403283;1237403812;1237405174;1237406074;1237406328;1237406329;1237716627;1237716780;1237748335;1237768343;1237777061;1237783481;1237785724;1237787745;1237808809;1237842805;1237880685;1237893389;1241277408	True;True;True;True;True;True;True;True;True;True;True;True;True;True;True;True;True;True;True;True;True;True;True;True;True;True;True;True
H0406FD-(01)	2858250	O60841	EIF5B	1220	138827	Eukaryotic translation initiation factor 5B	383	True	20	20	20	0	20.3	1237388157;1237390846;1237396932;1237398922;1237400938;1237404570;1237677550;1237686936;1237711580;1237732094;1237741098;1237753564;1237756341;1237795915;1237803691;1237818071;1237832675;1237853000;1237863665;1241265301;1241267014;1241276012	True;True;True;True;True;True;True;True;True;True;True;True;True;True;True;True;True;True;True;True;True;True
H0406FD-(01)	2858251	O60858	TRIM13	407	46987.6	E3 ubiquitin-protein ligase TRIM13	5432	True	1	1	1	0	2.2	1237387070;1693706836	True;True
H0406FD-(01)	2903292	O60869	EDF1	148	16368.7	Endothelial differentiation-related factor 1	872	True	12	14	14	0	59.5	1237383121;1237385060;1237387332;1237387333;1237387542;1237387543;1237391580;1237394577;1237396628;1237396629;1237402494;1237735412;1237746034;1237750618;1237769353;1237794814;1237860514	True;True;True;True;True;True;True;True;True;True;True;True;True;True;True;True;True
H0406FD-(01)	2858252	O60870	KIN	393	45373.7	DNA/RNA-binding protein KIN17	4931	True	1	1	1	0	4.1	1237675452	True
H0406FD-(01)	2858253	O60884	DNAJA2	412	45745.6	DnaJ homolog subfamily A member 2	619	True	15	16	16	0	44.2	1237383714;1237383888;1237384787;1237387419;1237390398;1237396775;1237397421;1237397423;1237398453;1237400184;1237400185;1237803079;1237829716;1237846448;1237847584;1237865861;1241263374;1241283958;1241284162;1693702991	True;True;True;True;True;True;True;True;True;True;True;True;True;True;True;True;True;True;True;True
H0406FD-(01)	2954343	O60885	BRD4	1362	152219	Bromodomain-containing protein 4	4097	True	1	1	0	1	0.6	1237872240	False
H0406FD-(01)	2858254	O60888	CUTA	179	19116.3	Protein CutA	1391	True	9	9	9	0	48	1237394277;1237395477;1237395478;1237401161;1237401162;1237402487;1237402488;1237406282;1237757546;1237879673;1241267300;1693705558	True;True;True;True;True;True;True;True;True;True;True;True
H0406FD-(01)	2858255	O60907	TBL1X	577	62495.7	F-box-like/WD repeat-containing protein TBL1X	3013	True	3	3	1	2	9.4	1237392549;1237405864;1237884303	False;False;True
H0406FD-(01)	3455370	O60911	CTSV	334	37329.4	Cathepsin L2	2897	False	1	1	0	1	2.4	1241271052	False
H0406FD-(01)	2858256	O60921	HUS1	280	31690.9	Checkpoint protein HUS1	4906	True	1	1	1	0	3.2	1241309051	True
H0406FD-(01)	2858257	O60925	PFDN1	122	14210.5	Prefoldin subunit 1	2102	True	5	6	6	0	39.3	1237382958;1237383097;1237384825;1237676634;1241290236;1241300680	True;True;True;True;True;True
H0406FD-(01)	2858258	O60930	RNASEH1	286	32064.2	Ribonuclease H1	4561	True	1	1	1	0	6.3	1237692667	True
H0406FD-(01)	2858259	O60936	NOL3	208	22629.5	Nucleolar protein 3	3445	True	2	2	2	0	4.3	1237383224;1237853357	True;True
H0406FD-(01)	2858260	O60942	RNGTT	597	68556.8	mRNA-capping enzyme	2944	True	3	3	3	0	5.7	1237752153;1237848921;1237872717	True;True;True
H0406FD-(01)	2858262	O75044	SRGAP2	1071	120881	SLIT-ROBO Rho GTPase-activating protein 2	1306	False	8	8	0	8	11.2	1237395736;1237400664;1237402399;1237671901;1237747473;1237816073;1237819499;1693694014	False;False;False;False;False;False;False;False
H0406FD-(01)	2861721	O75051	PLXNA2	1894	211104	Plexin-A2	1325	False	1	1	0	1	0.6	1237712686	False
H0406FD-(01)	3027437	O75054	IGSF3	1194	135196	RecName: Full=Immunoglobulin superfamily member 3; Short=IgSF3; AltName: Full=Glu-Trp-Ile EWI motif-containing protein 3; Short=EWI-3; Flags: Precursor	3607	True	2	2	2	0	1.6	1237385787;1237851289	True;True
H0406FD-(01)	2903293	O75061	DNAJC6	913	99996.5	Putative tyrosine-protein phosphatase auxilin	1895	True	7	7	7	0	5.1	1237386221;1237720069;1237737530;1237770984;1237830272;1237840341;1241288545;1241289106	True;True;True;True;True;True;True;True
H0406FD-(01)	3023807	O75063	FAM20B	409	46432.5	Glycosaminoglycan xylosylkinase	3881	True	2	2	2	0	5.1	1237743608;1241258397	True;True
H0406FD-(01)	2858263	O75083	WDR1	606	66193.5	WD repeat-containing protein 1	929	True	14	14	14	0	28.7	1237385370;1237385657;1237386003;1237394349;1237401944;1237678855;1237742528;1237744095;1237762932;1237772744;1237779445;1237833074;1237833629;1237881211	True;True;True;True;True;True;True;True;True;True;True;True;True;True
H0406FD-(01)	2903294	O75116	ROCK2	1388	160900	Rho-associated protein kinase 2	1964	True	5	5	5	0	4.2	1237393215;1237398668;1237398669;1237762721;1237814264;1241292524	True;True;True;True;True;True
H0406FD-(01)	2858265	O75121	MFAP3L	409	45379.7	Microfibrillar-associated protein 3-like	2262	False	5	5	0	5	8.6	1237386747;1237391514;1237736004;1237828943;1237848898;1241298105;1241310667	False;False;False;False;False;False;False
H0406FD-(01)	2903295	O75123	ZNF623	536	61392.2	Zinc finger protein 623	2648	False	1	1	0	1	1.3	1241308065	False
H0406FD-(01)	3027438	O75127	PTCD1	700	78856	RecName: Full=Pentatricopeptide repeat-containing protein 1, mitochondrial	4675	True	1	1	1	0	1.7	1237766246	True
H0406FD-(01)	2858266	O75131	CPNE3	537	60130.7	Copine-3	934	True	11	11	10	1	22.5	1237382947;1237383757;1237385536;1237385894;1237397615;1237404871;1237688117;1237729037;1237788501;1237865336;1241312584;1241314211	True;True;True;False;True;True;True;True;True;True;True;True
H0406FD-(01)	2903296	O75146	HIP1R	1068	119388	Huntingtin-interacting protein 1-related protein	4424	True	1	1	1	0	0.9	1241302728	True
H0406FD-(01)	2858267	O75150	RNF40	1001	113650	E3 ubiquitin-protein ligase BRE1B	3310	True	3	3	2	1	3.2	1237693810;1237720611;1237775009	True;True;False
H0406FD-(01)	2880193	O75152	ZC3H11A	810	89131.1	Zinc finger CCCH domain-containing protein 11A	2685	True	3	3	3	0	4.1	1237385824;1237893455;1693707521	True;True;True
H0406FD-(01)	2858268	O75153	CLUH	1309	146670	Clustered mitochondria protein homolog	1187	True	9	9	9	0	8.1	1237383119;1237402174;1237725458;1237748338;1237767003;1237827000;1237878129;1241250647;1241301262;1693694850	True;True;True;True;True;True;True;True;True;True
H0406FD-(01)	3456161	O75154	RAB11FIP3	756	82439.9	Rab11 family-interacting protein 3	5799	True	1	1	1	0	1.6	1237890156	True
H0406FD-(01)	2858269	O75157	TSC22D2	780	79228.3	TSC22 domain family protein 2	1836	False	4	7	0	7	3.6	1237390534;1237392821;1237698477;1237734244;1237762283;1237766026;1237783169;1693706221	False;False;False;False;False;False;False;False
H0406FD-(01)	3047004	O75161	NPHP4	1426	157598	Nephrocystin-4	3180	True	3	3	3	0	3.2	1237703774;1237816870;1241261594	True;True;True
H0406FD-(01)	2858270	O75164	KDM4A	1064	120662	Lysine-specific demethylase 4A	2588	True	4	4	4	0	5.1	1237400973;1237763907;1237835639;1237838203;1241280692	True;True;True;True;True
H0406FD-(01)	2903297	O75165	DNAJC13	2243	254415	DnaJ homolog subfamily C member 13	3256	True	2	3	3	0	1.6	1237386903;1237774867;1237777971;1237889903	True;True;True;True
H0406FD-(01)	2858271	O75175	CNOT3	753	81872	CCR4-NOT transcription complex subunit 3	4591	True	1	2	2	0	0.9	1237385160;1237778652	True;True
H0406FD-(01)	2954350	O75179	ANKRD17	2603	274258	Ankyrin repeat domain-containing protein 17	4403	True	1	1	1	0	0.4	1237739781	True
H0406FD-(01)	2858272	O75190	DNAJB6	326	36087	DnaJ homolog subfamily B member 6	1115	True	10	11	5	6	32.8	1237385817;1237391568;1237391569;1237397844;1237399222;1237399886;1237403523;1237696572;1237697296;1237697708;1237728919;1237857124;1237859481;1241279765;1241289236;1241294372;1241306281;1693697379	True;True;True;False;True;False;False;True;False;True;False;True;False;False;False;False;True;False
H0406FD-(01)	2861723	O75191	XYLB	536	58382.2	Xylulose kinase	3794	True	2	2	2	0	7.5	1237742138;1237811040	True;True
H0406FD-(01)	3455371	O75192	PEX11A	247	28353.3	Peroxisomal membrane protein 11A	5781	True	1	1	1	0	6.1	1241290211	True
H0406FD-(01)	2858274	O75223	GGCT	188	21007.7	Gamma-glutamylcyclotransferase	2291	True	4	5	5	0	36.2	1237392369;1237401995;1237752274;1237779096;1241284779	True;True;True;True;True
H0406FD-(01)	2858275	O75251	NDUFS7	213	23563.5	NADH dehydrogenase [ubiquinone] iron-sulfur protein 7, mitochondrial	2526	True	4	5	5	0	38	1237402837;1237404415;1237404488;1237812997;1237815598;1237873251	True;True;True;True;True;True
H0406FD-(01)	2903298	O75290	ZNF780A	641	74531.2	Zinc finger protein 780A	4181	True	2	2	1	1	7.2	1237858435;1241308065	True;False
H0406FD-(01)	2858276	O75312	ZPR1	459	50925.3	Zinc finger protein ZPR1	2765	True	4	4	4	0	13.1	1237388162;1237405290;1237796671;1237827080	True;True;True;True
H0406FD-(01)	3027441	O75317	USP12	370	42858	RecName: Full=Ubiquitin carboxyl-terminal hydrolase 12; EC=3.4.19.12; AltName: Full=Deubiquitinating enzyme 12; AltName: Full=Ubiquitin thioesterase 12; AltName: Full=Ubiquitin-hydrolyzing enzyme 1; AltName: Full=Ubiquitin-specific-processing proteas	5585	True	1	1	0	1	1.9	1237384936	False
H0406FD-(01)	2858277	O75319	DUSP11	330	38938.9	RNA/RNP complex-1-interacting phosphatase	1902	True	6	6	6	0	18.2	1237387574;1237387575;1237389704;1237671122;1237711893;1237724314;1237725639;1237893482	True;True;True;True;True;True;True;True
H0406FD-(01)	2903299	O75323	NIPSNAP2	286	33742.6	Protein NipSnap homolog 2	2905	True	3	4	4	0	16.4	1237402087;1237406804;1237406805;1237406823;1237793145;1241266031;1241299088	True;True;True;True;True;True;True
H0406FD-(01)	3028169	O75335	PPFIA4	1185	134404	RecName: Full=Liprin-alpha-4; AltName: Full=Protein tyrosine phosphatase receptor type f polypeptide-interacting protein alpha-4; Short=PTPRF-interacting protein alpha-4	5021	False	1	1	0	1	0.6	1241313812	False
H0406FD-(01)	2858278	O75340	PDCD6	191	21868.5	Programmed cell death protein 6	1416	True	10	11	11	0	62.8	1237382346;1237384387;1237390443;1237390444;1237390805;1237390806;1237392537;1237398736;1237400081;1237405732;1237705970;1237708918;1237786525	True;True;True;True;True;True;True;True;True;True;True;True;True
H0406FD-(01)	2858279	O75347	TBCA	108	12854.8	Tubulin-specific chaperone A	1035	True	11	13	13	0	56.5	1237382410;1237385285;1237385454;1237386543;1237387387;1237387582;1237387584;1237389254;1237392521;1237392522;1237394872;1237401942;1237401943;1237769746;1237825921;1237862292	True;True;True;True;True;True;True;True;True;True;True;True;True;True;True;True
H0406FD-(01)	2861725	O75348	ATP6V1G1	118	13757.5	V-type proton ATPase subunit G 1	2833	True	3	4	4	0	25.4	1237385464;1237386984;1237390959;1237704812	True;True;True;True
H0406FD-(01)	2903301	O75351	VPS4B	444	49302.1	Vacuolar protein sorting-associated protein 4B	2768	True	3	3	1	2	9	1237386628;1237405048;1237724449;1237770211	False;True;False;True
H0406FD-(01)	2955474	O75352	MPDU1	247	26637.8	Mannose-P-dolichol utilization defect 1 protein	5462	True	1	1	1	0	12.6	1241283686	True
H0406FD-(01)	3455372	O75356	ENTPD5	428	47517.3	Ectonucleoside triphosphate diphosphohydrolase 5	5466	True	1	1	1	0	2.8	1237394354	True
H0406FD-(01)	2955475	O75362	ZNF217	1048	115272	Zinc finger protein 217	4988	True	1	1	1	0	1	1237389468	True
H0406FD-(01)	2858280	O75367	MACROH2A1	372	39617.1	Core histone macro-H2A.1	778	True	14	16	14	2	40.3	1237382553;1237392696;1237392697;1237395299;1237397785;1237399184;1237399806;1237402096;1237682062;1237695389;1237722092;1237727224;1237748576;1237827064;1237848672;1237848725;1237857285;1237873161;1241299407;1693704312	True;True;True;True;True;False;True;True;False;True;True;False;True;True;True;True;True;True;True;True
H0406FD-(01)	2954353	O75368	SH3BGRL	114	12774.3	SH3 domain-binding glutamic acid-rich-like protein	4584	True	1	1	1	0	15.8	1241259697	True
H0406FD-(01)	2858281	O75369	FLNB	2602	278164	Filamin-B	126	True	36	36	28	8	18.5	1237382269;1237382320;1237384071;1237384213;1237387623;1237388078;1237389604;1237389605;1237390527;1237391309;1237391310;1237392872;1237395011;1237395012;1237395013;1237395617;1237395786;1237395788;1237397135;1237399993;1237399994;1237399995;1237400143;1237400411;1237400412;1237400934;1237402079;1237404441;1237686645;1237725039;1237744022;1237760263;1237782402;1237794573;1237795220;1237812226;123…	False;False;False;True;True;False;True;True;True;False;False;True;True;True;True;True;True;True;True;True;True;True;True;True;True;True;True;True;True;False;True;True;True;True;False;True;True;False;True;True;True;True;True;True;True
H0406FD-(01)	2858282	O75376	NCOR1	2440	270210	Nuclear receptor corepressor 1	2673	True	3	3	3	0	1.1	1237382451;1237383431;1241290665	True;True;True
H0406FD-(01)	2903303	O75380	NDUFS6	124	13711.6	NADH dehydrogenase [ubiquinone] iron-sulfur protein 6, mitochondrial	4447	True	1	1	1	0	9.7	1237392093	True
H0406FD-(01)	2904095	O75386	TULP3	442	49642.1	Tubby-related protein 3	5604	True	1	1	1	0	2.3	1237688221	True
H0406FD-(01)	2858284	O75387	SLC43A1	559	61476.9	Large neutral amino acids transporter small subunit 3	3918	True	2	2	2	0	5.9	1237389915;1237799667	True;True
H0406FD-(01)	2858285	O75390	CS	466	51712.5	Citrate synthase, mitochondrial	713	True	14	14	14	0	33.5	1237382291;1237382864;1237383094;1237385200;1237387739;1237390212;1237390430;1237394080;1237397199;1237406681;1237674752;1237796735;1237866618;1237871480	True;True;True;True;True;True;True;True;True;True;True;True;True;True
H0406FD-(01)	2858286	O75391	SPAG7	227	26034.4	Sperm-associated antigen 7	3615	True	2	2	2	0	7.5	1237691534;1237740203	True;True
H0406FD-(01)	2880194	O75396	SEC22B	215	24593.3	Vesicle-trafficking protein SEC22b	2032	True	5	5	5	0	34.4	1237739388;1237791550;1237883256;1241254679;1241299429	True;True;True;True;True
H0406FD-(01)	2858287	O75400	PRPF40A	957	108805	Pre-mRNA-processing factor 40 homolog A	858	True	12	13	13	0	14.2	1237383520;1237384627;1237384809;1237387189;1237401045;1237401805;1237673254;1237769712;1237778266;1237801768;1237805523;1237881226;1693704011	True;True;True;True;True;True;True;True;True;True;True;True;True
H0406FD-(01)	2955476	O75417	POLQ	2590	289619	DNA polymerase theta	3931	True	3	3	3	0	1.5	1237859433;1237876082;1237879672	True;True;True
H0406FD-(01)	2858288	O75419	CDC45	566	65568.6	Cell division control protein 45 homolog	1487	True	9	9	9	0	17.8	1237389841;1237391625;1237399319;1237719386;1237760743;1237845307;1237861091;1237865003;1237875001;1237875837;1241262136	True;True;True;True;True;True;True;True;True;True;True
H0406FD-(01)	2955763	O75420	GIGYF1	1035	114601	PERQ amino acid-rich with GYF domain-containing protein 1	4834	True	1	1	1	0	0.8	1241290406	True
H0406FD-(01)	2903304	O75431	MTX2	263	29763.2	Metaxin-2	3295	True	2	2	2	0	10.3	1237400425;1237850915	True;True
H0406FD-(01)	2858289	O75436	VPS26A	327	38169.9	Vacuolar protein sorting-associated protein 26A	834	True	12	12	11	1	48.9	1237383578;1237385431;1237393680;1237397417;1237397418;1237398163;1237399842;1237399843;1237404865;1237683492;1237685353;1237752195;1237781960;1237822638;1237868532	False;True;True;True;True;True;True;True;True;True;True;True;True;True;True
H0406FD-(01)	2858290	O75446	SAP30	220	23306.2	Histone deacetylase complex subunit SAP30	2957	True	4	4	4	0	23.6	1237392286;1237716908;1237799359;1237888064	True;True;True;True
H0406FD-(01)	2858291	O75448	MED24	989	110305	Mediator of RNA polymerase II transcription subunit 24	1114	True	12	14	14	0	18	1237389481;1237391331;1237406042;1237670702;1237679118;1237727514;1237736463;1237762811;1237803702;1237834378;1237885993;1241267124;1241286715;1241311240;1241316857;1693696040;1693700948	True;True;True;True;True;True;True;True;True;True;True;True;True;True;True;True;True
H0406FD-(01)	3023810	O75449	KATNA1	491	55964.9	Katanin p60 ATPase-containing subunit A1	4730	True	1	1	1	0	2.4	1237733166	True
H0406FD-(01)	3455828	O75452	RDH16	317	35673.5	Retinol dehydrogenase 16	5539	False	1	1	0	1	4.7	1237678624	False
H0406FD-(01)	2858292	O75459	PAGE1	146	16150.3	P antigen family member 1	2513	True	4	5	5	0	26	1237388571;1237394010;1237394011;1237400531;1237405405;1237405406;1241307439	True;True;True;True;True;True;True
H0406FD-(01)	3023955	O75461	E2F6	281	31844	Transcription factor E2F6	3906	True	3	3	3	0	15.3	1237679434;1237706604;1237890180	True;True;True
H0406FD-(01)	2858293	O75475	PSIP1	530	60103.3	PC4 and SFRS1-interacting protein	747	True	14	14	12	2	26.4	1237383022;1237383962;1237384041;1237384208;1237388616;1237399032;1237399033;1237406868;1237696434;1237705868;1237740577;1237827526;1237864423;1241274819;1241294353;1693696291;1693699222;1693703098	True;True;True;False;True;True;True;True;True;True;True;False;True;True;True;True;True;True
H0406FD-(01)	2880195	O75477	ERLIN1	346	38925.8	Erlin-1	2503	False	2	2	0	2	3.2	1237385625;1237385996;1237385997	False;False;False
H0406FD-(01)	2858295	O75489	NDUFS3	264	30241.5	NADH dehydrogenase [ubiquinone] iron-sulfur protein 3, mitochondrial	2752	True	4	4	4	0	17	1237384862;1237397234;1241309254;1241317305	True;True;True;True
H0406FD-(01)	2858296	O75494	SRSF10	262	31300.6	Serine/arginine-rich splicing factor 10	1561	True	7	7	5	2	28.6	1237382956;1237389687;1237390284;1237392927;1237398951;1237747961;1237783730	True;False;False;True;True;True;True
H0406FD-(01)	2858297	O75496	GMNN	209	23565.2	Geminin	1453	True	9	10	10	0	46.4	1237388477;1237390016;1237390017;1237398928;1237401257;1237404539;1237678379;1237719691;1237753249;1237761218;1237830092;1241253216;1241279524	True;True;True;True;True;True;True;True;True;True;True;True;True
H0406FD-(01)	2858298	O75506	HSBP1	76	8543.6	Heat shock factor-binding protein 1	3652	True	2	2	2	0	34.2	1237405084;1237405769	True;True
H0406FD-(01)	3456130	O75509	TNFRSF21	655	71844.9	Tumor necrosis factor receptor superfamily member 21	5890	True	1	1	1	0	4.6	1237870794	True
H0406FD-(01)	2858299	O75526	RBMXL2	392	42814.2	RNA-binding motif protein, X-linked-like-2	211	False	5	6	0	6	7.7	1237383802;1237383985;1237393399;1237396772;1237682441;1237869555;1237876890	False;False;False;False;False;False;False
H0406FD-(01)	2903306	O75529	TAF5L	589	66155.3	TAF5-like RNA polymerase II p300/CBP-associated factor-associated factor 65 kDa subunit 5L	5166	True	1	1	1	0	3.9	1241274242	True
H0406FD-(01)	2858300	O75530	EED	441	50197.7	Polycomb protein EED	3409	True	2	2	2	0	5.4	1237681698;1237723138	True;True
H0406FD-(01)	2858301	O75531	BANF1	89	10058.6	Barrier-to-autointegration factor	1979	True	5	5	5	0	56.2	1237383569;1237383603;1237390659;1237393243;1237393244;1237781441	True;True;True;True;True;True
H0406FD-(01)	2858302	O75533	SF3B1	1304	145830	Splicing factor 3B subunit 1	473	True	19	20	20	0	17.3	1237383440;1237384255;1237389198;1237395460;1237397948;1237398917;1237399803;1237400414;1237400499;1237401814;1237681721;1237693200;1237743715;1237788270;1237791379;1237793860;1237804741;1237834505;1241251929;1241298357;1241311226	True;True;True;True;True;True;True;True;True;True;True;True;True;True;True;True;True;True;True;True;True
H0406FD-(01)	2858303	O75534	CSDE1	798	88884.7	Cold shock domain-containing protein E1	94	True	38	40	40	0	47.9	1237382470;1237383611;1237384099;1237384136;1237384143;1237385036;1237386165;1237386266;1237386267;1237386982;1237387605;1237390586;1237390980;1237390981;1237391025;1237392736;1237394156;1237394157;1237394320;1237394938;1237395318;1237396875;1237399768;1237400152;1237400501;1237400502;1237403444;1237404181;1237404409;1237404505;1237404582;1237406410;1237406411;1237705780;1237706003;1237729098;123…	True;True;True;True;True;True;True;True;True;True;True;True;True;True;True;True;True;True;True;True;True;True;True;True;True;True;True;True;True;True;True;True;True;True;True;True;True;True;True;True;True;True;True;True;True;True;True;True;True;True;True
H0406FD-(01)	2880196	O75563	SKAP2	359	41216.8	Src kinase-associated phosphoprotein 2	5332	True	1	1	1	0	1.9	1237383866	True
H0406FD-(01)	2954357	O75569	PRKRA	313	34404.2	Interferon-inducible double-stranded RNA-dependent protein kinase activator A	4338	True	1	1	1	0	1.9	1237856154	True
H0406FD-(01)	2858304	O75575	CRCP	148	16871	DNA-directed RNA polymerase III subunit RPC9	2953	True	3	3	3	0	27.7	1237734797;1237786726;1237881170	True;True;True
H0406FD-(01)	3456343	O75581	LRP6	1613	180429	Low-density lipoprotein receptor-related protein 6	3755	True	2	2	2	0	2.4	1237732156;1237870126	True;True
H0406FD-(01)	2858305	O75586	MED6	246	28424.6	Mediator of RNA polymerase II transcription subunit 6	3024	True	4	4	4	0	18.7	1237384662;1237393479;1237393513;1237393514;1237842560	True;True;True;True;True
H0406FD-(01)	3028171	O75592	MYCBP2	4640	510084	RecName: Full=Probable E3 ubiquitin-protein ligase MYCBP2; EC=6.3.2.-; AltName: Full=Myc-binding protein 2; AltName: Full=Pam/highwire/rpm-1 protein; AltName: Full=Protein associated with Myc	2923	True	3	3	3	0	0.5	1237719961;1237735562;1237825231	True;True;True
H0406FD-(01)	2858306	O75600	GCAT	419	45285.1	2-amino-3-ketobutyrate coenzyme A ligase, mitochondrial	2766	True	3	3	3	0	5.5	1237394078;1237396127;1237396128;1237795326	True;True;True;True
H0406FD-(01)	2954358	O75607	NPM3	178	19343.7	Nucleoplasmin-3	1744	True	6	7	7	0	48.9	1237389411;1237396197;1237403081;1237878196;1237891402;1241300194;1693704847	True;True;True;True;True;True;True
H0406FD-(01)	2858307	O75608	LYPLA1	230	24669.6	Acyl-protein thioesterase 1	1214	True	9	9	9	0	70.4	1237383497;1237387634;1237403187;1237404722;1237404723;1237405230;1237405231;1237405807;1237716540;1237740966;1237751576;1237877664;1241296768	True;True;True;True;True;True;True;True;True;True;True;True;True
H0406FD-(01)	2954360	O75629	CREG1	220	24074.5	Protein CREG1	3056	True	3	3	3	0	17.7	1237393800;1237393801;1237840529;1237853390	True;True;True;True
H0406FD-(01)	2858308	O75638	CTAG2	210	21060.5	Cancer/testis antigen 2	2446	True	4	4	4	0	30	1237397744;1237405072;1237736151;1237769983;1237793511;1241262303	True;True;True;True;True;True
H0406FD-(01)	2858309	O75643	SNRNP200	2136	244508	U5 small nuclear ribonucleoprotein 200 kDa helicase	121	True	37	37	37	0	22.9	1237386778;1237386944;1237387357;1237387526;1237387972;1237388228;1237388948;1237388949;1237390364;1237391184;1237391433;1237393419;1237394613;1237396611;1237397340;1237397341;1237397539;1237400131;1237400132;1237402623;1237403739;1237407578;1237407579;1237681872;1237706755;1237710904;1237716488;1237737457;1237737974;1237761152;1237778775;1237782743;1237799917;1237828348;1237837579;1237840892;123…	True;True;True;True;True;True;True;True;True;True;True;True;True;True;True;True;True;True;True;True;True;True;True;True;True;True;True;True;True;True;True;True;True;True;True;True;True;True;True;True;True;True;True;True;True
H0406FD-(01)	2858310	O75648	TRMU	421	47744.7	Mitochondrial tRNA-specific 2-thiouridylase 1	3057	True	3	3	3	0	10.2	1237388367;1237788484;1237816766	True;True;True
H0406FD-(01)	2858311	O75663	TIPRL	272	31444	TIP41-like protein	2861	True	3	3	3	0	18	1237389822;1237396509;1237760161	True;True;True
H0406FD-(01)	2858312	O75665	OFD1	1012	116671	Oral-facial-digital syndrome 1 protein	136	True	33	33	33	0	34.9	1237383707;1237384891;1237385901;1237387238;1237387239;1237391110;1237391113;1237394950;1237397157;1237398762;1237400170;1237403272;1237403357;1237680718;1237692870;1237694029;1237711579;1237739258;1237742875;1237762882;1237768265;1237772287;1237772471;1237789082;1237808751;1237809039;1237839835;1237846603;1237880187;1241252520;1241273494;1241284499;1241288502;1241292083;1241305947;1241308293;124…	True;True;True;True;True;True;True;True;True;True;True;True;True;True;True;True;True;True;True;True;True;True;True;True;True;True;True;True;True;True;True;True;True;True;True;True;True;True;True
H0406FD-(01)	2858313	O75674	TOM1L1	476	52988.9	TOM1-like protein 1	3683	True	2	2	2	0	3.8	1237388110;1237872553;1693697126	True;True;True
H0406FD-(01)	2861727	O75676	RPS6KA4	772	85605.8	Ribosomal protein S6 kinase alpha-4	4796	True	1	1	1	0	1.4	1237844578	True
H0406FD-(01)	2858314	O75691	UTP20	2785	318386	Small subunit processome component 20 homolog	771	True	15	15	14	1	6.9	1237387650;1237389532;1237395704;1237401062;1237715273;1237730415;1237741888;1237747867;1237748554;1237769579;1237805117;1237846323;1237881365;1237895176;1241263193;1241301491;1693708526	True;True;True;True;True;True;True;True;True;True;True;True;True;True;False;True;True
H0406FD-(01)	2858315	O75694	NUP155	1391	155199	Nuclear pore complex protein Nup155	102	True	37	40	40	0	31.8	1237385308;1237386257;1237388957;1237388958;1237390069;1237390072;1237390288;1237390289;1237394984;1237395263;1237396478;1237396479;1237396664;1237396996;1237398063;1237400456;1237401119;1237402538;1237402674;1237403191;1237403589;1237405640;1237405641;1237407436;1237677769;1237685204;1237688103;1237701417;1237727313;1237744433;1237747717;1237750677;1237761485;1237772366;1237772604;1237774766;123…	True;True;True;True;True;True;True;True;True;True;True;True;True;True;True;True;True;True;True;True;True;True;True;True;True;True;True;True;True;True;True;True;True;True;True;True;True;True;True;True;True;True;True;True;True;True;True;True;True
H0406FD-(01)	3023579	O75695	RP2	350	39641.1	Protein XRP2	5349	True	1	1	1	0	4.6	1241282006	True
H0406FD-(01)	2955267	O75717	WDHD1	1129	125967	WD repeat and HMG-box DNA-binding protein 1	3356	True	2	3	3	0	2.3	1237764024;1237859972;1241266848	True;True;True
H0406FD-(01)	2858316	O75718	CRTAP	401	46561.9	Cartilage-associated protein	714	True	14	18	16	2	40.1	1237385184;1237387365;1237389078;1237389079;1237396572;1237397773;1237397774;1237398191;1237399323;1237399324;1237399492;1237404357;1237404358;1237404656;1237405332;1237672154;1237740854;1237783003;1237783114;1237818274;1237843293;1237865569;1241261891;1241271218;1241293758;1241308867;1693702751	True;True;True;True;True;True;True;True;False;False;False;True;True;True;True;True;True;True;True;True;False;True;True;True;True;True;True
H0406FD-(01)	2858317	O75787	ATP6AP2	350	39008	Renin receptor	2221	True	5	5	5	0	20.6	1237385825;1237392019;1237773698;1237817198;1237878001;1241298465	True;True;True;True;True;True
H0406FD-(01)	2858318	O75792	RNASEH2A	299	33394.9	Ribonuclease H2 subunit A	1185	True	10	10	10	0	32.4	1237385348;1237392910;1237392911;1237393412;1237393414;1237397005;1237399361;1237399362;1237399720;1237399721;1237400726;1237402692;1237402694;1237707209;1237856253;1237868464	True;True;True;True;True;True;True;True;True;True;True;True;True;True;True;True
H0406FD-(01)	2858319	O75794	CDC123	336	39134.8	Cell division cycle protein 123 homolog	618	True	15	15	15	0	44.6	1237387487;1237401197;1237401198;1237402296;1237402297;1237402298;1237402299;1237714387;1237727086;1237735017;1237737827;1237783079;1237788249;1237797684;1237818565;1237868693;1237893380;1241276413;1693702251	True;True;True;True;True;True;True;True;True;True;True;True;True;True;True;True;True;True;True
H0406FD-(01)	2858320	O75808	CAPN15	1086	117314	Calpain-15	3142	True	3	3	3	0	6.3	1237694869;1237839801;1693704956	True;True;True
H0406FD-(01)	2858321	O75817	POP7	140	15650.9	Ribonuclease P protein subunit p20	2871	True	3	4	4	0	20.7	1237386780;1237386781;1237388167;1237398233;1237753476;1237841258	True;True;True;True;True;True
H0406FD-(01)	2858322	O75818	RPP40	363	41834	Ribonuclease P protein subunit p40	2488	True	4	4	4	0	11.3	1237387068;1237387069;1237393537;1237393538;1237721216;1237722681	True;True;True;True;True;True
H0406FD-(01)	2858323	O75821	EIF3G	320	35611	Eukaryotic translation initiation factor 3 subunit G	738	True	13	13	13	0	47.8	1237382836;1237384802;1237385381;1237388314;1237388315;1237391626;1237391627;1237398690;1237404805;1237710501;1237750027;1237783741;1237815697;1237871029;1241262626;1241291515	True;True;True;True;True;True;True;True;True;True;True;True;True;True;True;True
H0406FD-(01)	2858324	O75822	EIF3J	258	29062.4	Eukaryotic translation initiation factor 3 subunit J	1572	True	8	8	8	0	31	1237383453;1237383958;1237390939;1237393525;1237393881;1237394758;1237744039;1241267779	True;True;True;True;True;True;True;True
H0406FD-(01)	2858325	O75828	CBR3	277	30850.3	Carbonyl reductase [NADPH] 3	2937	True	3	3	2	1	11.6	1237720992;1237733144;1241313780	True;False;True
H0406FD-(01)	2904096	O75830	SERPINI2	405	46144.9	Serpin I2	1341	False	1	1	0	1	2.5	1237387152	False
H0406FD-(01)	2858326	O75832	PSMD10	226	24427.8	26S proteasome non-ATPase regulatory subunit 10	926	True	11	13	13	0	55.8	1237382274;1237382379;1237387432;1237387433;1237387735;1237387736;1237392069;1237400272;1237751736;1237807854;1237820336;1237825442;1237825548;1237829375;1237866305;1241263886;1241308938	True;True;True;True;True;True;True;True;True;True;True;True;True;True;True;True;True
H0406FD-(01)	3455373	O75840	KLF7	302	33361.8	Krueppel-like factor 7	3220	False	1	1	0	1	3.3	1237800000;1237855416	False;False
H0406FD-(01)	2858328	O75844	ZMPSTE24	475	54812.9	CAAX prenyl protease 1 homolog	1637	True	7	8	8	0	17.1	1237386491;1237394656;1237396512;1237398703;1237734812;1237749564;1237757416;1237810145;1241269314;1241303157;1241303781;1241307253;1241315512;1693697306;1693708781	True;True;True;True;True;True;True;True;True;True;True;True;True;True;True
H0406FD-(01)	2858329	O75845	SC5D	299	35300.9	Lathosterol oxidase	2643	True	4	4	4	0	12.4	1237394875;1237705364;1237714742;1237776029;1237813667;1237819777	True;True;True;True;True;True
H0406FD-(01)	3027062	O75865	TRAPPC6A	159	17605	RecName: Full=Trafficking protein particle complex subunit 6A; Short=TRAPP complex subunit 6A	4947	True	1	1	1	0	5.7	1237385699	True
H0406FD-(01)	2858330	O75874	IDH1	414	46659.3	Isocitrate dehydrogenase [NADP] cytoplasmic	175	True	33	34	31	3	70.3	1237382475;1237382538;1237382876;1237383494;1237384132;1237384492;1237386566;1237388233;1237390232;1237390489;1237390490;1237392472;1237392473;1237392478;1237392620;1237393835;1237394622;1237397600;1237398006;1237398497;1237403452;1237697581;1237703717;1237711780;1237716358;1237742464;1237755215;1237755794;1237761879;1237799034;1237841209;1237879355;1237879636;1241266457;1241273440;1241279696;124…	True;True;True;True;False;True;True;True;True;True;True;True;True;True;True;True;True;True;True;True;True;True;True;False;True;True;False;True;True;True;True;True;True;True;True;True;True;True
H0406FD-(01)	3023813	O75879	GATB	557	61864.1	Glutamyl-tRNA(Gln) amidotransferase subunit B, mitochondrial	4899	True	1	1	1	0	2.7	1237863515	True
H0406FD-(01)	3028548	O75880	SCO1	301	33814	Protein SCO1 homolog, mitochondrial	4876	True	1	1	1	0	10	1241302226	True
H0406FD-(01)	2861728	O75886	STAM2	525	58164.3	Signal transducing adapter molecule 2	2109	False	1	1	0	1	1.7	1237711510;1241314708	False;False
H0406FD-(01)	2954363	O75909	CCNK	580	64239.8	Cyclin-K	3555	True	2	3	3	0	4.3	1237399858;1237399859;1237686234;1237862483	True;True;True;True
H0406FD-(01)	3455756	O75911	DHRS3	302	33548.4	Short-chain dehydrogenase/reductase 3	3880	True	2	2	2	0	11.9	1237872743;1241302371	True;True
H0406FD-(01)	2954364	O75914	PAK3	559	62309.6	Serine/threonine-protein kinase PAK 3	3235	False	1	1	0	1	3	1237672373	False
H0406FD-(01)	2858331	O75923	DYSF	2080	237295	Dysferlin	5758	True	1	1	1	0	0.3	1237382306	True
H0406FD-(01)	2858332	O75925	PIAS1	651	71836	E3 SUMO-protein ligase PIAS1	2547	True	4	4	4	0	9.4	1237398038;1237398039;1237406468;1237713466;1237889023	True;True;True;True;True
H0406FD-(01)	2858333	O75928	PIAS2	621	68240.5	E3 SUMO-protein ligase PIAS2	2596	True	4	4	4	0	10.8	1237393010;1237398009;1237398010;1237736959;1241259612	True;True;True;True;True
H0406FD-(01)	2858334	O75934	BCAS2	225	26131.5	Pre-mRNA-splicing factor SPF27	677	True	14	15	15	0	66.7	1237382782;1237387383;1237389391;1237390318;1237391868;1237392731;1237395122;1237407433;1237714834;1237719843;1237744134;1237776744;1237835369;1237845556;1237846636;1241272235;1241298166;1693702635	True;True;True;True;True;True;True;True;True;True;True;True;True;True;True;True;True;True
H0406FD-(01)	2858335	O75935	DCTN3	186	21119.4	Dynactin subunit 3	2484	True	5	5	5	0	28.5	1237391381;1237686694;1237771958;1237864225;1241305757;1241310393	True;True;True;True;True;True
H0406FD-(01)	2903309	O75937	DNAJC8	253	29841.7	DnaJ homolog subfamily C member 8	1780	True	6	6	6	0	27.7	1237385903;1237728943;1237745557;1237773168;1237775827;1237847346	True;True;True;True;True;True
H0406FD-(01)	2954365	O75940	SMNDC1	238	26711.1	Survival of motor neuron-related-splicing factor 30	3420	True	2	2	2	0	7.1	1237734674;1237839659	True;True
H0406FD-(01)	2858336	O75947	ATP5PD	161	18491.2	ATP synthase subunit d, mitochondrial	4210	True	1	1	1	0	9.9	1237398447;1237814426	True;True
H0406FD-(01)	2858337	O75955	FLOT1	427	47355.3	Flotillin-1	3302	True	2	2	2	0	8.2	1237399759;1237758992	True;True
H0406FD-(01)	2904098	O75964	ATP5MG	103	11428.5	ATP synthase subunit g, mitochondrial	2837	True	3	3	3	0	43.7	1237386756;1237780405;1237835562	True;True;True
H0406FD-(01)	2955481	O75970	MPDZ	2070	221618	Multiple PDZ domain protein	5084	True	1	1	1	0	0.6	1237394313	True
H0406FD-(01)	3455376	O75973	C1QL1	258	26452.6	C1q-related factor	5974	True	1	1	1	0	7	1241303932	True
H0406FD-(01)	2955766	O75976	CPD	1380	152931	Carboxypeptidase D	4687	True	1	1	1	0	0.6	1241294586	True
H0406FD-(01)	2858338	O76003	GLRX3	335	37432.1	Glutaredoxin-3	1957	True	5	9	9	0	21.5	1237383597;1237394983;1237400652;1237400653;1237406247;1237406284;1237406365;1237748302;1237829151;1241270433;1241303602	True;True;True;True;True;True;True;True;True;True;True
H0406FD-(01)	2858339	O76021	RSL1D1	490	54972.6	Ribosomal L1 domain-containing protein 1	555	True	17	18	18	0	33.7	1237382804;1237382875;1237382918;1237383469;1237384412;1237386007;1237386008;1237389931;1237390297;1237392851;1237392852;1237394224;1237395572;1237401875;1237402078;1237744368;1237792644;1237812797;1237826245;1237838277;1237839725;1237851620;1237871091	True;True;True;True;True;True;True;True;True;True;True;True;True;True;True;True;True;True;True;True;True;True;True
H0406FD-(01)	2858340	O76024	WFS1	890	100292	Wolframin	3895	True	2	2	2	0	1.7	1237801544;1237894680	True;True
H0406FD-(01)	2861729	O76031	CLPX	633	69223.8	ATP-dependent Clp protease ATP-binding subunit clpX-like, mitochondrial	2290	True	4	4	4	0	3.8	1237392132;1237392691;1237394975;1237800917	True;True;True;True
H0406FD-(01)	2858341	O76061	STC2	302	33248.6	Stanniocalcin-2	3982	True	2	2	2	0	8.3	1237401799;1237846667;1241308069	True;True;True
H0406FD-(01)	2858342	O76070	SNCG	127	13330.8	Gamma-synuclein	704	True	15	17	16	1	98.4	1237383574;1237383892;1237388156;1237391466;1237395445;1237396055;1237396816;1237399999;1237402129;1237406401;1237406402;1237406642;1237677120;1237738695;1237802542;1237814846;1237824974;1237828155;1237852772;1237854632;1237879563;1693707578	True;True;True;True;True;True;True;True;True;True;True;True;True;True;True;True;True;True;True;True;True;False
H0406FD-(01)	2880197	O76071	CIAO1	339	37840	Probable cytosolic iron-sulfur protein assembly protein CIAO1	1741	True	6	6	6	0	19.8	1237388514;1237403463;1237691311;1237727892;1237745620;1237761023;1237848090;1693697937	True;True;True;True;True;True;True;True
H0406FD-(01)	2858343	O76080	ZFAND5	213	23132.1	AN1-type zinc finger protein 5	1462	True	9	9	8	1	30	1237387934;1237393583;1237396432;1237401578;1237402223;1237673374;1237745312;1237769694;1237797887;1237832516;1237874299	False;True;True;True;True;True;True;True;True;True;True
H0406FD-(01)	3455377	O76081	RGS20	388	43691.8	Regulator of G-protein signaling 20	5670	True	1	1	1	0	2.1	1241316022	True
H0406FD-(01)	2858345	O76094	SRP72	671	74606.2	Signal recognition particle subunit SRP72	955	True	11	12	12	0	25.9	1237396219;1237396220;1237402949;1237406570;1237407560;1237407561;1237407562;1237407568;1237719952;1237747158;1237753067;1237774517;1237870287;1241279001;1241305376;1241314901;1693709256	True;True;True;True;True;True;True;True;True;True;True;True;True;True;True;True;True
H0406FD-(01)	2858346	O76095	JTB	146	16358.2	Protein JTB	4043	True	2	2	2	0	14.4	1237397071;1237700920	True;True
H0406FD-(01)	2858347	O94760	DDAH1	285	31121.8	N(G),N(G)-dimethylarginine dimethylaminohydrolase 1	973	True	11	11	10	1	40.4	1237383154;1237383598;1237386481;1237395131;1237405158;1237692366;1237723480;1237803373;1237869246;1237878888;1237886138	True;False;True;True;True;True;True;True;True;True;True
H0406FD-(01)	3455684	O94768	STK17B	372	42344.1	Serine/threonine-protein kinase 17B	5900	True	1	1	1	0	2.4	1237387498	True
H0406FD-(01)	3455963	O94769	ECM2	699	79789.4	Extracellular matrix protein 2	5673	True	1	1	1	0	1	1237806124	True
H0406FD-(01)	2858348	O94776	MTA2	668	75023.1	Metastasis-associated protein MTA2	563	True	17	17	13	4	26.2	1237385360;1237387337;1237391387;1237393928;1237394764;1237395630;1237395631;1237677982;1237716246;1237741562;1237746868;1237844720;1237845101;1237876145;1237880985;1237883509;1241260116;1241276612;1241308668;1693708073	True;False;True;True;True;True;True;True;False;True;False;True;True;True;False;True;True;True;True;True
H0406FD-(01)	3029014	O94779	CNTN5	1100	120686	Contactin-5	5803	True	1	1	1	0	1.3	1237863470	True
H0406FD-(01)	2858349	O94782	USP1	785	88207.3	Ubiquitin carboxyl-terminal hydrolase 1	1101	True	10	10	10	0	18	1237397131;1237405534;1237713987;1237720568;1237728448;1237763536;1237787130;1237810806;1237817705;1237850952;1241299026;1241304314;1241317405	True;True;True;True;True;True;True;True;True;True;True;True;True
H0406FD-(01)	2858350	O94805	ACTL6B	426	46877.5	Actin-like protein 6B	391	False	3	3	0	3	8.2	1237385893;1237391418;1237817297;1241276435	False;False;False;False
H0406FD-(01)	2858351	O94808	GFPT2	682	76930.6	Glutamine--fructose-6-phosphate aminotransferase [isomerizing] 2	3682	True	2	2	1	1	4.8	1237394803;1237798666	False;True
H0406FD-(01)	3455685	O94812	BAIAP3	1187	131901	BAI1-associated protein 3	5896	True	1	1	1	0	1.9	1237402989	True
H0406FD-(01)	2858352	O94817	ATG12	140	15113.3	Ubiquitin-like protein ATG12	3159	True	3	3	3	0	20	1237389130;1237674545;1237716636;1237854599	True;True;True;True
H0406FD-(01)	2858353	O94822	LTN1	1766	200552	E3 ubiquitin-protein ligase listerin	2101	True	5	5	5	0	5.9	1237394089;1237396247;1237715846;1237804514;1237819570;1237844003	True;True;True;True;True;True
H0406FD-(01)	2955768	O94823	ATP10B	1461	165391	Probable phospholipid-transporting ATPase VB	5445	True	1	1	1	0	1.3	1237825140	True
H0406FD-(01)	2858354	O94842	TOX4	621	66194.8	TOX high mobility group box family member 4	3437	True	2	2	1	1	4.5	1237386782;1237781630	True;False
H0406FD-(01)	3028372	O94851	MICAL2	1124	126689	[F-actin]-methionine sulfoxide oxidase MICAL2	5679	True	1	1	1	0	2.2	1237822737	True
H0406FD-(01)	2858355	O94864	SUPT7L	414	46192.8	STAGA complex 65 subunit gamma	3725	True	2	2	2	0	11.4	1237693497;1237700817;1241294750	True;True;True
H0406FD-(01)	2858356	O94875	SORBS2	1100	124108	Sorbin and SH3 domain-containing protein 2	859	True	13	13	12	1	14.1	1237385246;1237385540;1237386792;1237387890;1237388062;1237389175;1237396612;1237399983;1237401756;1237770503;1237777883;1237831825;1241311838;1693705727	True;True;True;True;True;True;True;True;True;True;True;True;False;True
H0406FD-(01)	2903310	O94880	PHF14	888	100053	PHD finger protein 14	3337	True	2	2	2	0	3.7	1237402348;1237407240;1237407242	True;True;True
H0406FD-(01)	2858357	O94886	TMEM63A	807	92126.3	CSC1-like protein 1	3173	True	3	3	3	0	4	1237397310;1241301680;1693699830	True;True;True
H0406FD-(01)	2858358	O94888	UBXN7	489	54862.4	UBX domain-containing protein 7	1176	True	9	10	10	0	31.5	1237398029;1237401924;1237402183;1237403514;1237403547;1237403548;1237403714;1237692579;1237727698;1237870930;1237874477;1241278284;1693709295	True;True;True;True;True;True;True;True;True;True;True;True;True
H0406FD-(01)	2858359	O94889	KLHL18	574	63638.4	Kelch-like protein 18	2613	True	4	4	4	0	8.7	1237389155;1237389770;1237828668;1241274855	True;True;True;True
H0406FD-(01)	2954372	O94900	TOX	526	57512.9	Thymocyte selection-associated high mobility group box protein TOX	3437	False	1	1	0	1	3.4	1237781630	False
H0406FD-(01)	2858360	O94901	SUN1	812	90064	SUN domain-containing protein 1	5287	True	1	1	1	0	1.5	1237810369	True
H0406FD-(01)	2954373	O94903	PROSC	275	30343.9	Proline synthase co-transcribed bacterial homolog protein	4439	True	1	1	1	0	3.3	1237386831;1237715245	True;True
H0406FD-(01)	2858361	O94905	ERLIN2	339	37839.6	Erlin-2	2503	True	4	4	2	2	9.4	1237385625;1237385996;1237385997;1237393818;1237736278;1237814147	False;False;False;True;True;True
H0406FD-(01)	2888871	O94906	PRPF6	941	106925	Pre-mRNA-processing factor 6	1571	True	7	7	7	0	7.3	1237395223;1237679619;1237773975;1237775391;1237817081;1237854025;1237865651;1241309961	True;True;True;True;True;True;True;True
H0406FD-(01)	3028875	O94910	LPHN1	1474	162717	Adhesion G protein-coupled receptor L1	5763	True	1	1	1	0	0.9	1241288938	True
H0406FD-(01)	3027064	O94913	PCF11	1555	173050	RecName: Full=Pre-mRNA cleavage complex 2 protein Pcf11; AltName: Full=Pre-mRNA cleavage complex II protein Pcf11	4369	True	1	1	1	0	0.8	1237392526	True
H0406FD-(01)	3455379	O94915	FRYL	3013	339598	Protein furry homolog-like	2976	True	3	3	3	0	1.2	1237385169;1237670492;1237720854;1237775749	True;True;True;True
H0406FD-(01)	2955485	O94921	CDK14	469	53056.9	Cyclin-dependent kinase 14	3092	False	1	1	0	1	1.7	1237385006	False
H0406FD-(01)	2954374	O94925	GLS	669	73461.1	Glutaminase kidney isoform, mitochondrial	4345	True	1	1	1	0	1.3	1237385486	True
H0406FD-(01)	2858362	O94927	HAUS5	633	71682.5	HAUS augmin-like complex subunit 5	1612	True	7	7	7	0	12.8	1237404647;1237805631;1237822361;1241262968;1241282885;1241312613;1693697507	True;True;True;True;True;True;True
H0406FD-(01)	2858363	O94952	FBXO21	628	72270.1	F-box only protein 21	3097	True	3	3	3	0	6.2	1237679177;1237795278;1237860432;1237862763	True;True;True;True
H0406FD-(01)	2858364	O94955	RHOBTB3	611	69413.5	Rho-related BTB domain-containing protein 3	3933	True	2	2	2	0	2.6	1237755437;1237821937;1693704258	True;True;True
H0406FD-(01)	2858365	O94964	SOGA1	1423	159760	Protein SOGA1	2056	True	5	5	5	0	4	1237388879;1237390125;1237759294;1237762339;1237827548;1237887554	True;True;True;True;True;True
H0406FD-(01)	2903311	O94966	USP19	1318	145651	Ubiquitin carboxyl-terminal hydrolase 19	3268	True	3	3	3	0	1.5	1237385550;1237388611;1237844115	True;True;True
H0406FD-(01)	3027731	O94967	WDR47	919	101949	RecName: Full=WD repeat-containing protein 47; AltName: Full=Neuronal enriched MAP interacting protein; Short=Nemitin	4577	True	1	1	1	0	3.5	1237406736;1241257298	True;True
H0406FD-(01)	2858366	O94972	TRIM37	964	107906	E3 ubiquitin-protein ligase TRIM37	5075	True	2	2	2	0	2.1	1237762609;1241249668	True;True
H0406FD-(01)	2888873	O94973	AP2A2	939	103960	AP-2 complex subunit alpha-2	1240	True	9	10	5	5	13.2	1237383544;1237384624;1237384816;1237398159;1237404532;1237404534;1237672170;1237720072;1237814541;1237840564;1237890330	True;True;True;False;True;True;False;True;False;False;False
H0406FD-(01)	2858367	O94979	SEC31A	1220	133015	Protein transport protein Sec31A	578	True	16	18	17	1	17.1	1237383167;1237387729;1237394686;1237401377;1237695325;1237701767;1237725916;1237760966;1237774736;1237778026;1237792898;1237812123;1237833542;1237863976;1237878704;1237881446;1241266330;1241277735;1241287553;1241304017	True;True;True;True;True;False;True;True;True;True;True;True;True;True;True;True;True;True;True;True
H0406FD-(01)	2903312	O94992	HEXIM1	359	40623.5	Protein HEXIM1	3400	True	2	2	2	0	2.2	1237384643;1237387094;1237387095	True;True;True
H0406FD-(01)	3029077	O95025	SEMA3D	777	89651.3	Semaphorin-3D	3563	False	1	1	0	1	0.8	1237383286	False
H0406FD-(01)	2903313	O95049	TJP3	919	101397	Tight junction protein ZO-3	4576	True	1	1	1	0	2.4	1237797692	True
H0406FD-(01)	2955486	O95059	RPP14	124	13693.1	Ribonuclease P protein subunit p14	5107	True	1	1	1	0	9.7	1237391004	True
H0406FD-(01)	2858368	O95070	YIF1A	293	32011.2	Protein YIF1A	2618	True	4	4	4	0	16.7	1237389206;1237389207;1237395644;1237404492;1237404493;1237884551	True;True;True;True;True;True
H0406FD-(01)	2861731	O95071	UBR5	2799	309353	E3 ubiquitin-protein ligase UBR5	1788	True	6	6	6	0	3.5	1237673114;1237684248;1237745571;1237867599;1241270945;1241276537;1241294646	True;True;True;True;True;True;True
H0406FD-(01)	2903314	O95084	PRSS23	383	43001.3	Serine protease 23	1834	True	6	6	6	0	22.7	1237405324;1237715430;1237775999;1237793212;1237886880;1241297732	True;True;True;True;True;True
H0406FD-(01)	3023416	O95104	SCAF4	1147	125869	Splicing factor, arginine/serine-rich 15	2928	True	3	3	2	1	4.2	1237387653;1237834818;1237850718	True;False;True
H0406FD-(01)	2903315	O95139	NDUFB6	128	15489.2	NADH dehydrogenase [ubiquinone] 1 beta subcomplex subunit 6	5230	True	1	1	1	0	7	1241282016	True
H0406FD-(01)	2858369	O95140	MFN2	757	86402.1	Mitofusin-2	1636	True	7	7	7	0	12	1237754514;1237785102;1237795189;1237851374;1237871336;1241269606;1241276535;1241279949;1241299189	True;True;True;True;True;True;True;True;True
H0406FD-(01)	2858370	O95147	DUSP14	198	22254.9	Dual specificity protein phosphatase 14	2625	True	4	4	4	0	28.3	1237385910;1237396098;1237396696;1237402066;1237800047	True;True;True;True;True
H0406FD-(01)	2858371	O95149	SNUPN	360	41142.6	Snurportin-1	3069	True	3	3	3	0	8.9	1237397224;1237822010;1237855527	True;True;True
H0406FD-(01)	2858372	O95155	UBE4B	1302	146185	Ubiquitin conjugation factor E4 B	2829	True	3	3	3	0	2.2	1237805743;1237810546;1237851587	True;True;True
H0406FD-(01)	3455380	O95159	ZFPL1	310	34114	Zinc finger protein-like 1	5353	True	1	1	1	0	3.2	1237765297	True
H0406FD-(01)	2880198	O95163	ELP1	1332	150254	Elongator complex protein 1	952	True	11	11	11	0	10.5	1237387217;1237400627;1237405198;1237405199;1237751087;1237823961;1237832554;1237838882;1237852027;1237853128;1237874423;1241301102;1241313883;1693704045	True;True;True;True;True;True;True;True;True;True;True;True;True;True
H0406FD-(01)	2903316	O95166	GABARAP	117	13918	Gamma-aminobutyric acid receptor-associated protein	2246	True	5	5	0	5	27.4	1237400285;1237401495;1237401496;1237676216;1237693518;1237829849;1237859494	False;False;False;False;False;False;False
H0406FD-(01)	2858373	O95169	NDUFB8	186	21765.8	NADH dehydrogenase [ubiquinone] 1 beta subcomplex subunit 8, mitochondrial	4990	True	1	1	1	0	12.4	1241264950	True
H0406FD-(01)	3029158	O95190	OAZ2	189	21011.2	Ornithine decarboxylase antizyme 2	5879	True	1	1	1	0	4.8	1237766595	True
H0406FD-(01)	2858374	O95197	RTN3	1032	112611	Reticulon-3	4926	True	1	1	1	0	0.9	1237868788	True
H0406FD-(01)	2954377	O95201	ZNF205	554	60629.8	Zinc finger protein 205	5930	True	1	1	1	0	2.2	1237392935	True
H0406FD-(01)	2903317	O95208	EPN2	641	68481.6	Epsin-2	3702	True	2	2	2	0	4.4	1237386769;1241252635	True;True
H0406FD-(01)	2858375	O95218	ZRANB2	330	37404.4	Zinc finger Ran-binding domain-containing protein 2	1113	True	10	10	10	0	24.8	1237383020;1237383715;1237385718;1237390181;1237691949;1237719298;1237725049;1237733350;1237737640;1237886984;1241257301	True;True;True;True;True;True;True;True;True;True;True
H0406FD-(01)	2858376	O95219	SNX4	450	51908.9	Sorting nexin-4	1282	True	10	11	11	0	29.3	1237386431;1237395129;1237395905;1237397694;1237399791;1237402564;1237402565;1237727428;1237753185;1237785012;1237804482;1237832868;1237866902;1241288824;1241301603;1693697939	True;True;True;True;True;True;True;True;True;True;True;True;True;True;True;True
H0406FD-(01)	2858377	O95229	ZWINT	277	31293.4	ZW10 interactor	810	True	13	13	13	0	43	1237384163;1237384345;1237386679;1237389709;1237389710;1237394007;1237394154;1237396601;1237397288;1237397660;1237406158;1237406159;1237733087;1237776650;1237783685;1237807282;1237863844;1237876332;1241304447	True;True;True;True;True;True;True;True;True;True;True;True;True;True;True;True;True;True;True
H0406FD-(01)	2858378	O95232	LUC7L3	432	51466.2	Luc7-like protein 3	1062	True	11	11	11	0	29.9	1237383390;1237385139;1237386354;1237386355;1237390095;1237393648;1237396573;1237397295;1237400070;1237723608;1237750595;1241271563	True;True;True;True;True;True;True;True;True;True;True;True
H0406FD-(01)	2888875	O95235	KIF20A	890	100278	Kinesin-like protein KIF20A	4257	True	1	1	1	0	1.1	1237682224	True
H0406FD-(01)	2858379	O95239	KIF4A	1232	139881	Chromosome-associated kinesin KIF4A	4263	True	1	1	1	0	0.7	1237881529	True
H0406FD-(01)	2955272	O95243	MBD4	580	66050.9	Methyl-CpG-binding domain protein 4	5115	True	1	1	1	0	1.7	1237387018	True
H0406FD-(01)	2903318	O95251	KAT7	611	70642.4	Histone acetyltransferase KAT7	5062	True	1	1	1	0	1.8	1237723228	True
H0406FD-(01)	2954379	O95259	KCNH1	989	111423	Potassium voltage-gated channel subfamily H member 1	5991	True	1	1	1	0	0.6	1237704112	True
H0406FD-(01)	2903319	O95260	ATE1	518	59090.2	Arginyl-tRNA--protein transferase 1	4689	True	1	2	2	0	3.5	1237402224;1237402225;1237402357	True;True;True
H0406FD-(01)	2858380	O95263	PDE8B	885	98978.9	High affinity cAMP-specific and IBMX-insensitive 3',5'-cyclic phosphodiesterase 8B	1648	True	8	8	8	0	16.2	1237694970;1237723873;1237787878;1237888028;1241275000;1241280776;1241295012;1693709556	True;True;True;True;True;True;True;True
H0406FD-(01)	2903320	O95274	LYPD3	346	35970.7	Ly6/PLAUR domain-containing protein 3	3643	True	2	2	2	0	7.5	1237382376;1237402651	True;True
H0406FD-(01)	2903321	O95295	SNAPIN	136	14874	SNARE-associated protein Snapin	4304	True	1	1	1	0	19.1	1237405861	True
H0406FD-(01)	2858381	O95297	MPZL1	269	29082.2	Myelin protein zero-like protein 1	1668	True	7	7	7	0	35.3	1237388530;1237397403;1237401839;1237401840;1237403060;1237407425;1237700127;1237746237;1241286487;1241305964	True;True;True;True;True;True;True;True;True;True
H0406FD-(01)	2861732	O95298	NDUFC2	119	14187.5	NADH dehydrogenase [ubiquinone] 1 subunit C2	3991	True	2	2	2	0	21	1237397064;1241312301	True;True
H0406FD-(01)	2858382	O95299	NDUFA10	355	40750.6	NADH dehydrogenase [ubiquinone] 1 alpha subcomplex subunit 10, mitochondrial	4462	True	1	1	1	0	3.1	1237830687	True
H0406FD-(01)	2954380	O95302	FKBP9	570	63083.6	Peptidyl-prolyl cis-trans isomerase FKBP9	4833	True	1	1	0	1	1.4	1241305759	False
H0406FD-(01)	2858383	O95319	CELF2	508	54284.8	CUGBP Elav-like family member 2	801	False	3	3	0	3	4.3	1237389826;1237392475;1237392476;1237849529	False;False;False;False
H0406FD-(01)	2903322	O95336	PGLS	258	27546.9	6-phosphogluconolactonase	1217	True	9	9	9	0	41.5	1237385908;1237387216;1237390691;1237393485;1237395003;1237800028;1237805650;1237831425;1237849785	True;True;True;True;True;True;True;True;True
H0406FD-(01)	2858384	O95340	PAPSS2	614	69500.7	Bifunctional 3'-phosphoadenosine 5'-phosphosulfate synthase 2	939	True	11	12	11	1	25.4	1237390120;1237393617;1237398948;1237398949;1237400708;1237405212;1237670711;1237720429;1237837658;1237841992;1241254222;1241257104;1241300003;1241308790;1241309677;1693707220	True;True;True;True;True;True;True;True;False;True;True;True;True;True;True;True
H0406FD-(01)	2858385	O95347	SMC2	1197	135656	Structural maintenance of chromosomes protein 2	2284	True	4	4	4	0	4.3	1237384256;1237675626;1237699712;1241287532	True;True;True;True
H0406FD-(01)	2858386	O95352	ATG7	703	77959.7	Ubiquitin-like modifier-activating enzyme ATG7	4537	True	1	1	1	0	1.3	1237780628	True
H0406FD-(01)	3027892	O95361	TRIM16	564	63955	RecName: Full=Tripartite motif-containing protein 16; AltName: Full=Estrogen-responsive B box protein	4063	False	2	2	0	2	5.1	1237402300;1237672465;1237709868	False;False;False
H0406FD-(01)	3028459	O95363	FARS2	451	52356.6	Phenylalanine--tRNA ligase, mitochondrial	5319	True	1	1	1	0	2.4	1241310437	True
H0406FD-(01)	2858387	O95365	ZBTB7A	584	61439.1	Zinc finger and BTB domain-containing protein 7A	4605	True	1	1	1	0	2.6	1237396045	True
H0406FD-(01)	2858388	O95372	LYPLA2	231	24737	Acyl-protein thioesterase 2	1868	True	6	6	6	0	53.7	1237387942;1237396407;1237405123;1237407383;1237695708;1237773649;1237828744;1241306442;1241314710	True;True;True;True;True;True;True;True;True
H0406FD-(01)	2858389	O95373	IPO7	1038	119517	Importin-7	263	True	26	26	25	1	26.3	1237382698;1237383422;1237384173;1237388123;1237389094;1237391432;1237395349;1237395350;1237396147;1237396148;1237396819;1237397701;1237399511;1237402767;1237402768;1237404039;1237404040;1237683650;1237691015;1237699340;1237717144;1237781674;1237792465;1237813691;1237817111;1237847450;1237852649;1237874030;1241272578;1241275502;1241278212;1241302503;1241304307	True;True;True;False;True;True;True;True;True;True;True;True;True;True;True;True;True;True;True;True;True;True;True;True;True;True;True;True;True;True;True;True;True
H0406FD-(01)	2903323	O95376	ARIH2	493	57818.9	E3 ubiquitin-protein ligase ARIH2	2939	True	3	3	3	0	5.3	1237383160;1237384847;1237798353	True;True;True
H0406FD-(01)	2955487	O95379	TNFAIP8	198	23003.4	Tumor necrosis factor alpha-induced protein 8	3953	True	2	2	2	0	25.3	1237865452;1241279448;1241286054	True;True;True
H0406FD-(01)	2858390	O95382	MAP3K6	1288	142596	Mitogen-activated protein kinase kinase kinase 6	2235	True	5	5	3	2	5.4	1237399502;1237670714;1237681165;1237729370;1237882977;1241289536	True;False;True;True;False;False
H0406FD-(01)	2858391	O95391	SLU7	586	68386.7	Pre-mRNA-splicing factor SLU7	2162	True	5	5	5	0	14.8	1237391493;1237396110;1237396111;1237396112;1237404733;1237679705;1237857725	True;True;True;True;True;True;True
H0406FD-(01)	2858392	O95394	PGM3	542	59852	Phosphoacetylglucosamine mutase	1426	True	9	9	9	0	29.5	1237383144;1237390209;1237402510;1237402511;1237406692;1237778624;1241255217;1241266218;1241288494;1241314064;1693708178;1693709439	True;True;True;True;True;True;True;True;True;True;True;True
H0406FD-(01)	3028029	O95396	MOCS3	460	49669	RecName: Full=Adenylyltransferase and sulfurtransferase MOCS3; AltName: Full=Molybdenum cofactor synthesis protein 3; AltName: Full=Molybdopterin synthase sulfurylase; Short=MPT synthase sulfurylase; Includes: RecName: Full=Molybdopterin-synthase ade	4432	True	2	2	2	0	6.5	1237402766;1237726621	True;True
H0406FD-(01)	2888876	O95405	ZFYVE9	1425	156403	Zinc finger FYVE domain-containing protein 9	5249	True	1	1	1	0	0.6	1237765164	True
H0406FD-(01)	2955488	O95425	SVIL	2214	247746	Supervillin	2772	True	3	3	3	0	1.2	1237388827;1237388828;1237388866;1237707938	True;True;True;True
H0406FD-(01)	3455382	O95427	PIGN	931	105810	GPI ethanolamine phosphate transferase 1	4113	True	2	2	2	0	2.9	1237739649;1237805656	True;True
H0406FD-(01)	2888877	O95433	AHSA1	338	38274.3	Activator of 90 kDa heat shock protein ATPase homolog 1	1321	True	8	8	8	0	22.8	1237390304;1237394960;1237673439;1237681453;1237766432;1237882920;1241305282;1693708273	True;True;True;True;True;True;True;True
H0406FD-(01)	3027068	O95445	APOM	188	21253	RecName: Full=Apolipoprotein M; Short=Apo-M; Short=ApoM; AltName: Full=Protein G3a	3943	True	2	2	2	0	6.9	1237382734;1237796206	True;True
H0406FD-(01)	3456091	O95450	ADAMTS2	1211	134755	A disintegrin and metalloproteinase with thrombospondin motifs 2	5946	True	1	1	1	0	1.2	1237770182	True
H0406FD-(01)	2858393	O95453	PARN	639	73451	Poly(A)-specific ribonuclease PARN	2315	True	4	4	4	0	8.8	1237395940;1237395941;1237396007;1237820161;1693696873	True;True;True;True;True
H0406FD-(01)	2858394	O95455	TGDS	350	40213.9	dTDP-D-glucose 4,6-dehydratase	5638	True	1	1	1	0	3.4	1241258107	True
H0406FD-(01)	2858395	O95456	PSMG1	288	32853.9	Proteasome assembly chaperone 1	1096	True	10	12	12	0	31.6	1237393253;1237396371;1237396372;1237397787;1237397788;1237695266;1237704016;1237704034;1237730766;1237781296;1237781303;1237787932;1237806953;1237822915;1241286910	True;True;True;True;True;True;True;True;True;True;True;True;True;True;True
H0406FD-(01)	3456003	O95466	FMNL1	1100	121854	Formin-like protein 1	4074	False	1	1	0	1	0.5	1237733389	False
H0406FD-(01)	3456162	O95477	ABCA1	2261	254302	ATP-binding cassette sub-family A member 1	5939	True	1	1	1	0	0.3	1241312939	True
H0406FD-(01)	2858396	O95478	NSA2	260	30065.5	Ribosome biogenesis protein NSA2 homolog	2050	True	5	5	5	0	18.8	1237695430;1237706237;1237710880;1237773640;1237814896;1237854728	True;True;True;True;True;True
H0406FD-(01)	2903324	O95486	SEC24A	1093	119750	Protein transport protein Sec24A	2070	True	5	5	5	0	6.8	1237385873;1237389121;1237395592;1237395594;1237400413;1237405173;1241273769	True;True;True;True;True;True;True
H0406FD-(01)	2858397	O95487	SEC24B	1268	137418	Protein transport protein Sec24B	2514	True	4	5	5	0	4.3	1237389421;1237395796;1237405298;1237405299;1237671126;1237726798;1237870722	True;True;True;True;True;True;True
H0406FD-(01)	2903325	O95497	VNN1	513	57011.7	Pantetheinase	5207	True	1	1	1	0	3.7	1237400299;1237400300	True;True
H0406FD-(01)	2858398	O95551	TDP2	362	40929.6	Tyrosyl-DNA phosphodiesterase 2	1442	True	8	8	8	0	29.6	1237395252;1237395253;1237396568;1237397392;1237405335;1237405821;1237406094;1237406096;1237681647;1237820549;1693694030	True;True;True;True;True;True;True;True;True;True;True
H0406FD-(01)	2858399	O95571	ETHE1	254	27872.9	Persulfide dioxygenase ETHE1, mitochondrial	4216	True	1	1	1	0	3.9	1237383743	True
H0406FD-(01)	2858400	O95573	ACSL3	720	80420.1	Long-chain-fatty-acid--CoA ligase 3	1227	True	11	11	10	1	23.8	1237388787;1237394525;1237396027;1237407661;1237670783;1237679997;1237762947;1237778544;1237844728;1241281337;1241315446	True;True;True;True;True;True;True;True;False;True;True
H0406FD-(01)	2858401	O95602	POLR1A	1720	194811	DNA-directed RNA polymerase I subunit RPA1	493	True	19	19	19	0	14.4	1237387006;1237387009;1237388118;1237389384;1237391468;1237681660;1237689080;1237759987;1237760474;1237792214;1237804646;1237833911;1237834680;1237836237;1237837144;1237846754;1237848329;1237861524;1237883458;1241258400;1241270997;1241277732;1241308029	True;True;True;True;True;True;True;True;True;True;True;True;True;True;True;True;True;True;True;True;True;True;True
H0406FD-(01)	2858404	O95625	ZBTB11	1053	119384	Zinc finger and BTB domain-containing protein 11	3736	True	2	2	2	0	2.6	1237728481;1237844554	True;True
H0406FD-(01)	2954383	O95626	ANP32D	131	14806	Acidic leucine-rich nuclear phosphoprotein 32 family member D	853	False	1	1	0	1	9.2	1237723711	False
H0406FD-(01)	2858405	O95628	CNOT4	575	63510.1	CCR4-NOT transcription complex subunit 4	4375	True	1	1	1	0	1.9	1237388182	True
H0406FD-(01)	2903329	O95630	STAMBP	424	48076.9	STAM-binding protein	4273	True	1	1	1	0	2.4	1237388760	True
H0406FD-(01)	3028374	O95633	FSTL3	263	27663.5	Follistatin-related protein 3	3847	True	2	2	2	0	11.8	1237741607;1241312686	True;True
H0406FD-(01)	2858406	O95639	CPSF4	269	30254.8	Cleavage and polyadenylation specificity factor subunit 4	3523	True	2	2	2	0	11.5	1237392213;1237402318	True;True
H0406FD-(01)	2858408	O95672	ECEL1	775	87791.2	Endothelin-converting enzyme-like 1	1301	True	9	9	9	0	15.1	1237384292;1237391355;1237396623;1237399066;1237399067;1237399570;1237681303;1237710373;1237720301;1237772582;1237773062;1237885039;1241303009	True;True;True;True;True;True;True;True;True;True;True;True;True
H0406FD-(01)	2955273	O95696	BRD1	1058	119520	Bromodomain-containing protein 1	3659	True	2	2	1	1	1.9	1237391943;1237834242;1237874070	False;False;True
H0406FD-(01)	2904100	O95714	HERC2	4834	527228	E3 ubiquitin-protein ligase HERC2	4681	True	1	1	1	0	0.2	1237799134	True
H0406FD-(01)	3027893	O95716	RAB3D	219	24267	RecName: Full=Ras-related protein Rab-3D	3033	False	1	1	0	1	3.7	1237384277	False
H0406FD-(01)	2858410	O95721	SNAP29	258	28970.3	Synaptosomal-associated protein 29	1599	True	8	8	8	0	30.2	1237388155;1237389264;1237400330;1237708815;1237753446;1237843060;1237868638;1241257629;1241312638	True;True;True;True;True;True;True;True;True
H0406FD-(01)	2858411	O95741	CPNE6	557	61991.2	Copine-6	4168	True	2	2	1	1	3.6	1237385894;1237389061	False;True
H0406FD-(01)	2954384	O95747	OXSR1	527	58022.2	Serine/threonine-protein kinase OSR1	2333	True	4	4	4	0	11.4	1237387232;1237677500;1237725354;1237882090;1241269532	True;True;True;True;True
H0406FD-(01)	2858412	O95749	GGPS1	300	34870.9	Geranylgeranyl pyrophosphate synthase	1861	True	6	6	6	0	28.3	1237385347;1237405078;1237406091;1237406429;1237726626;1237771197;1237879363;1241288194	True;True;True;True;True;True;True;True
H0406FD-(01)	2858413	O95757	HSPA4L	839	94512.5	Heat shock 70 kDa protein 4L	573	True	17	18	13	5	25	1237388374;1237391779;1237393180;1237394317;1237397145;1237397146;1237398816;1237398881;1237402966;1237713622;1237717017;1237817345;1237822833;1237876574;1237885487;1241260306;1241274478;1241289762;1241301979;1241306777	True;True;False;False;False;False;False;True;True;True;True;True;True;True;False;True;True;True;False;True
H0406FD-(01)	2858414	O95758	PTBP3	552	59689.6	Polypyrimidine tract-binding protein 3	976	True	11	12	6	6	21.4	1237384004;1237385684;1237393261;1237394070;1237394802;1237715727;1237757608;1237774193;1237783301;1237844431;1237845997;1237846681;1237856171;1237888783;1241262900;1241314363	True;False;False;False;True;False;True;True;True;True;True;False;False;False;False;True
H0406FD-(01)	2858415	O95777	NAA38	96	10402.7	U6 snRNA-associated Sm-like protein LSm8	1781	True	6	6	6	0	63.5	1237383716;1237384609;1237398592;1237398593;1237400772;1237721434;1237742443;1241256962;1241293598	True;True;True;True;True;True;True;True;True
H0406FD-(01)	2888879	O95782	AP2A1	977	107546	AP-2 complex subunit alpha-1	1437	True	8	8	3	5	11.5	1237398159;1237672170;1237683959;1237814541;1237840564;1237867164;1237890330;1241259228	False;False;True;False;False;True;False;True
H0406FD-(01)	2861736	O95785	WIZ	1651	178674	Protein Wiz	4272	True	1	1	1	0	0.7	1237393362;1237755333	True;True
H0406FD-(01)	2858417	O95793	STAU1	577	63182.3	Double-stranded RNA-binding protein Staufen homolog 1	1229	True	9	10	9	1	17.3	1237383336;1237385224;1237404414;1237405408;1237761146;1237769520;1237817712;1237819176;1237859283;1241262233;1241315414;1693702500	False;True;True;True;True;True;True;True;True;True;True;True
H0406FD-(01)	2903331	O95801	TTC4	387	44678.5	Tetratricopeptide repeat protein 4	3376	True	2	2	2	0	6.2	1237863289;1241252725	True;True
H0406FD-(01)	2858418	O95807	TMEM50A	157	17400.2	Transmembrane protein 50A	5439	True	1	1	1	0	7	1237394640	True
H0406FD-(01)	2858419	O95816	BAG2	211	23771.9	BAG family molecular chaperone regulator 2	825	True	12	12	12	0	54.5	1237383629;1237384959;1237388368;1237390250;1237400521;1237403587;1237403588;1237678752;1237690595;1237734560;1237811637;1237851844;1237864284;1237877093;1237891671;1241279870;1241295218	True;True;True;True;True;True;True;True;True;True;True;True;True;True;True;True;True
H0406FD-(01)	2858420	O95817	BAG3	575	61594.7	BAG family molecular chaperone regulator 3	1025	True	10	10	10	0	23.3	1237382614;1237384299;1237385384;1237389210;1237389211;1237391980;1237398934;1237402774;1237402775;1237708307;1237814905;1241251421	True;True;True;True;True;True;True;True;True;True;True;True
H0406FD-(01)	2954385	O95819	MAP4K4	1239	142101	Mitogen-activated protein kinase kinase kinase kinase 4	1854	True	6	6	2	4	4.4	1237382632;1237385617;1237394399;1237394400;1237673602;1237744133;1237809926;1237874608	False;False;True;True;False;False;False;True
H0406FD-(01)	2861737	O95825	CRYZL1	349	38696.6	Quinone oxidoreductase-like protein 1	3367	True	2	2	2	0	8.6	1237402747;1237872941	True;True
H0406FD-(01)	2858421	O95831	AIFM1	613	66900.6	Apoptosis-inducing factor 1, mitochondrial	2316	True	4	4	4	0	6.9	1237383103;1237394184;1237397309;1241252641	True;True;True;True
H0406FD-(01)	3455686	O95833	CLIC3	236	26648.5	Chloride intracellular channel protein 3	5100	True	1	1	1	0	3.4	1237384135	True
H0406FD-(01)	2858422	O95834	EML2	649	70678.8	Echinoderm microtubule-associated protein-like 2	1542	True	7	8	8	0	16.6	1237396708;1237401982;1237406394;1237719474;1237734805;1237808017;1237814562;1237862451;1241253654;1693706744	True;True;True;True;True;True;True;True;True;True
H0406FD-(01)	3027072	O95837	GNA14	355	41571	RecName: Full=Guanine nucleotide-binding protein subunit alpha-14; Short=G alpha-14; Short=G-protein subunit alpha-14	3651	False	1	1	0	1	4.2	1237397613;1241259512	False;False
H0406FD-(01)	2888880	O95838	GLP2R	553	63001.5	Glucagon-like peptide 2 receptor	5296	True	1	1	1	0	1.6	1237800844;1237854932	True;True
H0406FD-(01)	2861738	O95861	BPNT1	308	33392.3	3'(2'),5'-bisphosphate nucleotidase 1	1241	True	9	9	9	0	28.6	1237382905;1237386493;1237396484;1237705318;1237774302;1237778296;1237799922;1237817407;1241295278	True;True;True;True;True;True;True;True;True
H0406FD-(01)	3455384	O95863	SNAI1	264	29083.1	Zinc finger protein SNAI1	5681	False	1	1	0	1	4.9	1237804517	False
H0406FD-(01)	2858423	O95864	FADS2	444	52259.4	Fatty acid desaturase 2	2273	True	5	5	5	0	8.3	1237715696;1237733862;1237735016;1237766313;1237862667;1237885174	True;True;True;True;True;True
H0406FD-(01)	2954386	O95865	DDAH2	285	29643.9	N(G),N(G)-dimethylarginine dimethylaminohydrolase 2	973	False	1	1	0	1	2.8	1237383598	False
H0406FD-(01)	2858424	O95872	GPANK1	356	39314	G patch domain and ankyrin repeat-containing protein 1	3129	True	3	3	3	0	15.4	1237388008;1237791594;1241254371	True;True;True
H0406FD-(01)	2903332	O95881	TXNDC12	172	19205.8	Thioredoxin domain-containing protein 12	1837	True	6	6	6	0	58.1	1237385941;1237395782;1237706678;1237748368;1241249781;1693695294	True;True;True;True;True;True
H0406FD-(01)	2880199	O95900	TRUB2	331	36694.5	Probable tRNA pseudouridine synthase 2	4781	True	1	1	1	0	4.5	1237397216	True
H0406FD-(01)	2858426	O95905	SUGT1	644	72758.1	Protein ecdysoneless homolog	1086	True	12	13	13	0	24.5	1237393895;1237394495;1237394496;1237406197;1237742378;1237742960;1237774829;1237781141;1237787703;1237801360;1237844560;1237849852;1237891838;1241286528;1241299475;1241305305	True;True;True;True;True;True;True;True;True;True;True;True;True;True;True;True
H0406FD-(01)	3456253	O95922	TTLL1	423	48988	Probable tubulin polyglutamylase TTLL1	5925	True	1	1	1	0	4.3	1693700935	True
H0406FD-(01)	3456163	O95980	RECK	971	106457	Reversion-inducing cysteine-rich protein with Kazal motifs	6053	True	1	1	1	0	3.6	1693694345	True
H0406FD-(01)	2954387	O95983	MBD3	291	32844.1	Methyl-CpG-binding domain protein 3	3446	True	3	3	2	1	11.3	1237671720;1237731070;1241284264	True;False;True
H0406FD-(01)	2954388	O95985	TOP3B	862	96662	DNA topoisomerase 3-beta-1	3543	True	2	2	2	0	2	1237397775;1237397776;1237399613;1237399614	True;True;True;True
H0406FD-(01)	2954389	O95989	NUDT3	172	19471	Diphosphoinositol polyphosphate phosphohydrolase 1	3439	True	2	2	2	0	18	1237394595;1237858302	True;True
H0406FD-(01)	2858427	O95997	PTTG1	202	22024.4	Securin	891	True	12	12	6	6	30.2	1237385091;1237386176;1237386177;1237391351;1237391353;1237393718;1237393719;1237397598;1237398890;1237398891;1237399014;1237403551;1237716880;1237726202;1237731374;1237818402;1237847199;1241252936;1241299301	True;False;False;False;False;True;True;True;False;False;True;True;False;True;True;False;False;True;True
H0406FD-(01)	2858428	O95999	BCL10	233	26251.6	B-cell lymphoma/leukemia 10	2793	True	3	3	3	0	12.4	1237821531;1237865555;1241309593	True;True;True
H0406FD-(01)	2858429	O96000	NDUFB10	172	20776.7	NADH dehydrogenase [ubiquinone] 1 beta subcomplex subunit 10	1550	True	7	7	7	0	45.3	1237384013;1237399082;1237399083;1237401428;1237404792;1237706893;1237856062;1241251543	True;True;True;True;True;True;True;True
H0406FD-(01)	2858430	O96005	CLPTM1	669	76096.7	Cleft lip and palate transmembrane protein 1	1679	True	7	7	7	0	7.9	1237390102;1237731396;1237753684;1237780958;1237793275;1241280823;1241293886	True;True;True;True;True;True;True
H0406FD-(01)	2858431	O96006	ZBED1	694	78155.6	Zinc finger BED domain-containing protein 1	370	True	21	21	21	0	33.7	1237385990;1237386092;1237386093;1237390322;1237392396;1237394296;1237403451;1237404210;1237404211;1237679707;1237680057;1237744815;1237747093;1237762355;1237769841;1237776916;1237786785;1237814108;1237843975;1237873405;1237884648;1241271941;1241279961;1241289904;1693708344	True;True;True;True;True;True;True;True;True;True;True;True;True;True;True;True;True;True;True;True;True;True;True;True;True
H0406FD-(01)	2954390	O96007	MOCS2	188	20944	Molybdopterin synthase catalytic subunit	4631	True	2	2	2	0	18.6	1237697234;1237892423	True;True
H0406FD-(01)	2888881	O96008	TOMM40	361	37893.1	Mitochondrial import receptor subunit TOM40 homolog	2819	True	3	4	4	0	14.7	1237390926;1237405183;1237405184;1237700649;1237865193	True;True;True;True;True
H0406FD-(01)	3029017	O96014	WNT11	354	39179.3	Protein Wnt-11	5876	True	1	1	1	0	5.1	1237401679	True
H0406FD-(01)	2858432	O96017	CHEK2	543	60914.9	Serine/threonine-protein kinase Chk2	3512	True	2	3	3	0	6.3	1237404648;1237404714;1237694694;1237738190;1241301848	True;True;True;True;True
H0406FD-(01)	2858433	O96019	ACTL6A	429	47461	Actin-like protein 6A	391	True	21	22	19	3	54.1	1237385423;1237385893;1237386108;1237386665;1237386666;1237391418;1237393574;1237402432;1237402604;1237404694;1237404695;1237407602;1237407603;1237684269;1237685892;1237712596;1237788616;1237817297;1237826006;1237843639;1237849903;1237851257;1237853436;1237858144;1241255163;1241276435;1693704320	True;False;True;True;True;False;True;True;True;True;True;True;True;True;True;True;True;False;True;True;True;True;True;True;True;False;True
H0406FD-(01)	2903334	O96028	NSD2	1365	152258	Histone-lysine N-methyltransferase NSD2	4241	True	1	1	1	0	1.3	1237769423	True
H0406FD-(01)	2858434	O96033	MOCS2	88	9755.3	Molybdopterin synthase sulfur carrier subunit	3550	True	2	2	2	0	25	1237383984;1237396335	True;True
H0406FD-(01)	2858435	P00338	LDHA	332	36688.7	L-lactate dehydrogenase A chain	98	True	37	46	45	1	91.3	1237382367;1237382480;1237383475;1237383634;1237383785;1237384513;1237384519;1237385886;1237386173;1237386886;1237387224;1237387225;1237388531;1237388560;1237388919;1237390879;1237395321;1237395610;1237395888;1237395889;1237397165;1237397166;1237398460;1237398743;1237398745;1237398869;1237398870;1237399862;1237399863;1237400012;1237400013;1237400693;1237400694;1237401090;1237401232;1237403068;123…	True;True;True;True;True;True;True;True;True;True;True;True;True;False;True;True;True;True;True;True;True;True;True;True;True;True;True;True;True;True;True;True;True;True;True;True;True;True;True;True;True;True;True;True;True;True;True;True;True;True;True;True;True;True;True;True;True;True;True;True;True;True;True
H0406FD-(01)	2858436	P00367	GLUD1	558	61397.9	Glutamate dehydrogenase 1, mitochondrial	841	True	13	13	4	9	30.8	1237399013;1237400457;1237400458;1237404553;1237697967;1237699825;1237713244;1237800136;1237810100;1237854981;1237862484;1237879349;1237880497;1241255222;1241289294;1693696159	True;False;False;True;False;True;False;False;False;False;True;False;False;True;False;False
H0406FD-(01)	2858437	P00374	DHFR	187	21452.7	Dihydrofolate reductase	495	True	20	25	21	4	79.1	1237384480;1237386383;1237387937;1237388581;1237394392;1237396674;1237396675;1237398347;1237398348;1237399943;1237399944;1237400336;1237400493;1237402091;1237404577;1237405235;1237405236;1237405237;1237405271;1237676903;1237678402;1237684218;1237686425;1237698721;1237737082;1237765313;1237798214;1237798720;1237807638;1237831211;1237839691;1241284458;1241289557;1241290656;1241290817;1241301429;124…	False;True;True;False;True;True;True;True;True;True;True;True;True;True;True;True;True;True;True;True;True;True;False;True;True;False;False;False;True;True;True;True;True;True;True;True;True
H0406FD-(01)	2903335	P00387	CYB5R3	301	34234.9	NADH-cytochrome b5 reductase 3	3533	True	2	2	2	0	6.3	1237730491;1241251876	True;True
H0406FD-(01)	2858438	P00390	GSR	522	56257	Glutathione reductase, mitochondrial	3303	True	2	2	2	0	5.2	1237396824;1237719830	True;True
H0406FD-(01)	2954391	P00403	MT-CO2	227	25565	Cytochrome c oxidase subunit 2	4840	True	1	1	1	0	11.9	1237406081;1241286092	True;True
H0406FD-(01)	2858439	P00441	SOD1	154	15935.8	Superoxide dismutase [Cu-Zn]	2374	True	4	4	4	0	58.4	1237382797;1237393684;1237406932;1237407151;1237407152	True;True;True;True;True
H0406FD-(01)	3024267	P00488	F13A1	732	83267.3	Coagulation factor XIII A chain	4029	True	2	2	2	0	4	1237394670;1241286056	True;True
H0406FD-(01)	2858440	P00491	PNP	289	32117.9	Purine nucleoside phosphorylase	275	True	24	29	29	0	93.4	1237383881;1237384657;1237385970;1237386259;1237386260;1237387411;1237387713;1237388064;1237388408;1237389593;1237389594;1237394563;1237394564;1237395770;1237397393;1237397473;1237398774;1237398775;1237399697;1237399699;1237400050;1237400051;1237400541;1237400542;1237400712;1237402156;1237402157;1237402567;1237402568;1237402683;1237402684;1237402940;1237403837;1237403838;1237405111;1237684505;123…	True;True;True;True;True;True;True;True;True;True;True;True;True;True;True;True;True;True;True;True;True;True;True;True;True;True;True;True;True;True;True;True;True;True;True;True;True;True;True;True;True;True
H0406FD-(01)	2858441	P00492	HPRT1	218	24579.4	Hypoxanthine-guanine phosphoribosyltransferase	534	True	17	18	17	1	68.3	1237385905;1237386748;1237387118;1237387594;1237387595;1237388483;1237389158;1237391411;1237392292;1237393092;1237396947;1237397748;1237405204;1237405359;1237727990;1237742368;1237787433;1237821657;1237841766;1237893664;1241282198	True;True;True;True;True;True;True;True;True;True;True;True;True;True;True;True;True;False;True;True;True
H0406FD-(01)	2903336	P00505	GOT2	430	47517.7	Aspartate aminotransferase, mitochondrial	448	True	19	22	22	0	52.3	1237383369;1237383730;1237384601;1237385127;1237386254;1237386384;1237388992;1237391601;1237392707;1237394216;1237395756;1237400616;1237405730;1237406267;1237406268;1237406828;1237406829;1237680203;1237684131;1237709463;1237751815;1237769519;1237769853;1237886324;1241293670	True;True;True;True;True;True;True;True;True;True;True;True;True;True;True;True;True;True;True;True;True;True;True;True;True
H0406FD-(01)	3027450	P00519	ABL1	1130	122873	RecName: Full=Tyrosine-protein kinase ABL1; EC=2.7.10.2; AltName: Full=Abelson murine leukemia viral oncogene homolog 1; AltName: Full=Abelson tyrosine-protein kinase 1; AltName: Full=Proto-oncogene c-Abl; AltName: Full=p150	3750	False	2	2	0	2	1.4	1237816242;1237894816	False;False
H0406FD-(01)	2858442	P00558	PGK1	417	44614.7	Phosphoglycerate kinase 1	48	True	48	71	62	9	94	1237382550;1237382999;1237383229;1237383579;1237383719;1237383853;1237384527;1237384777;1237384818;1237384949;1237384979;1237385025;1237385646;1237385982;1237386701;1237388206;1237388502;1237388503;1237388556;1237389696;1237390601;1237390995;1237391322;1237391323;1237396744;1237396927;1237396928;1237396969;1237397013;1237397014;1237397104;1237397105;1237397267;1237397268;1237397274;1237397275;123…	False;True;True;True;True;False;True;True;True;True;True;True;True;True;True;False;True;True;True;True;False;True;True;True;True;False;False;True;True;True;True;True;True;True;True;True;True;True;True;True;True;True;True;True;True;True;False;True;True;True;True;True;True;True;True;True;True;True;True;True;True;True;True;True;True;False;True;True;True;True;True;True;False;True;True;True;True;False…
H0406FD-(01)	2858443	P00568	AK1	194	21634.8	Adenylate kinase isoenzyme 1	2437	True	4	4	3	1	32.5	1237384853;1237386099;1237401890;1237401894;1237403249	False;True;True;True;True
H0406FD-(01)	2858444	P00746	CFD	253	27032.9	Complement factor D	3147	True	3	3	3	0	32.4	1237400549;1237404823;1237407504;1237705753	True;True;True;True
H0406FD-(01)	2858445	P00813	ADA	363	40764.5	Adenosine deaminase	2013	True	5	5	5	0	15.2	1237384335;1237385000;1237394920;1237793904;1237893082;1241287158	True;True;True;True;True;True
H0406FD-(01)	2858446	P00966	ASS1	412	46530.4	Argininosuccinate synthase	63	True	45	53	52	1	89.1	1237382403;1237382921;1237383040;1237383305;1237383397;1237383922;1237383973;1237384014;1237384069;1237384205;1237385430;1237385482;1237385527;1237385612;1237386586;1237386587;1237387287;1237389284;1237389609;1237389610;1237393408;1237394687;1237396420;1237396421;1237397314;1237397420;1237397422;1237401223;1237402406;1237403075;1237403076;1237403238;1237403239;1237403367;1237403590;1237404803;123…	True;True;True;True;True;True;True;True;True;True;True;True;True;True;True;True;True;True;True;True;True;True;True;True;True;True;True;True;True;True;True;True;True;True;True;True;True;True;True;True;True;True;True;True;True;True;False;True;True;True;True;True;True;True;True;True;True;True;True;True;True;True;True;True;True;True;True;True;True
H0406FD-(01)	3455757	P00973	OAS1	400	46028.6	2'-5'-oligoadenylate synthase 1	3748	True	2	2	1	1	4	1237724916;1237739381	True;False
H0406FD-(01)	2903340	P01024	C3	1663	187148	Complement C3	984	True	11	12	2	10	6	1237383265;1237383386;1237385407;1237385530;1237389615;1237390559;1237391070;1237404891;1237404892;1237404955;1237404956;1237739821;1237741565;1237760665	False;False;False;False;False;False;False;True;True;True;True;False;False;False
H0406FD-(01)	2858447	P01033	TIMP1	207	23170.9	Metalloproteinase inhibitor 1	2978	True	3	3	3	0	30.4	1237405659;1237405660;1237708828;1241286072	True;True;True;True
H0406FD-(01)	2858448	P01106	MYC	439	48804.1	Myc proto-oncogene protein	284	True	24	25	23	2	39.2	1237382704;1237383400;1237383644;1237383681;1237384858;1237385453;1237386323;1237389202;1237394583;1237394585;1237394600;1237395807;1237396105;1237396324;1237396326;1237396896;1237396897;1237397557;1237398206;1237398207;1237403569;1237404447;1237404619;1237405103;1237406991;1237671862;1237749799;1237753078;1237753602;1241294416;1241296557	False;True;True;True;True;True;True;True;True;True;True;True;True;False;False;True;True;True;True;True;True;True;True;True;True;True;True;True;True;True;True
H0406FD-(01)	2858449	P01111	NRAS	189	21229.2	GTPase NRas	2145	True	5	5	2	3	39.7	1237702953;1237716877;1237765147;1237868053;1241268374	False;True;False;False;True
H0406FD-(01)	2903342	P01112	HRAS	189	21298.1	GTPase HRas	2145	False	2	2	0	2	19.6	1237765147;1237868053	False;False
H0406FD-(01)	2861740	P01116	KRAS	189	21655.8	GTPase KRas	2582	True	4	4	1	3	33.3	1237702953;1237765147;1237868053;1241302291	False;False;False;True
H0406FD-(01)	3028775	P01130	LDLR	860	95376.1	Low-density lipoprotein receptor	4373	True	1	1	1	0	1.5	1237392842	True
H0406FD-(01)	2858450	P01137	TGFB1	390	44341.2	Transforming growth factor beta-1	3431	True	2	2	1	1	6.7	1237384728;1241285013	False;True
H0406FD-(01)	3455687	P01594	-	117	12848.5	Immunoglobulin kappa variable 1-33	5895	True	1	1	1	0	20.5	1237405308	True
H0406FD-(01)	2858451	P01889	HLA-B	362	40460.1	HLA class I histocompatibility antigen, B-7 alpha chain	1007	False	7	7	0	7	29.3	1237383156;1237394015;1237397347;1237401089;1237401532;1237403841;1237733663	False;False;False;False;False;False;False
H0406FD-(01)	2858452	P01891	HLA-A	365	40908.8	HLA class I histocompatibility antigen, A-68 alpha chain	423	True	20	21	3	18	63.6	1237384364;1237391283;1237392771;1237392958;1237392959;1237393595;1237395465;1237397186;1237397347;1237400128;1237400130;1237401351;1237401532;1237403819;1237404261;1237404875;1237686062;1237735381;1237750253;1237759493;1237862013;1241252708;1241289371;1241291080;1693698666	False;False;True;False;False;False;False;True;False;False;False;False;False;False;False;False;False;False;True;False;False;False;False;False;False
H0406FD-(01)	2858453	P01892	HLA-A	365	40921.9	HLA class I histocompatibility antigen, A-2 alpha chain	466	False	17	19	0	19	51.2	1237384364;1237391283;1237392958;1237392959;1237393595;1237395465;1237400151;1237401351;1237401532;1237403819;1237404166;1237404261;1237404875;1237686062;1237735381;1237759493;1237862013;1241252708;1241257091;1241289371;1241291080;1693698666	False;False;False;False;False;False;False;False;False;False;False;False;False;False;False;False;False;False;False;False;False;False
H0406FD-(01)	2858454	P01893	HLA-H	362	40891.9	Putative HLA class I histocompatibility antigen, alpha chain H	822	False	5	5	0	5	16.3	1237383156;1237392958;1237392959;1237395465;1237401089;1693698666	False;False;False;False;False;False
H0406FD-(01)	2858455	P02042	HBD	147	16055.5	Hemoglobin subunit delta	1291	False	4	4	0	4	32	1237385980;1237386473;1237386474;1237389139;1237396023;1237677505;1237781873	False;False;False;False;False;False;False
H0406FD-(01)	2858457	P02452	COL1A1	1464	138942	Collagen alpha-1(I) chain	5046	True	1	1	0	1	1	1237791738	False
H0406FD-(01)	3029350	P02462	COL4A1	1669	160615	Collagen alpha-1(IV) chain	3937	True	2	2	2	0	2.1	1237402680;1237677579	True;True
H0406FD-(01)	2954396	P02511	CRYAB	175	20158.9	Alpha-crystallin B chain	3978	True	2	2	2	0	13.7	1237685292;1237844692	True;True
H0406FD-(01)	2858459	P02545	LMNA	664	74139.5	Prelamin-A/C	27	True	57	62	61	1	69.9	1237382355;1237382830;1237382986;1237383042;1237383064;1237383266;1237383523;1237383536;1237384079;1237384666;1237384722;1237384741;1237385497;1237386353;1237386444;1237386723;1237386818;1237386959;1237386961;1237387207;1237387208;1237388465;1237388466;1237389160;1237390301;1237390434;1237390855;1237390921;1237391821;1237392338;1237393499;1237393802;1237393841;1237394326;1237394847;1237395978;123…	True;True;True;True;True;True;True;True;True;True;True;True;True;True;True;True;True;True;True;True;True;True;True;True;True;True;True;True;True;True;True;True;True;True;True;True;True;True;True;True;True;True;True;True;True;True;True;True;True;False;True;True;True;True;True;True;True;True;True;True;True;True;True;True;True;True;True;True;True;True;True;True;True;True;True;True;True;True
H0406FD-(01)	2888882	P02585	TNNC2	160	18122.1	Troponin C, skeletal muscle	904	False	1	2	0	2	4.4	1237382642;1237721267	False;False
H0406FD-(01)	3456220	P02689	PMP2	132	14909.4	Myelin P2 protein	5775	True	1	1	1	0	4.5	1237750010	True
H0406FD-(01)	3456344	P02730	SLC4A1	911	101792	Band 3 anion transport protein	5668	True	1	1	1	0	2	1237877445	True
H0406FD-(01)	2903343	P02751	FN1	2386	262625	Fibronectin	5123	True	1	1	1	0	0.5	1237720044	True
H0406FD-(01)	3028657	P02753	RBP4	201	23010	Retinol-binding protein 4	4968	True	1	1	1	0	5	1237387520	True
H0406FD-(01)	2858461	P02768	ALB	609	69366.7	Serum albumin	883	True	13	13	8	5	21.7	1237382532;1237386251;1237393882;1237395676;1237395677;1237695586;1237801158;1237812848;1237865298;1237866188;1237889601;1241299857;1693696006;1693703834;1693705172	False;False;False;False;False;True;True;True;True;True;True;False;True;True;True
H0406FD-(01)	2858463	P02786	TFRC	760	84871.4	Transferrin receptor protein 1	272	True	25	26	26	0	45.9	1237384588;1237386560;1237386561;1237388272;1237396761;1237399087;1237399088;1237402645;1237404071;1237701614;1237741954;1237765452;1237783132;1237790326;1237791085;1237793232;1237803655;1237811629;1237818135;1237855813;1237858551;1237889456;1241251189;1241270733;1241275386;1241277009;1241290645;1241294975;1241309133;1693697764	True;True;True;True;True;True;True;True;True;True;True;True;True;True;True;True;True;True;True;True;True;True;True;True;True;True;True;True;True;True
H0406FD-(01)	2955277	P02787	TF	698	77063.9	Serotransferrin	4033	True	2	2	1	1	2.3	1237800228;1237848413	False;True
H0406FD-(01)	2904101	P02792	FTL	175	20019.7	Ferritin light chain	2194	True	5	6	6	0	30.3	1237384125;1237386374;1237386375;1237397989;1237672076;1237742700;1237884540	True;True;True;True;True;True;True
H0406FD-(01)	2954401	P02794	FTH1	183	21225.7	Ferritin heavy chain	3602	True	2	2	2	0	20.2	1237874687;1241316956	True;True
H0406FD-(01)	2903344	P02795	MT2A	61	6042.2	Metallothionein-2	2632	True	4	4	1	3	42.6	1237384362;1237392615;1237394868;1237394869;1237807212	False;False;True;True;False
H0406FD-(01)	3455386	P03915	MT-ND5	603	67026.5	NADH-ubiquinone oxidoreductase chain 5	5765	True	1	1	1	0	3.5	1237404197	True
H0406FD-(01)	3456188	P03971	AMH	560	59195.1	Muellerian-inhibiting factor	5818	True	1	1	1	0	2.3	1237739986	True
H0406FD-(01)	2858465	P03989	HLA-B	362	40428.2	HLA class I histocompatibility antigen, B-27 alpha chain	600	False	8	8	0	8	28.7	1237383156;1237392958;1237392959;1237395465;1237397347;1237401089;1237401532;1237403841;1237733663	False;False;False;False;False;False;False;False;False
H0406FD-(01)	2858466	P04035	HMGCR	888	97476.1	3-hydroxy-3-methylglutaryl-coenzyme A reductase	900	True	12	12	12	0	17.9	1237390425;1237390426;1237392226;1237392227;1237392331;1237392332;1237393101;1237393102;1237395260;1237395262;1237396250;1237400335;1237406508;1237707839;1237756413;1237760903;1237819646;1237822553;1241261903	True;True;True;True;True;True;True;True;True;True;True;True;True;True;True;True;True;True;True
H0406FD-(01)	2861742	P04040	CAT	527	59756.2	Catalase	1752	True	7	8	8	0	19.4	1237401765;1237407370;1237407445;1237407446;1237407447;1237737794;1237826147;1237866231;1241283699;1241287803;1241298617;1693695830	True;True;True;True;True;True;True;True;True;True;True;True
H0406FD-(01)	2955279	P04049	RAF1	648	73051.6	RAF proto-oncogene serine/threonine-protein kinase	4522	False	1	1	0	1	1.4	1237385349	False
H0406FD-(01)	2954403	P04062	GBA	536	59716.3	Glucosylceramidase	1601	True	7	7	7	0	22.4	1237400976;1237400977;1237400978;1237402730;1237785324;1237823745;1237873843;1241267794;1241275640;1241310997	True;True;True;True;True;True;True;True;True;True
H0406FD-(01)	3028659	P04066	FUCA1	466	53688.9	Tissue alpha-L-fucosidase	5675	True	1	1	1	0	4.3	1237404183;1237404185	True;True
H0406FD-(01)	2858467	P04075	ALDOA	364	39420	Fructose-bisphosphate aldolase A	34	True	52	67	56	11	95.6	1237382339;1237382995;1237384023;1237384939;1237385239;1237385434;1237386124;1237387134;1237387135;1237389397;1237389761;1237389762;1237392014;1237392015;1237392141;1237393475;1237394318;1237395265;1237395953;1237395954;1237395955;1237396068;1237396069;1237396263;1237396770;1237397381;1237397478;1237397658;1237397695;1237397696;1237397831;1237397832;1237397959;1237397960;1237398372;1237399041;123…	False;False;False;True;True;True;True;False;False;True;False;False;True;True;False;True;True;True;True;True;True;True;True;True;False;True;False;True;True;True;True;True;True;True;True;True;True;True;False;False;True;True;True;True;True;True;True;True;True;True;True;True;True;True;True;True;True;True;False;True;True;False;False;True;True;True;True;True;True;True;True;True;True;False;True;True;Tru…
H0406FD-(01)	2954404	P04080	CSTB	98	11139.6	Cystatin-B	2789	True	3	3	3	0	23.5	1237673200;1237817405;1237823599	True;True;True
H0406FD-(01)	2858468	P04083	ANXA1	346	38714.3	Annexin A1	678	True	14	14	14	0	44.5	1237382335;1237388867;1237391429;1237393076;1237394479;1237394602;1237395286;1237396123;1237396425;1237401339;1237402946;1237724793;1237753171;1237813116;1237849039;1241291437;1241301409;1241316816	True;True;True;True;True;True;True;True;True;True;True;True;True;True;True;True;True;True
H0406FD-(01)	2861743	P04114	APOB	4563	515605	Apolipoprotein B-100	3509	True	2	2	1	1	0.5	1237389793;1237823533	False;True
H0406FD-(01)	2858469	P04150	NR3C1	777	85659.3	Glucocorticoid receptor	3322	True	2	2	2	0	2.8	1237676170;1237796728;1237869774	True;True;True
H0406FD-(01)	2954405	P04179	SOD2	222	24722.1	Superoxide dismutase [Mn], mitochondrial	2845	True	3	3	3	0	32.4	1237396971;1237736534;1241265713	True;True;True
H0406FD-(01)	2954406	P04181	OAT	439	48534.9	Ornithine aminotransferase, mitochondrial	4256	True	1	1	1	0	2.5	1237388310	True
H0406FD-(01)	2861744	P04183	TK1	234	25468.7	Thymidine kinase, cytosolic	3308	True	2	2	2	0	10.3	1237389345;1237393169	True;True
H0406FD-(01)	2858470	P04198	MYCN	464	49561.4	N-myc proto-oncogene protein	3228	True	3	3	1	2	6	1237382704;1237396324;1237396326;1237753166	False;False;False;True
H0406FD-(01)	2858471	P04222	HLA-C	366	40860.8	HLA class I histocompatibility antigen, Cw-3 alpha chain	2240	True	5	5	0	5	14.8	1237383156;1237388060;1237389991;1237393824;1237394015	False;False;False;False;False
H0406FD-(01)	2858474	P04350	TUBB4A	444	49585.8	Tubulin beta-4A chain	195	True	29	40	1	39	64.6	1237384720;1237384875;1237385199;1237385377;1237386084;1237386352;1237386707;1237388131;1237388788;1237388789;1237389074;1237389075;1237390061;1237390370;1237391365;1237391366;1237391367;1237391379;1237391380;1237391721;1237395243;1237395267;1237395463;1237395464;1237395641;1237395643;1237396329;1237399304;1237399306;1237403729;1237405014;1237405070;1237405356;1237405413;1237405414;1237405508;123…	False;False;False;False;False;False;False;False;False;False;False;False;False;False;False;False;False;False;False;False;False;False;False;False;False;False;False;False;False;False;False;False;False;False;False;False;False;False;False;False;False;False;True;False;False;False;False;False;False;False;False;False
H0406FD-(01)	2858475	P04406	GAPDH	335	36053.2	Glyceraldehyde-3-phosphate dehydrogenase	40	True	50	82	80	2	94	1237382309;1237382454;1237382567;1237382595;1237382676;1237383112;1237383306;1237383435;1237387145;1237387571;1237389036;1237389037;1237389637;1237389638;1237390066;1237390067;1237390268;1237390270;1237390286;1237390287;1237390438;1237390439;1237390587;1237390588;1237390589;1237390590;1237390901;1237391941;1237391942;1237392392;1237392583;1237392676;1237393884;1237394211;1237394212;1237394782;123…	True;True;False;True;False;True;True;True;True;True;True;True;True;True;True;True;True;True;True;True;True;True;True;True;True;True;True;True;True;True;True;True;True;True;True;True;True;True;True;True;True;True;True;True;True;True;True;True;True;True;True;True;True;True;True;True;True;True;True;True;True;True;True;True;True;True;True;True;True;True;True;True;True;True;True;True;True;True;True;Tr…
H0406FD-(01)	3027894	P04424	ASL	464	51658	RecName: Full=Argininosuccinate lyase; Short=ASAL; EC=4.3.2.1; AltName: Full=Arginosuccinase	4870	True	1	1	1	0	3	1237396087;1237396089;1237792566	True;True;True
H0406FD-(01)	2858476	P04439	HLA-A	365	40840.7	HLA class I histocompatibility antigen, A-3 alpha chain	1141	False	8	8	0	8	30.1	1237384364;1237392958;1237392959;1237395465;1237400128;1237400130;1237401089;1237401532;1237735381;1693698666	False;False;False;False;False;False;False;False;False;False
H0406FD-(01)	2858477	P04626	ERBB2	1255	137911	Receptor tyrosine-protein kinase erbB-2	3809	True	2	2	1	1	2.3	1237730815;1237853422	True;False
H0406FD-(01)	2858478	P04632	CAPNS1	268	28315.7	Calpain small subunit 1	689	True	16	18	15	3	81.3	1237382238;1237383108;1237383867;1237386295;1237386307;1237390478;1237396194;1237396195;1237397373;1237397374;1237398124;1237406653;1237406654;1237815840;1237846068;1237882142;1241262853;1241264439;1241267495;1241304576;1693695151;1693696414	False;False;False;True;True;True;True;True;True;True;True;True;True;True;True;True;True;True;True;True;True;True
H0406FD-(01)	2858479	P04637	TP53	393	43653.2	Cellular tumor antigen p53	1701	True	8	10	10	0	26.2	1237402894;1237403668;1237403803;1237691127;1237703990;1237764974;1237774366;1237775641;1237798202;1237842893;1241270372;1241278947;1241317805	True;True;True;True;True;True;True;True;True;True;True;True;True
H0406FD-(01)	2903345	P04731	MT1A	61	6120.3	Metallothionein-1A	2632	False	1	1	0	1	13.1	1237384362	False
H0406FD-(01)	2903346	P04732	MT1E	61	6014.2	Metallothionein-1E	2632	False	2	2	0	2	21.3	1237392615;1237807212	False;False
H0406FD-(01)	2858480	P04792	HSPB1	205	22782.5	Heat shock protein beta-1	429	True	19	24	24	0	94.1	1237382839;1237383517;1237383751;1237383987;1237385310;1237386411;1237386783;1237388833;1237388834;1237393041;1237396349;1237397140;1237397453;1237397454;1237397735;1237397736;1237398431;1237398432;1237398791;1237398792;1237398822;1237401224;1237401225;1237406457;1237407403;1237407404;1237682179;1237749335;1237762078;1237787356;1237846918;1237883089;1237890629;1241250370;1241256946;1693705005	True;True;True;True;True;True;True;True;True;True;True;True;True;True;True;True;True;True;True;True;True;True;True;True;True;True;True;True;True;True;True;True;True;True;True;True
H0406FD-(01)	2858481	P04818	TYMS	313	35716	Thymidylate synthase	1338	True	8	8	8	0	25.2	1237383992;1237388257;1237388258;1237389988;1237695016;1237715396;1237741140;1237745588;1237749112;1237881564;1241252295	True;True;True;True;True;True;True;True;True;True;True
H0406FD-(01)	2858482	P04843	RPN1	607	68569.5	Dolichyl-diphosphooligosaccharide--protein glycosyltransferase subunit 1	1040	True	11	11	11	0	27.5	1237391328;1237391846;1237391847;1237395146;1237395147;1237405955;1237672228;1237736263;1237766810;1237825521;1237874647;1241303678;1693697205	True;True;True;True;True;True;True;True;True;True;True;True;True
H0406FD-(01)	2858483	P04844	RPN2	631	69284	Dolichyl-diphosphooligosaccharide--protein glycosyltransferase subunit 2	341	True	22	26	26	0	44.5	1237384681;1237386683;1237386684;1237387772;1237401436;1237402420;1237402421;1237404171;1237404172;1237404273;1237404274;1237405357;1237405633;1237406082;1237406083;1237406371;1237406900;1237407048;1237407512;1237407513;1237686502;1237724562;1237727966;1237760152;1237763847;1237769173;1237772609;1237779612;1237811926;1237847812;1237877305;1237886142;1241279056;1241283101;1241302426;1693698809;169…	True;True;True;True;True;True;True;True;True;True;True;True;True;True;True;True;True;True;True;True;True;True;True;True;True;True;True;True;True;True;True;True;True;True;True;True;True
H0406FD-(01)	2858484	P04899	GNAI2	355	40450.9	Guanine nucleotide-binding protein G(i) subunit alpha-2	2539	False	3	3	0	3	13	1237396382;1237396383;1237396724;1237816477;1241311393	False;False;False;False;False
H0406FD-(01)	2858485	P04908	H2AC4	130	14135.5	Histone H2A type 1-B/E	1109	True	10	14	0	14	50.8	1237382266;1237382993;1237383059;1237383793;1237384039;1237384177;1237389621;1237392005;1237392006;1237399157;1237399158;1237400407;1237400545;1237401633;1237401634;1237401635;1237401636;1237401637;1237727609;1237758556;1237765432;1237778586;1241265049	False;False;False;False;False;False;False;False;False;False;False;False;False;False;False;False;False;False;False;False;False;False;False
H0406FD-(01)	2858486	P04920	SLC4A2	1241	137009	Anion exchange protein 2	1826	True	8	8	7	1	8.5	1237386345;1237389596;1237389597;1237402721;1237705596;1237781702;1237853861;1237866368;1237873941	True;True;True;True;True;True;True;False;True
H0406FD-(01)	2858487	P05023	ATP1A1	1023	112896	Sodium/potassium-transporting ATPase subunit alpha-1	409	True	21	22	12	10	23.9	1237385698;1237388744;1237388746;1237392267;1237397942;1237398235;1237400494;1237404422;1237404721;1237715969;1237748152;1237760108;1237762832;1237790432;1237795180;1237802151;1237818583;1237823070;1237827632;1237861543;1241249577;1241251277;1241285246;1241313470;1693698319;1693698551	True;False;False;True;False;True;False;True;True;True;True;False;False;True;True;False;False;True;False;False;True;False;True;True;True;False
H0406FD-(01)	2858488	P05026	ATP1B1	303	35061.3	Sodium/potassium-transporting ATPase subunit beta-1	1444	True	9	10	10	0	32.7	1237401012;1237681508;1237686078;1237725622;1237742273;1237793551;1237798831;1237818442;1237843617;1237878608;1241299051;1241299853;1693694560	True;True;True;True;True;True;True;True;True;True;True;True;True
H0406FD-(01)	3455688	P05062	ALDOB	364	39473	Fructose-bisphosphate aldolase B	34	False	1	1	0	1	1.9	1237382339	False
H0406FD-(01)	2858489	P05067	APP	770	86943.3	Amyloid beta A4 protein	2982	True	3	3	3	0	5.3	1237388969;1237400469;1237699019	True;True;True
H0406FD-(01)	2880200	P05114	HMGN1	100	10658.9	Non-histone chromosomal protein HMG-14	3909	True	2	3	3	0	21	1237382686;1237850638;1241299388	True;True;True
H0406FD-(01)	2858491	P05141	SLC25A5	298	32852.2	ADP/ATP translocase 2	870	True	13	13	5	8	41.6	1237383023;1237383365;1237385904;1237386233;1237387936;1237389066;1237389067;1237392647;1237396911;1237734996;1237745755;1237765029;1237772913;1237871888	False;False;False;False;True;True;True;False;False;True;False;True;True;False
H0406FD-(01)	3027080	P05165	PCCA	728	80059	RecName: Full=Propionyl-CoA carboxylase alpha chain, mitochondrial; Short=PCCase subunit alpha; EC=6.4.1.3; AltName: Full=Propanoyl-CoA:carbon dioxide ligase subunit alpha; Flags: Precursor	1022	False	1	1	0	1	0.8	1237891119	False
H0406FD-(01)	3024180	P05187	ALPP	535	57953.9	Alkaline phosphatase, placental type	2159	True	6	6	2	4	16.1	1237386025;1237685039;1237696875;1237706855;1241258514;1241285758	False;False;False;False;True;True
H0406FD-(01)	2858493	P05198	EIF2S1	315	36112.2	Eukaryotic translation initiation factor 2 subunit 1	382	True	20	23	23	0	53	1237383000;1237383293;1237383955;1237386285;1237386286;1237387166;1237387167;1237387824;1237388471;1237389948;1237390623;1237392405;1237394533;1237395797;1237403549;1237403628;1237403630;1237723382;1237791308;1237798539;1237828572;1237854351;1237854913;1237873397;1237875800;1241267879;1241300316;1693700874	True;True;True;True;True;True;True;True;True;True;True;True;True;True;True;True;True;True;True;True;True;True;True;True;True;True;True;True
H0406FD-(01)	2858494	P05204	HMGN2	90	9392.7	Non-histone chromosomal protein HMG-17	3856	True	2	2	2	0	36.7	1237395063;1237691479;1237735763;1693694567	True;True;True;True
H0406FD-(01)	2903347	P05362	ICAM1	532	57825.2	Intercellular adhesion molecule 1	2778	True	3	3	3	0	8.1	1237391960;1237405729;1237691293	True;True;True
H0406FD-(01)	2858495	P05386	RPLP1	114	11513.9	60S acidic ribosomal protein P1	2485	True	4	5	5	0	56.1	1237396426;1237407254;1237407255;1237407384;1237407385;1241284798;1693707091	True;True;True;True;True;True;True
H0406FD-(01)	2858496	P05387	RPLP2	115	11664.9	60S acidic ribosomal protein P2	469	True	18	19	19	0	85.2	1237383046;1237388728;1237392057;1237397312;1237397313;1237398402;1237398403;1237398771;1237401475;1237401962;1237402984;1237402985;1237405259;1237405260;1237405521;1237671507;1237681413;1237725497;1237727499;1237729625;1237804355;1237823471;1237833603;1237858273;1241253502;1241261789;1241281720;1241316348	True;True;True;True;True;True;True;True;True;True;True;True;True;True;True;True;True;True;True;True;True;True;True;True;True;True;True;True
H0406FD-(01)	2858497	P05388	RPLP0	317	34273.5	60S acidic ribosomal protein P0	196	True	29	35	14	21	69.4	1237382381;1237384585;1237387908;1237387971;1237388959;1237389912;1237391049;1237392296;1237393348;1237397889;1237397890;1237398701;1237398702;1237399244;1237400474;1237400604;1237401550;1237401687;1237401688;1237404436;1237405175;1237405327;1237405328;1237405804;1237405805;1237406098;1237406099;1237406353;1237407030;1237676684;1237678790;1237683438;1237686809;1237754463;1237760114;1237780269;123…	False;True;False;False;False;False;False;False;False;True;True;True;True;True;True;True;False;False;False;False;True;True;True;True;True;True;True;True;False;False;False;False;False;False;False;False;True;True;False;True;False;True;True;False;False;True;False
H0406FD-(01)	2903348	P05412	JUN	331	35675.6	Transcription factor AP-1	4877	False	1	1	0	1	1.8	1693698476	False
H0406FD-(01)	2858499	P05455	SSB	408	46837.1	Lupus La protein	361	True	23	23	23	0	52.5	1237382865;1237384791;1237385519;1237389901;1237391305;1237391306;1237393635;1237394455;1237394586;1237395536;1237395537;1237397952;1237397953;1237400673;1237400674;1237401133;1237401187;1237402110;1237402288;1237405822;1237719960;1237753829;1237760585;1237772891;1237853425;1237866580;1237882556;1241299755	True;True;True;True;True;True;True;True;True;True;True;True;True;True;True;True;True;True;True;True;True;True;True;True;True;True;True;True
H0406FD-(01)	2858500	P05534	HLA-A	365	40688.6	HLA class I histocompatibility antigen, A-24 alpha chain	822	False	12	14	0	14	38.1	1237384364;1237392958;1237392959;1237395465;1237400151;1237401089;1237401532;1237404166;1237404261;1237404875;1237686062;1237735381;1237862013;1241257091;1241289371;1241291080;1693698666	False;False;False;False;False;False;False;False;False;False;False;False;False;False;False;False;False
H0406FD-(01)	2955281	P05546	SERPIND1	499	57070.6	Heparin cofactor 2	5754	True	1	2	2	0	7.8	1237733023;1237824599	True;True
H0406FD-(01)	2858501	P05549	TFAP2A	437	48062.1	Transcription factor AP-2-alpha	875	True	12	13	6	7	31.1	1237384785;1237389747;1237389748;1237391279;1237392391;1237398187;1237400590;1237404421;1237407027;1237407028;1237686977;1237717578;1237731252;1237837460;1237893696	False;False;False;False;True;True;False;True;True;True;True;False;False;True;False
H0406FD-(01)	2858502	P05556	ITGB1	798	88415.3	Integrin beta-1	365	True	22	24	24	0	26.4	1237384523;1237389026;1237393459;1237397412;1237401808;1237403115;1237403822;1237403823;1237404638;1237404639;1237405842;1237695614;1237695737;1237704408;1237726603;1237729484;1237740982;1237770750;1237780061;1237785716;1237795386;1237807576;1237810809;1237816727;1237826669;1237836334;1237859602;1241257436;1241268220;1241312073;1693697898	True;True;True;True;True;True;True;True;True;True;True;True;True;True;True;True;True;True;True;True;True;True;True;True;True;True;True;True;True;True;True
H0406FD-(01)	3456295	P05771	PRKCB	671	76869	Protein kinase C beta type	4220	False	1	1	0	1	1.8	1237778883	False
H0406FD-(01)	2858503	P05783	KRT18	430	48057.8	Keratin, type I cytoskeletal 18	50	True	47	57	37	20	80.9	1237382293;1237382658;1237382974;1237383586;1237384024;1237384195;1237384325;1237384893;1237384962;1237385208;1237385533;1237385745;1237387977;1237390056;1237390843;1237391833;1237392108;1237393163;1237393164;1237393166;1237393167;1237393790;1237394068;1237394069;1237395441;1237395942;1237401669;1237401807;1237402361;1237402362;1237402731;1237404859;1237404860;1237404923;1237405134;1237405516;123…	False;False;False;False;True;True;True;False;True;False;False;False;False;True;False;False;False;True;True;True;True;False;False;False;True;True;False;False;True;True;False;True;True;True;True;True;True;True;True;True;True;True;True;True;True;True;True;True;True;True;True;True;True;True;False;False;False;False;True;True;True;True;True;False;False;True;True;False;True;False;True;True;True;True;Fal…
H0406FD-(01)	3027452	P05997	COL5A2	1499	144910	RecName: Full=Collagen alpha-2(V) chain; Flags: Precursor	5330	True	1	1	1	0	0.4	1693704965	True
H0406FD-(01)	3028462	P06127	CD5	495	54577.9	T-cell surface glycoprotein CD5	5525	True	1	1	1	0	6.9	1237786585	True
H0406FD-(01)	2858505	P06132	UROD	367	40786.9	Uroporphyrinogen decarboxylase	1197	True	9	9	9	0	32.4	1237383203;1237387602;1237397590;1237397591;1237399401;1237399402;1237399403;1237403857;1237741599;1237769259;1241254491;1241286752	True;True;True;True;True;True;True;True;True;True;True;True
H0406FD-(01)	3028777	P06213	INSR	1382	156333	Insulin receptor	3948	True	2	2	2	0	0.9	1237389415;1237817127	True;True
H0406FD-(01)	2954408	P06239	LCK	509	58000.6	Tyrosine-protein kinase Lck	3735	False	1	1	0	1	1.6	1237383071	False
H0406FD-(01)	2954409	P06241	FYN	537	60761.9	Tyrosine-protein kinase Fyn	3735	True	2	2	1	1	7.1	1237383071;1237834315	False;True
H0406FD-(01)	2858506	P06280	GLA	429	48766.8	Alpha-galactosidase A	1603	True	7	7	7	0	23.5	1237385753;1237391697;1237393103;1237399236;1237399237;1237401487;1237799611;1237846685;1237889615;1693698049	True;True;True;True;True;True;True;True;True;True
H0406FD-(01)	2903349	P06396	GSN	782	85697.5	Gelsolin	2094	True	5	5	2	3	9	1237406766;1237778038;1237797255;1237815446;1241292490	True;False;False;False;True
H0406FD-(01)	2858507	P06400	RB1	928	106159	Retinoblastoma-associated protein	3871	True	3	3	3	0	5.3	1237757694;1237886265;1693708619	True;True;True
H0406FD-(01)	2858508	P06454	PTMA	111	12203	Prothymosin alpha	2251	True	6	7	7	0	23.4	1237386103;1237388802;1237388803;1237392458;1237395153;1237396661;1237398002;1237398003;1237745324;1237810863;1237844310	True;True;True;True;True;True;True;True;True;True;True
H0406FD-(01)	2858509	P06493	CDK1	297	34095.5	Cyclin-dependent kinase 1	166	True	30	40	39	1	83.2	1237387072;1237387073;1237387847;1237387955;1237389883;1237389910;1237389911;1237390150;1237390151;1237391186;1237393893;1237393894;1237393962;1237398876;1237398877;1237398940;1237398942;1237399074;1237399075;1237399769;1237399770;1237400353;1237403251;1237403617;1237403618;1237404473;1237404474;1237404702;1237404703;1237405161;1237405239;1237405936;1237681499;1237689180;1237689205;1237690080;123…	True;True;True;True;True;True;True;True;True;True;True;True;True;True;True;True;True;True;True;True;True;True;True;True;True;True;True;True;True;True;True;True;True;True;True;True;True;True;True;True;True;True;True;True;True;True;True;True;True;True;True;True;True;True;True;False;True;True;True;True;True
H0406FD-(01)	2858510	P06576	ATP5F1B	529	56559.9	ATP synthase subunit beta, mitochondrial	89	True	38	44	44	0	78.6	1237385490;1237388872;1237389205;1237389716;1237390308;1237391371;1237391722;1237391824;1237391825;1237392436;1237392508;1237392604;1237392606;1237392831;1237393144;1237395819;1237395820;1237397780;1237398328;1237398991;1237399028;1237399830;1237400196;1237400555;1237401996;1237401997;1237402835;1237402836;1237403026;1237403027;1237404886;1237404929;1237405777;1237406314;1237407275;1237407276;123…	True;True;True;True;True;True;True;True;True;True;True;True;True;True;True;True;True;True;True;True;True;True;True;True;True;True;True;True;True;True;True;True;True;True;True;True;True;True;True;True;True;True;True;True;True;True;True;True;True;True;True;True;True;True;True;True;True;True;True;True
H0406FD-(01)	2858511	P06703	S100A6	90	10179.7	Protein S100-A6	1192	True	9	10	10	0	75.6	1237383279;1237383495;1237388430;1237393122;1237397149;1237397150;1237406375;1237407397;1237701059;1237733354;1237773785;1237788239;1237830209;1241262581	True;True;True;True;True;True;True;True;True;True;True;True;True;True
H0406FD-(01)	3456254	P06729	CD2	351	39448.2	T-cell surface antigen CD2	5912	True	1	1	1	0	1.7	1237869633	True
H0406FD-(01)	2858512	P06730	EIF4E	217	25097.3	Eukaryotic translation initiation factor 4E	1750	True	6	7	5	2	20.7	1237383273;1237384376;1237385771;1237390755;1237391519;1237680786;1237799946	True;False;False;True;True;True;True
H0406FD-(01)	3455689	P06731	CEACAM5	702	76794.7	Carcinoembryonic antigen-related cell adhesion molecule 5	5802	False	1	1	0	1	2	1237393783	False
H0406FD-(01)	2880201	P06732	CKM	381	43101.1	Creatine kinase M-type	3225	True	3	3	1	2	5.2	1237382440;1237384207;1237797357	True;False;False
H0406FD-(01)	2858513	P06733	ENO1	434	47169	Alpha-enolase	33	True	55	71	67	4	90.3	1237382600;1237382615;1237382673;1237383340;1237384248;1237384478;1237384715;1237386318;1237386348;1237386349;1237387271;1237387272;1237388201;1237388202;1237388328;1237389238;1237389530;1237389533;1237389534;1237389877;1237391153;1237391154;1237391383;1237391385;1237391830;1237392212;1237392602;1237392603;1237394021;1237394115;1237394116;1237394414;1237394428;1237394430;1237394657;1237394705;123…	False;True;True;True;True;True;True;True;True;True;True;True;True;True;True;True;True;True;True;True;True;True;True;True;True;True;True;True;False;True;True;True;True;True;True;True;True;True;True;True;False;False;True;True;True;True;True;True;True;True;True;True;True;True;True;True;True;True;True;True;False;False;True;True;True;True;True;True;True;True;True;True;True;True;True;True;True;True;Tru…
H0406FD-(01)	2858514	P06737	PYGL	847	97148.6	Glycogen phosphorylase, liver form	536	True	17	17	14	3	25.5	1237390773;1237390983;1237391257;1237391406;1237393069;1237394488;1237394489;1237395026;1237399432;1237404963;1237404964;1237677341;1237713011;1237725841;1237764625;1237814485;1237859376;1237869529;1241278826;1241282678;1241284425;1241317825	False;True;False;True;True;True;True;True;False;True;True;True;True;True;True;True;True;True;True;True;True;True
H0406FD-(01)	2858515	P06744	GPI	558	63147.1	Glucose-6-phosphate isomerase	51	True	50	62	48	14	76.2	1237382530;1237382643;1237382941;1237383005;1237383199;1237383290;1237383647;1237384329;1237384873;1237384921;1237385321;1237387923;1237395261;1237395873;1237395923;1237395924;1237396270;1237396449;1237396497;1237396642;1237396643;1237397842;1237397843;1237397963;1237398021;1237398022;1237398023;1237398213;1237399441;1237399623;1237403352;1237403757;1237403758;1237403759;1237403760;1237404674;123…	True;True;False;True;False;True;True;True;False;True;True;True;True;False;True;True;False;False;False;False;False;True;True;True;True;True;True;True;True;True;True;True;True;True;True;True;True;True;True;True;True;True;True;True;True;True;True;True;False;False;False;False;False;True;True;True;True;True;False;True;False;False;True;False;True;True;True;True;True;True;True;False;True;True;True;True;…
H0406FD-(01)	2955282	P06746	POLB	335	38177.6	DNA polymerase beta	4956	True	1	1	1	0	5.4	1237401774	True
H0406FD-(01)	2858516	P06748	NPM1	294	32575	Nucleophosmin	248	True	25	40	40	0	63.9	1237382473;1237382630;1237382775;1237383648;1237384264;1237384663;1237385880;1237388478;1237388479;1237389012;1237389014;1237391101;1237392854;1237392857;1237393157;1237397820;1237397821;1237398004;1237398005;1237401373;1237401374;1237401508;1237401510;1237402211;1237402212;1237404405;1237404406;1237405765;1237405766;1237405812;1237405813;1237405830;1237405831;1237405869;1237405870;1237706196;123…	True;True;True;True;True;True;True;True;True;True;True;True;True;True;True;True;True;True;True;True;True;True;True;True;True;True;True;True;True;True;True;True;True;True;True;True;True;True;True;True;True;True;True;True;True;True;True;True;True;True;True;True;True;True;True;True;True
H0406FD-(01)	2903350	P06753	TPM3	285	32950	Tropomyosin alpha-3 chain	461	True	20	21	9	12	42.8	1237382356;1237382623;1237382832;1237383297;1237383736;1237386623;1237387190;1237389325;1237389327;1237389982;1237391674;1237393204;1237393205;1237396043;1237396044;1237396745;1237396746;1237397627;1237398561;1237675308;1237693084;1237817802;1237819520;1237893580;1693706961	False;False;True;False;False;True;False;True;True;True;False;False;False;True;True;False;False;True;False;True;True;True;False;False;False
H0406FD-(01)	2858517	P06756	ITGAV	1048	116038	Integrin alpha-V	1237	True	9	9	9	0	11.5	1237391326;1237400995;1237401621;1237814631;1237830414;1237863280;1241272381;1241293305;1241312722	True;True;True;True;True;True;True;True;True
H0406FD-(01)	2954410	P06865	HEXA	529	60702.9	Beta-hexosaminidase subunit alpha	3624	True	2	3	3	0	7.2	1237406451;1237715988;1237783521;1237795983	True;True;True;True
H0406FD-(01)	2858518	P06899	H2BC11	126	13904.2	Histone H2B type 1-J	545	True	17	23	0	23	75.4	1237382722;1237383898;1237384263;1237385398;1237386506;1237386898;1237386899;1237389226;1237389227;1237395281;1237395498;1237395499;1237396966;1237397168;1237397169;1237397348;1237398342;1237398343;1237398477;1237398478;1237398479;1237398657;1237703758;1237741487;1237763872;1237775912;1237797112;1237815585;1237826595;1241276099;1241294218;1693702882;1693704626	False;False;False;False;False;False;False;False;False;False;False;False;False;False;False;False;False;False;False;False;False;False;False;False;False;False;False;False;False;False;False;False;False
H0406FD-(01)	3023820	P07093	SERPINE2	398	44002	RecName: Full=Glia-derived nexin; Short=GDN; AltName: Full=Peptidase inhibitor 7; Short=PI-7; AltName: Full=Protease nexin 1; Short=PN-1; AltName: Full=Protease nexin I; AltName: Full=Serpin E2; Flags: Precursor	3797	True	2	2	2	0	6.8	1237386838;1237401204;1237713848	True;True;True
H0406FD-(01)	2858519	P07099	EPHX1	455	52948.9	Epoxide hydrolase 1	4574	True	1	1	1	0	5.1	1241298680	True
H0406FD-(01)	2903351	P07108	DBI	87	10044.4	Acyl-CoA-binding protein	2825	True	3	4	4	0	50.6	1237385164;1237399463;1237399642;1237836900	True;True;True;True
H0406FD-(01)	2858520	P07195	LDHB	334	36638.5	L-lactate dehydrogenase B chain	122	True	36	47	46	1	76.9	1237382251;1237382375;1237383476;1237383956;1237383974;1237384650;1237384703;1237386680;1237386681;1237387066;1237388560;1237389086;1237389089;1237389291;1237389359;1237389961;1237389962;1237391708;1237391709;1237392080;1237393858;1237393859;1237393937;1237394427;1237395497;1237395569;1237396307;1237396308;1237398424;1237398425;1237399161;1237399637;1237399638;1237399846;1237399847;1237401975;123…	True;True;True;True;True;True;True;True;True;True;False;True;True;True;True;True;True;True;True;True;True;True;True;True;True;True;True;True;True;True;True;True;True;True;True;True;True;True;True;True;True;True;True;True;True;True;True;True;True;True;True;True;True;True;True;True;True;True;True;True;True;True;True;True;True;True;True;True;True;True
H0406FD-(01)	2858521	P07196	NEFL	543	61516.6	Neurofilament light polypeptide	12	False	1	1	0	1	1.7	1237385906	False
H0406FD-(01)	2858522	P07197	NEFM	916	102472	Neurofilament medium polypeptide	12	False	1	1	0	1	1	1237385906	False
H0406FD-(01)	2861745	P07199	CENPB	599	65171.4	Major centromere autoantigen B	3715	True	2	2	2	0	6.3	1237395078;1237796495	True;True
H0406FD-(01)	3455758	P07202	TPO	933	102963	Thyroid peroxidase	4170	True	2	2	2	0	2	1237722671;1241298963	True;True
H0406FD-(01)	2858523	P07205	PGK2	417	44796.1	Phosphoglycerate kinase 2	1311	True	9	11	2	9	24.7	1237382550;1237383853;1237388206;1237390601;1237396927;1237396928;1237402147;1237740022;1237778350;1237811179;1237816565;1237817505;1237828020;1241304629	False;False;False;False;False;False;False;False;False;False;False;True;False;True
H0406FD-(01)	2858524	P07237	P4HB	508	57116.4	Protein disulfide-isomerase	187	True	30	31	31	0	63.4	1237382250;1237382337;1237383070;1237384036;1237385218;1237385389;1237386671;1237387603;1237390481;1237397413;1237397981;1237397982;1237398907;1237399196;1237399295;1237399296;1237399537;1237400059;1237401932;1237732794;1237768935;1237776647;1237805293;1237814146;1237822486;1237827653;1237849130;1237859028;1237859681;1237862470;1237871243;1241255038;1241262541;1241286057;1241301712;1241304680	True;True;True;True;True;True;True;True;True;True;True;True;True;True;True;True;True;True;True;True;True;True;True;True;True;True;True;True;True;True;True;True;True;True;True;True
H0406FD-(01)	2954412	P07311	ACYP1	99	11260.8	Acylphosphatase-1	3052	True	3	3	3	0	35.4	1237700145;1237821845;1241255602	True;True;True
H0406FD-(01)	2858525	P07339	CTSD	412	44552.2	Cathepsin D	1170	True	9	9	9	0	29.4	1237384912;1237385205;1237391806;1237392918;1237395246;1237402821;1237402822;1237792109;1237895266;1241286864;1241295622	True;True;True;True;True;True;True;True;True;True;True
H0406FD-(01)	2858526	P07355	ANXA2	339	38604.1	Annexin A2	80	True	40	49	13	36	86.7	1237382267;1237382321;1237382667;1237383047;1237383152;1237383206;1237384820;1237385023;1237385293;1237385440;1237385466;1237385573;1237385770;1237387992;1237388473;1237390728;1237392142;1237392873;1237393201;1237394462;1237395089;1237395821;1237397307;1237397308;1237397378;1237397379;1237398118;1237398119;1237398587;1237398848;1237398849;1237399265;1237400082;1237400083;1237400593;1237400594;123…	True;False;False;False;False;True;False;False;False;False;False;False;True;False;False;False;False;False;False;True;False;False;True;True;False;False;False;False;True;True;True;False;False;False;True;True;False;False;True;True;False;False;False;False;False;False;False;False;False;False;True;False;False;False;False;False;True;True;False;True;True;False;False;False
H0406FD-(01)	2858527	P07384	CAPN1	714	81890.1	Calpain-1 catalytic subunit	4211	True	1	1	1	0	1.7	1237690476	True
H0406FD-(01)	2858528	P07437	TUBB	444	49670.8	Tubulin beta chain	81	True	40	57	11	46	77.3	1237384720;1237384875;1237385199;1237385333;1237385377;1237386084;1237386352;1237386707;1237388131;1237388788;1237388789;1237389074;1237389075;1237389634;1237390061;1237390370;1237391365;1237391366;1237391367;1237391379;1237391380;1237391721;1237392640;1237392920;1237395267;1237395463;1237395464;1237395641;1237395643;1237395916;1237396329;1237397865;1237397866;1237398415;1237398580;1237399149;123…	False;False;False;False;False;False;False;False;False;False;False;False;False;True;False;False;False;False;False;False;False;False;False;False;False;False;False;False;False;True;False;False;False;True;True;True;False;True;True;False;True;True;False;False;False;False;False;False;False;False;False;True;False;False;True;True;False;False;False;False;False;True;False;False;False;False;False;False;True…
H0406FD-(01)	3455690	P07478	PRSS2	247	26487.8	Trypsin-2	5902	True	1	1	1	0	18.2	1237407653	True
H0406FD-(01)	2858529	P07602	PSAP	524	58112.7	Prosaposin	4212	True	1	1	1	0	2.5	1237395341	True
H0406FD-(01)	2858530	P07686	HEXB	556	63111.4	Beta-hexosaminidase subunit beta	1063	True	11	11	11	0	24.1	1237383162;1237385623;1237389508;1237389510;1237392716;1237392717;1237395475;1237710568;1237772431;1237870002;1237876076;1241272575;1241307784;1693698585;1693699631	True;True;True;True;True;True;True;True;True;True;True;True;True;True;True
H0406FD-(01)	2954413	P07711	CTSL	333	37564.1	Cathepsin L1	2897	True	3	3	1	2	9.6	1237386181;1237672068;1237757855;1237770487;1241271052	False;False;True;True;False
H0406FD-(01)	2858531	P07737	PFN1	140	15054.2	Profilin-1	508	True	17	24	16	8	79.3	1237383168;1237383277;1237386515;1237386516;1237386842;1237386843;1237387187;1237387188;1237387806;1237387930;1237387931;1237388944;1237388945;1237389501;1237389502;1237390119;1237391254;1237391867;1237395722;1237395723;1237396677;1237398034;1237398035;1237398929;1237398931;1237400258;1237400260;1237401862;1237401864;1237787786;1237795290;1237804104;1237827596;1237887845;1241261058;1693709546	False;False;True;True;False;False;False;False;False;True;True;True;True;False;False;False;True;False;True;True;True;True;True;True;True;True;True;True;True;True;True;True;True;True;True;True
H0406FD-(01)	2858532	P07741	APRT	180	19607.8	Adenine phosphoribosyltransferase	688	True	15	16	16	0	85	1237382488;1237383242;1237385919;1237392597;1237392973;1237394738;1237394739;1237397424;1237399559;1237399560;1237400286;1237400287;1237401190;1237401191;1237401402;1237403240;1237403241;1237728240;1237772137;1237800848;1237827436;1241309261	True;True;True;True;True;True;True;True;True;True;True;True;True;True;True;True;True;True;True;True;True;True
H0406FD-(01)	2858533	P07814	EPRS1	1512	170591	Bifunctional glutamate/proline--tRNA ligase	181	True	29	29	29	0	23.2	1237382689;1237387090;1237387640;1237390774;1237391447;1237394512;1237394908;1237396154;1237399313;1237399526;1237404793;1237404794;1237678660;1237697126;1237699262;1237704259;1237715183;1237754036;1237762180;1237791342;1237803142;1237808801;1237813533;1237821523;1237837932;1237847916;1237849755;1241268784;1241270909;1241276372;1241284193;1241306605;1241312135;1693696169	True;True;True;True;True;True;True;True;True;True;True;True;True;True;True;True;True;True;True;True;True;True;True;True;True;True;True;True;True;True;True;True;True;True
H0406FD-(01)	2954414	P07858	CTSB	339	37821.6	Cathepsin B	2429	True	4	4	4	0	19.5	1237400009;1237401615;1237401616;1237782164;1241258097	True;True;True;True;True
H0406FD-(01)	2858534	P07864	LDHC	332	36311.3	L-lactate dehydrogenase C chain	98	False	1	1	0	1	3.6	1237388560	False
H0406FD-(01)	2858535	P07900	HSP90AA1	732	84659.7	Heat shock protein HSP 90-alpha	9	True	77	96	48	48	65	1237382671;1237383021;1237383078;1237383836;1237384006;1237384867;1237384945;1237385154;1237385733;1237385928;1237385929;1237386160;1237386161;1237386504;1237386894;1237387317;1237387369;1237387637;1237387639;1237388026;1237388251;1237388425;1237388910;1237388912;1237389446;1237389539;1237389540;1237389792;1237389856;1237390307;1237390611;1237390624;1237390625;1237390655;1237390972;1237391870;123…	False;False;False;True;True;False;False;False;True;False;False;False;False;False;True;True;False;True;True;False;True;False;True;True;False;True;True;False;False;False;False;False;False;False;False;False;False;True;False;False;False;False;False;False;True;True;True;True;False;False;False;False;False;False;False;False;True;True;False;True;True;False;False;True;True;False;False;True;False;False;Fal…
H0406FD-(01)	2858536	P07910	HNRNPC	306	33670	Heterogeneous nuclear ribonucleoproteins C1/C2	331	True	22	27	12	15	54.2	1237382943;1237383264;1237383331;1237383371;1237384097;1237384354;1237385635;1237386706;1237388122;1237388146;1237388147;1237390008;1237390259;1237392612;1237392614;1237394200;1237394748;1237396174;1237396175;1237396361;1237682627;1237704485;1237706342;1237730702;1237768281;1237768592;1237786971;1237838806;1237846924;1237867553;1237869365;1241254270;1693693398;1693704245;1693707793	False;True;False;True;False;False;False;False;True;True;True;False;True;False;False;False;False;True;True;True;False;False;False;True;False;False;True;True;False;True;True;True;True;False;False
H0406FD-(01)	2903354	P07919	UQCRH	91	10738.8	Cytochrome b-c1 complex subunit 6, mitochondrial	2914	True	3	3	3	0	29.7	1237387935;1237402158;1237787430;1237795154	True;True;True;True
H0406FD-(01)	2858537	P07942	LAMB1	1786	198038	Laminin subunit beta-1	1355	True	8	8	7	1	5.7	1237392520;1237684699;1237756692;1237762087;1237827715;1237857833;1237876972;1241283379;1241299308;1241303210;1693697822	False;True;True;True;True;True;True;True;False;True;True
H0406FD-(01)	2954415	P07947	YES1	543	60801.3	Tyrosine-protein kinase Yes	3735	False	1	1	0	1	1.5	1237383071	False
H0406FD-(01)	2904103	P07948	LYN	512	58574.1	Tyrosine-protein kinase Lyn	3735	False	1	1	0	1	1.6	1237383071	False
H0406FD-(01)	2858538	P07951	TPM2	284	32850.7	Tropomyosin beta chain	245	True	27	28	2	26	54.2	1237382356;1237383297;1237386943;1237387190;1237390314;1237390530;1237391674;1237392877;1237393204;1237393205;1237393431;1237395227;1237396745;1237396746;1237398561;1237400391;1237401732;1237726909;1237735694;1237744724;1237765308;1237787342;1237790702;1237801001;1237808034;1237811133;1237815116;1237819520;1237843532;1237893580;1241256460;1241307723;1693706961	False;False;False;False;False;False;False;False;False;False;False;False;False;False;False;False;True;False;False;False;False;False;False;False;False;False;False;False;False;False;False;True;False
H0406FD-(01)	2858539	P07954	FH	510	54637	Fumarate hydratase, mitochondrial	489	True	18	19	19	0	53.5	1237382574;1237383938;1237389030;1237393642;1237394183;1237397219;1237402346;1237403810;1237403811;1237404259;1237406554;1237693582;1237710889;1237768340;1237771323;1237803833;1237812335;1237832234;1237876084;1241305005;1241305963	True;True;True;True;True;True;True;True;True;True;True;True;True;True;True;True;True;True;True;True;True
H0406FD-(01)	3052632	P07992	ERCC1	297	32562.4	DNA excision repair protein ERCC-1	4946	True	1	1	1	0	3	1237693365	True
H0406FD-(01)	2954416	P08047	SP1	785	80693	Transcription factor Sp1	4466	True	1	1	1	0	2.2	1237401884	True
H0406FD-(01)	3028778	P08069	IGF1R	1367	154793	Insulin-like growth factor 1 receptor	3011	True	4	4	4	0	3.4	1237384149;1237393745;1237402317;1237771081;1237892355	True;True;True;True;True
H0406FD-(01)	2858540	P08133	ANXA6	673	75873.3	Annexin A6	305	True	23	24	24	0	37	1237384403;1237384695;1237385274;1237385375;1237386094;1237386990;1237386992;1237387076;1237387969;1237396616;1237397265;1237397266;1237397441;1237398487;1237398488;1237692449;1237699790;1237724591;1237732103;1237742295;1237794209;1237810395;1237813895;1237847829;1237859198;1237875434;1237876494;1693701390;1693705358	True;True;True;True;True;True;True;True;True;True;True;True;True;True;True;True;True;True;True;True;True;True;True;True;True;True;True;True;True
H0406FD-(01)	2858541	P08134	RHOC	193	22006.4	Rho-related GTP-binding protein RhoC	1666	True	7	8	1	7	33.2	1237385372;1237385484;1237395307;1237396867;1237702041;1237769535;1237784710;1237825367;1237863724;1241278507	False;False;False;False;False;False;False;False;False;True
H0406FD-(01)	2858542	P08174	CD55	381	41400.1	Complement decay-accelerating factor	974	True	11	11	11	0	35.2	1237389059;1237389060;1237391043;1237391045;1237391670;1237399933;1237406331;1237407203;1237674296;1237675314;1237741501;1237794399;1237846707;1241258852;1241312148	True;True;True;True;True;True;True;True;True;True;True;True;True;True;True
H0406FD-(01)	2858543	P08195	SLC3A2	630	67994	4F2 cell-surface antigen heavy chain	64	True	45	50	50	0	60.5	1237383248;1237384220;1237387347;1237387348;1237388495;1237389144;1237389145;1237389235;1237389237;1237391117;1237391243;1237392073;1237392074;1237393529;1237393530;1237393558;1237393559;1237393780;1237394236;1237395236;1237395868;1237397167;1237397276;1237399593;1237399594;1237399595;1237399888;1237399889;1237401082;1237401815;1237401816;1237402138;1237402139;1237402624;1237402625;1237402762;123…	True;True;True;True;True;True;True;True;True;True;True;True;True;True;True;True;True;True;True;True;True;True;True;True;True;True;True;True;True;True;True;True;True;True;True;True;True;True;True;True;True;True;True;True;True;True;True;True;True;True;True;True;True;True;True;True;True;True;True;True;True;True;True;True;True;True;True;True;True;True;True;True;True;True;True;True;True
H0406FD-(01)	3023822	P08236	GUSB	651	74732	Beta-glucuronidase	1935	True	6	6	6	0	11.1	1237391234;1237403042;1237674613;1237680140;1237730004;1237784832;1237834864	True;True;True;True;True;True;True
H0406FD-(01)	2858544	P08237	PFKM	780	85182.6	ATP-dependent 6-phosphofructokinase, muscle type	163	True	34	36	30	6	45.3	1237382441;1237382762;1237382914;1237383120;1237383411;1237384491;1237385027;1237385230;1237385379;1237388223;1237390022;1237390494;1237391556;1237392206;1237393281;1237393282;1237398461;1237398911;1237400797;1237401457;1237403092;1237404289;1237404839;1237670616;1237672642;1237701086;1237706953;1237724114;1237740190;1237746832;1237786054;1237791237;1237830703;1237847768;1237877928;1237879855;124…	True;True;True;True;False;False;False;False;True;True;True;False;True;True;True;True;True;True;True;True;True;True;True;True;True;True;True;False;True;True;True;True;True;True;True;True;True;True;True;True;True
H0406FD-(01)	2858545	P08238	HSP90AB1	724	83264.2	Heat shock protein HSP 90-beta	4	True	84	102	38	64	73.2	1237382671;1237382824;1237383021;1237383078;1237383278;1237384446;1237384626;1237384867;1237384945;1237385154;1237385928;1237385929;1237386160;1237386161;1237386309;1237386504;1237386719;1237388425;1237388576;1237388904;1237388905;1237389792;1237389856;1237390307;1237390611;1237390624;1237390625;1237390947;1237391870;1237392040;1237392183;1237393017;1237393256;1237394144;1237394145;1237394383;123…	False;True;False;False;True;False;True;False;False;False;False;False;False;False;True;False;False;False;False;False;False;False;False;False;False;False;False;False;False;False;False;False;False;False;False;False;False;False;False;False;True;False;False;False;False;False;False;False;True;True;True;False;False;True;True;False;False;False;True;False;False;True;True;False;True;True;True;False;False;F…
H0406FD-(01)	2888883	P08240	SRPR	638	69811.2	Signal recognition particle receptor subunit alpha	3618	True	2	2	2	0	3	1237709578;1693707161	True;True
H0406FD-(01)	2858546	P08243	ASNS	561	64369.9	Asparagine synthetase [glutamine-hydrolyzing]	160	True	32	33	33	0	54	1237382323;1237382854;1237384528;1237386736;1237386879;1237387422;1237387423;1237387431;1237390006;1237395529;1237398648;1237399125;1237399126;1237399832;1237401779;1237402360;1237403348;1237403349;1237403828;1237675232;1237677882;1237689749;1237690084;1237699664;1237753518;1237765747;1237771060;1237773784;1237775538;1237782012;1237784862;1237824244;1237827276;1237836832;1237839262;1237851862;124…	True;True;True;True;True;True;True;True;True;True;True;True;True;True;True;True;True;True;True;True;True;True;True;True;True;True;True;True;True;True;True;True;True;True;True;True;True;True;True;True
H0406FD-(01)	3023823	P08254	MMP3	477	53977.4	Stromelysin-1	5615	True	1	1	1	0	1.5	1237682898	True
H0406FD-(01)	2954418	P08397	HMBS	361	39330.1	Porphobilinogen deaminase	1847	True	7	7	7	0	25.5	1237383639;1237400183;1237863600;1237887997;1237892102;1241257524;1241272700;1241283336	True;True;True;True;True;True;True;True
H0406FD-(01)	2858547	P08559	PDHA1	390	43295.6	Pyruvate dehydrogenase E1 component subunit alpha, somatic form, mitochondrial	979	True	12	13	10	3	29.7	1237384188;1237388799;1237390091;1237396481;1237402476;1237676013;1237692637;1237729463;1237767056;1237779222;1237811709;1237818644;1237871068;1237881589;1241272863;1241291541;1241303656	True;True;False;False;True;True;True;True;False;True;True;True;True;True;True;True;True
H0406FD-(01)	2858548	P08574	CYC1	325	35422	Cytochrome c1, heme protein, mitochondrial	2862	True	4	4	4	0	16.9	1237395407;1237796875;1237857727;1241262396;1693708023	True;True;True;True;True
H0406FD-(01)	2858549	P08579	SNRPB2	225	25486.3	U2 small nuclear ribonucleoprotein B''	1435	True	9	10	6	4	27.6	1237382439;1237383196;1237383436;1237384976;1237387482;1237387796;1237401041;1237401042;1237402390;1237402391;1237810140;1237837000;1237866549;1693701139	False;True;False;True;False;False;True;True;True;True;True;False;True;True
H0406FD-(01)	2888884	P08581	MET	1390	155541	Hepatocyte growth factor receptor	1863	True	6	6	6	0	6.3	1237402262;1237672817;1237739190;1241250640;1241275621;1241276811	True;True;True;True;True;True
H0406FD-(01)	2954419	P08603	CFH	1231	139096	Complement factor H	5507	True	1	1	1	0	2.2	1237698795	True
H0406FD-(01)	2858550	P08621	SNRNP70	437	51556.7	U1 small nuclear ribonucleoprotein 70 kDa	392	True	20	21	21	0	31.1	1237383188;1237392496;1237394032;1237396717;1237396718;1237396719;1237398091;1237402235;1237404743;1237748358;1237758566;1237759446;1237771475;1237789931;1237806449;1237819571;1237823402;1237825218;1237831318;1237834108;1237858053;1237871346;1237889756;1241273502;1241306555	True;True;True;True;True;True;True;True;True;True;True;True;True;True;True;True;True;True;True;True;True;True;True;True;True
H0406FD-(01)	2954420	P08631	HCK	526	59599.9	Tyrosine-protein kinase HCK	3735	False	1	1	0	1	1.5	1237383071	False
H0406FD-(01)	2903356	P08651	NFIC	508	55675	Nuclear factor 1 C-type	3401	True	3	3	1	2	6.3	1237387371;1237393423;1237797701	False;False;True
H0406FD-(01)	2858552	P08670	VIM	466	53651.7	Vimentin	12	True	69	93	79	14	91.2	1237383117;1237383134;1237383391;1237383401;1237383454;1237383480;1237383660;1237384960;1237385143;1237385151;1237385475;1237385534;1237385818;1237385860;1237385906;1237385963;1237385964;1237386171;1237386932;1237387022;1237387874;1237388347;1237388682;1237389045;1237389366;1237389367;1237389385;1237389386;1237389524;1237389673;1237389674;1237389787;1237389808;1237389866;1237390136;1237390724;123…	True;True;False;False;True;True;False;True;True;False;True;True;False;True;False;True;True;True;True;False;True;True;True;True;True;True;True;True;False;True;True;True;False;False;True;True;True;True;True;True;True;False;False;True;False;False;True;True;True;True;True;True;True;True;True;True;True;False;True;True;True;True;True;True;True;True;True;True;True;True;True;True;True;True;True;True;True…
H0406FD-(01)	2858553	P08708	RPS17	135	15550.1	40S ribosomal protein S17	471	True	18	26	26	0	80.7	1237386133;1237386134;1237386452;1237386454;1237387572;1237387573;1237388780;1237389576;1237391403;1237391404;1237391746;1237392032;1237392033;1237393438;1237393440;1237394463;1237395881;1237396391;1237403473;1237403474;1237403565;1237403566;1237403919;1237404746;1237405606;1237406036;1237406203;1237678500;1237699341;1237719277;1237763958;1237776201;1237794939;1237809623;1237820257;1237852072;123…	True;True;True;True;True;True;True;True;True;True;True;True;True;True;True;True;True;True;True;True;True;True;True;True;True;True;True;True;True;True;True;True;True;True;True;True;True;True;True;True
H0406FD-(01)	2858555	P08754	GNAI3	354	40532.2	Guanine nucleotide-binding protein G(k) subunit alpha	1758	True	6	6	4	2	25.1	1237396382;1237396383;1237396912;1237396913;1237397525;1237809764;1237816477;1237892310;1237894373	False;False;True;True;True;True;False;True;True
H0406FD-(01)	2858556	P08758	ANXA5	320	35936.8	Annexin A5	367	True	21	24	24	0	61.6	1237383907;1237384430;1237384546;1237385708;1237386020;1237386021;1237386363;1237386596;1237386597;1237388241;1237390455;1237391739;1237395379;1237396827;1237397622;1237407243;1237672157;1237691053;1237695598;1237707599;1237752068;1237753651;1237774222;1237833702;1237853598;1237857093;1237862817;1241279979;1241280567;1241290232;1241308226;1241309480	True;True;True;True;True;True;True;True;True;True;True;True;True;True;True;True;True;True;True;True;True;True;True;True;True;True;True;True;True;True;True;True
H0406FD-(01)	2858557	P08865	RPSA	295	32854.1	40S ribosomal protein SA	476	True	18	28	28	0	62.4	1237383461;1237387630;1237388899;1237388900;1237389459;1237389460;1237389741;1237389957;1237391813;1237391815;1237392117;1237392118;1237394290;1237395384;1237395385;1237395575;1237395576;1237395759;1237395760;1237396358;1237396764;1237396765;1237396930;1237396931;1237404624;1237404625;1237404693;1237405644;1237405687;1237405951;1237406012;1237406013;1237407021;1237739939;1237794354;1237797808;123…	True;True;True;True;True;True;True;True;True;True;True;True;True;True;True;True;True;True;True;True;True;True;True;True;True;True;True;True;True;True;True;True;True;True;True;True;True;True;True;True;True;True;True
H0406FD-(01)	2880202	P08910	ABHD2	425	48314.9	Monoacylglycerol lipase ABHD2	3174	True	3	3	3	0	7.8	1237679678;1237757910;1237871670	True;True;True
H0406FD-(01)	2858558	P09001	MRPL3	348	38632.6	39S ribosomal protein L3, mitochondrial	2133	True	5	5	5	0	14.1	1237385264;1237385869;1237745584;1237772990;1237844596	True;True;True;True;True
H0406FD-(01)	2858559	P09012	SNRPA	282	31279.5	U1 small nuclear ribonucleoprotein A	1272	True	10	12	8	4	35.5	1237382439;1237383436;1237387482;1237387796;1237395269;1237687716;1237707376;1237781765;1237803404;1237837000;1237863512;1237883489;1241270923;1241295355	False;False;False;False;True;True;True;True;True;False;True;True;True;True
H0406FD-(01)	3027085	P09038	FGF2	288	30770	RecName: Full=Fibroblast growth factor 2; Short=FGF-2; AltName: Full=Basic fibroblast growth factor; Short=bFGF; AltName: Full=Heparin-binding growth factor 2; Short=HBGF-2; Flags: Precursor	4055	True	3	3	3	0	3.8	1237389350;1237389351;1237392017;1237392018;1237837497	True;True;True;True;True
H0406FD-(01)	2858560	P09104	ENO2	434	47268.6	Gamma-enolase	2263	True	6	6	2	4	19.8	1237382600;1237394021;1237397672;1237397673;1237403063;1237403064;1237678135;1237772397;1237791180	False;False;False;False;False;False;True;False;True
H0406FD-(01)	2858561	P09132	SRP19	144	16155.7	Signal recognition particle 19 kDa protein	2150	True	5	5	5	0	45.1	1237390716;1237392919;1237692827;1237799687;1241301255	True;True;True;True;True
H0406FD-(01)	2858562	P09234	SNRPC	159	17393.7	U1 small nuclear ribonucleoprotein C	2099	True	5	7	7	0	31.4	1237383875;1237393535;1237402671;1237870075;1241251933;1241266422;1241289238	True;True;True;True;True;True;True
H0406FD-(01)	2858563	P09382	LGALS1	135	14715.7	Galectin-1	1333	True	8	9	9	0	70.4	1237383192;1237385317;1237393395;1237397462;1237397629;1237405409;1237405564;1237405565;1237708462;1237740331;1237777162;1237847848;1241297585	True;True;True;True;True;True;True;True;True;True;True;True;True
H0406FD-(01)	2903357	P09417	QDPR	244	25789.5	Dihydropteridine reductase	2883	True	3	3	3	0	20.1	1237395913;1237397639;1237697249	True;True;True
H0406FD-(01)	2858564	P09429	HMGB1	215	24893.8	High mobility group protein B1	455	True	19	27	10	17	56.7	1237384941;1237386022;1237386155;1237386156;1237387192;1237388862;1237393588;1237393589;1237393887;1237393888;1237394041;1237395140;1237395793;1237396653;1237399975;1237399976;1237399977;1237400540;1237401065;1237401406;1237401407;1237401534;1237401535;1237403096;1237403168;1237704739;1237715661;1237727662;1237738225;1237758454;1237779241;1237805121;1237810506;1237813772;1237818868;1237832502;123…	False;False;False;False;False;False;False;False;False;False;False;True;False;True;True;True;True;True;True;False;False;False;False;True;True;False;False;False;False;False;False;True;True;False;True;True;False;True;False;False;False
H0406FD-(01)	2858565	P09471	GNAO1	354	40050.6	Guanine nucleotide-binding protein G(o) subunit alpha	241	False	1	1	0	1	4.5	1237396382;1237396383	False;False
H0406FD-(01)	3455691	P09486	SPARC	303	34632	RecName: Full=SPARC; AltName: Full=Basement-membrane protein 40; Short=BM-40; AltName: Full=Osteonectin; Short=ON; AltName: Full=Secreted protein acidic and rich in cysteine; Flags: Precursor	6070	True	1	1	1	0	11.2	1237407407	True
H0406FD-(01)	2858566	P09488	GSTM1	218	25711.8	Glutathione S-transferase Mu 1	1139	False	8	8	0	8	42.7	1237406905;1237688462;1237695895;1237734338;1237749891;1237779417;1237784383;1237859136;1241272563;1241283690	False;False;False;False;False;False;False;False;False;False
H0406FD-(01)	2903358	P09493	TPM1	284	32708.6	Tropomyosin alpha-1 chain	539	True	18	19	5	14	28.2	1237382356;1237383297;1237386112;1237387281;1237390314;1237391674;1237392877;1237393204;1237393205;1237393431;1237396745;1237396746;1237398561;1237689372;1237708701;1237726909;1237735694;1237772507;1237801001;1237893580;1241256460;1693706961	False;False;True;True;False;False;False;False;False;False;False;False;False;True;True;False;False;True;False;False;False;False
H0406FD-(01)	2903359	P09496	CLTA	248	27076.7	Clathrin light chain A	1613	True	7	7	7	0	15.3	1237384276;1237385122;1237385563;1237385837;1237387276;1237389809;1237389810;1237715090;1237758521	True;True;True;True;True;True;True;True;True
H0406FD-(01)	2954424	P09497	CLTB	229	25190.5	Clathrin light chain B	2436	True	4	4	4	0	10.5	1237383824;1237387563;1237674003;1237677480	True;True;True;True
H0406FD-(01)	2858567	P09525	ANXA4	319	35882.7	Annexin A4	571	True	16	16	16	0	53.6	1237384357;1237385857;1237386951;1237390336;1237390979;1237391096;1237395988;1237396278;1237396279;1237402847;1237687973;1237695225;1237722719;1237845323;1237865562;1237877581;1241283178	True;True;True;True;True;True;True;True;True;True;True;True;True;True;True;True;True
H0406FD-(01)	2903360	P09543	CNP	421	47578.6	2',3'-cyclic-nucleotide 3'-phosphodiesterase	2803	True	3	3	3	0	6.7	1237395764;1237397342;1237397343;1237766239	True;True;True;True
H0406FD-(01)	2858568	P09601	HMOX1	288	32818.6	Heme oxygenase 1	1888	True	6	7	7	0	28.1	1237384048;1237393504;1237396544;1237705513;1237750160;1237757907;1237856734;1237880016;1693708119	True;True;True;True;True;True;True;True;True
H0406FD-(01)	2955496	P09619	PDGFRB	1106	123968	Platelet-derived growth factor receptor beta	577	False	1	1	0	1	0.7	1237383874	False
H0406FD-(01)	2888886	P09622	DLD	509	54177.3	Dihydrolipoyl dehydrogenase, mitochondrial	763	True	13	13	13	0	32.8	1237383551;1237384479;1237385018;1237385687;1237386015;1237394094;1237397118;1237406700;1237723270;1237768872;1237779253;1237826485;1237887309;1237895108;1241278646	True;True;True;True;True;True;True;True;True;True;True;True;True;True;True
H0406FD-(01)	2858569	P09651	HNRNPA1	372	38746.7	Heterogeneous nuclear ribonucleoprotein A1	189	True	29	41	14	27	56.7	1237383066;1237386565;1237386814;1237387922;1237388234;1237389589;1237389591;1237392266;1237392464;1237393375;1237393376;1237394544;1237394547;1237395552;1237395553;1237396364;1237396365;1237396949;1237397468;1237398240;1237398241;1237398242;1237398515;1237398516;1237398517;1237398897;1237398898;1237399541;1237399542;1237399728;1237399729;1237399893;1237399894;1237400038;1237400039;1237400040;123…	False;True;False;False;False;True;True;True;False;True;True;False;False;True;True;False;False;True;False;False;False;False;False;False;False;False;False;False;False;False;False;False;False;False;False;False;False;False;False;False;False;True;True;True;False;True;True;False;False;False;False;False;True;True;True;False;True;True;True;True;True;False;False;True;False;True;True;False;True;False;False…
H0406FD-(01)	2858570	P09661	SNRPA1	255	28415.6	U2 small nuclear ribonucleoprotein A'	274	True	24	25	25	0	67.1	1237382221;1237382589;1237383781;1237385215;1237385512;1237385971;1237386996;1237389582;1237389583;1237390561;1237391230;1237391231;1237392775;1237393303;1237396637;1237398150;1237398151;1237398647;1237670771;1237707446;1237715596;1237727771;1237731305;1237806487;1237822336;1237836284;1237845499;1237852598;1237863596;1241273902;1241278026;1241293457;1693696138;1693708225	True;True;True;True;True;True;True;True;True;True;True;True;True;True;True;True;True;True;True;True;True;True;True;True;True;True;True;True;True;True;True;True;True;True
H0406FD-(01)	2954425	P09769	FGR	529	59478.6	Tyrosine-protein kinase Fgr	3735	False	1	1	0	1	1.5	1237383071	False
H0406FD-(01)	2858571	P09874	PARP1	1014	113084	Poly [ADP-ribose] polymerase 1	198	True	32	38	38	0	39.8	1237383161;1237383184;1237383343;1237385852;1237387421;1237390898;1237396283;1237396284;1237396285;1237399837;1237401329;1237406254;1237406255;1237406256;1237406288;1237406289;1237406290;1237406291;1237406292;1237406293;1237406319;1237406320;1237677790;1237694588;1237695014;1237729941;1237748248;1237765628;1237771860;1237786687;1237802956;1237808302;1237820609;1237823042;1237832477;1237832633;123…	True;True;True;True;True;True;True;True;True;True;True;True;True;True;True;True;True;True;True;True;True;True;True;True;True;True;True;True;True;True;True;True;True;True;True;True;True;True;True;True;True;True;True;True;True;True;True;True
H0406FD-(01)	2861746	P09884	POLA1	1462	165913	DNA polymerase alpha catalytic subunit	3239	True	2	2	2	0	1.3	1237384497;1237883295	True;True
H0406FD-(01)	3455388	P09914	IFIT1	478	55360.4	Interferon-induced protein with tetratricopeptide repeats 1	3534	True	2	3	3	0	9.2	1237401156;1241301154;1241317064	True;True;True
H0406FD-(01)	3456296	P09923	ALPI	528	56812.2	Intestinal-type alkaline phosphatase	2159	False	1	1	0	1	2.5	1237706855	False
H0406FD-(01)	3456345	P09958	FURIN	794	86678	Furin	5756	True	1	1	1	0	2.4	1237842218	True
H0406FD-(01)	2858572	P09960	LTA4H	611	69285.3	Leukotriene A-4 hydrolase	937	True	11	11	11	0	21.9	1237385665;1237386794;1237387865;1237401888;1237677422;1237699876;1237706658;1237778494;1237880862;1237894192;1241258092;1693704974	True;True;True;True;True;True;True;True;True;True;True;True
H0406FD-(01)	2858573	P09972	ALDOC	364	39455.9	Fructose-bisphosphate aldolase C	755	True	13	16	5	11	39.3	1237382339;1237382995;1237384023;1237387134;1237387135;1237389761;1237389762;1237392141;1237395839;1237396770;1237397478;1237397841;1237399270;1237399287;1237399288;1237406355;1237406582;1237406583;1237694744;1237798570;1241250485;1241292855;1693699650	False;False;False;False;False;False;False;False;True;False;False;True;True;False;False;False;False;False;False;False;False;True;True
H0406FD-(01)	3456221	P0C091	FREM3	2139	238179	FRAS1-related extracellular matrix protein 3	6069	True	1	1	1	0	1.6	1693703797	True
H0406FD-(01)	2954426	P0C0L4	C4A	1744	192786	Complement C4-A	2601	True	4	4	0	4	3.3	1237390999;1237404898;1237404899;1237719383;1237884742	False;False;False;False;False
H0406FD-(01)	3027086	P0C0L5	C4B	1744	192751	RecName: Full=Complement C4-B; AltName: Full=Basic complement C4; AltName: Full=C3 and PZP-like alpha-2-macroglobulin domain-containing protein 3; Contains: RecName: Full=Complement C4 beta chain; Contains: RecName: Full=Complement C4-B alpha chain;	2601	False	3	3	0	3	2.6	1237404898;1237404899;1237719383;1237884742	False;False;False;False
H0406FD-(01)	2858574	P0C0S5	H2AZ1	128	13552.8	Histone H2A.Z	826	True	12	12	2	10	50	1237382993;1237383793;1237385861;1237389955;1237389956;1237391085;1237391086;1237399374;1237688038;1237726073;1237775883;1237792264;1237806298;1237871935;1241281719;1241288300	False;False;False;False;False;False;False;False;True;False;True;False;False;False;False;False
H0406FD-(01)	2858575	P0C0S8	H2AC11	130	14091.5	Histone H2A type 1	820	False	13	19	0	19	50.8	1237382266;1237382877;1237382993;1237383059;1237383793;1237383873;1237384177;1237389087;1237389090;1237391395;1237391396;1237399157;1237399158;1237400407;1237400545;1237401633;1237401634;1237401635;1237401636;1237401637;1237403753;1237403754;1237406782;1237406783;1237712568;1237753109;1237758556;1237765432;1237778586;1237892115;1241265049	False;False;False;False;False;False;False;False;False;False;False;False;False;False;False;False;False;False;False;False;False;False;False;False;False;False;False;False;False;False;False
H0406FD-(01)	3023431	P0C5J1	FAM86B2	330	36771.3	Putative protein N-methyltransferase FAM86B2	5004	False	1	1	0	1	3.6	1237758938	False
H0406FD-(01)	3028879	P0C7H9	USP17L7	530	59750.8	Inactive ubiquitin carboxyl-terminal hydrolase 17-like protein 7	5766	True	1	1	1	0	1.7	1237385157	True
H0406FD-(01)	2954427	P0C7P4	UQCRFS1P1	283	30815.4	Putative cytochrome b-c1 complex subunit Rieske-like protein 1	3483	False	2	2	0	2	14.5	1237832298;1241273229	False;False
H0406FD-(01)	3456131	P0C7V4	FAM90A15P	464	49894.8	Putative protein FAM90A15P	5666	False	1	1	0	1	2.4	1237793846	False
H0406FD-(01)	3455389	P0C7V6	SUPT20HL2	817	87541.4	Putative transcription factor SPT20 homolog-like 2	4787	False	1	1	0	1	0.9	1237820868	False
H0406FD-(01)	2858576	P0C7V7	SEC11B	166	19159.6	Putative signal peptidase complex catalytic subunit SEC11B	1680	False	4	4	0	4	19.3	1237384185;1237394989;1237707568;1237766743;1237801839;1237843382	False;False;False;False;False;False
H0406FD-(01)	3456132	P0C7W8	FAM90A13P	464	49852.7	Putative protein FAM90A13P	5666	False	1	1	0	1	2.4	1237793846	False
H0406FD-(01)	3456133	P0C7W9	FAM90A14P	464	49952.8	Putative protein FAM90A14P	5666	False	1	1	0	1	2.4	1237793846	False
H0406FD-(01)	3456134	P0C7X0	FAM90A24P	464	49828.6	Putative protein FAM90A24P	5666	False	1	1	0	1	2.4	1237793846	False
H0406FD-(01)	2858577	P0CB38	PABPC4L	370	41854	Polyadenylate-binding protein 4-like	118	False	2	2	0	2	5.7	1237386720;1237392643	False;False
H0406FD-(01)	2903362	P0CG12	CHTF8	524	51391.4	Chromosome transmission fidelity protein 8 homolog isoform 2	3528	True	2	2	2	0	4	1237382984;1237885353	True;True
H0406FD-(01)	2903363	P0CG13	CHTF8	121	13313.7	Chromosome transmission fidelity protein 8 homolog	5285	True	1	1	1	0	27.3	1237406935	True
H0406FD-(01)	2858578	P0CG29	GSTT2	244	27506.1	Glutathione S-transferase theta-2	3626	True	2	2	0	2	7	1237382684;1241252031;1241297198	False;False;False
H0406FD-(01)	2858579	P0CG30	GSTT2B	244	27507	Glutathione S-transferase theta-2B	3626	False	2	2	0	2	7	1237382684;1241252031;1241297198	False;False;False
H0406FD-(01)	2858580	P0CG38	POTEI	1075	121282	POTE ankyrin domain family member I	1708	True	9	10	2	8	9.5	1237384127;1237387531;1237387532;1237393946;1237393947;1237393948;1237393958;1237393959;1237395728;1237395729;1237404437;1237404438;1237407411;1237721890;1237845859;1241263802	False;False;False;False;False;False;False;False;False;False;True;True;False;False;True;False
H0406FD-(01)	2858581	P0CG39	POTEJ	1038	117390	POTE ankyrin domain family member J	1867	True	9	10	3	7	8.8	1237384127;1237393946;1237393947;1237393948;1237393958;1237393959;1237395728;1237395729;1237404286;1237407411;1237670419;1237702981;1237714563;1237721890;1237831530;1241263802	False;False;False;False;False;False;False;False;True;False;True;True;True;False;True;False
H0406FD-(01)	2858582	P0CG47	UBB	229	25761.7	Polyubiquitin-B	225	False	17	23	0	23	31.4	1237382326;1237385380;1237391262;1237391263;1237391595;1237391596;1237392152;1237392883;1237392885;1237398024;1237398025;1237398026;1237398027;1237398028;1237399384;1237400988;1237400989;1237402220;1237402221;1237402222;1237403424;1237403426;1237404115;1237404116;1237404117;1237404540;1237404541;1237405029;1237405030;1237406542;1237406543;1237407007;1237407008;1237407009;1237702620;1237741535;123…	False;False;False;False;False;False;False;False;False;False;False;False;False;False;False;False;False;False;False;False;False;False;False;False;False;False;False;False;False;False;False;False;False;False;False;False;False;False;False;False;False;False
H0406FD-(01)	2858583	P0CG48	UBC	685	77038.6	Polyubiquitin-C	225	False	17	23	0	23	10.5	1237382326;1237385380;1237391262;1237391263;1237391595;1237391596;1237392152;1237392883;1237392885;1237398024;1237398025;1237398026;1237398027;1237398028;1237399384;1237400988;1237400989;1237402220;1237402221;1237402222;1237403424;1237403426;1237404115;1237404116;1237404117;1237404540;1237404541;1237405029;1237405030;1237406542;1237406543;1237407007;1237407008;1237407009;1237702620;1237741535;123…	False;False;False;False;False;False;False;False;False;False;False;False;False;False;False;False;False;False;False;False;False;False;False;False;False;False;False;False;False;False;False;False;False;False;False;False;False;False;False;False;False;False
H0406FD-(01)	3456189	P0CJ92	GOLGA8H	632	71342.3	Golgin subfamily A member 8H	4081	False	1	1	0	1	0.9	1693695721	False
H0406FD-(01)	2954428	P0CL81	GAGE12G	117	12977.9	G antigen 12G	3044	False	3	3	0	3	37.6	1237388046;1237388047;1237407361;1241292989	False;False;False;False
H0406FD-(01)	2858584	P0CW18	PRSS56	603	64597.2	Serine protease 56	558	True	16	16	16	0	35	1237382665;1237386552;1237386553;1237386695;1237387440;1237387441;1237388083;1237389120;1237391044;1237396836;1237396889;1237404383;1237407001;1237407002;1237793489;1237823214;1237850878;1237852445;1693696530	True;True;True;True;True;True;True;True;True;True;True;True;True;True;True;True;True;True;True
H0406FD-(01)	2903366	P0DI81	TRAPPC2	140	16444.8	Trafficking protein particle complex subunit 2	4138	True	2	2	2	0	22.9	1237394346;1237403001;1237403002	True;True;True
H0406FD-(01)	2858585	P0DJD0	RGPD1	1748	196662	RANBP2-like and GRIP domain-containing protein 1	997	False	8	8	0	8	5.4	1237387590;1237393133;1237396460;1237396461;1237397181;1237397182;1237683214;1237684401;1237883058;1241286198	False;False;False;False;False;False;False;False;False;False
H0406FD-(01)	2858586	P0DJD1	RGPD2	1756	197308	RANBP2-like and GRIP domain-containing protein 2	997	False	8	8	0	8	5.4	1237387590;1237393133;1237396460;1237396461;1237397181;1237397182;1237683214;1237684401;1237883058;1241286198	False;False;False;False;False;False;False;False;False;False
H0406FD-(01)	2858587	P0DJJ0	SRGAP2C	459	53483.7	SLIT-ROBO Rho GTPase-activating protein 2C	1306	True	10	10	2	8	32.9	1237395736;1237400664;1237402399;1237671901;1237747473;1237766468;1237816073;1237819499;1237826049;1241253917;1693694014	False;False;False;False;False;True;False;False;True;True;False
H0406FD-(01)	2858588	P0DME0	SETSIP	302	34882.4	Protein SETSIP	478	False	8	11	0	11	16.6	1237382563;1237387712;1237387945;1237390341;1237392635;1237392636;1237398064;1237402718;1237402719;1237735819;1237869121;1241285632;1241292346;1693695082	False;False;False;False;False;False;False;False;False;False;False;False;False;False
H0406FD-(01)	2858589	P0DMM9	SULT1A3	295	34196.2	Sulfotransferase 1A3	3218	True	4	4	3	1	26.1	1237391543;1237703703;1241258052;1693693455	True;True;False;True
H0406FD-(01)	2858590	P0DMP2	SRGAP2B	458	53405.7	SLIT-ROBO Rho GTPase-activating protein 2B	1306	False	7	7	0	7	24.5	1237395736;1237400664;1237402399;1237671901;1237747473;1237816073;1693694014	False;False;False;False;False;False;False
H0406FD-(01)	2858591	P0DMV8	HSPA1A	641	70052.3	Heat shock 70 kDa protein 1A	14	True	73	102	62	40	80.8	1237382313;1237382611;1237382858;1237383364;1237384595;1237385750;1237385848;1237385958;1237386113;1237386115;1237386127;1237386128;1237386235;1237386262;1237386263;1237387506;1237387991;1237388106;1237388173;1237388325;1237388339;1237388340;1237388523;1237388524;1237388624;1237388657;1237388658;1237388848;1237388849;1237389364;1237389668;1237390592;1237390593;1237390669;1237390670;1237390809;123…	False;False;False;False;False;True;False;False;False;False;True;True;False;True;True;False;True;False;False;True;False;False;True;True;False;True;True;True;True;False;False;False;False;True;True;False;False;False;True;True;False;True;True;False;True;False;False;True;True;True;False;False;True;True;False;False;False;False;True;True;True;True;True;True;True;True;True;True;True;True;True;True;True;T…
H0406FD-(01)	2858592	P0DN37	PPIAL4G	164	18165.7	Peptidyl-prolyl cis-trans isomerase A-like 4G	250	False	3	3	0	3	33.5	1237382329;1237382975;1237801525;1237831808	False;False;False;False
H0406FD-(01)	2858593	P0DN76	U2AF1L5	240	27872.1	Splicing factor U2AF 35 kDa subunit-like protein	1704	True	7	8	5	3	32.5	1237385190;1237386999;1237389756;1237391140;1237395949;1237395951;1237680584;1237799085;1237867068	False;False;False;True;True;True;True;True;True
H0406FD-(01)	3456164	P0DO97	CCDC192	292	32479	RecName: Full=Coiled-coil domain-containing protein 192 {ECO:0000305}	5654	True	1	1	1	0	10.6	1237719374	True
H0406FD-(01)	3455392	P0DP24	CALM2	149	16837.6	Calmodulin-2	904	True	12	23	20	3	52.3	1237382642;1237385532;1237390706;1237390707;1237391012;1237393292;1237393293;1237393591;1237393592;1237397111;1237397112;1237398116;1237398117;1237398239;1237398399;1237403920;1237404004;1237404005;1237405152;1237405153;1237405215;1237405539;1237405540;1237405600;1237405601;1237710511;1237721267;1237788923;1237789618;1237790650;1237798046;1237881650;1241257748;1241310289;1241317073	False;True;True;True;True;True;True;True;True;True;True;True;True;True;True;True;True;True;True;True;True;True;True;True;True;False;False;True;True;True;True;True;True;True;True
H0406FD-(01)	3027460	P10075	GLI4	376	41145	RecName: Full=Zinc finger protein GLI4; AltName: Full=Krueppel-related zinc finger protein 4; AltName: Full=Protein HKR4	5300	True	1	1	1	0	3.2	1237394151	True
H0406FD-(01)	3029276	P10114	RAP2A	183	20615.5	Ras-related protein Rap-2a	3716	False	1	1	0	1	13.1	1237716806	False
H0406FD-(01)	2858594	P10155	RO60	538	60670.6	60 kDa SS-A/Ro ribonucleoprotein	575	True	18	18	18	0	42.8	1237384773;1237391444;1237391445;1237392395;1237393506;1237393507;1237395453;1237395454;1237396311;1237396312;1237401338;1237677443;1237692803;1237730305;1237813219;1237813858;1237815937;1237837525;1237870614;1237895194;1241250316;1241295365	True;True;True;True;True;True;True;True;True;True;True;True;True;True;True;True;True;True;True;True;True;True
H0406FD-(01)	2861747	P10253	GAA	952	105324	Lysosomal alpha-glucosidase	1734	True	6	8	8	0	11.1	1237393960;1237397678;1237407022;1237407023;1237708018;1237804705;1237806921;1237862870;1241260713;1693705858	True;True;True;True;True;True;True;True;True;True
H0406FD-(01)	3028662	P10301	RRAS	218	23480.5	Ras-related protein R-Ras	5244	True	1	1	1	0	6.4	1237893187	True
H0406FD-(01)	2858595	P10314	HLA-A	365	41048.1	HLA class I histocompatibility antigen, A-32 alpha chain	1013	True	11	11	0	11	36.2	1237383156;1237384364;1237392958;1237392959;1237393595;1237395465;1237401351;1237401532;1237403819;1237735381;1241252708;1693698666	False;False;False;False;False;False;False;False;False;False;False;False
H0406FD-(01)	2858596	P10316	HLA-A	365	40976.9	HLA class I histocompatibility antigen, A-69 alpha chain	466	True	19	21	0	21	59.7	1237384364;1237391283;1237392958;1237392959;1237393595;1237395465;1237397347;1237400128;1237400130;1237400151;1237401351;1237401532;1237403819;1237404166;1237404261;1237404875;1237686062;1237735381;1237759493;1237862013;1241252708;1241257091;1241289371;1241291080;1693698666	False;False;False;False;False;False;False;False;False;False;False;False;False;False;False;False;False;False;False;False;False;False;False;False;False
H0406FD-(01)	2858597	P10319	HLA-B	362	40337.2	HLA class I histocompatibility antigen, B-58 alpha chain	600	False	11	13	0	13	37.8	1237383156;1237390621;1237392958;1237392959;1237393824;1237395465;1237401089;1237401532;1237688674;1237733663;1237735381;1237739216;1237744991;1237775661;1237834587;1237853331;1241301990	False;False;False;False;False;False;False;False;False;False;False;False;False;False;False;False;False
H0406FD-(01)	2858598	P10321	HLA-C	366	40648.6	HLA class I histocompatibility antigen, Cw-7 alpha chain	1287	False	6	6	0	6	21.6	1237392958;1237392959;1237393595;1237394015;1237395465;1237401089;1693698666	False;False;False;False;False;False;False
H0406FD-(01)	2955497	P10398	ARAF	606	67585.4	Serine/threonine-protein kinase A-Raf	4522	True	1	1	0	1	1.5	1237385349	False
H0406FD-(01)	2858599	P10412	H1-4	219	21865.3	Histone H1.4	541	False	17	21	0	21	32.9	1237382675;1237382953;1237384100;1237387525;1237389243;1237390210;1237390211;1237391172;1237391173;1237394992;1237395206;1237395836;1237396274;1237396275;1237397840;1237398061;1237703060;1237756331;1237770591;1237792358;1237813563;1237817582;1237819859;1237826412;1237841376;1237842272;1237843493;1237850635;1237871295;1241265495;1693707097	False;False;False;False;False;False;False;False;False;False;False;False;False;False;False;False;False;False;False;False;False;False;False;False;False;False;False;False;False;False;False
H0406FD-(01)	2858600	P10586	PTPRF	1907	212879	Receptor-type tyrosine-protein phosphatase F	1203	True	9	9	9	0	6.2	1237391841;1237395844;1237403289;1237683244;1237711682;1237810329;1237888633;1241294118;1241312740	True;True;True;True;True;True;True;True;True
H0406FD-(01)	2858601	P10588	NR2F6	404	42979.1	Nuclear receptor subfamily 2 group F member 6	3687	True	2	2	1	1	5.7	1237391788;1237391789;1237392762	True;True;False
H0406FD-(01)	3027462	P10589	NR2F1	423	46156	RecName: Full=COUP transcription factor 1; Short=COUP-TF1; AltName: Full=COUP transcription factor I; Short=COUP-TF I; AltName: Full=Nuclear receptor subfamily 2 group F member 1; AltName: Full=V-erbA-related protein 3; Short=EAR-3	3687	False	1	1	0	1	2.8	1237392762	False
H0406FD-(01)	2858602	P10599	TXN	105	11737.5	Thioredoxin	1024	True	10	17	17	0	71.4	1237383423;1237386824;1237387652;1237390331;1237390386;1237390643;1237392937;1237392938;1237393278;1237396892;1237406093;1237406095;1237674951;1237685682;1237687434;1237710961;1237776188;1237788831;1237805326;1237808940;1237823908;1237839211;1237842099;1237890286	True;True;True;True;True;True;True;True;True;True;True;True;True;True;True;True;True;True;True;True;True;True;True;True
H0406FD-(01)	3455393	P10600	TGFB3	412	47328.3	Transforming growth factor beta-3	3431	False	1	1	0	1	1.9	1237384728	False
H0406FD-(01)	2903370	P10606	COX5B	129	13695.7	Cytochrome c oxidase subunit 5B, mitochondrial	3253	True	2	2	2	0	16.3	1237403929;1237404758;1237689764	True;True;True
H0406FD-(01)	2903371	P10619	CTSA	480	54466.1	Lysosomal protective protein	2857	True	3	3	3	0	7.3	1237389721;1237389722;1237856162;1693705050	True;True;True;True
H0406FD-(01)	2858603	P10620	MGST1	155	17598.7	Microsomal glutathione S-transferase 1	2984	True	3	3	3	0	20	1237392155;1237401824;1241299049	True;True;True
H0406FD-(01)	2858604	P10644	PRKAR1A	381	42981.7	cAMP-dependent protein kinase type I-alpha regulatory subunit	686	True	14	14	10	4	34.9	1237386644;1237389389;1237391076;1237391077;1237395094;1237395095;1237400447;1237402724;1237671509;1237742743;1237759506;1237772223;1237780023;1237838689;1237845427;1237846310;1237864613;1237884719;1241292203;1241307719	False;False;True;True;True;True;True;True;False;True;False;True;True;True;True;False;True;False;True;True
H0406FD-(01)	2858605	P10646	TFPI	304	35015.1	Tissue factor pathway inhibitor	3826	True	2	2	2	0	3	1237385517;1237388551;1237388552	True;True;True
H0406FD-(01)	3024273	P10696	ALPPL2	532	57377	Alkaline phosphatase, placental-like	2159	False	4	4	0	4	9.8	1237386025;1237685039;1237696875;1237706855	False;False;False;False
H0406FD-(01)	2955498	P10721	KIT	976	109865	Mast/stem cell growth factor receptor Kit	577	False	1	1	0	1	0.8	1237383874	False
H0406FD-(01)	2861748	P10768	ESD	282	31462.8	S-formylglutathione hydrolase	1579	True	7	7	7	0	39.4	1237393203;1237399810;1237403305;1237403306;1237403339;1237403340;1237404476;1237404477;1237761698;1241261388	True;True;True;True;True;True;True;True;True;True
H0406FD-(01)	2858606	P10809	HSPD1	573	61054.7	60 kDa heat shock protein, mitochondrial	44	True	50	56	56	0	82.7	1237382493;1237382641;1237382935;1237383019;1237383462;1237383982;1237383988;1237385082;1237387782;1237387860;1237388993;1237390544;1237392295;1237393757;1237394031;1237394717;1237394718;1237394934;1237395062;1237395584;1237395585;1237396198;1237396554;1237396767;1237396773;1237397300;1237398987;1237401097;1237401098;1237401245;1237401246;1237401378;1237403162;1237403163;1237403727;1237403728;123…	True;True;True;True;True;True;True;True;True;True;True;True;True;True;True;True;True;True;True;True;True;True;True;True;True;True;True;True;True;True;True;True;True;True;True;True;True;True;True;True;True;True;True;True;True;True;True;True;True;True;True;True;True;True;True;True;True;True;True;True;True;True;True;True;True;True;True;True;True;True;True
H0406FD-(01)	2888887	P10909	CLU	449	52494.6	Clusterin	4450	True	2	2	2	0	3.8	1237872681;1693704235	True;True
H0406FD-(01)	2858607	P11021	HSPA5	654	72333	78 kDa glucose-regulated protein	45	True	49	65	63	2	60.1	1237384780;1237384964;1237385297;1237387385;1237387386;1237387741;1237387743;1237387962;1237387963;1237388012;1237388106;1237388216;1237389902;1237389980;1237390152;1237390153;1237390254;1237391638;1237392327;1237393334;1237394334;1237394335;1237394689;1237395097;1237395098;1237395275;1237395276;1237395532;1237395915;1237396818;1237396820;1237397786;1237398020;1237398145;1237398146;1237398603;123…	True;True;True;True;True;True;True;True;True;True;False;True;True;True;True;True;True;True;True;True;True;True;True;True;True;True;True;True;False;True;True;True;True;True;True;True;True;True;True;True;True;True;True;True;True;True;True;True;True;True;True;True;True;True;True;True;True;True;True;True;False;True;True;True;True;True;True;True;True;True;True;True;True;True;True;True;True;True;True;T…
H0406FD-(01)	2858608	P11047	LAMC1	1609	177603	Laminin subunit gamma-1	1212	True	10	10	9	1	8.6	1237394873;1237398214;1237792576;1237817257;1237855275;1237876478;1241272807;1241291422;1241297099;1241314062;1241315573	True;False;False;True;True;True;True;True;True;True;True
H0406FD-(01)	3455394	P11117	ACP2	423	48344.3	Lysosomal acid phosphatase	4646	True	1	1	1	0	2.6	1237862998	True
H0406FD-(01)	2858609	P11142	HSPA8	646	70898.1	Heat shock cognate 71 kDa protein	15	True	70	102	73	29	78.2	1237382350;1237382407;1237382858;1237384336;1237384595;1237385383;1237385672;1237385673;1237385958;1237386113;1237386115;1237387162;1237387643;1237387645;1237388106;1237388256;1237388259;1237388339;1237388340;1237388627;1237388629;1237388659;1237388667;1237389005;1237389006;1237389515;1237389669;1237389891;1237389892;1237390052;1237390302;1237390987;1237391507;1237391857;1237391904;1237391905;123…	False;False;False;True;False;False;True;True;False;False;False;False;False;False;False;True;True;False;False;True;True;True;False;True;True;False;True;True;True;True;True;True;True;True;True;True;True;True;False;False;True;True;False;True;True;True;True;True;False;False;True;True;True;True;True;True;True;False;True;True;True;False;True;True;True;False;False;True;True;True;True;True;True;False;Fal…
H0406FD-(01)	2858610	P11166	SLC2A1	492	54083.8	Solute carrier family 2, facilitated glucose transporter member 1	2787	True	3	3	2	1	4.7	1237382422;1237384308;1237687880	False;True;True
H0406FD-(01)	2858611	P11169	SLC2A3	496	53924.3	Solute carrier family 2, facilitated glucose transporter member 3	1578	True	7	8	4	4	10.5	1237382422;1237385689;1237393095;1237396558;1237403724;1237765381;1237806734;1237826516;1241269957;1241298736	False;False;True;True;False;True;True;False;True;False
H0406FD-(01)	2880203	P11171	EPB41	864	97016.9	Protein 4.1	3213	False	2	2	0	2	2.1	1237386026;1237855077	False;False
H0406FD-(01)	2858612	P11172	UMPS	480	52221.6	Uridine 5'-monophosphate synthase	1408	True	9	10	10	0	25	1237383630;1237387675;1237406652;1237677741;1237701156;1237707385;1237782496;1237798774;1237823392;1237847999;1237888105;1693707506	True;True;True;True;True;True;True;True;True;True;True;True
H0406FD-(01)	2858613	P11177	PDHB	359	39233.4	Pyruvate dehydrogenase E1 component subunit beta, mitochondrial	1047	True	10	11	11	0	30.4	1237382754;1237388709;1237390358;1237397646;1237397927;1237407606;1237407607;1237407611;1237698013;1237764605;1237832038;1241295298	True;True;True;True;True;True;True;True;True;True;True;True
H0406FD-(01)	2858614	P11182	DBT	482	53487.1	Lipoamide acyltransferase component of branched-chain alpha-keto acid dehydrogenase complex, mitochondrial	3282	True	2	2	2	0	4.8	1237719510;1241252275	True;True
H0406FD-(01)	2858615	P11216	PYGB	843	96696	Glycogen phosphorylase, brain form	2078	True	5	5	3	2	7.7	1237390445;1237390446;1237391257;1237399432;1237404775;1237797022	True;True;False;False;True;True
H0406FD-(01)	2858616	P11217	PYGM	842	97092.1	Glycogen phosphorylase, muscle form	2669	True	4	4	1	3	5.3	1237387088;1237390773;1237391257;1237399432	True;False;False;False
H0406FD-(01)	2858617	P11277	SPTB	2137	246468	Spectrin beta chain, erythrocytic	3874	True	2	2	1	1	1.2	1237389191;1241250179	False;True
H0406FD-(01)	2954433	P11279	LAMP1	417	44882.4	Lysosome-associated membrane glycoprotein 1	1899	True	6	6	6	0	13.4	1237398128;1237402358;1237681596;1237808585;1237810994;1241255484;1241307256	True;True;True;True;True;True;True
H0406FD-(01)	2955776	P11309	PIM1	404	45412.4	Serine/threonine-protein kinase pim-1	4070	False	1	1	0	1	5.4	1237746705	False
H0406FD-(01)	2858618	P11310	ACADM	421	46588.4	Medium-chain specific acyl-CoA dehydrogenase, mitochondrial	930	True	11	11	11	0	27.3	1237385495;1237386558;1237390551;1237390552;1237392989;1237395220;1237398658;1237400233;1237400565;1237403408;1237810322;1241251849;1241258295;1241259415;1241312549;1693702891	True;True;True;True;True;True;True;True;True;True;True;True;True;True;True;True
H0406FD-(01)	2954434	P11362	FGFR1	822	91867.8	Fibroblast growth factor receptor 1	3735	False	1	1	0	1	1	1237383071	False
H0406FD-(01)	2858619	P11387	TOP1	765	90725.8	DNA topoisomerase 1	690	True	14	14	12	2	20.3	1237385366;1237385785;1237387181;1237393531;1237393812;1237401713;1237684481;1237690426;1237710642;1237726522;1237747250;1237828834;1237863329;1241274742;1241277821	True;True;True;False;True;True;True;False;True;True;True;True;True;True;True
H0406FD-(01)	2858620	P11388	TOP2A	1531	174385	DNA topoisomerase 2-alpha	57	True	47	49	41	8	32.7	1237383473;1237384907;1237386045;1237386616;1237387000;1237387409;1237387714;1237388501;1237389639;1237390019;1237392444;1237392912;1237393324;1237395203;1237398295;1237398894;1237399136;1237399137;1237399138;1237400066;1237402672;1237404000;1237670559;1237681531;1237696352;1237701022;1237719514;1237728958;1237735877;1237736033;1237744631;1237768250;1237771769;1237781032;1237787978;1237790746;123…	False;True;True;False;True;True;True;True;True;True;False;False;True;True;False;True;True;True;True;True;True;True;True;True;True;True;False;True;True;True;True;True;True;True;True;True;True;True;False;True;True;False;True;True;True;True;True;True;True;True;True;True;True;False;True;True;True;True;True;True;True;True
H0406FD-(01)	2858621	P11413	G6PD	515	59256.8	Glucose-6-phosphate 1-dehydrogenase	928	True	11	11	11	0	19.6	1237388192;1237388660;1237388661;1237389100;1237391577;1237394076;1237394077;1237395964;1237676432;1237724599;1237760019;1237836989;1237845504	True;True;True;True;True;True;True;True;True;True;True;True;True
H0406FD-(01)	2903372	P11441	UBL4A	157	17776.5	Ubiquitin-like protein 4A	2678	True	3	3	3	0	28	1237402126;1237791617;1241254978	True;True;True
H0406FD-(01)	2858622	P11488	GNAT1	350	40040.8	Guanine nucleotide-binding protein G(t) subunit alpha-1	241	False	1	1	0	1	4.6	1237396382;1237396383	False;False
H0406FD-(01)	2858623	P11498	PC	1178	129634	Pyruvate carboxylase, mitochondrial	4196	True	1	1	1	0	0.6	1237383909	True
H0406FD-(01)	2858624	P11532	DMD	3685	426750	Dystrophin	4283	True	1	1	1	0	0.2	1237382401	True
H0406FD-(01)	2858625	P11586	MTHFD1	935	101559	C-1-tetrahydrofolate synthase, cytoplasmic	270	True	24	25	24	1	31.4	1237384214;1237385105;1237385595;1237386930;1237391486;1237392448;1237392684;1237393508;1237395494;1237395583;1237397279;1237397280;1237399442;1237404636;1237404637;1237750589;1237770374;1237786292;1237809596;1237820250;1237824389;1237841684;1237844197;1237860387;1237873430;1237888294;1241273577;1241294813;1241301193;1693706127	True;True;True;True;True;True;True;True;True;True;True;True;True;True;True;True;True;True;True;True;True;True;True;True;True;True;True;False;True;True
H0406FD-(01)	2858626	P11717	IGF2R	2491	274375	Cation-independent mannose-6-phosphate receptor	2364	True	5	5	5	0	2.3	1237388440;1237388441;1237389221;1237391100;1237730165;1241252377	True;True;True;True;True;True
H0406FD-(01)	2861749	P11766	ADH5	374	39724.2	Alcohol dehydrogenase class-3	524	True	17	18	18	0	67.6	1237382332;1237382438;1237382783;1237398826;1237398827;1237399015;1237400071;1237400072;1237405469;1237407541;1237680591;1237697686;1237712776;1237717912;1237746608;1237753929;1237793157;1237851491;1237873265;1241288987;1241291286;1241311488	True;True;True;True;True;True;True;True;True;True;True;True;True;True;True;True;True;True;True;True;True;True
H0406FD-(01)	2858627	P11802	CDK4	303	33729.9	Cyclin-dependent kinase 4	2103	True	5	6	6	0	25.1	1237394901;1237397474;1237401895;1237401896;1237402013;1237402014;1237820059;1237856492	True;True;True;True;True;True;True;True
H0406FD-(01)	2858628	P11908	PRPS2	318	34769.1	Ribose-phosphate pyrophosphokinase 2	633	True	16	18	4	14	51.9	1237382314;1237382820;1237387229;1237388505;1237388506;1237397491;1237397654;1237397656;1237398079;1237398268;1237399305;1237401623;1237401624;1237403620;1237694260;1237698982;1237724266;1237724758;1237751942;1237822726;1237828623;1237885461;1241250571;1241288383	True;False;True;False;False;False;False;False;False;False;False;True;True;True;False;False;False;False;False;False;False;False;False;False
H0406FD-(01)	2888889	P11926	ODC1	461	51148.2	Ornithine decarboxylase	5580	True	1	1	1	0	2.4	1241309102;1693702758	True;True
H0406FD-(01)	2858629	P11940	PABPC1	636	70670.9	Polyadenylate-binding protein 1	101	True	41	47	12	35	57.7	1237382444;1237382753;1237382759;1237383581;1237383688;1237384536;1237384950;1237386657;1237386720;1237386739;1237387080;1237387458;1237387797;1237387798;1237388824;1237388962;1237389274;1237389315;1237390139;1237390204;1237391460;1237391461;1237391967;1237391968;1237392325;1237392326;1237393030;1237393031;1237394135;1237394468;1237394469;1237396919;1237396920;1237397680;1237397681;1237398484;123…	False;False;False;True;False;False;False;False;False;False;False;False;False;False;False;False;False;True;True;False;True;True;True;True;False;False;False;False;True;False;False;True;True;False;False;False;True;True;False;False;False;False;False;True;False;False;False;True;True;False;True;False;False;False;False;False;False;False;False;False;False;True;True
H0406FD-(01)	2858630	P12004	PCNA	261	28768.8	Proliferating cell nuclear antigen	349	True	21	24	24	0	67	1237382256;1237383125;1237383230;1237384104;1237395057;1237396778;1237396779;1237396829;1237396830;1237396831;1237397049;1237400704;1237400949;1237400950;1237400951;1237400952;1237688318;1237690547;1237721408;1237726353;1237775213;1237777141;1237794116;1237804981;1237818812;1237839401;1237870828;1237888497;1241273161;1241295699;1241297953	True;True;True;True;True;True;True;True;True;True;True;True;True;True;True;True;True;True;True;True;True;True;True;True;True;True;True;True;True;True;True
H0406FD-(01)	2858632	P12036	NEFH	1026	112479	Neurofilament heavy polypeptide	3854	True	2	2	1	1	1.9	1237385906;1237390352	False;True
H0406FD-(01)	2904106	P12074	COX6A1	109	12154.9	Cytochrome c oxidase subunit 6A1, mitochondrial	4728	True	1	1	1	0	26.6	1237406617	True
H0406FD-(01)	2858633	P12081	HARS	509	57410.5	Histidine--tRNA ligase, cytoplasmic	415	True	20	22	17	5	39.7	1237383433;1237385382;1237385463;1237385871;1237387837;1237389395;1237391182;1237391988;1237393749;1237685903;1237692730;1237728380;1237745746;1237754279;1237765688;1237823764;1237843860;1241255483;1241274825;1241279462;1241289409;1241293542;1241302132;1241307078	True;False;False;True;True;True;True;True;True;True;True;True;False;True;True;True;False;True;True;True;True;False;True;True
H0406FD-(01)	2955777	P12109	COL6A1	1028	108529	Collagen alpha-1(VI) chain	4641	True	1	1	1	0	0.9	1237383953	True
H0406FD-(01)	2861750	P12235	SLC25A4	298	33064.5	ADP/ATP translocase 1	870	False	7	7	1	6	20.1	1237383023;1237383365;1237386233;1237392647;1237396911;1237745755;1237791666	False;False;False;False;False;False;True
H0406FD-(01)	2880204	P12236	SLC25A6	298	32866.3	ADP/ATP translocase 3	1428	True	8	8	2	6	24.8	1237383023;1237383365;1237385904;1237386233;1237392647;1237870277;1237871888;1241287105;1241304220	False;False;False;False;False;True;False;True;True
H0406FD-(01)	2858634	P12268	IMPDH2	514	55805	Inosine-5'-monophosphate dehydrogenase 2	168	True	31	39	37	2	62.6	1237385628;1237386619;1237386675;1237387970;1237392323;1237392324;1237393323;1237396277;1237397408;1237397576;1237398662;1237398937;1237399488;1237399538;1237400764;1237400902;1237400903;1237401868;1237401869;1237401936;1237401937;1237404212;1237404213;1237404277;1237404321;1237404554;1237404555;1237405513;1237407576;1237691976;1237695226;1237695815;1237698938;1237709628;1237710010;1237714847;123…	True;True;True;True;True;True;True;True;True;True;True;True;True;True;True;True;True;True;True;True;True;True;True;True;True;True;True;True;True;True;True;True;True;False;True;True;False;True;True;True;True;True;True;True;True;True;True;True;True;True;True
H0406FD-(01)	2858635	P12270	TPR	2363	267293	Nucleoprotein TPR	234	True	27	27	27	0	16	1237382283;1237383441;1237383772;1237384260;1237385751;1237387609;1237387863;1237395711;1237400208;1237400209;1237404959;1237405232;1237406591;1237406592;1237703771;1237705489;1237711006;1237725405;1237738755;1237757913;1237771256;1237784167;1237796533;1237826767;1237842364;1237847398;1241249681;1241274442;1241292235	True;True;True;True;True;True;True;True;True;True;True;True;True;True;True;True;True;True;True;True;True;True;True;True;True;True;True;True;True
H0406FD-(01)	2858636	P12277	CKB	381	42644.3	Creatine kinase B-type	316	True	22	27	25	2	62.2	1237384207;1237384768;1237386467;1237388149;1237388538;1237388652;1237394726;1237395880;1237395886;1237395887;1237398362;1237398598;1237405841;1237406338;1237406370;1237407192;1237407293;1237407294;1237688537;1237736765;1237764684;1237790410;1237797357;1237807572;1237818351;1237825578;1237855675;1237861754;1237867187;1237872365;1237884504;1241254741;1241281130;1693707815	False;True;True;True;True;True;True;True;True;True;True;True;True;True;True;True;True;True;True;True;True;True;False;True;True;True;True;True;True;True;True;True;True;True
H0406FD-(01)	2858637	P12429	ANXA3	323	36375.3	Annexin A3	779	True	13	14	14	0	42.1	1237385286;1237385314;1237389635;1237392312;1237392536;1237729485;1237793767;1237807596;1237826837;1237846412;1237849772;1237872883;1237878328;1241260718;1693697781;1693706805	True;True;True;True;True;True;True;True;True;True;True;True;True;True;True;True
H0406FD-(01)	2858638	P12532	CKMT1A	417	47036.8	Creatine kinase U-type, mitochondrial	725	True	14	15	10	5	38.6	1237382281;1237383147;1237384257;1237384421;1237388681;1237389165;1237398080;1237405301;1237677093;1237765502;1237797357;1237834980;1237873618;1237887973;1237890441;1241251359;1241293494;1241308315	False;True;False;True;False;True;True;True;True;True;False;True;True;True;False;True;True;True
H0406FD-(01)	2858639	P12694	BCKDHA	445	50471	2-oxoisovalerate dehydrogenase subunit alpha, mitochondrial	4217	True	2	2	2	0	5.6	1237401876;1237401877;1237768233	True;True;True
H0406FD-(01)	2888890	P12757	SKIL	684	76976	Ski-like protein	4015	True	3	3	3	0	5.6	1237385524;1237777434;1237788180	True;True;True
H0406FD-(01)	2858640	P12814	ACTN1	892	103058	Alpha-actinin-1	164	True	31	36	10	26	35.2	1237383091;1237383845;1237387023;1237387820;1237387821;1237387861;1237388773;1237388774;1237389495;1237389496;1237389630;1237389631;1237390013;1237391108;1237391135;1237391407;1237391516;1237391517;1237392144;1237392315;1237392903;1237392942;1237392943;1237393286;1237393656;1237394029;1237394030;1237394347;1237394775;1237395055;1237395311;1237398392;1237398393;1237400031;1237400032;1237400204;123…	False;True;False;False;False;False;True;True;True;True;False;False;False;False;False;False;False;False;False;False;True;False;False;False;True;False;False;False;False;False;False;True;True;False;False;False;False;False;True;False;True;True;True;False;False;False;True;False
H0406FD-(01)	2888892	P12883	MYH7	1935	223097	Myosin-7	4952	True	1	1	0	1	0.5	1237772320	False
H0406FD-(01)	2888893	P12955	PEPD	493	54548.2	Xaa-Pro dipeptidase	2055	True	5	6	6	0	9.7	1237385800;1237728041;1237797545;1237881628;1237893030;1241274360;1241311586	True;True;True;True;True;True;True
H0406FD-(01)	2858641	P12956	XRCC6	609	69843.1	X-ray repair cross-complementing protein 6	25	True	56	69	69	0	72.4	1237382737;1237383663;1237383775;1237384145;1237384944;1237385015;1237385203;1237385956;1237386704;1237387132;1237390757;1237391672;1237391673;1237391740;1237391742;1237391899;1237392084;1237392648;1237393911;1237394771;1237394941;1237396435;1237396998;1237397151;1237397153;1237397782;1237398106;1237398107;1237398439;1237398781;1237399030;1237399031;1237399522;1237399797;1237402435;1237403429;123…	True;True;True;True;True;True;True;True;True;True;True;True;True;True;True;True;True;True;True;True;True;True;True;True;True;True;True;True;True;True;True;True;True;True;True;True;True;True;True;True;True;True;True;True;True;True;True;True;True;True;True;True;True;True;True;True;True;True;True;True;True;True;True;True;True;True;True;True;True;True;True;True;True;True;True;True;True;True;True;True…
H0406FD-(01)	2858642	P13010	XRCC5	732	82704.6	X-ray repair cross-complementing protein 5	112	True	35	41	41	0	44	1237382397;1237382566;1237383540;1237383624;1237384775;1237385290;1237385521;1237385913;1237386016;1237388973;1237388974;1237389119;1237390018;1237391583;1237391814;1237391816;1237393135;1237400036;1237400037;1237400825;1237405685;1237406004;1237406934;1237687396;1237687910;1237694845;1237709807;1237711011;1237749442;1237765627;1237784013;1237802439;1237808273;1237837052;1237845623;1237849340;123…	True;True;True;True;True;True;True;True;True;True;True;True;True;True;True;True;True;True;True;True;True;True;True;True;True;True;True;True;True;True;True;True;True;True;True;True;True;True;True;True;True;True;True;True;True;True;True;True;True
H0406FD-(01)	2858643	P13051	UNG	313	34645.5	Uracil-DNA glycosylase	1873	True	6	6	6	0	24	1237391121;1237391602;1237393670;1237398086;1237398087;1237405268;1237688227;1237727857	True;True;True;True;True;True;True;True
H0406FD-(01)	2954435	P13073	COX4I1	169	19576.7	Cytochrome c oxidase subunit 4 isoform 1, mitochondrial	4504	True	1	1	1	0	9.5	1237793445	True
H0406FD-(01)	2861752	P13164	IFITM1	125	13964.5	Interferon-induced transmembrane protein 1	3983	True	2	2	1	1	30.4	1237397731;1237891318	False;True
H0406FD-(01)	2858645	P13196	ALAS1	640	70580.9	5-aminolevulinate synthase, nonspecific, mitochondrial	1905	True	6	7	7	0	10.6	1237384261;1237400969;1237400970;1237682982;1237700135;1237782950;1237886601;1237888316	True;True;True;True;True;True;True;True
H0406FD-(01)	2955287	P13284	IFI30	250	27963.6	Gamma-interferon-inducible lysosomal thiol reductase	3834	True	2	2	2	0	19.6	1237407515;1237686264	True;True
H0406FD-(01)	2954436	P13473	LAMP2	410	44960.8	Lysosome-associated membrane glycoprotein 2	3762	True	2	2	2	0	3.9	1237772711;1241316124	True;True
H0406FD-(01)	2858646	P13489	RNH1	461	49973.5	Ribonuclease inhibitor	559	True	16	17	17	0	49	1237386777;1237393230;1237393744;1237393747;1237393885;1237394209;1237400683;1237403602;1237404773;1237730327;1237730660;1237761271;1237764619;1237784495;1237830370;1237835257;1237854615;1241277212;1241283591;1693699431	True;True;True;True;True;True;True;True;True;True;True;True;True;True;True;True;True;True;True;True
H0406FD-(01)	2858647	P13498	CYBA	195	21012.5	Cytochrome b-245 light chain	2615	True	4	4	4	0	28.2	1237392201;1237392202;1237405366;1237405367;1237794728;1237802254;1237872653	True;True;True;True;True;True;True
H0406FD-(01)	2888894	P13533	MYH6	1939	223735	Myosin-6	4952	False	1	1	0	1	0.5	1237772320	False
H0406FD-(01)	2858648	P13637	ATP1A3	1013	111749	Sodium/potassium-transporting ATPase subunit alpha-3	409	False	10	10	0	10	11	1237388744;1237388746;1237397942;1237400494;1237760108;1237762832;1237802151;1237818583;1237827632;1237861543;1241251277;1693698551	False;False;False;False;False;False;False;False;False;False;False;False
H0406FD-(01)	2858649	P13639	EEF2	858	95338.2	Elongation factor 2	10	True	76	102	101	1	78	1237382254;1237382308;1237382766;1237383450;1237384533;1237385070;1237385185;1237385335;1237385415;1237385442;1237385627;1237385686;1237385728;1237386253;1237387655;1237387710;1237388023;1237388653;1237388654;1237389136;1237389137;1237389763;1237389764;1237389789;1237390140;1237390912;1237391239;1237391352;1237391415;1237391416;1237391754;1237392594;1237392981;1237392982;1237393222;1237393566;123…	True;True;True;True;True;True;True;True;True;True;True;True;True;True;True;True;True;True;True;True;True;True;True;True;True;True;True;True;True;True;True;True;True;True;True;True;True;True;True;True;True;True;True;True;True;True;True;True;True;True;True;True;True;True;True;True;True;True;True;True;True;True;True;True;True;True;True;True;True;True;True;True;True;True;True;True;True;True;True;True…
H0406FD-(01)	2903375	P13640	MT1G	62	6141.3	Metallothionein-1G	2632	False	3	3	0	3	33.9	1237384362;1237392615;1237807212	False;False;False
H0406FD-(01)	2858652	P13667	PDIA4	645	72932.5	Protein disulfide-isomerase A4	1733	True	7	7	7	0	13.6	1237400195;1237679291;1237736986;1237824376;1237859379;1237870038;1241262166;1241288848	True;True;True;True;True;True;True;True
H0406FD-(01)	2880205	P13674	P4HA1	534	61049.3	Prolyl 4-hydroxylase subunit alpha-1	2728	True	3	3	3	0	9.7	1237403200;1237763161;1241307572	True;True;True
H0406FD-(01)	2858653	P13693	TPT1	172	19595.3	Translationally-controlled tumor protein	679	True	15	22	13	9	91.9	1237382912;1237384187;1237384386;1237390780;1237390781;1237392110;1237392370;1237392438;1237392641;1237394275;1237396541;1237396542;1237396753;1237396754;1237404564;1237404565;1237404652;1237404653;1237407634;1237407635;1237407639;1237708019;1237778801;1237820592;1237824417;1237853035;1237872087;1237872633;1237884042;1237884926;1237887704;1693697929	False;True;False;True;True;False;True;False;True;False;True;True;True;True;True;True;True;True;True;True;True;False;False;True;False;False;False;True;True;False;False;True
H0406FD-(01)	2954438	P13716	ALAD	330	36294.9	Delta-aminolevulinic acid dehydratase	4422	True	1	1	1	0	3	1237708055	True
H0406FD-(01)	3455692	P13726	F3	295	33067.5	Tissue factor	5801	True	1	1	1	0	3.4	1237391218	True
H0406FD-(01)	2858654	P13746	HLA-A	365	40936.8	HLA class I histocompatibility antigen, A-11 alpha chain	1141	False	8	8	0	8	30.1	1237384364;1237392958;1237392959;1237395465;1237400128;1237400130;1237401089;1237401532;1237735381;1693698666	False;False;False;False;False;False;False;False;False;False
H0406FD-(01)	2858655	P13747	HLA-E	358	40156.7	HLA class I histocompatibility antigen, alpha chain E	1942	True	6	6	6	0	26.8	1237382998;1237402566;1237404120;1237405891;1237405892;1237722485;1237829346	True;True;True;True;True;True;True
H0406FD-(01)	2888896	P13796	LCP1	627	70288.4	Plastin-2	109	False	6	6	0	6	9.4	1237385251;1237385492;1237386576;1237393711;1237681276;1237817532	False;False;False;False;False;False
H0406FD-(01)	2858656	P13797	PLS3	630	70811	Plastin-3	109	True	38	44	37	7	72.7	1237382576;1237383316;1237384644;1237385251;1237385492;1237385890;1237386576;1237390933;1237392016;1237392025;1237392284;1237392345;1237392346;1237392347;1237393711;1237395410;1237397218;1237397484;1237397485;1237397486;1237402787;1237402788;1237407078;1237407090;1237407091;1237407319;1237407320;1237407325;1237680467;1237681276;1237690631;1237697442;1237736910;1237761474;1237764700;1237770723;123…	True;True;True;False;False;True;False;True;False;True;True;True;True;True;False;True;True;True;True;True;True;True;True;True;True;True;True;True;True;False;True;False;True;True;True;True;True;True;False;True;True;True;True;True;True;True;True;True;True;True;True;True;True
H0406FD-(01)	2858657	P13798	APEH	732	81224.6	Acylamino-acid-releasing enzyme	277	True	24	27	27	0	43.6	1237383566;1237383936;1237385346;1237386632;1237386928;1237389280;1237389573;1237391376;1237396227;1237396438;1237404369;1237406637;1237406638;1237406661;1237407659;1237682355;1237690683;1237695411;1237708749;1237738198;1237754977;1237798986;1237804725;1237807853;1237823368;1237829828;1237839637;1237892253;1237895160;1241254159;1241302047;1693701829	True;True;True;True;True;True;True;True;True;True;True;True;True;True;True;True;True;True;True;True;True;True;True;True;True;True;True;True;True;True;True;True
H0406FD-(01)	2858658	P13804	ETFA	333	35079.6	Electron transfer flavoprotein subunit alpha, mitochondrial	964	True	11	11	11	0	44.4	1237397297;1237725923;1237771443;1237776582;1237778097;1237783951;1237839651;1237841912;1241249745;1241278703;1241286474	True;True;True;True;True;True;True;True;True;True;True
H0406FD-(01)	2858659	P13807	GYS1	737	83785.6	Glycogen [starch] synthase, muscle	2481	True	5	5	4	1	11.5	1237395148;1237397410;1237398381;1237715185;1241271555;1241300028;1241311642	True;True;True;False;True;True;True
H0406FD-(01)	2858660	P13861	PRKAR2A	404	45518.4	cAMP-dependent protein kinase type II-alpha regulatory subunit	3257	True	2	2	2	0	9.2	1237682391;1241284501;1241311979	True;True;True
H0406FD-(01)	3023585	P13866	SLC5A1	664	73498.1	Sodium/glucose cotransporter 1	5483	True	1	1	1	0	1.7	1237385385	True
H0406FD-(01)	2861753	P13928	ANXA8	327	36881	Annexin A8	2227	True	5	5	0	5	14.4	1237382518;1237397915;1237737499;1237794160;1237840108;1241275608	False;False;False;False;False;False
H0406FD-(01)	2858661	P13929	ENO3	434	46986.9	Beta-enolase	1213	True	9	10	6	4	33.2	1237382600;1237390567;1237394021;1237394429;1237394431;1237394721;1237394722;1237395611;1237397672;1237397673;1237398401;1237403063;1237403064;1237772397;1241265872	False;True;False;True;True;True;True;True;False;False;True;False;False;False;True
H0406FD-(01)	2858662	P13984	GTF2F2	249	28380.3	General transcription factor IIF subunit 2	1247	True	9	10	10	0	43	1237384026;1237384940;1237385798;1237394696;1237394823;1237404290;1237404503;1237731217;1237796767;1237807389;1237885980	True;True;True;True;True;True;True;True;True;True;True
H0406FD-(01)	3028190	P13994	CCDC130	396	44802	RecName: Full=Coiled-coil domain-containing protein 130; AltName: Full=9 kDa protein	5477	True	1	1	1	0	6.8	1237788066	True
H0406FD-(01)	2858663	P13995	MTHFD2	350	37895.1	Bifunctional methylenetetrahydrofolate dehydrogenase/cyclohydrolase, mitochondrial	948	True	11	11	10	1	34	1237387660;1237387661;1237395199;1237397086;1237403593;1237403594;1237708405;1237729513;1237749680;1237832962;1237857579;1241255153;1241283786;1241305362	True;True;True;True;True;True;True;True;False;True;True;True;True;True
H0406FD-(01)	3455834	P14060	HSD3B1	373	42251.6	3 beta-hydroxysteroid dehydrogenase/Delta 5-->4-isomerase type 1	4071	False	1	1	0	1	1.6	1237755571	False
H0406FD-(01)	2858664	P14136	GFAP	432	49880.2	Glial fibrillary acidic protein	2654	True	4	4	0	4	6.2	1237383391;1237383401;1237389197;1237391817;1237391818	False;False;False;False;False
H0406FD-(01)	2888897	P14174	MIF	115	12476.3	Macrophage migration inhibitory factor	2041	True	5	6	6	0	44.3	1237384942;1237392081;1237395508;1237395509;1237403572;1237405948;1237832804	True;True;True;True;True;True;True
H0406FD-(01)	2954439	P14314	PRKCSH	528	59425.4	Glucosidase 2 subunit beta	2393	True	4	4	4	0	8.1	1237386677;1237389445;1237769262;1241304774	True;True;True;True
H0406FD-(01)	2858665	P14324	FDPS	419	48275.5	Farnesyl pyrophosphate synthase	453	True	19	24	24	0	42.5	1237383993;1237384444;1237387020;1237389807;1237392679;1237394553;1237394556;1237396905;1237396906;1237397044;1237399724;1237400207;1237404262;1237404511;1237406359;1237406360;1237406392;1237406393;1237406588;1237406600;1237406601;1237728856;1237745015;1237781894;1237782780;1237811508;1237832505;1237841975;1241265071;1241299341;1241300136;1241309377	True;True;True;True;True;True;True;True;True;True;True;True;True;True;True;True;True;True;True;True;True;True;True;True;True;True;True;True;True;True;True;True
H0406FD-(01)	2888898	P14373	TRIM27	513	58489.7	Zinc finger protein RFP	2413	True	5	6	6	0	14.8	1237401209;1237401210;1237402308;1237406213;1237406214;1237406215;1237722290;1237818451;1237825705	True;True;True;True;True;True;True;True;True
H0406FD-(01)	2858666	P14384	CPM	443	50513.9	Carboxypeptidase M	2885	True	3	3	3	0	3.8	1237385079;1237699369;1237743946;1237769695	True;True;True;True
H0406FD-(01)	3023826	P14406	COX7A2	83	9396	RecName: Full=Cytochrome c oxidase subunit 7A2, mitochondrial; AltName: Full=Cytochrome c oxidase subunit VIIa-liver/heart; Short=Cytochrome c oxidase subunit VIIa-L; Short=Cytochrome c oxidase subunit VIIaL; Flags: Precursor	4551	True	1	1	1	0	27.7	1237683192	True
H0406FD-(01)	2858667	P14550	AKR1A1	325	36573.1	Alcohol dehydrogenase [NADP(+)]	1255	True	9	9	9	0	33.8	1237383616;1237393192;1237406069;1237712950;1237812606;1237818139;1241263654;1241276666;1241311645	True;True;True;True;True;True;True;True;True
H0406FD-(01)	2858668	P14618	PKM	531	57936.9	Pyruvate kinase PKM	23	True	58	76	72	4	87.2	1237382897;1237382932;1237383633;1237383672;1237384303;1237385868;1237386314;1237387494;1237387500;1237387974;1237390083;1237390084;1237390647;1237390648;1237390857;1237393038;1237393828;1237393829;1237393831;1237395650;1237395975;1237396988;1237397235;1237397402;1237397858;1237397859;1237398033;1237398287;1237398288;1237398466;1237398467;1237398475;1237398476;1237398552;1237398553;1237398667;123…	True;True;True;True;True;True;False;True;True;True;True;True;True;True;True;True;True;True;True;True;True;True;True;True;True;True;True;True;True;True;True;True;True;True;True;True;True;True;False;False;True;True;True;True;True;True;True;True;True;True;True;True;True;True;True;True;True;True;True;True;True;True;True;True;True;True;True;True;True;True;True;True;True;True;True;True;True;True;True;F…
H0406FD-(01)	2858669	P14625	HSP90B1	803	92468.9	Endoplasmin	46	True	52	57	40	17	50.6	1237382474;1237383180;1237384001;1237384012;1237384197;1237384763;1237384793;1237384973;1237385378;1237385516;1237385867;1237386275;1237386276;1237386342;1237386482;1237386702;1237388741;1237389407;1237390070;1237390071;1237390704;1237393383;1237394222;1237394493;1237394494;1237395948;1237397566;1237398498;1237400020;1237400021;1237400628;1237402292;1237402350;1237403154;1237677433;1237678766;123…	True;False;True;True;True;True;True;True;True;True;False;False;False;False;True;True;False;True;True;True;True;True;True;False;False;True;True;True;True;True;True;True;True;True;False;False;False;True;True;True;True;True;True;True;True;True;True;False;False;True;False;False;True;True;True;True;True;True;True;False;True;True;True;True;True;False;False;True;True;False;False;True;False;True
H0406FD-(01)	2880206	P14635	CCNB1	433	48337.4	G2/mitotic-specific cyclin-B1	2115	True	5	5	5	0	18.9	1237384110;1237397850;1237398630;1237398631;1237785351;1237827305;1237840585;1241288701	True;True;True;True;True;True;True;True
H0406FD-(01)	2858670	P14649	MYL6B	208	22764	Myosin light chain 6B	635	False	3	3	0	3	14.4	1237390482;1237390760;1237400740;1237400741	False;False;False;False
H0406FD-(01)	2858671	P14678	SNRPB	240	24610.1	Small nuclear ribonucleoprotein-associated proteins B and B'	1256	True	9	10	0	10	22.9	1237383220;1237384866;1237394667;1237396666;1237398183;1237398377;1237401575;1237738140;1237893589;1241288356;1241316263	False;False;False;False;False;False;False;False;False;False;False
H0406FD-(01)	2954441	P14735	IDE	1019	117969	Insulin-degrading enzyme	1996	True	5	6	6	0	6.1	1237400703;1237402383;1237674405;1237676458;1237732646;1237872261	True;True;True;True;True;True
H0406FD-(01)	2903377	P14854	COX6B1	86	10192.4	Cytochrome c oxidase subunit 6B1	1439	True	8	8	8	0	79.1	1237382558;1237384453;1237389884;1237389885;1237393055;1237394623;1237394624;1237406340;1237672691;1241284387	True;True;True;True;True;True;True;True;True;True
H0406FD-(01)	2858672	P14859	POU2F1	743	76471.6	POU domain, class 2, transcription factor 1	4367	True	1	1	1	0	2.6	1237401445	True
H0406FD-(01)	2858673	P14866	HNRNPL	589	64132.8	Heterogeneous nuclear ribonucleoprotein L	319	True	22	24	23	1	51.8	1237384139;1237384148;1237384432;1237387993;1237388892;1237389567;1237389568;1237395090;1237395812;1237396769;1237398378;1237398383;1237398384;1237407218;1237407232;1237672042;1237677323;1237684124;1237700533;1237729111;1237757580;1237758083;1237758477;1237844399;1237865557;1237882324;1241265942;1241271808;1241281164	True;True;True;True;True;True;True;True;True;True;True;True;True;True;True;True;False;True;True;True;True;True;True;True;True;True;True;True;True
H0406FD-(01)	2858674	P14868	DARS1	501	57136.2	Aspartate--tRNA ligase, cytoplasmic	916	True	11	12	12	0	24.6	1237384368;1237384648;1237386732;1237388154;1237391678;1237391679;1237392035;1237392037;1237399269;1237685163;1237697085;1237714194;1237739404;1241309904	True;True;True;True;True;True;True;True;True;True;True;True;True;True
H0406FD-(01)	2858675	P14921	ETS1	441	50407.9	Protein C-ets-1	3217	True	4	4	2	2	11.3	1237386571;1237386572;1237393079;1237675896;1237802220;1241307627	False;False;False;True;False;True
H0406FD-(01)	2858676	P14923	JUP	745	81744.8	Junction plakoglobin	1151	True	9	10	8	2	19.3	1237389658;1237402601;1237405286;1237405287;1237821877;1237858951;1237891821;1241254116;1241273629;1241275410;1241307201;1693704367	False;True;True;True;True;True;False;True;True;True;True;True
H0406FD-(01)	2954442	P14927	UQCRB	111	13530.5	Cytochrome b-c1 complex subunit 7	4343	True	1	1	1	0	9	1237388207	True
H0406FD-(01)	2858677	P15036	ETS2	469	53001.5	Protein C-ets-2	1695	True	7	7	5	2	23	1237386571;1237386572;1237393079;1237407298;1237680719;1237710916;1237802220;1241255856;1241291938	False;False;False;True;True;True;False;True;True
H0406FD-(01)	3455693	P15056	BRAF	766	84436.9	Serine/threonine-protein kinase B-raf	4522	False	1	1	0	1	1.2	1237385349	False
H0406FD-(01)	2858678	P15104	GLUL	373	42064.4	Glutamine synthetase	1118	True	10	11	11	0	32.4	1237391484;1237391485;1237394669;1237396444;1237400385;1237701052;1237704463;1237728160;1237802126;1237831901;1241261004;1241284246;1693701176	True;True;True;True;True;True;True;True;True;True;True;True;True
H0406FD-(01)	2858679	P15121	AKR1B1	316	35853.4	Aldose reductase	259	True	25	27	26	1	79.7	1237382468;1237383360;1237384870;1237386219;1237386220;1237389152;1237391579;1237394842;1237394843;1237401998;1237402407;1237402408;1237402500;1237402501;1237402502;1237403645;1237403732;1237403733;1237403734;1237403735;1237405774;1237405775;1237405776;1237406541;1237717963;1237746020;1237751473;1237764274;1237765710;1237781102;1237784791;1237788624;1237805784;1237807813;1237814762;1237817856;123…	True;False;True;True;True;True;True;True;True;True;True;True;True;True;True;True;True;True;True;True;True;True;True;True;True;True;True;True;True;True;True;True;True;True;True;True;True;True;True;True;True;True
H0406FD-(01)	2954443	P15153	RAC2	192	21428.8	Ras-related C3 botulinum toxin substrate 2	1775	False	2	2	0	2	9.4	1237383863;1237388361	False;False
H0406FD-(01)	2858680	P15170	GSPT1	499	55755.9	Eukaryotic peptide chain release factor GTP-binding subunit ERF3A	697	True	14	14	5	9	38.9	1237383859;1237386948;1237388263;1237391984;1237391986;1237396557;1237397034;1237397035;1237400364;1237402816;1237402817;1237679898;1237767422;1237864958;1237871821;1241310359;1693707823	False;False;False;True;True;True;False;False;False;False;False;True;False;True;False;True;False
H0406FD-(01)	2858681	P15259	PGAM2	253	28766.2	Phosphoglycerate mutase 2	389	False	7	7	0	7	21.3	1237384119;1237385132;1237389753;1237396189;1237396980;1237719305;1237770287	False;False;False;False;False;False;False
H0406FD-(01)	2861754	P15260	IFNGR1	489	54404.6	Interferon gamma receptor 1	3996	True	2	2	2	0	4.9	1237389690;1237761501	True;True
H0406FD-(01)	3027095	P15289	ARSA	507	53588	RecName: Full=Arylsulfatase A; Short=ASA; EC=3.1.6.8; AltName: Full=Cerebroside-sulfatase; Contains: RecName: Full=Arylsulfatase A component B; Contains: RecName: Full=Arylsulfatase A component C; Flags: Precursor	4887	True	1	1	1	0	5.3	1237406618;1237406619	True;True
H0406FD-(01)	2858682	P15291	B4GALT1	398	43920.3	Beta-1,4-galactosyltransferase 1	3010	True	3	3	3	0	10.3	1237395815;1237395816;1237400622;1237808231;1237826986	True;True;True;True;True
H0406FD-(01)	2858683	P15311	EZR	586	69412.8	Ezrin	47	True	50	59	37	22	68.3	1237382613;1237382972;1237382976;1237383302;1237383485;1237383509;1237383872;1237383978;1237384130;1237384258;1237384436;1237384448;1237385355;1237385472;1237385473;1237385575;1237385688;1237385835;1237387046;1237387047;1237387201;1237387866;1237388384;1237388385;1237389839;1237389840;1237390665;1237390794;1237392042;1237392130;1237392131;1237392631;1237393113;1237393115;1237393534;1237395556;123…	True;True;True;False;True;True;True;False;False;True;True;False;False;False;False;True;False;True;True;True;False;False;True;True;False;False;True;True;True;False;False;True;False;False;True;False;False;True;True;False;True;True;True;True;True;True;True;False;False;True;True;True;False;False;True;True;False;True;True;True;True;False;True;False;True;True;False;True;True;True;True;True;False;True;T…
H0406FD-(01)	2954444	P15313	ATP6V1B1	513	56833.1	V-type proton ATPase subunit B, kidney isoform	3326	False	1	1	0	1	2.9	1237721062	False
H0406FD-(01)	2858684	P15408	FOSL2	326	35193.4	Fos-related antigen 2	4741	True	1	1	1	0	7.1	1237403059;1237749849	True;True
H0406FD-(01)	2858686	P15529	CD46	392	43747.3	Membrane cofactor protein	3062	True	4	4	4	0	14.3	1237401554;1237710439;1237784728;1237803993;1693696079	True;True;True;True;True
H0406FD-(01)	2858687	P15531	NME1	152	17148.7	Nucleoside diphosphate kinase A	723	True	14	24	12	12	90.8	1237382809;1237384230;1237385020;1237385611;1237386468;1237390553;1237390554;1237392846;1237392847;1237393380;1237393381;1237397477;1237397479;1237397647;1237397648;1237398752;1237398753;1237398938;1237400610;1237401128;1237401129;1237401271;1237401273;1237401274;1237401412;1237401417;1237401419;1237686001;1237705790;1237732468;1237740072;1237744389;1237758680;1237854392;1693696887;1693709768	False;False;False;False;True;False;False;False;False;True;True;False;False;False;False;False;False;False;True;True;True;True;True;True;True;True;True;True;True;True;True;False;False;True;True;True
H0406FD-(01)	2858688	P15559	NQO1	274	30867.7	NAD(P)H dehydrogenase [quinone] 1	310	True	23	30	30	0	59.5	1237383986;1237384249;1237385810;1237386513;1237386514;1237388119;1237388927;1237390804;1237391561;1237395963;1237399116;1237399118;1237401576;1237402376;1237402377;1237402991;1237403018;1237403019;1237403136;1237403814;1237404904;1237404905;1237405382;1237405383;1237407006;1237709621;1237714831;1237714929;1237718645;1237731941;1237751105;1237756328;1237763761;1237771736;1237774790;1237813538;123…	True;True;True;True;True;True;True;True;True;True;True;True;True;True;True;True;True;True;True;True;True;True;True;True;True;True;True;True;True;True;True;True;True;True;True;True;True;True;True;True;True;True;True;True;True;True
H0406FD-(01)	2858689	P15586	GNS	552	62082.1	N-acetylglucosamine-6-sulfatase	1084	True	10	11	11	0	25.5	1237384999;1237394511;1237396410;1237406210;1237717378;1237790182;1237842718;1237866408;1241255578;1241301574;1693702656	True;True;True;True;True;True;True;True;True;True;True
H0406FD-(01)	2858690	P15621	ZNF44	663	76523.6	Zinc finger protein 44	2648	False	1	1	0	1	1.7	1241257969	False
H0406FD-(01)	2858692	P15880	RPS2	293	31324.4	40S ribosomal protein S2	185	True	29	36	36	0	68.6	1237382301;1237382477;1237383008;1237384684;1237387834;1237387835;1237388608;1237388610;1237390291;1237390332;1237391393;1237392934;1237394619;1237396609;1237396808;1237396809;1237397528;1237398114;1237398115;1237398306;1237399438;1237399439;1237400680;1237401456;1237401920;1237682239;1237683086;1237693756;1237705977;1237711150;1237726394;1237740763;1237750087;1237750931;1237754623;1237761115;123…	True;True;True;True;True;True;True;True;True;True;True;True;True;True;True;True;True;True;True;True;True;True;True;True;True;True;True;True;True;True;True;True;True;True;True;True;True;True;True;True;True;True;True;True;True;True;True;True;True;True
H0406FD-(01)	2858693	P15924	DSP	2871	331774	Desmoplakin	1348	True	9	9	9	0	4.8	1237692309;1237761343;1237781153;1237795327;1237852443;1237857540;1241256173;1241263133;1241282286;1241304008	True;True;True;True;True;True;True;True;True;True
H0406FD-(01)	2858694	P15927	RPA2	270	29246.9	Replication protein A 32 kDa subunit	1959	True	5	5	5	0	38.9	1237391072;1237396520;1237404522;1237406534;1237755314;1241271057	True;True;True;True;True;True
H0406FD-(01)	3024185	P15954	COX7C	63	7246	RecName: Full=Cytochrome c oxidase subunit 7C, mitochondrial; AltName: Full=Cytochrome c oxidase polypeptide VIIc; Flags: Precursor	4974	True	1	1	1	0	27	1237399692	True
H0406FD-(01)	2858695	P16066	NPR1	1061	118919	Atrial natriuretic peptide receptor 1	1665	True	8	8	7	1	12.8	1237396570;1237400727;1237674096;1237712161;1237764733;1237820923;1237824193;1237856532;1237866653;1237883160	True;True;True;True;True;True;True;True;False;True
H0406FD-(01)	2858696	P16070	CD44	742	81537.6	CD44 antigen	1783	True	6	6	6	0	8.9	1237386608;1237386609;1237391397;1237752167;1237784078;1241274752;1241282087	True;True;True;True;True;True;True
H0406FD-(01)	2858697	P16083	NQO2	231	25918.6	Ribosyldihydronicotinamide dehydrogenase [quinone]	932	True	11	16	16	0	57.1	1237382241;1237386152;1237386153;1237388546;1237390350;1237392680;1237397123;1237398176;1237398177;1237399792;1237401433;1237401434;1237401435;1237401946;1237401948;1237403616;1237714645;1237730728;1237789422;1237817068;1237857556;1237861800;1237873634;1241294269	True;True;True;True;True;True;True;True;True;True;True;True;True;True;True;True;True;True;True;True;True;True;True;True
H0406FD-(01)	2858698	P16104	H2AX	143	15144.6	Histone H2AX	892	True	12	14	4	10	46.9	1237382266;1237382993;1237383059;1237383793;1237384438;1237402453;1237402454;1237404060;1237404061;1237404062;1237406701;1237683455;1237733503;1237753504;1237765432;1237767050;1237778586;1237884451;1693700720;1693706367	False;False;False;False;True;False;False;False;False;False;False;True;True;False;False;True;False;False;False;False
H0406FD-(01)	2858699	P16152	CBR1	277	30374.9	Carbonyl reductase [NADPH] 1	587	True	17	20	19	1	60.3	1237382592;1237382908;1237385318;1237387101;1237387368;1237389256;1237392841;1237397404;1237399913;1237399914;1237400073;1237683137;1237707954;1237733144;1237740891;1237798545;1237821539;1237828699;1237836068;1237848881;1237855962;1241252805;1241260580	True;True;True;True;True;True;True;True;True;True;True;True;True;False;True;True;True;True;True;True;True;True;True
H0406FD-(01)	2858700	P16188	HLA-A	365	40904.8	HLA class I histocompatibility antigen, A-30 alpha chain	1141	True	10	10	0	10	35.1	1237383156;1237384364;1237392958;1237392959;1237393595;1237395465;1237400128;1237400130;1237401089;1237401532;1237735381;1693698666	False;False;False;False;False;False;False;False;False;False;False;False
H0406FD-(01)	2858701	P16189	HLA-A	365	41003.9	HLA class I histocompatibility antigen, A-31 alpha chain	1013	False	10	10	0	10	34.8	1237383156;1237384364;1237392958;1237392959;1237393595;1237395465;1237401351;1237401532;1237735381;1241252708;1693698666	False;False;False;False;False;False;False;False;False;False;False
H0406FD-(01)	2858702	P16190	HLA-A	365	40891.8	HLA class I histocompatibility antigen, A-33 alpha chain	1314	True	9	9	0	9	35.3	1237383156;1237384364;1237393595;1237397347;1237401351;1237401532;1237735381;1241252708;1693698666	False;False;False;False;False;False;False;False;False
H0406FD-(01)	2858703	P16220	CREB1	341	36688.1	Cyclic AMP-responsive element-binding protein 1	2469	False	2	2	0	2	4.7	1237382952;1237384553	False;False
H0406FD-(01)	2955507	P16234	PDGFRA	1089	122670	Platelet-derived growth factor receptor alpha	577	False	1	1	0	1	0.7	1237383874	False
H0406FD-(01)	3456222	P16260	SLC25A16	332	36223.6	Graves disease carrier protein	5750	True	1	1	1	0	2.7	1237874668	True
H0406FD-(01)	2858704	P16278	GLB1	677	76074.9	Beta-galactosidase	1262	True	9	9	8	1	13.3	1237383801;1237387195;1237387197;1237387203;1237387205;1237390878;1237392175;1237392176;1237392856;1237690916;1237702031;1237853252	True;True;True;True;True;False;True;True;True;True;True;True
H0406FD-(01)	2904108	P16298	PPP3CB	524	59024.3	Serine/threonine-protein phosphatase 2B catalytic subunit beta isoform	3617	True	3	3	0	3	6.5	1237751713;1237819839;1237837734	False;False;False
H0406FD-(01)	2903379	P16333	NCK1	377	42864.5	Cytoplasmic protein NCK1	3350	True	3	3	3	0	7.7	1237689330;1237734079;1237796608	True;True;True
H0406FD-(01)	2858706	P16401	H1-5	226	22580.2	Histone H1.5	773	True	13	14	8	6	31.9	1237382675;1237383261;1237387799;1237389243;1237391172;1237391173;1237395836;1237398226;1237671064;1237703060;1237756331;1237776925;1237804335;1237819697;1237826412;1237841376;1237880505	False;True;True;False;False;False;False;True;True;False;False;True;True;True;False;False;True
H0406FD-(01)	2858707	P16402	H1-3	221	22349.9	Histone H1.3	541	True	17	21	0	21	32.6	1237382675;1237382953;1237384100;1237387525;1237389243;1237390210;1237390211;1237391172;1237391173;1237394992;1237395206;1237395836;1237396274;1237396275;1237397840;1237398061;1237703060;1237756331;1237770591;1237792358;1237813563;1237817582;1237819859;1237826412;1237841376;1237842272;1237843493;1237850635;1237871295;1241265495;1693707097	False;False;False;False;False;False;False;False;False;False;False;False;False;False;False;False;False;False;False;False;False;False;False;False;False;False;False;False;False;False;False
H0406FD-(01)	2858708	P16403	H1-2	213	21364.8	Histone H1.2	465	True	19	24	4	20	42.3	1237382675;1237382953;1237384100;1237384416;1237387525;1237389243;1237390210;1237390211;1237391172;1237391173;1237394992;1237395836;1237396274;1237396275;1237397840;1237398061;1237703060;1237756331;1237770591;1237772800;1237792358;1237796979;1237813563;1237817582;1237819859;1237826412;1237841376;1237842272;1237843493;1237850635;1237871295;1241260523;1241265495;1693707097	False;False;False;True;False;False;False;False;False;False;False;False;False;False;False;False;False;False;False;True;False;True;False;False;False;False;False;False;False;False;False;True;False;False
H0406FD-(01)	2858709	P16435	POR	677	76689.8	NADPH--cytochrome P450 reductase	1250	True	9	9	9	0	21.3	1237400111;1237684105;1237821312;1237832253;1237837609;1237867477;1237872244;1241252881;1241269866;1241280503	True;True;True;True;True;True;True;True;True;True
H0406FD-(01)	3456005	P16473	TSHR	764	86829.9	Thyrotropin receptor	5787	True	1	1	1	0	1	1237845917	True
H0406FD-(01)	2888899	P16520	GNB3	340	37221.1	Guanine nucleotide-binding protein G(I)/G(S)/G(T) subunit beta-3	767	False	1	1	0	1	2.9	1237848805	False
H0406FD-(01)	2858710	P16615	ATP2A2	1042	114757	Sarcoplasmic/endoplasmic reticulum calcium ATPase 2	881	True	12	12	8	4	12.2	1237400500;1237677688;1237699728;1237721577;1237762113;1237763391;1241257140;1241272900;1241279778;1241288281;1693698587;1693699287;1693709581	True;True;True;False;True;True;True;True;True;False;True;False;False
H0406FD-(01)	2861755	P16930	FAH	419	46374.3	Fumarylacetoacetase	1900	True	6	7	7	0	18.4	1237385608;1237386988;1237396008;1237400094;1237400096;1237700694;1237711683;1237849828	True;True;True;True;True;True;True;True
H0406FD-(01)	2858711	P16949	STMN1	149	17302.5	Stathmin	694	True	15	15	12	3	73.2	1237382463;1237382728;1237383457;1237386817;1237388822;1237388823;1237389731;1237394435;1237394561;1237695883;1237714700;1237737290;1237760931;1237765175;1237781631;1237798756;1241280893;1241286207	True;False;True;True;True;True;True;True;True;True;True;True;True;True;True;False;False;True
H0406FD-(01)	2858712	P16989	CSDA	372	40090	Y-box-binding protein 3	291	True	23	27	15	12	51.6	1237383738;1237388896;1237392012;1237392013;1237392381;1237392382;1237394178;1237394179;1237394962;1237396978;1237397438;1237397580;1237398534;1237399812;1237399813;1237399814;1237399815;1237401203;1237404446;1237407128;1237673696;1237677806;1237683373;1237727435;1237792384;1237798233;1237807351;1237837976;1237838129;1237840030;1237850102;1237855237;1237856427;1237866427;1241250117;1241299974;124…	False;True;False;False;False;False;False;False;True;False;True;False;True;False;False;False;False;False;False;True;True;True;True;True;True;False;False;True;False;True;True;False;False;True;True;True;True;True
H0406FD-(01)	3028464	P17014	ZNF12	697	81201.6	Zinc finger protein 12	5697	True	1	1	1	0	1.9	1237783952	True
H0406FD-(01)	2861756	P17028	ZNF24	368	42155.4	Zinc finger protein 24	3758	True	2	2	2	0	6.2	1237737460;1237792299;1237833881	True;True;True
H0406FD-(01)	2858713	P17029	ZKSCAN1	563	63630.1	Zinc finger protein with KRAB and SCAN domains 1	3858	True	2	2	2	0	1.6	1237867174;1241256774	True;True
H0406FD-(01)	2888900	P17036	ZNF3	446	50915.9	Zinc finger protein 3	3939	True	2	2	2	0	5.4	1237775033;1237826081	True;True
H0406FD-(01)	2858714	P17039	ZNF30	623	71417.5	Zinc finger protein 30	2648	False	2	2	0	2	2.9	1241257969;1241308065	False;False
H0406FD-(01)	2955508	P17050	NAGA	411	46564.6	Alpha-N-acetylgalactosaminidase	3621	True	2	2	2	0	7.1	1237386634;1237401574;1237850207	True;True;True
H0406FD-(01)	2858715	P17066	HSPA6	643	71028.2	Heat shock 70 kDa protein 6	422	True	20	23	2	21	26.7	1237382611;1237383364;1237384595;1237385383;1237386113;1237386115;1237388173;1237390592;1237390593;1237390809;1237390810;1237390903;1237392599;1237393421;1237394448;1237394449;1237394839;1237396062;1237396063;1237396231;1237396232;1237707539;1237742491;1237761496;1237761866;1237782988;1237804126;1237821729;1237831936;1237860284;1237874114;1237891474;1241283808	False;False;False;False;False;False;False;False;False;False;False;False;False;False;False;False;False;False;False;False;False;False;False;False;False;False;False;True;False;False;False;False;True
H0406FD-(01)	3027098	P17081	RHOQ	205	22659	RecName: Full=Rho-related GTP-binding protein RhoQ; AltName: Full=Ras-like protein TC10; AltName: Full=Ras-like protein family member 7A; Flags: Precursor	6032	True	1	1	1	0	21.5	1693707176	True
H0406FD-(01)	2858716	P17096	HMGA1	107	11676	High mobility group protein HMG-I/HMG-Y	2476	True	4	6	6	0	33.6	1237382729;1237384209;1237404330;1237404866;1237404867;1237688290;1237869720;1237874686	True;True;True;True;True;True;True;True
H0406FD-(01)	2858717	P17152	TMEM11	192	21540.8	Transmembrane protein 11, mitochondrial	4666	True	1	1	1	0	6.2	1237395781	True
H0406FD-(01)	2858718	P17174	GOT1	413	46247.5	Aspartate aminotransferase, cytoplasmic	156	True	31	34	34	0	83.1	1237383072;1237383665;1237384040;1237384365;1237384521;1237385075;1237389070;1237392273;1237393081;1237394838;1237395579;1237400765;1237402136;1237402789;1237403406;1237403963;1237404349;1237404560;1237404562;1237404933;1237406233;1237689121;1237714616;1237716137;1237726660;1237746108;1237750375;1237782740;1237783585;1237838085;1237842771;1237847210;1237857133;1237881844;1237884732;1241252517;124…	True;True;True;True;True;True;True;True;True;True;True;True;True;True;True;True;True;True;True;True;True;True;True;True;True;True;True;True;True;True;True;True;True;True;True;True;True;True
H0406FD-(01)	3027902	P17181	IFNAR1	557	63525	RecName: Full=Interferon alpha/beta receptor 1; Short=IFN-R-1; Short=IFN-alpha/beta receptor 1; AltName: Full=Cytokine receptor class-II member 1; AltName: Full=Cytokine receptor family 2 member 1; Short=CRF2-1; AltName: Full=Type I interferon recept	5707	True	1	1	1	0	3.2	1241271536	True
H0406FD-(01)	2954447	P17252	PRKCA	672	76750	Protein kinase C alpha type	4220	True	1	1	0	1	1.8	1237778883	False
H0406FD-(01)	3028377	P17301	ITGA2	1181	129295	Integrin alpha-2	4625	True	1	1	1	0	0.9	1237388005	True
H0406FD-(01)	2858719	P17342	NPR3	541	59807.9	Atrial natriuretic peptide receptor 3	1142	True	10	10	10	0	22	1237385518;1237393539;1237393540;1237395894;1237399666;1237402554;1237681095;1237712105;1237747023;1237797562;1237817301;1237854608;1237854861;1237873769	True;True;True;True;True;True;True;True;True;True;True;True;True;True
H0406FD-(01)	3455395	P17405	SMPD1	629	69752	RecName: Full=Sphingomyelin phosphodiesterase; EC=3.1.4.12; AltName: Full=Acid sphingomyelinase; Short=aSMase; Flags: Precursor	5674	True	1	1	1	0	2.4	1237399493;1241250613	True;True
H0406FD-(01)	2858720	P17480	UBTF	764	89406	Nucleolar transcription factor 1	490	True	18	19	19	0	25.1	1237384496;1237384628;1237389930;1237392328;1237392953;1237394415;1237400303;1237401091;1237402080;1237671082;1237688912;1237694364;1237694814;1237698219;1237717486;1237751726;1237782383;1237798572;1237843811;1241255193	True;True;True;True;True;True;True;True;True;True;True;True;True;True;True;True;True;True;True;True
H0406FD-(01)	2903388	P17535	JUND	347	35173.9	Transcription factor jun-D	4877	True	1	1	0	1	1.7	1693698476	False
H0406FD-(01)	2858721	P17540	CKMT2	419	47504.5	Creatine kinase S-type, mitochondrial	725	False	5	5	0	5	11	1237382281;1237384257;1237388681;1237797357;1237890441	False;False;False;False;False
H0406FD-(01)	2858722	P17568	NDUFB7	137	16401.9	NADH dehydrogenase [ubiquinone] 1 beta subcomplex subunit 7	3096	True	3	3	3	0	14.6	1237813635;1241286402;1693694079	True;True;True
H0406FD-(01)	2858723	P17612	PRKACA	351	40589.7	cAMP-dependent protein kinase catalytic subunit alpha	3329	True	2	2	1	1	6.8	1237396032;1237746431	False;True
H0406FD-(01)	2858724	P17655	CAPN2	700	79995.4	Calpain-2 catalytic subunit	2321	True	5	5	5	0	9.6	1237385616;1237388637;1237403789;1237833499;1237853859;1237864012	True;True;True;True;True;True
H0406FD-(01)	2858725	P17661	DES	470	53535.8	Desmin	1951	True	6	7	1	6	8.7	1237383660;1237385151;1237385818;1237385906;1237387022;1237675093;1237775638;1237888594;1241298787	False;False;False;False;False;False;True;False;False
H0406FD-(01)	2861757	P17676	CEBPB	345	36105.8	CCAAT/enhancer-binding protein beta	2022	True	5	5	5	0	18.6	1237393472;1237398245;1237400829;1237710899;1237863216;1237891281;1241278548	True;True;True;True;True;True;True
H0406FD-(01)	2858726	P17706	PTPN2	415	48473.3	Tyrosine-protein phosphatase non-receptor type 2	2458	True	4	7	7	0	19.8	1237405987;1237406033;1237406578;1237687310;1237748369;1237883006;1241255704;1241263641	True;True;True;True;True;True;True;True
H0406FD-(01)	2858727	P17707	AMD1	334	38339.7	S-adenosylmethionine decarboxylase proenzyme	2563	True	4	4	4	0	13.5	1237387044;1237397811;1237761535;1237775517;1241267768	True;True;True;True;True
H0406FD-(01)	2858728	P17812	CTPS1	591	66690.4	CTP synthase 1	252	True	26	27	25	2	56.7	1237383619;1237384882;1237385648;1237385833;1237386199;1237386696;1237389339;1237389680;1237389869;1237390526;1237391177;1237391212;1237392484;1237392509;1237395527;1237398640;1237401186;1237407630;1237678408;1237698255;1237705758;1237721943;1237738759;1237748689;1237787389;1241269852;1241280221;1241283487;1241290778;1241297554;1241309267	True;True;True;True;True;True;True;True;True;True;True;False;True;True;True;True;True;True;True;True;True;True;True;True;True;False;True;True;False;True;True
H0406FD-(01)	2903389	P17813	ENG	658	70578.1	Endoglin	3839	True	2	2	2	0	6.5	1237396500;1237396501;1241268950	True;True;True
H0406FD-(01)	2858729	P17844	DDX5	614	69148.1	Probable ATP-dependent RNA helicase DDX5	39	True	51	59	45	14	67.6	1237382366;1237383155;1237383711;1237384008;1237384223;1237384234;1237385010;1237385051;1237385548;1237386073;1237387683;1237387684;1237388074;1237388357;1237389521;1237390387;1237390626;1237390917;1237391023;1237391457;1237391873;1237391874;1237393294;1237394946;1237395947;1237396276;1237396626;1237396627;1237397553;1237398135;1237398136;1237398831;1237398832;1237400003;1237400004;1237400222;123…	True;False;True;True;True;True;True;False;True;True;True;True;False;False;True;False;False;True;False;True;False;True;True;True;True;True;False;False;True;False;False;True;True;True;True;True;True;True;True;True;True;True;True;True;True;False;False;True;True;False;True;True;True;True;True;True;True;True;True;False;True;True;True;False;True;True;True;True;False;True;True;True;True;True;False;True;…
H0406FD-(01)	2858730	P17858	PFKL	780	85018.5	ATP-dependent 6-phosphofructokinase, liver type	537	True	17	19	12	7	28.1	1237382248;1237382891;1237383403;1237383411;1237384491;1237385027;1237385230;1237385847;1237391927;1237397508;1237402060;1237406895;1237696585;1237704520;1237716789;1237724475;1237745864;1237794361;1237858730	False;False;True;False;False;False;False;True;True;False;True;True;True;True;True;True;True;True;True
H0406FD-(01)	2858731	P17861	XBP1	261	28694.9	X-box-binding protein 1	3107	True	3	3	3	0	23.4	1237403522;1241260895;1241306420	True;True;True
H0406FD-(01)	2858732	P17931	LGALS3	250	26152.3	Galectin-3	1434	True	8	9	9	0	34	1237383073;1237383153;1237389097;1237390169;1237390170;1237393622;1237395697;1237395698;1237395800;1237395801;1237395882;1237395883;1237720120;1237838878	True;True;True;True;True;True;True;True;True;True;True;True;True;True
H0406FD-(01)	2955509	P17948	FLT1	1338	150769	Vascular endothelial growth factor receptor 1	4146	True	2	2	1	1	1.1	1237383874;1237828401	False;True
H0406FD-(01)	2858733	P17980	PSMC3	439	49203.6	26S protease regulatory subunit 6A	107	True	38	38	38	0	70.2	1237382730;1237383231;1237385707;1237385952;1237386464;1237386465;1237388678;1237389679;1237391978;1237391979;1237392047;1237392182;1237395733;1237396282;1237397682;1237398121;1237398181;1237398324;1237398919;1237401230;1237402131;1237402854;1237404634;1237708058;1237709934;1237714319;1237719603;1237725476;1237739701;1237739861;1237743140;1237743755;1237778468;1237816630;1237836631;1237852143;123…	True;True;True;True;True;True;True;True;True;True;True;True;True;True;True;True;True;True;True;True;True;True;True;True;True;True;True;True;True;True;True;True;True;True;True;True;True;True;True;True;True;True;True;True;True;True;True;True;True
H0406FD-(01)	2858734	P17987	TCP1	556	60343.6	T-complex protein 1 subunit alpha	104	True	37	43	43	0	80.8	1237383057;1237386424;1237387335;1237387669;1237387805;1237388137;1237388171;1237388575;1237389558;1237389559;1237390784;1237391937;1237393150;1237393964;1237394247;1237394389;1237397200;1237399043;1237399122;1237401654;1237403072;1237403073;1237404464;1237404465;1237404971;1237406997;1237686514;1237692902;1237713958;1237714682;1237720456;1237720908;1237727731;1237733860;1237749629;1237763932;123…	True;True;True;True;True;True;True;True;True;True;True;True;True;True;True;True;True;True;True;True;True;True;True;True;True;True;True;True;True;True;True;True;True;True;True;True;True;True;True;True;True;True;True;True;True;True;True;True;True;True;True;True;True
H0406FD-(01)	2858735	P18074	ERCC2	760	86909.2	TFIIH basal transcription factor complex helicase XPD subunit	1468	True	9	9	9	0	16.6	1237393263;1237397768;1237397854;1237401577;1237403381;1237403382;1237698189;1237767032;1237796089;1237871913;1237879872;1237892052	True;True;True;True;True;True;True;True;True;True;True;True
H0406FD-(01)	2858736	P18077	RPL35A	110	12537.7	60S ribosomal protein L35a	437	True	20	27	27	0	77.3	1237382373;1237382628;1237382661;1237384155;1237385277;1237385644;1237388069;1237388740;1237389195;1237389196;1237390465;1237390466;1237391093;1237391094;1237391634;1237391635;1237394652;1237395210;1237396563;1237400409;1237670736;1237674383;1237676226;1237686877;1237706640;1237747354;1237757766;1237766886;1237807031;1237823975;1237867519;1237889006;1237893622;1241253413;1693694428;1693703850	True;True;True;True;True;True;True;True;True;True;True;True;True;True;True;True;True;True;True;True;True;True;True;True;True;True;True;True;True;True;True;True;True;True;True;True
H0406FD-(01)	3027739	P18084	ITGB5	799	88054	RecName: Full=Integrin beta-5; Flags: Precursor	4867	True	1	1	1	0	1.1	1237862424;1241294952	True;True
H0406FD-(01)	2858737	P18085	ARF4	180	20510.8	ADP-ribosylation factor 4	878	True	12	13	7	6	85	1237382504;1237384282;1237385676;1237385678;1237386985;1237395982;1237401449;1237401451;1237402881;1237402882;1237403658;1237403659;1237406680;1237780927;1237796326;1237870355	True;True;False;True;True;True;False;False;False;False;False;False;True;False;False;True
H0406FD-(01)	2858738	P18124	RPL7	248	29225.8	60S ribosomal protein L7	82	True	40	53	53	0	73.8	1237383418;1237384027;1237384157;1237385058;1237385327;1237385402;1237385690;1237385716;1237385911;1237386298;1237386301;1237387406;1237388203;1237388212;1237388265;1237388933;1237389113;1237390090;1237390176;1237392415;1237394075;1237394416;1237394417;1237395867;1237395946;1237399006;1237400014;1237401121;1237401122;1237401123;1237401287;1237401288;1237401459;1237401460;1237402214;1237402268;123…	True;True;True;True;True;True;True;True;True;True;True;True;True;True;True;True;True;True;True;True;True;True;True;True;True;True;True;True;True;True;True;True;True;True;True;True;True;True;True;True;True;True;True;True;True;True;True;True;True;True;True;True;True;True;True;True;True;True;True;True;True;True;True;True;True;True;True;True;True;True;True;True;True;True;True;True;True;True;True
H0406FD-(01)	2858739	P18206	VCL	1134	123799	Vinculin	527	True	17	17	17	0	17.6	1237382385;1237383790;1237384428;1237386525;1237387814;1237392588;1237392590;1237400322;1237673825;1237677551;1237681786;1237683122;1237758252;1237853394;1237859861;1237865393;1241249954;1241268200;1241295701	True;True;True;True;True;True;True;True;True;True;True;True;True;True;True;True;True;True;True
H0406FD-(01)	2858740	P18462	HLA-A	365	41218	HLA class I histocompatibility antigen, A-25 alpha chain	906	False	11	11	0	11	38.1	1237384364;1237388060;1237392958;1237392959;1237395465;1237397347;1237401351;1237401532;1237403819;1237735381;1241252708;1693698666	False;False;False;False;False;False;False;False;False;False;False;False
H0406FD-(01)	2858741	P18463	HLA-B	362	40456.1	HLA class I histocompatibility antigen, B-37 alpha chain	901	True	12	12	0	12	43.1	1237383156;1237392958;1237392959;1237393595;1237395465;1237396182;1237397347;1237401089;1237401532;1237403841;1237406821;1237733663;1237894381;1241273285;1241301990	False;False;False;False;False;False;False;False;False;False;False;False;False;False;False
H0406FD-(01)	2858742	P18464	HLA-B	362	40566.3	HLA class I histocompatibility antigen, B-51 alpha chain	600	False	10	12	0	12	38.4	1237383156;1237390621;1237393824;1237397347;1237401089;1237401532;1237688674;1237733663;1237735381;1237739216;1237744991;1237775661;1237834587;1237853331;1241301990	False;False;False;False;False;False;False;False;False;False;False;False;False;False;False
H0406FD-(01)	2858743	P18465	HLA-B	362	40224.2	HLA class I histocompatibility antigen, B-57 alpha chain	600	False	11	13	0	13	36.2	1237383156;1237390621;1237392958;1237392959;1237393824;1237395465;1237401089;1237401532;1237403841;1237688674;1237733663;1237735381;1237739216;1237744991;1237775661;1237834587;1237853331	False;False;False;False;False;False;False;False;False;False;False;False;False;False;False;False;False
H0406FD-(01)	2904113	P18583	SON	2426	263830	Protein SON	2300	True	4	4	4	0	1.2	1237385409;1237831720;1241259011;1241259837	True;True;True;True
H0406FD-(01)	2880207	P18615	NELFE	380	43239.8	Negative elongation factor E	2318	True	4	4	4	0	12.6	1237391193;1237402363;1237672433;1237706143	True;True;True;True
H0406FD-(01)	2858744	P18621	RPL17	184	21397	60S ribosomal protein L17	249	True	27	33	33	0	79.3	1237382882;1237384118;1237384600;1237386772;1237387326;1237387327;1237387980;1237387981;1237390001;1237390002;1237392304;1237392305;1237393045;1237396252;1237397085;1237397178;1237397396;1237397397;1237400714;1237400715;1237401527;1237401768;1237401769;1237402345;1237403336;1237697277;1237703199;1237709624;1237711849;1237749341;1237758222;1237767073;1237783802;1237816615;1237819988;1237825162;123…	True;True;True;True;True;True;True;True;True;True;True;True;True;True;True;True;True;True;True;True;True;True;True;True;True;True;True;True;True;True;True;True;True;True;True;True;True;True;True;True;True;True;True;True;True;True
H0406FD-(01)	2858745	P18669	PGAM1	254	28803.9	Phosphoglycerate mutase 1	389	True	21	25	13	12	80.7	1237384119;1237385132;1237389753;1237389881;1237389882;1237390418;1237396189;1237396980;1237397399;1237398398;1237399213;1237399700;1237399701;1237402213;1237403519;1237403562;1237403621;1237404201;1237696026;1237709745;1237719305;1237724237;1237754755;1237770287;1237804733;1237855704;1237859506;1237864432;1241254221;1241296545	False;False;False;True;True;False;False;False;True;True;True;True;True;True;False;True;False;True;True;True;False;False;True;False;False;True;True;True;True;False
H0406FD-(01)	2858746	P18754	RCC1	421	44969	Regulator of chromosome condensation	1154	True	9	9	9	0	26.1	1237383262;1237383809;1237384434;1237384518;1237396679;1237399774;1237401918;1237402520;1237824567	True;True;True;True;True;True;True;True;True
H0406FD-(01)	2858747	P18846	ATF1	271	29232.6	Cyclic AMP-dependent transcription factor ATF-1	2469	True	4	4	2	2	10	1237382952;1237384553;1237389647;1693709677	False;False;True;True
H0406FD-(01)	3028556	P18847	ATF3	181	20575.6	Cyclic AMP-dependent transcription factor ATF-3	2259	True	5	6	6	0	32.6	1237401543;1237401544;1237401545;1237401691;1237401692;1237711428;1237794403;1237836780;1237852988;1693707877	True;True;True;True;True;True;True;True;True;True
H0406FD-(01)	2858748	P18848	ATF4	351	38589.6	Cyclic AMP-dependent transcription factor ATF-4	898	True	12	13	13	0	31.6	1237384090;1237391693;1237391694;1237395228;1237400002;1237401247;1237401249;1237407083;1237675661;1237677601;1237723445;1237733868;1237781831;1237819830;1237860550;1241292696;1693701934	True;True;True;True;True;True;True;True;True;True;True;True;True;True;True;True;True
H0406FD-(01)	2858749	P18850	ATF6	670	74584.7	Cyclic AMP-dependent transcription factor ATF-6 alpha	1492	True	8	8	8	0	13	1237396695;1237399242;1237402460;1237402461;1237701457;1237755031;1237783315;1237857715;1237873465;1237874267;1241250858	True;True;True;True;True;True;True;True;True;True;True
H0406FD-(01)	2954453	P18859	ATP5PF	108	12587.5	ATP synthase-coupling factor 6, mitochondrial	4413	True	1	1	1	0	18.5	1237835720	True
H0406FD-(01)	2903391	P18887	XRCC1	633	69476.5	DNA repair protein XRCC1	3359	True	2	2	2	0	4.3	1237398451;1237398452;1237770999	True;True;True
H0406FD-(01)	2880208	P19021	PAM	973	108332	Peptidyl-glycine alpha-amidating monooxygenase	1495	True	8	8	8	0	9.5	1237385749;1237391426;1237396842;1237397037;1237738535;1237849401;1241268971;1241274960;1241311139	True;True;True;True;True;True;True;True;True
H0406FD-(01)	2858751	P19087	GNAT2	354	40175.9	Guanine nucleotide-binding protein G(t) subunit alpha-2	241	False	1	1	0	1	4.5	1237396382;1237396383	False;False
H0406FD-(01)	2858752	P19105	MYL12A	171	19794.1	Myosin regulatory light chain 12A	828	True	12	17	0	17	60.2	1237388297;1237388819;1237391437;1237391438;1237392023;1237393706;1237393707;1237400875;1237401032;1237401033;1237402439;1237402440;1237403041;1237403610;1237403611;1237403705;1237406800;1237717032;1237767982;1237783465;1237815342;1237854481;1241279317	False;False;False;False;False;False;False;False;False;False;False;False;False;False;False;False;False;False;False;False;False;False;False
H0406FD-(01)	3027740	P19256	CD58	250	28147	RecName: Full=Lymphocyte function-associated antigen 3; Short=Ag3; AltName: Full=Surface glycoprotein LFA-3; AltName: CD_antigen=CD58; Flags: Precursor	5335	True	1	1	1	0	3.2	1237718882	True
H0406FD-(01)	2858753	P19338	NCL	710	76614.4	Nucleolin	35	True	52	58	58	0	47.7	1237382264;1237382275;1237382693;1237382842;1237382938;1237383037;1237383235;1237383309;1237383718;1237383740;1237384351;1237384407;1237385109;1237386600;1237386601;1237386718;1237387113;1237389754;1237390689;1237391623;1237391624;1237392600;1237392601;1237392670;1237393847;1237393899;1237394741;1237395172;1237397360;1237397361;1237397703;1237397704;1237400186;1237400187;1237401856;1237401857;123…	True;True;True;True;True;True;True;True;True;True;True;True;True;True;True;True;True;True;True;True;True;True;True;True;True;True;True;True;True;True;True;True;True;True;True;True;True;True;True;True;True;True;True;True;True;True;True;True;True;True;True;True;True;True;True;True;True;True;True;True;True;True;True;True;True;True;True;True;True;True;True;True;True
H0406FD-(01)	2858754	P19387	POLR2C	275	31441.2	DNA-directed RNA polymerase II subunit RPB3	1962	True	5	6	6	0	32.4	1237402464;1237405773;1237761255;1237801112;1237819871;1237867816;1241285468	True;True;True;True;True;True;True
H0406FD-(01)	2858755	P19388	POLR2E	210	24551.2	DNA-directed RNA polymerases I, II, and III subunit RPABC1	740	True	13	16	16	0	70.5	1237392026;1237392557;1237396715;1237398533;1237400244;1237404134;1237404231;1237406321;1237406322;1237406915;1237725734;1237732352;1237749923;1237765098;1237794023;1237832487;1237854996;1241254377;1241276290;1241316839	True;True;True;True;True;True;True;True;True;True;True;True;True;True;True;True;True;True;True;True
H0406FD-(01)	2954455	P19404	NDUFV2	249	27391.6	NADH dehydrogenase [ubiquinone] flavoprotein 2, mitochondrial	4223	True	1	1	1	0	5.2	1237395878	True
H0406FD-(01)	3028194	P19429	TNNI3	210	24008	RecName: Full=Troponin I, cardiac muscle; AltName: Full=Cardiac troponin I	4091	True	2	2	2	0	9	1237733639;1237843558	True;True
H0406FD-(01)	2880209	P19438	TNFRSF1A	455	50494.9	Tumor necrosis factor receptor superfamily member 1A	4007	True	2	2	2	0	2.6	1237389007;1237389008;1237396336	True;True;True
H0406FD-(01)	2858757	P19474	TRIM21	475	54169.8	E3 ubiquitin-protein ligase TRIM21	4755	True	1	1	1	0	2.3	1237674148	True
H0406FD-(01)	2858758	P19525	EIF2AK2	551	62094.3	Interferon-induced, double-stranded RNA-activated protein kinase	1074	True	10	11	11	0	17.8	1237382448;1237383339;1237387466;1237390700;1237391777;1237395165;1237401075;1237691191;1237707828;1237733597;1237757846;1237861776;1237882516;1241292064	True;True;True;True;True;True;True;True;True;True;True;True;True;True
H0406FD-(01)	2861758	P19623	SRM	302	33824.7	Spermidine synthase	2030	True	6	6	6	0	22.2	1237388056;1237393029;1237731081;1237802615;1237861747;1241260001;1241263503;1241312963	True;True;True;True;True;True;True;True
H0406FD-(01)	2861759	P19784	CSNK2A2	350	41213.2	Casein kinase II subunit alpha'	2317	True	4	4	3	1	13.7	1237382281;1237397609;1237704836;1237816948	False;True;True;True
H0406FD-(01)	2888901	P19793	RXRA	462	50811.3	Retinoic acid receptor RXR-alpha	4615	False	1	1	0	1	3	1237395237	False
H0406FD-(01)	2858759	P19823	ITIH2	946	106464	Inter-alpha-trypsin inhibitor heavy chain H2	1131	True	10	10	1	9	8.7	1237382552;1237382948;1237383060;1237392105;1237392106;1237392987;1237395043;1237396447;1237397964;1237397966;1237765671;1237769576	False;False;False;False;False;False;False;False;False;False;False;True
H0406FD-(01)	2858760	P19838	NFKB1	968	105356	Nuclear factor NF-kappa-B p105 subunit	3422	True	3	3	3	0	7.5	1237675705;1237707179;1237771932	True;True;True
H0406FD-(01)	2858761	P19971	TYMP	482	49955.5	Thymidine phosphorylase	1172	True	9	10	10	0	28.4	1237396168;1237396169;1237396354;1237401749;1237402931;1237403879;1237680791;1237723089;1237759488;1237763765;1237865937;1241250664	True;True;True;True;True;True;True;True;True;True;True;True
H0406FD-(01)	2954456	P20020	ATP2B1	1258	138755	Plasma membrane calcium-transporting ATPase 1	3714	False	1	1	0	1	0.6	1237385313	False
H0406FD-(01)	2858762	P20042	EIF2S2	333	38388.4	Eukaryotic translation initiation factor 2 subunit 2	830	True	12	13	13	0	39.6	1237382343;1237388044;1237389949;1237389967;1237390300;1237395372;1237395373;1237403015;1237695139;1237703995;1237735728;1237764132;1237808968;1237892958;1241264123	True;True;True;True;True;True;True;True;True;True;True;True;True;True;True
H0406FD-(01)	3456223	P20062	TCN2	427	47535	RecName: Full=Transcobalamin-2; Short=TC-2; AltName: Full=Transcobalamin II; Short=TC II; Short=TCII; Flags: Precursor	6058	True	1	1	1	0	10.3	1693703486	True
H0406FD-(01)	2858763	P20073	ANXA7	488	52739.3	Annexin A7	500	True	18	18	16	2	32.2	1237382311;1237382518;1237382547;1237382933;1237383289;1237384813;1237384943;1237387853;1237396254;1237396740;1237670365;1237703404;1237709454;1237713853;1237829004;1237858248;1237863783;1241256249	True;False;True;True;True;True;True;True;True;True;True;True;False;True;True;True;True;True
H0406FD-(01)	2858764	P20226	TBP	339	37698.2	TATA-box-binding protein	2637	True	4	4	1	3	10.9	1237385491;1237386630;1237704701;1693702960	False;True;False;False
H0406FD-(01)	2858765	P20248	CCNA2	432	48550.8	Cyclin-A2	4482	True	2	2	2	0	5.3	1237389852;1237389853;1237776453	True;True;True
H0406FD-(01)	2858766	P20290	BTF3	206	22168	Transcription factor BTF3	641	True	15	17	15	2	70.4	1237384141;1237384316;1237384324;1237385702;1237386304;1237386305;1237399482;1237399483;1237406161;1237406162;1237406200;1237406232;1237406435;1237406436;1237676211;1237707403;1237762405;1237763225;1237802425;1237816643;1237884649;1241284833	True;True;True;True;False;False;True;True;True;True;True;True;True;True;True;True;True;False;True;True;True;True
H0406FD-(01)	2903393	P20336	RAB3A	220	24983.9	Ras-related protein Rab-3A	3033	False	1	1	0	1	3.6	1237384277	False
H0406FD-(01)	3027904	P20337	RAB3B	219	24758	RecName: Full=Ras-related protein Rab-3B	3033	False	1	1	0	1	3.7	1237384277	False
H0406FD-(01)	2954457	P20339	RAB5A	215	23658.7	Ras-related protein Rab-5A	1589	False	2	2	0	2	9.8	1237385436;1237677977	False;False
H0406FD-(01)	2955510	P20340	RAB6A	208	23592.8	Ras-related protein Rab-6A	4467	True	1	1	0	1	3.4	1237383661	False
H0406FD-(01)	3023701	P20591	MX1	662	75520.4	Interferon-induced GTP-binding protein Mx1	6040	True	1	1	1	0	1.1	1237722849	True
H0406FD-(01)	2955512	P20592	MX2	715	82088.7	Interferon-induced GTP-binding protein Mx2	5606	True	1	1	1	0	0.8	1237747694	True
H0406FD-(01)	3046899	P20594	NPR2	1047	117022	Atrial natriuretic peptide receptor 2	1665	False	1	1	0	1	0.9	1237866653	False
H0406FD-(01)	2858767	P20618	PSMB1	241	26489.4	Proteasome subunit beta type-1	325	True	22	27	27	0	71.4	1237384510;1237384887;1237386404;1237386407;1237394503;1237395036;1237398366;1237398421;1237398422;1237398597;1237398599;1237399930;1237399931;1237400235;1237401142;1237401143;1237402532;1237403649;1237403650;1237404350;1237404351;1237404372;1237404373;1237404512;1237407183;1237407208;1237407251;1237688890;1237720283;1237737377;1237801359;1237820563;1237836715;1237849143;1237874199;1237882236;123…	True;True;True;True;True;True;True;True;True;True;True;True;True;True;True;True;True;True;True;True;True;True;True;True;True;True;True;True;True;True;True;True;True;True;True;True;True;True;True;True;True
H0406FD-(01)	3028782	P20645	M6PR	277	30993.3	Cation-dependent mannose-6-phosphate receptor	4599	True	1	1	1	0	6.5	1237400655	True
H0406FD-(01)	2880210	P20648	ATP4A	1035	114119	Potassium-transporting ATPase alpha chain 1	469	False	1	1	0	1	0.8	1237818583	False
H0406FD-(01)	2858768	P20671	H2AC7	130	14107.5	Histone H2A type 1-D	803	True	13	18	0	18	50.8	1237382266;1237382993;1237383059;1237383793;1237384039;1237384177;1237389087;1237389090;1237391395;1237391396;1237399157;1237399158;1237400407;1237400545;1237401633;1237401634;1237401635;1237401636;1237401637;1237403753;1237403754;1237406782;1237406783;1237712568;1237753109;1237758556;1237765432;1237778586;1237892115;1241265049	False;False;False;False;False;False;False;False;False;False;False;False;False;False;False;False;False;False;False;False;False;False;False;False;False;False;False;False;False;False
H0406FD-(01)	2954458	P20674	COX5A	150	16762.2	Cytochrome c oxidase subunit 5A, mitochondrial	4860	True	1	1	1	0	4.7	1237382388	True
H0406FD-(01)	2858769	P20700	LMNB1	586	66408.4	Lamin-B1	289	True	26	26	22	4	50	1237383157;1237385330;1237386690;1237386963;1237387260;1237388630;1237390346;1237392659;1237393593;1237395829;1237406781;1237687145;1237701582;1237720155;1237731355;1237736457;1237739380;1237743788;1237744375;1237749888;1237795418;1237877998;1237889847;1237890361;1241250365;1241266105;1241288314;1241295460	True;True;True;True;False;True;True;True;True;True;True;True;False;False;False;True;True;True;True;True;True;True;True;False;True;True;True;True
H0406FD-(01)	2858770	P20742	PZP	1482	163863	Pregnancy zone protein	2668	True	4	5	1	4	3.5	1237384614;1237392054;1237393497;1237801302;1237832880;1237864823;1237882967;1241300570	False;False;False;False;False;False;False;True
H0406FD-(01)	2858771	P20749	BCL3	454	47583.6	B-cell lymphoma 3 protein	5018	True	1	1	1	0	3.5	1237396430	True
H0406FD-(01)	2954459	P20794	MAK	623	70580.9	Serine/threonine-protein kinase MAK	3735	False	1	1	0	1	1.3	1237383071	False
H0406FD-(01)	2858772	P20810	CAST	708	76572.9	Calpastatin	1558	True	7	7	7	0	16	1237382683;1237389465;1237397803;1237398030;1237402591;1237405149;1237766255	True;True;True;True;True;True;True
H0406FD-(01)	3455759	P20813	CYP2B6	491	56278.4	Cytochrome P450 2B6	6084	True	1	1	1	0	5.7	1241265365	True
H0406FD-(01)	3455969	P20827	EFNA1	205	23787.1	Ephrin-A1	4128	True	2	2	2	0	8.8	1237858646;1241297166	True;True
H0406FD-(01)	2858773	P20839	IMPDH1	514	55405.8	Inosine-5'-monophosphate dehydrogenase 1	648	True	15	18	16	2	33.3	1237390963;1237401074;1237402166;1237402167;1237402175;1237402176;1237402177;1237402178;1237403603;1237695845;1237709628;1237716593;1237725823;1237728992;1237747964;1237760892;1237766974;1237778897;1237800527;1237882784;1241259755;1241280528;1693700770;1693703819	True;True;True;True;True;True;True;True;True;True;False;True;False;True;True;True;True;True;True;True;True;True;True;True
H0406FD-(01)	2858774	P20851	C4BPB	252	28357.4	C4b-binding protein beta chain	815	True	13	18	18	0	64.3	1237384347;1237384567;1237400795;1237400796;1237400957;1237400958;1237403028;1237403677;1237403678;1237404239;1237404801;1237405531;1237405978;1237406025;1237709072;1237717411;1237753327;1237785592;1237787110;1237821489;1237866263;1241263610;1241265032;1241312598;1241314060	True;True;True;True;True;True;True;True;True;True;True;True;True;True;True;True;True;True;True;True;True;True;True;True;True
H0406FD-(01)	3023438	P20929	NEB	6669	772915	Nebulin	4743	True	1	1	1	0	0.1	1237382414	True
H0406FD-(01)	2858775	P20962	PTMS	102	11529.9	Parathymosin	2192	True	5	5	5	0	26.5	1237390850;1237390851;1237697805;1237731541;1237756545;1237821918;1241317912	True;True;True;True;True;True;True
H0406FD-(01)	2858776	P21108	PRPS1L1	318	34839.3	Ribose-phosphate pyrophosphokinase 3	1711	True	8	8	0	8	28.9	1237382523;1237392387;1237397491;1237397654;1237397656;1237399305;1237698982;1237751942;1237822726;1237885461;1237890848;1241250571	False;False;False;False;False;False;False;False;False;False;False;False
H0406FD-(01)	2858777	P21127	CDK11B	795	92707	Cyclin-dependent kinase 11B	888	True	13	13	1	12	20.1	1237384265;1237386686;1237386687;1237389360;1237393022;1237396109;1237398031;1237400550;1237400551;1237402656;1237685576;1237732715;1237799807;1237806166;1241309679;1693707331	False;False;False;False;True;False;False;False;False;False;False;False;False;False;False;False
H0406FD-(01)	2858778	P21266	GSTM3	225	26559.6	Glutathione S-transferase Mu 3	876	True	13	13	12	1	51.1	1237383940;1237384064;1237384572;1237387361;1237393247;1237395081;1237396968;1237396970;1237397015;1237399632;1237675675;1237769560;1237823686;1237825998;1241259412	True;True;False;True;True;True;True;True;True;True;True;True;True;True;True
H0406FD-(01)	2954461	P21281	ATP6V1B2	511	56500.8	V-type proton ATPase subunit B, brain isoform	3326	True	2	2	1	1	5.7	1237705287;1237721062	True;False
H0406FD-(01)	2858779	P21283	ATP6V1C1	382	43941.6	V-type proton ATPase subunit C 1	1209	True	9	9	9	0	23	1237384630;1237385288;1237395558;1237395925;1237398981;1237689572;1237731896;1237732829;1241291582	True;True;True;True;True;True;True;True;True
H0406FD-(01)	2858780	P21291	CSRP1	193	20567.4	Cysteine and glycine-rich protein 1	630	True	17	20	19	1	72.5	1237387638;1237387671;1237387949;1237388696;1237388697;1237390311;1237392385;1237393151;1237398747;1237398748;1237399214;1237399215;1237400398;1237400399;1237400583;1237401492;1237402465;1237678167;1237796675;1237806683;1237813002;1237837826;1237843677;1237890615;1241297193	True;True;True;False;False;True;True;True;True;True;True;True;True;True;True;True;True;True;True;True;True;True;True;True;True
H0406FD-(01)	2858781	P21333	FLNA	2647	280739	Filamin-A	58	True	48	49	41	8	21.8	1237382225;1237382242;1237382269;1237382320;1237382497;1237384071;1237385433;1237385478;1237386512;1237388070;1237388078;1237389299;1237389300;1237389428;1237389889;1237390767;1237390768;1237391249;1237392241;1237392307;1237392413;1237392416;1237396362;1237396363;1237397062;1237397215;1237398859;1237399299;1237399300;1237399471;1237401863;1237401865;1237402179;1237402649;1237402650;1237686891;123…	True;False;False;False;True;False;True;True;True;True;False;True;True;True;True;True;True;True;True;True;True;True;True;True;True;True;True;True;True;True;True;True;True;True;True;True;True;True;True;True;False;True;True;True;False;True;True;False;True;True;True;True;True;True;True;True
H0406FD-(01)	2858782	P21359	NF1	2839	319372	Neurofibromin	3596	True	3	3	3	0	1.3	1237385468;1237709181;1237717423	True;True;True
H0406FD-(01)	3455970	P21397	MAOA	527	59681.7	Amine oxidase [flavin-containing] A	5672	True	1	1	1	0	1.1	1693701686	True
H0406FD-(01)	2858783	P21399	ACO1	889	98398.9	Cytoplasmic aconitate hydratase	207	True	28	28	28	0	36.4	1237382939;1237385416;1237385650;1237389321;1237393599;1237394201;1237394202;1237397651;1237399520;1237404705;1237692053;1237713992;1237715443;1237722717;1237746534;1237771463;1237789330;1237809749;1237811289;1237814788;1237831046;1237850812;1237861148;1237891004;1237893975;1241256408;1241257843;1241263853;1241288327;1241300832;1241316069;1693700304;1693701974	True;True;True;True;True;True;True;True;True;True;True;True;True;True;True;True;True;True;True;True;True;True;True;True;True;True;True;True;True;True;True;True;True
H0406FD-(01)	3456297	P21580	TNFAIP3	790	89614	Tumor necrosis factor alpha-induced protein 3	5276	True	1	1	1	0	1.3	1237891286	True
H0406FD-(01)	2858784	P21589	NT5E	574	63367.8	5'-nucleotidase	5209	True	1	1	1	0	1.6	1237796556	True
H0406FD-(01)	2858785	P21673	SAT1	171	20024	Diamine acetyltransferase 1	4107	True	2	2	2	0	17	1237699610;1237779817	True;True
H0406FD-(01)	2888902	P21675	TAF1	1872	212677	Transcription initiation factor TFIID subunit 1	3866	True	2	2	1	1	2.1	1237387560;1241263508	False;True
H0406FD-(01)	2858786	P21754	ZP3	424	47018.5	Zona pellucida sperm-binding protein 3	5537	True	1	1	1	0	2.6	1237394262	True
H0406FD-(01)	2858787	P21796	VDAC1	283	30772.6	Voltage-dependent anion-selective channel protein 1	1017	True	11	12	12	0	56.5	1237388985;1237388986;1237391162;1237394740;1237395709;1237395710;1237399034;1237405265;1237734980;1237772543;1237776826;1237787329;1237801239;1237803012;1237859651;1693706047	True;True;True;True;True;True;True;True;True;True;True;True;True;True;True;True
H0406FD-(01)	2954462	P21802	FGFR2	821	92025	Fibroblast growth factor receptor 2	3735	False	1	1	0	1	1	1237383071	False
H0406FD-(01)	2858788	P21926	CD9	228	25416.1	CD9 antigen	4598	True	1	1	1	0	12.7	1241260330;1693695665	True;True
H0406FD-(01)	2954464	P21964	COMT	271	30037.1	Catechol O-methyltransferase	4912	True	1	1	1	0	6.3	1241260981	True
H0406FD-(01)	2858789	P22004	BMP6	513	57225.7	Bone morphogenetic protein 6	4042	True	2	2	2	0	9	1237399833;1241310503	True;True
H0406FD-(01)	2861760	P22033	MMUT	750	83134.5	Methylmalonyl-CoA mutase, mitochondrial	4843	True	1	1	1	0	2	1237694202	True
H0406FD-(01)	2904114	P22059	OSBP	807	89420.6	Oxysterol-binding protein 1	1766	True	6	7	6	1	7.7	1237395430;1237397323;1237397324;1237399561;1237402064;1237405625;1237405626;1237405627;1237405684;1237832125	True;True;True;True;True;True;True;True;True;False
H0406FD-(01)	2858790	P22061	PCMT1	227	24636.4	Protein-L-isoaspartate(D-aspartate) O-methyltransferase	1748	True	6	7	7	0	30	1237383770;1237387160;1237393231;1237396303;1237752261;1237867588;1693695260	True;True;True;True;True;True;True
H0406FD-(01)	2858792	P22087	FBL	321	33784.2	rRNA 2'-O-methyltransferase fibrillarin	735	True	14	17	16	1	50.8	1237384726;1237385262;1237388369;1237388691;1237394284;1237395987;1237398443;1237398444;1237406790;1237702907;1237724017;1237830529;1237841470;1237877591;1241252167;1241260773;1241271254;1241271924;1241303916	True;True;True;False;True;True;True;True;True;True;True;True;True;True;True;True;True;True;True
H0406FD-(01)	2858793	P22090	RPS4Y1	263	29455.6	40S ribosomal protein S4, Y isoform 1	96	False	17	21	0	21	33.5	1237382816;1237383689;1237383851;1237385037;1237387859;1237387975;1237388305;1237390675;1237390676;1237393262;1237393794;1237393795;1237394832;1237394833;1237404784;1237404785;1237674311;1237699629;1237708107;1237740421;1237741495;1237746402;1237798840;1237818738;1237821982;1237825794;1237829059;1237844450;1237859270;1241304628	False;False;False;False;False;False;False;False;False;False;False;False;False;False;False;False;False;False;False;False;False;False;False;False;False;False;False;False;False;False
H0406FD-(01)	2858794	P22102	GART	1010	107767	Trifunctional purine biosynthetic protein adenosine-3	108	True	39	40	40	0	47	1237382916;1237384854;1237384925;1237385451;1237386041;1237387829;1237389105;1237392663;1237392722;1237402279;1237402745;1237403496;1237404209;1237404310;1237406982;1237677204;1237681566;1237696122;1237705873;1237712616;1237725005;1237726662;1237728249;1237735510;1237756353;1237773248;1237784623;1237790976;1237794407;1237820297;1237839404;1237841729;1237841877;1237853722;1237887460;1237891068;124…	True;True;True;True;True;True;True;True;True;True;True;True;True;True;True;True;True;True;True;True;True;True;True;True;True;True;True;True;True;True;True;True;True;True;True;True;True;True;True;True;True;True;True;True;True
H0406FD-(01)	2858795	P22234	PAICS	425	47079.2	Multifunctional protein ADE2	139	True	34	36	36	0	65.6	1237382872;1237384575;1237385009;1237385740;1237388153;1237388515;1237388579;1237388852;1237388853;1237391542;1237391592;1237391593;1237391912;1237394102;1237394103;1237394104;1237395732;1237396656;1237396800;1237396801;1237397616;1237398188;1237398189;1237400889;1237405373;1237405740;1237406992;1237407328;1237696164;1237701331;1237709318;1237713121;1237730194;1237731244;1237770112;1237798350;123…	True;True;True;True;True;True;True;True;True;True;True;True;True;True;True;True;True;True;True;True;True;True;True;True;True;True;True;True;True;True;True;True;True;True;True;True;True;True;True;True;True;True;True;True;True;True;True;True
H0406FD-(01)	2858796	P22307	SCP2	547	58993.6	Non-specific lipid-transfer protein	1804	True	6	6	6	0	10.6	1237383010;1237400552;1237731491;1237760905;1237823433;1237876676;1237886283	True;True;True;True;True;True;True
H0406FD-(01)	2858797	P22314	UBA1	1058	117849	Ubiquitin-like modifier-activating enzyme 1	117	True	35	37	37	0	50.2	1237382502;1237382702;1237384598;1237387266;1237387879;1237388057;1237388464;1237388597;1237388809;1237389394;1237390831;1237390832;1237391079;1237392449;1237392617;1237395510;1237398556;1237398557;1237398853;1237399183;1237405066;1237406171;1237406602;1237406603;1237406970;1237407204;1237407205;1237407206;1237407207;1237407291;1237407487;1237407488;1237692001;1237709978;1237713951;1237721607;123…	True;True;True;True;True;True;True;True;True;True;True;True;True;True;True;True;True;True;True;True;True;True;True;True;True;True;True;True;True;True;True;True;True;True;True;True;True;True;True;True;True;True;True;True;True;True;True;True;True;True;True;True
H0406FD-(01)	2858798	P22392	NME2	152	17298	Nucleoside diphosphate kinase B	540	True	17	25	4	21	88.2	1237382809;1237384230;1237385020;1237385611;1237387051;1237390553;1237390554;1237392846;1237392847;1237395219;1237397477;1237397479;1237397647;1237397648;1237398698;1237398699;1237398752;1237398753;1237398938;1237400897;1237400898;1237401054;1237401055;1237401056;1237401057;1237401206;1237401207;1237401759;1237402770;1237701826;1237744389;1237758680;1237768970;1237772118;1237793395;1237876316;123…	False;False;False;False;False;False;False;False;False;False;False;False;False;False;True;True;False;False;False;False;False;False;False;False;False;False;False;False;True;True;False;False;False;False;True;False;True
H0406FD-(01)	2903394	P22415	USF1	310	33538.1	Upstream stimulatory factor 1	3661	True	3	3	2	1	9	1237700188;1237708622;1241316827	True;False;True
H0406FD-(01)	2954465	P22455	FGFR4	802	87954.5	Fibroblast growth factor receptor 4	3735	False	1	1	0	1	1	1237383071	False
H0406FD-(01)	2903395	P22466	GAL	123	13302.2	Galanin peptides	3837	True	2	2	2	0	26.8	1237392892;1237402497;1237402499	True;True;True
H0406FD-(01)	2858799	P22492	H1-6	207	22019	Histone H1t	465	False	5	8	0	8	12.1	1237382675;1237394992;1237396274;1237396275;1237397840;1237817582;1237819859;1237842272;1237843493;1237850635;1241265495;1693707097	False;False;False;False;False;False;False;False;False;False;False;False
H0406FD-(01)	3455695	P22531	SPRR2E	72	7855.4	Small proline-rich protein 2E	5914	True	1	1	0	1	61.1	1237407655	False
H0406FD-(01)	3456135	P22557	ALAS2	587	64633	RecName: Full=5-aminolevulinate synthase, erythroid-specific, mitochondrial; Short=ALAS-E; EC=2.3.1.37; AltName: Full=5-aminolevulinic acid synthase 2; AltName: Full=Delta-ALA synthase 2; AltName: Full=Delta-aminolevulinate synthase 2; Flags: Precurs	6088	True	1	1	1	0	7.2	1241290880	True
H0406FD-(01)	2954467	P22607	FGFR3	806	87709.7	Fibroblast growth factor receptor 3	3735	False	1	1	0	1	1	1237383071	False
H0406FD-(01)	2858800	P22626	HNRNPA2B1	353	37429.7	Heterogeneous nuclear ribonucleoproteins A2/B1	147	True	32	44	43	1	73.9	1237382452;1237384334;1237384493;1237385007;1237385458;1237386814;1237387329;1237387965;1237388296;1237391214;1237391906;1237393007;1237393494;1237393495;1237394363;1237394364;1237394365;1237395022;1237395952;1237396313;1237397187;1237397611;1237398196;1237398197;1237399095;1237399098;1237401772;1237401773;1237401916;1237401917;1237402018;1237402021;1237402506;1237402507;1237403624;1237403947;123…	True;True;True;True;True;False;True;True;True;True;True;True;True;True;True;True;True;True;True;True;True;True;True;True;True;True;True;True;True;True;True;True;True;True;True;True;True;True;True;True;True;True;True;True;True;True;True;True;True;True;True;True;True;True;True;True;True;True;True;True;True;True;True;True;True;True;True;True;True
H0406FD-(01)	2954468	P22670	RFX1	979	104758	MHC class II regulatory factor RFX1	3593	True	3	3	2	1	3.3	1237383031;1237389151;1237693651	True;False;True
H0406FD-(01)	3027103	P22681	CBL	906	99633	RecName: Full=E3 ubiquitin-protein ligase CBL; EC=6.3.2.-; AltName: Full=Casitas B-lineage lymphoma proto-oncogene; AltName: Full=Proto-oncogene c-Cbl; AltName: Full=RING finger protein 55; AltName: Full=Signal transduction protein CBL	4222	True	1	1	1	0	3.8	1237746965	True
H0406FD-(01)	2858801	P22694	PRKACB	351	40622.7	cAMP-dependent protein kinase catalytic subunit beta	3329	False	1	1	0	1	3.7	1237396032	False
H0406FD-(01)	2858802	P22695	UQCRC2	453	48443	Cytochrome b-c1 complex subunit 2, mitochondrial	1532	True	7	7	7	0	30.7	1237391220;1237404093;1237404426;1237405417;1237405418;1237672686;1237695292;1237846174;1693694054;1693709572	True;True;True;True;True;True;True;True;True;True
H0406FD-(01)	3455396	P22736	NR4A1	598	64463.4	Nuclear receptor subfamily 4 group A member 1	3969	True	2	2	1	1	4.2	1237386539;1237794024	False;True
H0406FD-(01)	2903396	P22830	FECH	423	47862.2	Ferrochelatase, mitochondrial	4500	True	1	1	1	0	1.4	1237382738	True
H0406FD-(01)	2861761	P23193	TCEA1	301	33969.6	Transcription elongation factor A protein 1	1546	True	7	7	5	2	23.9	1237389760;1237737209;1237754634;1237790673;1237814115;1237868077;1241275463	True;True;False;True;False;True;True
H0406FD-(01)	2903397	P23229	ITGA6	1130	126606	Integrin alpha-6	3556	True	2	2	2	0	2	1237383696;1237398918;1241305244	True;True;True
H0406FD-(01)	2858803	P23246	SFPQ	707	76149.4	Splicing factor, proline- and glutamine-rich	238	True	26	28	26	2	44.1	1237382449;1237382503;1237383217;1237383257;1237384971;1237386350;1237386351;1237388512;1237388513;1237390487;1237396817;1237397197;1237397198;1237403214;1237403432;1237403579;1237404730;1237407037;1237678871;1237695182;1237695579;1237710062;1237729137;1237734758;1237754202;1237789872;1237804771;1237808598;1237823219;1237875615;1237877258;1241274647;1241315862;1241316023	True;True;True;False;True;True;True;True;True;True;True;True;True;True;True;True;True;True;True;True;True;True;True;True;True;True;True;True;True;True;False;True;True;True
H0406FD-(01)	2858804	P23258	TUBG1	451	51169.9	Tubulin gamma-1 chain	1210	True	9	10	1	9	25.9	1237389031;1237394710;1237394712;1237399275;1237400635;1237401709;1237680223;1237729333;1237762090;1237812280;1237830768;1237858142;1241315375;1693709717	False;False;False;False;False;False;False;False;False;False;True;False;False;False
H0406FD-(01)	2858805	P23284	PPIB	216	23742.6	Peptidyl-prolyl cis-trans isomerase B	556	True	16	20	20	0	64.4	1237382536;1237382690;1237383048;1237383210;1237384767;1237384977;1237389346;1237390938;1237391155;1237391156;1237392816;1237393152;1237393153;1237393473;1237393474;1237395241;1237398278;1237405724;1237405725;1237681052;1237698596;1237757666;1237766075;1237869184;1241254914;1241271136	True;True;True;True;True;True;True;True;True;True;True;True;True;True;True;True;True;True;True;True;True;True;True;True;True;True
H0406FD-(01)	2903398	P23368	ME2	584	65443.6	NAD-dependent malic enzyme, mitochondrial	3368	True	2	2	2	0	3.3	1237701151;1237786783	True;True
H0406FD-(01)	2858806	P23381	WARS1	471	53165.4	Tryptophan--tRNA ligase, cytoplasmic	282	True	24	26	26	0	60.3	1237383080;1237383330;1237384080;1237384417;1237386371;1237386372;1237389719;1237390063;1237393194;1237397632;1237401049;1237403897;1237683510;1237689429;1237699300;1237704443;1237719154;1237720766;1237759262;1237760155;1237788471;1237835685;1237853821;1237869638;1237875389;1241250804;1241272065;1241306600;1241313183;1693693640;1693694325;1693705809	True;True;True;True;True;True;True;True;True;True;True;True;True;True;True;True;True;True;True;True;True;True;True;True;True;True;True;True;True;True;True;True
H0406FD-(01)	2858807	P23396	RPS3	243	26688.3	40S ribosomal protein S3	79	True	41	60	60	0	92.6	1237383218;1237383269;1237383312;1237383680;1237384747;1237385081;1237385525;1237386269;1237386629;1237386639;1237386652;1237386653;1237387636;1237389396;1237390025;1237390026;1237392170;1237392255;1237392849;1237393636;1237393637;1237393935;1237394921;1237394931;1237394932;1237394933;1237394940;1237395051;1237395989;1237395990;1237396171;1237396172;1237396439;1237398882;1237398883;1237399577;123…	True;True;True;True;True;True;True;True;True;True;True;True;True;True;True;True;True;True;True;True;True;True;True;True;True;True;True;True;True;True;True;True;True;True;True;True;True;True;True;True;True;True;True;True;True;True;True;True;True;True;True;True;True;True;True;True;True;True;True;True;True;True;True;True;True;True;True;True;True;True;True;True;True;True;True;True;True;True;True;True…
H0406FD-(01)	2858808	P23434	GCSH	173	18884.6	Glycine cleavage system H protein, mitochondrial	3544	True	2	2	2	0	27.2	1237389046;1237407349	True;True
H0406FD-(01)	3027478	P23443	RPS6KB1	525	59140	RecName: Full=Ribosomal protein S6 kinase beta-1; Short=S6K-beta-1; Short=S6K1; EC=2.7.11.1; AltName: Full=70 kDa ribosomal protein S6 kinase 1; Short=P70S6K1; Short=p70-S6K 1; AltName: Full=Ribosomal protein S6 kinase I; AltName: Full=Serine/threoni	3610	True	2	2	0	2	2.7	1237827612;1237835201	False;False
H0406FD-(01)	2858809	P23458	JAK1	1154	133277	Tyrosine-protein kinase JAK1	699	True	14	14	14	0	13.2	1237392671;1237399772;1237732153;1237763543;1237769471;1237772337;1237782385;1237785614;1237827257;1237828299;1237855292;1241278717;1241282676;1241291496;1241300270;1693708788	True;True;True;True;True;True;True;True;True;True;True;True;True;True;True;True
H0406FD-(01)	2903400	P23497	SP100	879	100417	Nuclear autoantigen Sp-100	455	False	4	4	0	4	2.2	1237384941;1237387192;1237813772;1241272597	False;False;False;False
H0406FD-(01)	2858810	P23526	AHCY	432	47716.1	Adenosylhomocysteinase	612	True	17	19	19	0	32.2	1237383234;1237383292;1237384885;1237384930;1237386034;1237386182;1237387211;1237388727;1237755582;1237771210;1237782473;1237785982;1237786791;1237788744;1237800221;1237842504;1237848579;1237854733;1237885763;1237892383;1241276187	True;True;True;True;True;True;True;True;True;True;True;True;True;True;True;True;True;True;True;True;True
H0406FD-(01)	2858811	P23527	H2BC17	126	13906.1	Histone H2B type 1-O	547	True	17	23	0	23	75.4	1237382722;1237383898;1237384225;1237384263;1237385604;1237386506;1237386898;1237386899;1237389226;1237389227;1237395281;1237395498;1237395499;1237396966;1237397168;1237397169;1237397348;1237398342;1237398343;1237398477;1237398478;1237398479;1237398842;1237703758;1237741487;1237763872;1237775912;1237797112;1237815585;1237826595;1241276099;1693702882;1693704626	False;False;False;False;False;False;False;False;False;False;False;False;False;False;False;False;False;False;False;False;False;False;False;False;False;False;False;False;False;False;False;False;False
H0406FD-(01)	2858812	P23528	CFL1	166	18502.5	Cofilin-1	179	True	30	39	22	17	86.7	1237382249;1237382371;1237384799;1237384926;1237385008;1237385863;1237386364;1237387176;1237389814;1237389816;1237390401;1237390464;1237390474;1237392179;1237392466;1237392467;1237392772;1237394012;1237394013;1237394615;1237397536;1237397537;1237397538;1237397584;1237397585;1237398320;1237398812;1237399047;1237399860;1237399861;1237401556;1237401557;1237402850;1237402851;1237402852;1237402853;123…	False;False;True;True;True;True;False;True;True;True;False;False;True;True;True;True;True;True;True;True;True;True;True;False;False;False;True;False;False;False;True;True;False;False;False;False;True;True;True;True;False;False;False;False;True;True;True;True;True;False;False;False;False;True;True
H0406FD-(01)	2880211	P23588	EIF4B	611	69151.2	Eukaryotic translation initiation factor 4B	298	True	25	27	27	0	40.1	1237382833;1237382871;1237383017;1237383018;1237386011;1237387448;1237387473;1237388324;1237388494;1237389966;1237392165;1237392166;1237392834;1237393819;1237394228;1237394229;1237395297;1237400115;1237400116;1237405737;1237697836;1237730204;1237734709;1237753977;1237759261;1237759595;1237807547;1237814105;1241258325;1241306006	True;True;True;True;True;True;True;True;True;True;True;True;True;True;True;True;True;True;True;True;True;True;True;True;True;True;True;True;True;True
H0406FD-(01)	2858813	P23610	F8A1	371	39103.1	Factor VIII intron 22 protein	5034	True	1	1	1	0	3.5	1237392022	True
H0406FD-(01)	2954472	P23634	ATP2B4	1241	137920	Plasma membrane calcium-transporting ATPase 4	3714	True	2	2	1	1	1.8	1237385313;1237395303	False;True
H0406FD-(01)	3024275	P23743	DGKA	735	82630.2	Diacylglycerol kinase alpha	4767	True	1	1	0	1	1	1693704788	False
H0406FD-(01)	2954474	P23919	DTYMK	212	23819.3	Thymidylate kinase	2902	True	3	3	3	0	11.3	1237389560;1237720309;1237827225	True;True;True
H0406FD-(01)	2858815	P23921	RRM1	792	90070.2	Ribonucleoside-diphosphate reductase large subunit	28	True	54	60	60	0	64.1	1237382372;1237382747;1237383148;1237383214;1237383368;1237383373;1237383535;1237386132;1237386472;1237388099;1237388100;1237389022;1237389023;1237389331;1237389332;1237389363;1237390242;1237390243;1237390545;1237390546;1237390548;1237390549;1237390740;1237390792;1237392843;1237394514;1237394903;1237394904;1237396028;1237398764;1237398765;1237399290;1237400591;1237400592;1237401124;1237401516;123…	True;True;True;True;True;True;True;True;True;True;True;True;True;True;True;True;True;True;True;True;True;True;True;True;True;True;True;True;True;True;True;True;True;True;True;True;True;True;True;True;True;True;True;True;True;True;True;True;True;True;True;True;True;True;True;True;True;True;True;True;True;True;True;True;True;True;True;True;True;True;True;True;True;True;True;True;True;True;True;True…
H0406FD-(01)	2888903	P24001	IL32	234	26676.4	Interleukin-32	5619	True	1	1	1	0	5.1	1237394749;1237673248	True;True
H0406FD-(01)	3029476	P24071	FCAR	287	32265	Immunoglobulin alpha Fc receptor	5749	True	1	1	1	0	8	1237826610	True
H0406FD-(01)	3046953	P24278	ZBTB25	435	48990.1	Zinc finger and BTB domain-containing protein 25	5603	True	1	1	1	0	3.9	1241293243	True
H0406FD-(01)	2858816	P24385	CCND1	295	33729.1	G1/S-specific cyclin-D1	1931	True	7	7	7	0	26.4	1237387036;1237391458;1237391459;1237394909;1237397659;1237400408;1237401147;1237869264;1241295214	True;True;True;True;True;True;True;True;True
H0406FD-(01)	2955515	P24386	CHM	653	73475.7	Rab proteins geranylgeranyltransferase component A 1	3810	True	2	3	2	1	3.4	1237390205;1237390512;1237392637	True;True;False
H0406FD-(01)	3027479	P24468	NR2F2	414	45571	RecName: Full=COUP transcription factor 2; Short=COUP-TF2; AltName: Full=Apolipoprotein A-I regulatory protein 1; Short=ARP-1; AltName: Full=COUP transcription factor II; Short=COUP-TF II; AltName: Full=Nuclear receptor subfamily 2 group F member 2	3687	False	1	1	0	1	2.9	1237392762	False
H0406FD-(01)	2858817	P24522	GADD45A	165	18335.8	Growth arrest and DNA damage-inducible protein GADD45 alpha	3956	True	2	3	3	0	11.5	1237397939;1237401893;1237402827;1237709886;1237769761;1241250193	True;True;True;True;True;True
H0406FD-(01)	3455397	P24530	EDNRB	442	49643.9	Endothelin receptor type B	5920	True	1	1	1	0	1.4	1241252953	True
H0406FD-(01)	2858818	P24534	EEF1B2	225	24763.7	Elongation factor 1-beta	924	True	12	13	12	1	54.7	1237382640;1237382898;1237390608;1237400576;1237400577;1237406830;1237406831;1237683962;1237693457;1237716600;1237775664;1237775792;1237776663;1237810818;1237812128	True;False;True;True;True;True;True;True;True;True;True;True;True;True;True
H0406FD-(01)	2858819	P24539	ATP5PB	256	28908.6	ATP synthase F(0) complex subunit B1, mitochondrial	2087	True	5	5	5	0	35.2	1237400360;1237404732;1237729227;1237782822;1237890924;1241282396	True;True;True;True;True;True
H0406FD-(01)	2858820	P24666	ACP1	158	18042.5	Low molecular weight phosphotyrosine protein phosphatase	1757	True	8	8	8	0	51.9	1237392462;1237393158;1237402180;1237714302;1237717304;1237843031;1237866796;1241261441;1693704124	True;True;True;True;True;True;True;True;True
H0406FD-(01)	2858821	P24752	ACAT1	427	45199.6	Acetyl-CoA acetyltransferase, mitochondrial	2279	True	5	5	5	0	16.2	1237396413;1237727296;1237752624;1237831590;1237843888	True;True;True;True;True
H0406FD-(01)	2858822	P24844	MYL9	172	19827.2	Myosin regulatory light polypeptide 9	1709	True	7	10	1	9	36.6	1237388297;1237400875;1237401032;1237401033;1237406800;1237717032;1237767982;1237783465;1237815342;1237833873;1237854481;1241251293	False;False;False;False;False;False;False;False;False;True;False;True
H0406FD-(01)	2903401	P24863	CCNC	283	33242.7	Cyclin-C	5514	True	1	1	1	0	6	1237399612	True
H0406FD-(01)	2858823	P24928	POLR2A	1970	217176	DNA-directed RNA polymerase II subunit RPB1	5	True	85	92	92	0	44.1	1237383492;1237384293;1237384905;1237385253;1237386077;1237386078;1237386800;1237386973;1237386976;1237387588;1237387589;1237388139;1237389071;1237389303;1237389306;1237389694;1237389695;1237391069;1237391240;1237391378;1237392667;1237392978;1237392979;1237393450;1237393466;1237393868;1237393869;1237393920;1237393921;1237394111;1237394112;1237394310;1237395020;1237395021;1237395083;1237395996;123…	True;True;True;True;True;True;True;True;True;True;True;True;True;True;True;True;True;True;True;True;True;True;True;True;True;True;True;True;True;True;True;True;True;True;True;True;True;True;True;True;True;True;True;True;True;True;True;True;True;True;True;True;True;True;True;True;True;True;True;True;True;True;True;True;True;True;True;True;True;True;True;True;True;True;True;True;True;True;True;True…
H0406FD-(01)	2858824	P24941	CDK2	298	33929.5	Cyclin-dependent kinase 2	758	True	14	15	13	2	51.3	1237386974;1237386975;1237394858;1237395968;1237397560;1237398315;1237400732;1237400733;1237400734;1237405549;1237676393;1237691148;1237691925;1237713825;1237789901;1237803439;1237832649;1237839776;1237848159;1241262419;1241275952;1693700109	True;True;False;True;True;True;True;True;True;True;True;True;True;True;True;True;True;False;True;True;False;True
H0406FD-(01)	2858825	P25054	APC	2843	311646	Adenomatous polyposis coli protein	4491	True	1	1	1	0	0.6	1237399547	True
H0406FD-(01)	3027480	P25098	GRK2	689	79574	RecName: Full=Beta-adrenergic receptor kinase 1; Short=Beta-ARK-1; EC=2.7.11.15; AltName: Full=G-protein coupled receptor kinase 2	3665	True	2	2	0	2	1.9	1237683310;1237868292	False;False
H0406FD-(01)	2888904	P25106	ACKR3	362	41492.8	Atypical chemokine receptor 3	2641	True	4	4	4	0	10.8	1237385397;1237389400;1237391770;1237701745;1241300903	True;True;True;True;True
H0406FD-(01)	2858826	P25205	MCM3	808	90980.8	DNA replication licensing factor MCM3	353	True	21	21	21	0	29.7	1237383568;1237384165;1237385078;1237385171;1237388622;1237389047;1237389926;1237394110;1237403894;1237404347;1237406140;1237700487;1237700966;1237703752;1237729343;1237766804;1237797578;1237804645;1237828000;1237857518;1237880209;1237883631;1237894186;1241261095;1241290110	True;True;True;True;True;True;True;True;True;True;True;True;True;True;True;True;True;True;True;True;True;True;True;True;True
H0406FD-(01)	2861762	P25208	NFYB	207	22831.3	Nuclear transcription factor Y subunit beta	3883	True	2	2	2	0	15.5	1237388690;1237404015	True;True
H0406FD-(01)	2858827	P25325	MPST	297	33178.5	3-mercaptopyruvate sulfurtransferase	2309	True	4	5	3	2	18.9	1237383580;1237383737;1237709587;1237782463;1693708296	False;False;True;True;True
H0406FD-(01)	2858828	P25391	LAMA1	3075	337084	Laminin subunit alpha-1	18	True	66	72	72	0	26	1237384550;1237385709;1237387540;1237387541;1237387817;1237388854;1237388855;1237388884;1237389452;1237390202;1237390203;1237391325;1237391327;1237391915;1237391917;1237392414;1237393005;1237393006;1237393945;1237394411;1237394412;1237395000;1237395224;1237395225;1237395645;1237395646;1237396199;1237396789;1237396791;1237396885;1237397036;1237397228;1237397542;1237397998;1237398349;1237398350;123…	True;True;True;True;True;True;True;True;True;True;True;True;True;True;True;True;True;True;True;True;True;True;True;True;True;True;True;True;True;True;True;True;True;True;True;True;True;True;True;True;True;True;True;True;True;True;True;True;True;True;True;True;True;True;True;True;True;True;True;True;True;True;True;True;True;True;True;True;True;True;True;True;True;True;True;True;True;True;True;True…
H0406FD-(01)	2858829	P25398	RPS12	132	14514.9	40S ribosomal protein S12	1547	True	7	8	8	0	45.5	1237384900;1237385706;1237394922;1237397069;1237401290;1237402613;1237402614;1237402736;1237402737;1237787216;1237834491	True;True;True;True;True;True;True;True;True;True;True
H0406FD-(01)	2954475	P25440	BRD2	801	88060.8	Bromodomain-containing protein 2	4238	True	1	1	1	0	1	1237748548	True
H0406FD-(01)	2858830	P25490	YY1	414	44712.6	Transcriptional repressor protein YY1	1125	True	10	11	5	6	22	1237386877;1237386878;1237391389;1237398819;1237696603;1237698485;1237714285;1237772973;1237814924;1237832715;1237853518;1241291949;1241308937;1693703236	False;False;True;True;True;False;False;True;True;True;False;False;True;False
H0406FD-(01)	2858831	P25685	DNAJB1	340	38044.1	DnaJ homolog subfamily B member 1	1168	True	9	9	8	1	34.4	1237382719;1237389034;1237391364;1237399481;1237684873;1237706841;1237780652;1237791734;1237860085;1237867695;1241254214	True;True;False;True;True;True;True;True;True;True;True
H0406FD-(01)	3027104	P25686	DNAJB2	324	35580	RecName: Full=DnaJ homolog subfamily B member 2; AltName: Full=DnaJ protein homolog 1; AltName: Full=Heat shock 40 kDa protein 3; AltName: Full=Heat shock protein J1; Short=HSJ-1	3172	True	3	3	3	0	17.6	1237384986;1237724585;1237806767	True;True;True
H0406FD-(01)	2858832	P25705	ATP5F1A	553	59750.6	ATP synthase subunit alpha, mitochondrial	180	True	31	32	32	0	58.2	1237382954;1237383055;1237384696;1237386957;1237389377;1237390003;1237390230;1237392172;1237392492;1237392795;1237392796;1237393349;1237393350;1237394643;1237394645;1237395358;1237395997;1237397419;1237401014;1237402752;1237402753;1237402969;1237403181;1237403182;1237682077;1237706984;1237708047;1237711907;1237716289;1237722591;1237744310;1237771590;1237827401;1237883546;1237889417;1241289427;124…	True;True;True;True;True;True;True;True;True;True;True;True;True;True;True;True;True;True;True;True;True;True;True;True;True;True;True;True;True;True;True;True;True;True;True;True;True;True
H0406FD-(01)	2858833	P25786	PSMA1	263	29555.6	Proteasome subunit alpha type-1	232	True	26	31	31	0	88.2	1237382725;1237383054;1237383410;1237383880;1237385731;1237387355;1237387989;1237387990;1237389251;1237389252;1237390325;1237390558;1237392353;1237392456;1237397114;1237397115;1237397384;1237401504;1237402480;1237402903;1237402904;1237403763;1237406245;1237406246;1237407119;1237407120;1237407136;1237407137;1237751973;1237792101;1237808523;1237836348;1237839311;1237866003;1237877107;1241250681;124…	True;True;True;True;True;True;True;True;True;True;True;True;True;True;True;True;True;True;True;True;True;True;True;True;True;True;True;True;True;True;True;True;True;True;True;True;True;True;True;True;True
H0406FD-(01)	2858834	P25787	PSMA2	234	25898.6	Proteasome subunit alpha type-2	358	True	21	29	29	0	75.6	1237382560;1237383415;1237385273;1237387565;1237388644;1237388646;1237388937;1237388938;1237389950;1237390992;1237390993;1237391318;1237391319;1237391555;1237392239;1237392240;1237393246;1237393808;1237394820;1237394821;1237395039;1237396334;1237397344;1237400240;1237400241;1237401872;1237401873;1237403023;1237403024;1237403097;1237403098;1237403139;1237403140;1237404109;1237404110;1237404765;123…	True;True;True;True;True;True;True;True;True;True;True;True;True;True;True;True;True;True;True;True;True;True;True;True;True;True;True;True;True;True;True;True;True;True;True;True;True;True;True;True;True;True;True;True;True;True;True;True
H0406FD-(01)	2858835	P25788	PSMA3	255	28433.2	Proteasome subunit alpha type-3	454	True	19	21	21	0	58	1237382334;1237383004;1237384569;1237385564;1237385804;1237386532;1237387722;1237387723;1237387904;1237388117;1237388302;1237389828;1237389829;1237393105;1237393106;1237395067;1237397052;1237397053;1237398281;1237404122;1237670893;1237679185;1237703300;1237745729;1237771264;1237845115;1237851866;1241295527;1241307238	True;True;True;True;True;True;True;True;True;True;True;True;True;True;True;True;True;True;True;True;True;True;True;True;True;True;True;True;True
H0406FD-(01)	2858836	P25789	PSMA4	261	29483.8	Proteasome subunit alpha type-4	223	True	27	29	29	0	85.4	1237382506;1237385634;1237388065;1237388115;1237388116;1237388566;1237388567;1237390123;1237390124;1237392777;1237392778;1237394499;1237394500;1237395298;1237395817;1237395818;1237396981;1237396982;1237401899;1237401900;1237402327;1237404500;1237404501;1237404686;1237404687;1237404951;1237407016;1237407017;1237407268;1237407269;1237675013;1237712645;1237728345;1237737583;1237740915;1237750699;123…	True;True;True;True;True;True;True;True;True;True;True;True;True;True;True;True;True;True;True;True;True;True;True;True;True;True;True;True;True;True;True;True;True;True;True;True;True;True;True;True;True;True;True;True
H0406FD-(01)	2858837	P25815	S100P	95	10399.9	Protein S100-P	5199	True	1	1	1	0	13.7	1237390838	True
H0406FD-(01)	3027105	P25963	NFKBIA	317	35609	RecName: Full=NF-kappa-B inhibitor alpha; AltName: Full=I-kappa-B-alpha; Short=IkB-alpha; Short=IkappaBalpha; AltName: Full=Major histocompatibility complex enhancer-binding protein MAD3	4822	True	1	1	1	0	8.2	1237406234	True
H0406FD-(01)	3023832	P26006	ITGA3	1051	116612	Integrin alpha-3	5211	True	1	1	1	0	1	1693702617	True
H0406FD-(01)	2858838	P26038	MSN	577	67820.1	Moesin	22	True	58	66	43	23	75.6	1237382672;1237382853;1237382890;1237383068;1237383302;1237383827;1237383978;1237384130;1237385181;1237385355;1237385472;1237385473;1237385688;1237387201;1237387362;1237387866;1237387892;1237387894;1237388004;1237388208;1237388211;1237388617;1237388618;1237389839;1237389840;1237390666;1237390667;1237390886;1237391244;1237391733;1237393113;1237393115;1237394208;1237394226;1237394336;1237394348;123…	True;True;True;True;False;True;False;False;False;False;False;False;False;False;True;False;True;True;True;True;True;True;True;False;False;True;True;True;True;True;False;False;True;True;True;True;False;False;False;True;True;True;True;False;False;True;False;False;False;False;True;True;True;True;True;True;True;True;False;True;True;False;True;True;False;True;True;True;False;True;True;True;True;False;T…
H0406FD-(01)	2858839	P26196	DDX6	483	54416.8	Probable ATP-dependent RNA helicase DDX6	355	True	21	21	21	0	51.1	1237383487;1237387429;1237388180;1237388327;1237388527;1237390807;1237392700;1237393526;1237393527;1237394481;1237396215;1237396494;1237396600;1237397686;1237397770;1237401939;1237402860;1237402861;1237403169;1237686327;1237719913;1237818791;1237828257;1237839512;1237884119	True;True;True;True;True;True;True;True;True;True;True;True;True;True;True;True;True;True;True;True;True;True;True;True;True
H0406FD-(01)	2858840	P26232	CTNNA2	953	105313	Catenin alpha-2	4004	True	2	2	1	1	2.8	1237388750;1237759530;1237796235;1693704604	False;True;False;True
H0406FD-(01)	2858841	P26358	DNMT1	1616	183165	DNA (cytosine-5)-methyltransferase 1	400	True	20	20	20	0	16	1237384856;1237386450;1237386453;1237387087;1237387742;1237387744;1237393628;1237399024;1237399160;1237400993;1237401330;1237403298;1237405392;1237682419;1237708925;1237752725;1237757804;1237769963;1237803223;1237815398;1237843618;1237872120;1241255212;1241284219;1241312332;1693701399	True;True;True;True;True;True;True;True;True;True;True;True;True;True;True;True;True;True;True;True;True;True;True;True;True;True
H0406FD-(01)	3027482	P26367	PAX6	422	46683	RecName: Full=Paired box protein Pax-6; AltName: Full=Aniridia type II protein; AltName: Full=Oculorhombin	5550	True	1	1	1	0	2.1	1237387658	True
H0406FD-(01)	2858842	P26368	U2AF2	475	53501	Splicing factor U2AF 65 kDa subunit	1225	True	9	9	9	0	22.5	1237383991;1237384918;1237391011;1237395446;1237403329;1237403330;1237690734;1237724153;1237872979;1241294979	True;True;True;True;True;True;True;True;True;True
H0406FD-(01)	2858843	P26373	RPL13	211	24261.5	60S ribosomal protein L13	226	True	27	34	34	0	69.7	1237382297;1237382968;1237383100;1237383864;1237384599;1237385183;1237385471;1237386875;1237386876;1237387350;1237388189;1237388276;1237388277;1237389751;1237389752;1237389772;1237391655;1237392151;1237392463;1237393139;1237395092;1237397126;1237400018;1237404218;1237404219;1237404795;1237675249;1237717929;1237723025;1237723759;1237729819;1237744509;1237767277;1237789821;1237799018;1237800172;123…	True;True;True;True;True;True;True;True;True;True;True;True;True;True;True;True;True;True;True;True;True;True;True;True;True;True;True;True;True;True;True;True;True;True;True;True;True;True;True;True;True;True;True;True;True;True
H0406FD-(01)	3023833	P26374	CHML	656	74071.4	Rab proteins geranylgeranyltransferase component A 2	3810	False	1	1	0	1	1.8	1237392637	False
H0406FD-(01)	2954476	P26378	ELAVL4	380	41769.6	ELAV-like protein 4	318	False	1	1	0	1	2.1	1237386287	False
H0406FD-(01)	3024087	P26440	IVD	423	46319.4	Isovaleryl-CoA dehydrogenase, mitochondrial	3889	True	3	3	3	0	9.2	1237716560;1237878156;1693705450	True;True;True
H0406FD-(01)	2858844	P26447	S100A4	101	11728.5	Protein S100-A4	970	True	11	14	14	0	58.4	1237383276;1237384993;1237385204;1237386668;1237386669;1237386730;1237386731;1237387612;1237387613;1237388547;1237388893;1237388894;1237389081;1237389082;1237735489;1237744191;1237748191;1237768578;1237798592;1237880851	True;True;True;True;True;True;True;True;True;True;True;True;True;True;True;True;True;True;True;True
H0406FD-(01)	2858845	P26583	HMGB2	209	24033.8	High mobility group protein B2	1452	True	8	12	4	8	34	1237386022;1237389863;1237389864;1237393588;1237393589;1237393887;1237393888;1237395141;1237399662;1237399663;1237399665;1237401406;1237401407;1237401534;1237401535;1237727662;1237738225;1237758454;1237779241;1241262373;1241265754	False;True;True;False;False;False;False;True;True;True;True;False;False;False;False;False;False;False;False;True;False
H0406FD-(01)	2858846	P26599	PTBP1	531	57221.4	Polypyrimidine tract-binding protein 1	231	True	26	31	25	6	63.8	1237385117;1237385684;1237390827;1237392354;1237392356;1237393261;1237394070;1237395543;1237395779;1237398723;1237398944;1237400350;1237400351;1237401093;1237401094;1237402210;1237402338;1237402489;1237403915;1237405003;1237406887;1237406888;1237406889;1237406911;1237406912;1237406913;1237406914;1237673842;1237677724;1237691913;1237715727;1237741534;1237782096;1237792619;1237810249;1237846681;123…	True;False;True;True;True;False;False;True;True;True;True;True;True;True;True;True;True;True;True;True;True;True;True;True;True;True;True;True;True;True;False;True;True;True;True;False;False;True;False;True;False;True;True;True;True
H0406FD-(01)	2858847	P26639	TARS1	723	83435.1	Threonine--tRNA ligase, cytoplasmic	19	True	61	75	68	7	69.3	1237382227;1237383840;1237383885;1237383995;1237384007;1237384704;1237385108;1237385258;1237385336;1237385479;1237385582;1237385670;1237386200;1237386224;1237387049;1237387050;1237389257;1237389815;1237390785;1237390787;1237392349;1237392350;1237392752;1237393098;1237393848;1237393849;1237394403;1237394456;1237394457;1237394578;1237394664;1237394665;1237394807;1237395495;1237395827;1237396504;123…	False;True;True;True;True;True;True;True;True;False;True;True;False;True;True;True;True;True;True;True;True;True;True;True;True;True;True;True;True;True;True;True;True;True;True;True;True;True;True;True;True;True;False;False;True;True;True;False;True;True;True;True;True;True;True;True;True;True;True;True;True;True;True;True;True;True;True;True;True;True;True;True;True;True;True;True;True;True;Tru…
H0406FD-(01)	2858848	P26640	VARS1	1264	140476	Valine--tRNA ligase	132	True	35	36	36	0	37	1237382681;1237384199;1237384985;1237385622;1237390244;1237390255;1237390256;1237390557;1237392480;1237396260;1237396948;1237399784;1237403641;1237403642;1237405121;1237405515;1237406531;1237407178;1237407179;1237685453;1237696123;1237698182;1237701272;1237708851;1237713670;1237719302;1237721128;1237729997;1237758485;1237758609;1237766848;1237792046;1237796264;1237806261;1237807866;1237819289;123…	True;True;True;True;True;True;True;True;True;True;True;True;True;True;True;True;True;True;True;True;True;True;True;True;True;True;True;True;True;True;True;True;True;True;True;True;True;True;True;True;True;True
H0406FD-(01)	2858849	P26641	EEF1G	437	50118.8	Elongation factor 1-gamma	66	True	43	51	51	0	88.3	1237382317;1237382324;1237382670;1237382760;1237382767;1237383825;1237385041;1237385176;1237385874;1237385937;1237385938;1237386853;1237388388;1237388389;1237389123;1237389143;1237390614;1237390777;1237390779;1237390860;1237392587;1237392763;1237392764;1237392896;1237393469;1237394484;1237394928;1237395037;1237395319;1237396192;1237396193;1237396488;1237396489;1237397690;1237400042;1237400043;123…	True;True;True;True;True;True;True;True;True;True;True;True;True;True;True;True;True;True;True;True;True;True;True;True;True;True;True;True;True;True;True;True;True;True;True;True;True;True;True;True;True;True;True;True;True;True;True;True;True;True;True;True;True;True;True;True;True;True;True;True;True;True;True;True;True;True;True;True;True;True;True;True
[truncated: 81,822 more rows]

## Sheet: Protein groups
Analysis	Protein_group_ID	Leading_protein_ID	Leading_protein_ACC	Protein_IDs	Protein_ACCs
[truncated: 73,359 more rows]

[truncated: 1 more sheets: Sites quantification]
