# Supplementary material for: Quantitative Ubiquitylome Analysis Reveals the Specificity of RNF111/Arkadia E3 Ubiquitin Ligase for its Degradative Substrates SKI and SKIL/SnoN in TGF-β Signaling Pathway
Source: Mol Cell Proteomics. 2021 Nov 3;20:100173. doi: 10.1016/j.mcpro.2021.100173 (PMC8665411; doi:10.1016/j.mcpro.2021.100173)
Supplement: Supplemental Table S4 [file mmc4.xlsx]

## Sheet: Legend
Table S4. pan UB protein data. Protein identifications, protein groups and protein quantification data for the pan UB ubiquitylome experiment. Some supplemental protein features are also provided. The peptide IDs mentionned in the Protein identification sheet refer to the corresponding panUB_pep_data.xlsx table uploaded to the ProteomeXchange public repository, with identifier PXD025890.

## Sheet: Experimental design
Analysis_name	Condition	Biological_replicate	Technical_replicate
X2444FD	U2OS(+)	BioRep1	TechRep1
X2448FD	U2OS(+)	BioRep2	TechRep1
X2452FD	U2OS(+)	BioRep3	TechRep1
X2456FD	U2OS(+)	BioRep4	TechRep1
X2445FD	Clones(+)	BioRep1	TechRep1
X2449FD	Clones(+)	BioRep2	TechRep1
X2453FD	Clones(+)	BioRep3	TechRep1
X2457FD	Clones(+)	BioRep4	TechRep1
X2446FD	Clones(+)	BioRep5	TechRep1
X2450FD	Clones(+)	BioRep6	TechRep1
X2454FD	Clones(+)	BioRep7	TechRep1
X2458FD	Clones(+)	BioRep8	TechRep1

## Sheet: Protein identification
Analysis	Protein_ID	Protein_ACC	Gene_name	Protein_length	Molecular_weight_(Da)	Protein_description	Protein_group_ID	Leading_protein	Distinct_matching_sequences	Distinct_matching_peptides	Specific_peptides	Shared_peptides	Protein_sequence_coverage_(%)	Peptide_IDs	Peptide_is_specific
X2444FD	4924005	A0A024RBG1	NUDT4B	181	20434.2	Diphosphoinositol polyphosphate phosphohydrolase NUDT4B	6547	False	1	1	0	1	7.7	1667104105	False
X2444FD	5387812	A0A075B6P5	-	120	16742	SubName: Full=H+-ATPase proteolipid {ECO:0000313|EMBL:ABJ74162.1}	7941	False	1	1	0	1	10.8	1654399658	False
X2444FD	4086832	A0A075B6Q5	-	118	12890.7	Immunoglobulin heavy variable 3-64	4581	False	2	2	0	2	9.3	1654388793;1667812352	False;False
X2444FD	5387813	A0A075B6S2	-	120	13143.1	Immunoglobulin kappa variable 2D-29	7941	True	1	1	0	1	10.8	1654399658	False
X2444FD	5387814	A0A075B6S6	-	120	13215	Immunoglobulin kappa variable 2D-30	7941	False	1	1	0	1	10.8	1654399658	False
X2444FD	4924007	A0A075B767	PPIAL4H	164	18207.8	Peptidyl-prolyl cis-trans isomerase A-like 4H	1904	False	1	1	0	1	4.3	1654379851	False
X2444FD	3028856	A0A087WUL8	recA	3843	440408	Neuroblastoma breakpoint family member 19	5549	False	3	3	0	3	1.1	1654404982;1654422590;1689082890	False;False;False
X2444FD	5387815	A0A087WW87	IGKV2-40	121	13310	RecName: Full=Immunoglobulin kappa variable 2-40 {ECO:0000303|PubMed:11549845, ECO:0000303|Ref.3}; Flags: Precursor	7941	False	1	1	0	1	10.7	1654399658	False
X2444FD	4552983	A0A096LP01	SMIM26	95	10908.2	Small integral membrane protein 26	7459	True	1	1	1	0	16.8	1667773156	True
X2444FD	5715400	A0A096LP49	CCDC187	1063	114856	Coiled-coil domain-containing protein 187	6442	True	3	3	3	0	2.3	1654377247;1667665265;1667801194	True;True;True
X2444FD	2903220	A0A096LP55	UQCRHL	91	10751.8	Cytochrome b-c1 complex subunit 6-like, mitochondrial	5802	False	1	1	0	1	8.8	1654388627	False
X2444FD	5387816	A0A0A0MRZ7	SDR {ECO:0000313|EMBL:ABJ15869.1}	120	13297.2	Immunoglobulin kappa variable 2D-26	7941	False	1	1	0	1	10.8	1654399658	False
X2444FD	4086833	A0A0A0MS15	SDR {ECO:0000313|EMBL:ABJ15869.1}	119	13055.9	Immunoglobulin heavy variable 3-49	6331	False	2	2	0	2	9.2	1654388818;1667812352	False;False
X2444FD	5729984	A0A0A6YYK6	TRAV16	109	12577.7	T cell receptor alpha variable 16	8219	True	1	1	1	0	5.5	1719343752	True
X2444FD	4086834	A0A0B4J1V0	ND4L	119	12925.8	Immunoglobulin heavy variable 3-15	6331	False	2	2	0	2	9.2	1654388818;1667812352	False;False
X2444FD	4086835	A0A0B4J1V1	ND4L	117	12839.6	Immunoglobulin heavy variable 3-21	5032	False	2	3	0	3	15.4	1654401217;1654401875;1662053822;1667254283;1667812352	False;False;False;False;False
X2444FD	4086836	A0A0B4J1V6	ND4L	119	12857.7	Immunoglobulin heavy variable 3-73	6331	False	2	2	0	2	9.2	1654388818;1667812352	False;False
X2444FD	4086837	A0A0B4J1X5	ND4L	117	12839.6	Immunoglobulin heavy variable 3-74	4581	False	2	2	0	2	15.4	1662050750;1667812352	False;False
X2444FD	4086838	A0A0B4J1X8	ND4L	118	13076.8	Immunoglobulin heavy variable 3-43	5032	True	4	6	0	6	18.6	1654388793;1654401217;1654401875;1654416979;1654416980;1662053822;1667254283;1667812352;1689085444	False;False;False;False;False;False;False;False;False
X2444FD	4086839	A0A0B4J1Y9	ND4L	119	13202.9	Immunoglobulin heavy variable 3-72	6331	True	2	2	0	2	9.2	1654388818;1667812352	False;False
X2444FD	2857982	A0A0B4J2A2	ND4L	164	18155.8	Peptidyl-prolyl cis-trans isomerase A-like 4C	1904	False	1	1	0	1	4.3	1654379851	False
X2444FD	4924200	A0A0B4J2D5	ND4L	268	28142.4	Glutamine amidotransferase-like class 1 domain-containing protein 3B, mitochondrial	2913	True	11	11	0	11	57.8	1654377289;1654381315;1654392577;1654409737;1654426669;1654431098;1654431391;1661910741;1661920757;1662274610;1666623198;1667716778;1667827656;1667848132	False;False;False;False;False;False;False;False;False;False;False;False;False;False
X2444FD	5715435	A0A0B4J2E0	TRBV12-4	115	12981.9	T cell receptor beta variable 12-4	8189	False	1	1	0	1	11.3	1689044865	False
X2444FD	4973180	A0A0B4J2F2	SIK1B	783	84930.2	Probable serine/threonine-protein kinase SIK1B	997	True	25	26	1	25	42	1654378729;1654381787;1654384646;1654385820;1654386391;1654387810;1654391022;1654398458;1654398535;1654400847;1654415076;1654415878;1654422919;1654423853;1654424394;1654426176;1654426177;1654426713;1654427452;1654428116;1654428772;1661984532;1662027082;1662035525;1662080650;1662196523;1666702255;1666787700;1666947293;1667341230;1667775620;1719363032	False;False;False;False;False;True;False;False;False;False;False;False;False;False;False;False;False;False;False;False;False;False;False;False;False;False;False;False;False;False;False;False
X2444FD	5387754	A0A0C4DH25	IGKV3D-20	116	12515.1	Immunoglobulin kappa variable 3D-20	6444	False	1	1	0	1	13.8	1666865757	False
X2444FD	5387796	A0A0C4DH30	IGHV3-16	117	13069.9	Probable non-functional immunoglobulin heavy variable 3-16	8125	True	1	1	1	0	16.2	1667782783	True
X2444FD	4086840	A0A0C4DH32	IGHV3-20	117	12673.4	Immunoglobulin heavy variable 3-20	5032	False	2	3	0	3	15.4	1654401217;1654401875;1662053822;1667254283;1667812352	False;False;False;False;False
X2444FD	4924025	A0A0C4DH36	IGHV3-38	116	12758.5	Immunoglobulin heavy variable 3-38 (non-functional) (Fragment)	4581	False	2	2	0	2	9.5	1654388793;1667812352	False;False
X2444FD	4086841	A0A0C4DH42	IGHV3-66	116	12698.5	Immunoglobulin heavy variable 3-66	4581	False	3	3	0	3	19	1654388793;1662050750;1667812352	False;False;False
X2444FD	5715490	A0A0G2JMI3	IGHV1-69-2	117	12870.5	Immunoglobulin heavy variable 1-69-2	8167	True	1	1	1	0	17.1	1662197451	True
X2444FD	4086842	A0A0J9YX35	IGHV3-64D	117	12822.6	Immunoglobulin heavy variable 3-64D	4581	False	2	2	0	2	9.4	1654388793;1667812352	False;False
X2444FD	4973335	A0A0U1RRI6	CENPVL3	287	31261.7	Centromere protein V-like protein 3	8054	True	2	2	1	1	9.4	1662179235;1667342050	True;False
X2444FD	5715436	A0A0U1RRK4	LBHD2	108	10700.8	LBH domain-containing protein 2	7947	True	1	1	1	0	7.4	1689089789	True
X2444FD	5729985	A0A0U1RRN3	SPTY2D1OS	59	6977.3	Putative transmembrane protein SPTY2D1OS	8175	True	1	1	1	0	23.7	1661929056	True
X2444FD	5715518	A0A1B0GTK5	FAM236D	79	8682	RecName: Full=Protein FAM236D {ECO:0000305}	8035	True	1	1	1	0	8.9	1667416696	True
X2444FD	4924035	A0A1B0GTU1	ZC3H11B	805	88937.5	Zinc finger CCCH domain-containing protein 11B	1202	False	6	6	0	6	9.6	1654390246;1661893108;1661950681;1662038884;1667809883;1689011030	False;False;False;False;False;False
X2444FD	4924038	A0A1B0GUS4	UBE2L5	154	17875.5	Ubiquitin-conjugating enzyme E2 L5	3249	False	5	5	0	5	37	1654379528;1654391369;1654422011;1654428986;1661965232;1667678399;1689078099	False;False;False;False;False;False;False
X2444FD	5729898	A0A1W2PPM1	CPHXL	405	45714	Cytoplasmic polyadenylated homeobox-like	8018	True	1	1	1	0	2	1689091000	True
X2444FD	5715437	A0A578	TRBV5-1	114	12600.4	T cell receptor beta variable 5-1	7948	True	2	2	2	0	24.6	1667755905;1667790315	True;True
X2444FD	2857983	A0AV96	RBM47	593	64099.1	RNA-binding protein 47	1969	True	15	15	13	2	35.8	1654396241;1654396850;1654401322;1654403759;1654405994;1654409086;1654412491;1654418396;1654418621;1654433348;1661890672;1661931900;1662061299;1662174407;1666696718;1666859810;1667730749;1689054274	True;True;False;True;True;True;True;True;True;True;True;True;True;True;True;True;True;False
X2444FD	2857984	A0AVF1	TTC26	554	64177.6	Intraflagellar transport protein 56	1349	True	20	21	21	0	43.1	1654379322;1654379894;1654381181;1654387459;1654389913;1654393222;1654401888;1654403381;1654403809;1654408151;1654408994;1654422626;1654423816;1654427888;1654432389;1661949922;1662275749;1667715667;1689023004;1689058790;1689094849;1689096383;1719352015	True;True;True;True;True;True;True;True;True;True;True;True;True;True;True;True;True;True;True;True;True;True;True
X2444FD	2954283	A0AVK6	E2F8	867	94166.2	Transcription factor E2F8	8474	True	1	1	1	0	1.8	1666779766	True
X2444FD	2903221	A0AVT1	UBA6	1052	117970	Ubiquitin-like modifier-activating enzyme 6	1516	True	20	20	20	0	22.7	1654384305;1654386687;1654395388;1654402448;1654408669;1654409824;1654411250;1654425759;1661938403;1662073332;1662157422;1662202818;1662248375;1666615543;1666620973;1666702754;1667683706;1667826669;1689034379;1689042001;1689056996	True;True;True;True;True;True;True;True;True;True;True;True;True;True;True;True;True;True;True;True;True
X2444FD	4088473	A0FGR8	ESYT2	921	102358	Extended synaptotagmin-2	263	True	45	47	46	1	53.5	1654378553;1654380989;1654382577;1654384510;1654386405;1654391146;1654392817;1654403561;1654403830;1654403831;1654405026;1654406628;1654411570;1654412604;1654412833;1654413599;1654414065;1654414378;1654415931;1654417192;1654417813;1654418029;1654420011;1654422411;1654424499;1654424556;1654426326;1654428353;1654428605;1654432688;1654433966;1661884688;1661886427;1661923884;1661963840;1661994740;166…	True;True;True;True;True;True;True;True;True;True;True;True;True;True;True;True;True;True;True;True;True;True;True;True;True;True;True;True;True;True;True;True;True;True;True;True;True;True;True;True;True;True;True;True;True;True;True;True;True;True;True;True;True;True;True;False;True;True;True;True;True;True;True
X2444FD	2955254	A0JLT2	MED19	244	26273.1	Mediator of RNA polymerase II transcription subunit 19	5374	True	3	3	3	0	30.7	1654430021;1661916201;1719363099	True;True;True
X2444FD	3027032	A0JNW5	UHRF1BP1L	1464	164199	RecName: Full=UHRF1-binding protein 1-like	5311	True	4	4	4	0	3.5	1654400680;1667709467;1689084089;1719328353	True;True;True;True
X2444FD	3029209	A0JP26	POTEB3	581	65710.4	POTE ankyrin domain family member B3	2181	False	1	1	0	1	1.4	1654381242	False
X2444FD	5387818	A0M8Q6	IGLC7	106	11253.6	Immunoglobulin lambda constant 7	5057	False	2	2	0	2	32.1	1654415909;1667806511	False;False
X2444FD	2954284	A0MZ66	SHTN1	631	71639.9	Shootin-1	5125	True	6	6	6	0	10.8	1654392188;1654408453;1662063317;1662162224;1667645248;1689072514	True;True;True;True;True;True
X2444FD	3029011	A0PJE2	DHRS12	317	35146	Dehydrogenase/reductase SDR family member 12	8107	True	1	1	1	0	4.1	1662175132	True
X2444FD	4924211	A0PJW6	TMEM223	202	22049	Transmembrane protein 223	7909	True	1	1	1	0	5	1667023668	True
X2444FD	3455339	A1A4S6	ARHGAP10	786	89374.6	Rho GTPase-activating protein 10	6180	True	2	2	1	1	2.2	1662085688;1689039647	False;True
X2444FD	5730259	A1A5D9	CCDC64B	508	56834	BICD family-like cargo adapter 2	8113	True	1	1	1	0	1.6	1719332820	True
X2444FD	4553987	A1KZ92	PXDNL	1463	163686	Peroxidasin-like protein	6220	True	2	2	2	0	2.3	1719347149;1719364755	True;True
X2444FD	3024066	A1L020	MEX3A	520	54173.3	RNA-binding protein MEX3A	6711	False	1	1	0	1	1.7	1654380543	False
X2444FD	2857985	A1L0T0	ILVBL	632	67867.8	Acetolactate synthase-like protein	1721	True	19	19	19	0	55.7	1654403411;1654416044;1654420319;1654423934;1654425323;1654425931;1654427021;1654427754;1654433426;1654433542;1661891134;1661957857;1661961333;1662114413;1662206305;1662213287;1662222558;1662261108;1666940692;1667415754;1667578247;1667714981;1667793163;1667818221;1689085504;1689093057	True;True;True;True;True;True;True;True;True;True;True;True;True;True;True;True;True;True;True;True;True;True;True;True;True;True
X2444FD	5665449	A1L157	TSPAN11	253	28245.1	Tetraspanin-11	7853	True	1	1	1	0	3.2	1667847702	True
X2444FD	3455959	A1L170	C1orf226	272	29057.5	Uncharacterized protein C1orf226	5129	False	2	2	1	1	5.5	1667260585;1689027978	True;False
X2444FD	3027882	A1L390	PLEKHG3	1219	134412	RecName: Full=Pleckstrin homology domain-containing family G member 3; Short=PH domain-containing family G member 3	6895	True	2	2	2	0	2.9	1662147191;1689049792	True;True
X2444FD	2857986	A1L429	GAGE12B	117	12924.8	G antigen 12B/C/D/E	7184	True	1	1	0	1	7.7	1654396040	False
X2444FD	3029563	A1L4K1	FSD2	749	85385.3	Fibronectin type III and SPRY domain-containing protein 2	7124	True	2	2	2	0	1.5	1662021221;1666619223	True;True
X2444FD	2904076	A1X283	SH3PXD2B	911	101579	SH3 and PX domain-containing protein 2B	4667	True	5	5	3	2	7.2	1654381193;1654391057;1654422112;1662271123;1719351554	False;False;True;True;True
X2444FD	3028762	A2A368	MAGEB16	324	36178.1	Melanoma-associated antigen B16	2357	False	1	1	0	1	2.5	1667725492	False
X2444FD	2857987	A2A3N6	PIPSL	862	95047.6	Putative PIP5K1A and PSMD4-like protein	1886	True	16	16	0	16	16.2	1654379010;1654382730;1654390564;1654393760;1654411807;1654412312;1654412888;1654417466;1654421033;1654424864;1654433236;1654434130;1662124657;1662131934;1662192514;1662216736;1667030557;1667651748;1667662706;1667673903;1667747645	False;False;False;False;False;False;False;False;False;False;False;False;False;False;False;False;False;False;False;False;False
X2444FD	4086843	A2AJT9	CXorf23	711	83871.5	BCLAF1 and THRAP3 family member 3	6313	True	3	3	3	0	4.2	1661950479;1661993517;1667695809	True;True;True
X2444FD	5387819	A2NJV5	IGKV2-29	120	13085	Immunoglobulin kappa variable 2-29	7941	False	1	1	0	1	10.8	1654399658	False
X2444FD	2903224	A2RRD8	ZNF320	509	59326.4	Zinc finger protein 320	5090	True	4	4	0	4	8.4	1654389157;1654392313;1654407042;1719322520	False;False;False;False
X2444FD	2857988	A2RRP1	NBAS	2371	268571	Neuroblastoma-amplified sequence	1053	True	28	28	28	0	13.5	1654379547;1654384846;1654389914;1654395964;1654400160;1654402680;1654407543;1654411708;1654412193;1654421186;1654427395;1661887177;1661918484;1661990698;1662021293;1662055202;1662116591;1662229150;1662265527;1666621207;1667027527;1667179306;1667680383;1667727673;1667761161;1667775594;1689067164;1689077658	True;True;True;True;True;True;True;True;True;True;True;True;True;True;True;True;True;True;True;True;True;True;True;True;True;True;True;True
X2444FD	2857989	A2RTX5	TARS3	802	92645.6	Probable threonine--tRNA ligase 2, cytoplasmic	3781	True	7	9	2	7	9.1	1654379723;1654389679;1654417639;1654422116;1654423279;1654425229;1654425230;1661879880;1662204829;1667335598;1667579619	False;False;False;False;False;False;False;False;True;True;False
X2444FD	4555245	A2RU30	TESPA1	521	59213.4	Protein TESPA1	8026	True	1	1	1	0	2.1	1662209177	True
X2444FD	3046941	A2RU48	SMCO3	225	24877.1	Single-pass membrane and coiled-coil domain-containing protein 3	7081	True	1	1	1	0	3.6	1662107228	True
X2444FD	3455814	A2RU49	HYKK	373	41933.1	Hydroxylysine kinase	7201	True	2	2	2	0	8.3	1662114572;1662248039	True;True
X2444FD	5314214	A2RU67	KIAA1467	622	67039	RecName: Full=Uncharacterized protein KIAA1467	7986	True	1	1	1	0	3.9	1667847392	True
X2444FD	3029343	A2RUB6	CCDC66	948	109411	Coiled-coil domain-containing protein 66	7146	True	1	1	1	0	2.4	1661896494	True
X2444FD	3023683	A2RUR9	CCDC144A	1427	165125	Coiled-coil domain-containing protein 144A	7051	True	1	1	0	1	0.6	1662005103	False
X2444FD	2857990	A2RUS2	DENND3	1198	135890	DENN domain-containing protein 3	1738	True	20	20	20	0	23.5	1654383753;1654384995;1654385776;1654396517;1654399937;1654410657;1654427497;1654428385;1661919286;1662031712;1662083637;1662125089;1662155660;1662162321;1662282683;1666621382;1667333595;1667658071;1689064539;1689077448	True;True;True;True;True;True;True;True;True;True;True;True;True;True;True;True;True;True;True;True
X2444FD	2861678	A2VDJ0	TMEM131L	1609	179339	Transmembrane protein 131-like	992	True	29	29	29	0	20.6	1654379156;1654382352;1654382451;1654386990;1654387036;1654390591;1654393181;1654395831;1654397488;1654398847;1654400209;1654410211;1654413860;1654414594;1654428185;1661892181;1661900583;1662009642;1662026654;1662101339;1662240920;1666785676;1666787544;1667675458;1667704798;1667721947;1667747714;1667770035;1689017021;1719352294	True;True;True;True;True;True;True;True;True;True;True;True;True;True;True;True;True;True;True;True;True;True;True;True;True;True;True;True;True;True
X2444FD	2954286	A3KMH1	VWA8	1905	214825	von Willebrand factor A domain-containing protein 8	4766	True	5	5	5	0	2.8	1662169462;1667495833;1689025844;1689059421;1689097689	True;True;True;True;True
X2444FD	2857991	A3KN83	SBNO1	1393	154312	Protein strawberry notch homolog 1	516	True	37	37	29	8	36.6	1654385337;1654387568;1654387573;1654394125;1654398607;1654398953;1654399835;1654399855;1654401744;1654407137;1654408200;1654408758;1654409744;1654418975;1654421796;1654422092;1654422615;1654423547;1654428244;1654433717;1654434024;1661879217;1661958755;1661999252;1662192026;1662254422;1666616344;1666784535;1667188450;1667501671;1667572420;1667777246;1667783877;1689025063;1689040698;1689052371;168…	True;True;True;True;False;True;False;True;False;True;True;True;False;True;True;True;True;True;True;True;True;True;True;True;True;True;True;True;True;True;True;False;False;True;False;False;True;True;True
X2444FD	3028154	A3QJZ6	PRAMEF22	481	55489	RecName: Full=PRAME family member 22	7827	True	1	1	1	0	1.5	1662087521	True
X2444FD	2903225	A4D0S4	LAMB4	1761	193540	Laminin subunit beta-4	722	False	1	1	0	1	0.6	1654399087	False
X2444FD	3027709	A4D1E1	ZNF804B	1349	152573	RecName: Full=Zinc finger protein 804B	7425	True	1	1	1	0	1.5	1662141717	True
X2444FD	4973224	A4D1F6	LRRD1	860	98035.3	Leucine-rich repeat and death domain-containing protein 1	8165	True	1	1	1	0	1.7	1654421022	True
X2444FD	3027710	A4D1P6	WDR91	747	83344	RecName: Full=WD repeat-containing protein 91	5897	True	2	2	2	0	3.3	1662212822;1667844832	True;True
X2444FD	3455341	A4D1U4	LCHN	455	51445.9	Protein LCHN	4499	True	8	8	8	0	24.4	1654410285;1654416211;1661947882;1662084357;1662190624;1662243758;1667665056;1719345907	True;True;True;True;True;True;True;True
X2444FD	5730201	A4D263	C7orf72	438	49672.2	Spermatogenesis-associated protein 48	8087	True	1	1	1	0	1.8	1719363503	True
X2444FD	4552984	A4D2B8	PMS2P1	440	47508	Putative postmeiotic segregation increased 2-like protein 1	1066	False	1	1	0	1	3.9	1654417498;1667706882	False;False
X2444FD	4552985	A4D2H0	CTAGE15	777	87867.8	cTAGE family member 15	8099	True	2	2	0	2	2.6	1654399178;1662044916	False;False
X2444FD	4554445	A4FU01	MTMR11	709	79545.4	Myotubularin-related protein 11	7316	True	1	1	1	0	1	1654379724	True
X2444FD	5715438	A4QPB2	LRP5L	252	28483.2	Low-density lipoprotein receptor-related protein 5-like protein	1599	False	2	2	0	2	8.3	1667665108;1667806194	False;False
X2444FD	3456310	A4QPH2	PI4KAP2	592	66944.3	Putative phosphatidylinositol 4-kinase alpha-like protein P2	448	False	9	9	0	9	17.6	1654386403;1654424201;1654424941;1662114732;1662122706;1667024279;1667651888;1689051580;1689079292	False;False;False;False;False;False;False;False;False
X2444FD	3029211	A4UGR9	XIRP2	3374	382300	Xin actin-binding repeat-containing protein 2	6810	True	1	1	1	0	0.7	1654431791	True
X2444FD	2857992	A5A3E0	POTEF	1075	121445	POTE ankyrin domain family member F	2181	False	10	10	0	10	9.2	1654381242;1654384892;1654394787;1654394788;1654408349;1654408378;1654412897;1654412898;1654417215;1654417216;1661963332;1661966522;1662157145;1666945154;1666948493;1667673484	False;False;False;False;False;False;False;False;False;False;False;False;False;False;False;False
X2444FD	3027035	A5D8V6	VPS37C	355	38659	RecName: Full=Vacuolar protein sorting-associated protein 37C; Short=hVps37C; AltName: Full=ESCRT-I complex subunit VPS37C	5010	True	4	4	4	0	23.1	1654397914;1654424701;1654426181;1654434086;1661901051;1662039007	True;True;True;True;True;True
X2444FD	3046993	A5LHX3	PSMB11	300	32530.4	Proteasome subunit beta type-11	7458	True	1	1	1	0	4.7	1654408597	True
X2444FD	2857993	A5PLL7	TMEM189	270	31135	Transmembrane protein 189	5422	True	3	4	4	0	19.6	1654415376;1654416804;1661999666;1666617816;1689023878	True;True;True;True;True
X2444FD	2857994	A5PLN9	TRAPPC13	417	46523.6	Trafficking protein particle complex subunit 13	2564	True	11	11	11	0	40.5	1654377606;1654394184;1654421879;1654431667;1654432920;1661972380;1667027995;1667263888;1667730930;1689071130;1719333294	True;True;True;True;True;True;True;True;True;True;True
X2444FD	2861681	A5YKK6	CNOT1	2376	266939	CCR4-NOT transcription complex subunit 1	217	True	51	51	51	0	27	1654384023;1654385000;1654386523;1654386999;1654387248;1654387892;1654390694;1654390782;1654391682;1654391983;1654392845;1654393278;1654400358;1654400476;1654402016;1654402220;1654404821;1654411057;1654411765;1654414696;1654416320;1654416502;1654418899;1654422437;1654423824;1654425094;1654429204;1654430861;1661928549;1661981243;1662010832;1662034776;1662099059;1662105673;1662113249;1662127514;166…	True;True;True;True;True;True;True;True;True;True;True;True;True;True;True;True;True;True;True;True;True;True;True;True;True;True;True;True;True;True;True;True;True;True;True;True;True;True;True;True;True;True;True;True;True;True;True;True;True;True;True;True;True;True;True
X2444FD	4716177	A5YM72	CARNS1	827	88484.5	Carnosine synthase 1	9	False	1	1	0	1	0.8	1667797288	False
X2444FD	4554471	A6NC98	CCDC88B	1476	164809	Coiled-coil domain-containing protein 88B	6246	True	2	2	2	0	1.1	1661884684;1662075605	True;True
X2444FD	2903226	A6NCE7	MAP1LC3B2	125	14628	Microtubule-associated proteins 1A/1B light chain 3 beta 2	5894	True	2	2	0	2	16.8	1654379566;1654412807	False;False
X2444FD	5729764	A6NCF5	KLHL33	533	57809.6	Kelch-like protein 33	7928	True	1	1	1	0	1.3	1667259385	True
X2444FD	3028859	A6NCI8	C2orf78	922	100170	Uncharacterized protein C2orf78	7883	True	1	1	1	0	0.8	1666944990	True
X2444FD	4555497	A6NCM1	IQCA1L	818	94931.1	IQ and AAA domain-containing protein 1-like	7453	True	1	1	1	0	0.7	1667679530	True
X2444FD	3028957	A6NCN2	KRT121P	255	29117.1	Putative keratin-87 protein	923	False	12	12	0	12	45.5	1654386376;1654388946;1654394491;1654408194;1654418209;1654422876;1662273448;1666950630;1667697161;1667812877;1667846433;1719360226	False;False;False;False;False;False;False;False;False;False;False;False
X2444FD	3027415	A6NCS4	NKX2-6	301	32121	RecName: Full=Homeobox protein Nkx-2.6; AltName: Full=Homeobox protein NK-2 homolog F	4113	False	1	1	0	1	2	1662101527	False
X2444FD	3027416	A6ND36	FAM83G	823	90835	RecName: Full=Protein FAM83G	4123	True	7	7	7	0	14.3	1654432011;1661905436;1667690153;1667756059;1667758084;1689056730;1719332635	True;True;True;True;True;True;True
X2444FD	2857996	A6NDE8	GAGE12H	117	12923.9	G antigen 12H	7184	False	1	1	0	1	7.7	1654396040	False
X2444FD	2857997	A6NDG6	PGP	321	34006.1	Glycerol-3-phosphate phosphatase	2944	True	9	9	9	0	40.8	1654398023;1654408449;1654411279;1654421553;1654428011;1662150509;1667255745;1667503706;1667836687;1689048791	True;True;True;True;True;True;True;True;True;True
X2444FD	2955450	A6NDU8	C5orf51	294	33620.4	UPF0600 protein C5orf51	5162	True	4	4	4	0	24.8	1654381834;1662112537;1662112986;1662247547;1689027455	True;True;True;True;True
X2444FD	4088424	A6NE01	FAM186A	2351	262758	Protein FAM186A	7254	True	1	1	1	0	0.4	1662040233	True
X2444FD	3029506	A6NE52	WDR97	1622	180307	WD repeat-containing protein 97	7471	True	1	1	1	0	0.4	1667576790	True
X2444FD	2857998	A6NEC2	NPEPPSL1	478	53747.3	Puromycin-sensitive aminopeptidase-like protein	1750	True	17	17	2	15	38.7	1654377484;1654380172;1654384048;1654385878;1654386306;1654389512;1654392397;1654401806;1654407077;1654409457;1654411346;1654416113;1661885320;1662015448;1662073193;1666938837;1667662263;1689064285;1719364964	False;False;False;False;False;False;False;False;False;False;False;False;False;False;True;False;False;False;True
X2444FD	2857999	A6NED2	RCCD1	376	40078.9	RCC1 domain-containing protein 1	1835	True	17	18	18	0	66	1654383360;1654388303;1654393586;1654393638;1654399381;1654403933;1654404686;1654405098;1654415910;1654418628;1654418941;1654420756;1661881194;1661897336;1662001109;1662118712;1662181958;1666776922;1667111027;1667645725;1667781832;1667829075	True;True;True;True;True;True;True;True;True;True;True;True;True;True;True;True;True;True;True;True;True;True
X2444FD	3029507	A6NES4	MROH2A	1674	189561	Maestro heat-like repeat-containing protein family member 2A	7202	True	2	2	2	0	1.4	1662173022;1719369903	True;True
X2444FD	3027036	A6NF01	POM121B	834	83015	RecName: Full=Putative nuclear envelope pore membrane protein POM 121B	3660	False	3	3	0	3	5.5	1654378640;1662076950;1689097930	False;False;False
X2444FD	2858000	A6NFA1	TRABD2B	517	57421.2	Metalloprotease TIKI2	4038	False	2	2	0	2	5.2	1654421533;1662130349;1667823167	False;False;False
X2444FD	4716235	A6NFC9	OR2W5	320	35528.4	Putative olfactory receptor 2W5	7799	True	1	1	1	0	6.9	1662129246	True
X2444FD	5551401	A6NFH5	FABP12	140	15564.7	Fatty acid-binding protein 12	7964	True	1	1	1	0	5	1662248874	True
X2444FD	4553331	A6NFI3	ZNF316	1004	108437	Zinc finger protein 316	6389	True	2	2	1	1	3.3	1662011710;1667663265	False;True
X2444FD	2954287	A6NFN3	RBFOX3	312	33872.6	RNA binding protein fox-1 homolog 3	3614	False	4	4	0	4	9.9	1654385360;1654390814;1654396688;1667724564	False;False;False;False
X2444FD	4553548	A6NFQ2	FAM115C	919	100906	TRPM8 channel-associated factor 2	598	False	1	1	0	1	0.7	1654378049	False
X2444FD	3028363	A6NFQ7	DPRX	191	21647.9	Divergent paired-related homeobox	8190	True	1	1	1	0	4.7	1689079213	True
X2444FD	3027037	A6NGE4	DCAF8L1	600	67373	RecName: Full=DDB1- and CUL4-associated factor 8-like protein 1; AltName: Full=WD repeat-containing protein 42B	841	False	1	1	0	1	1.5	1654388961	False
X2444FD	5313828	A6NGR9	MROH6	719	77186	RecName: Full=Maestro heat-like repeat-containing protein family member 6	8513	True	1	1	1	0	1.7	1666622600	True
X2444FD	5729987	A6NH52	TVP23A	213	24111.2	Golgi apparatus membrane protein TVP23 homolog A	8139	True	1	1	1	0	4.2	1667664909	True
X2444FD	4715943	A6NHC0	CAPN8	703	79144.5	Calpain-8	707	False	1	1	0	1	0.9	1667334005	False
X2444FD	2858001	A6NHG4	DDTL	134	14195.3	D-dopachrome decarboxylase-like protein	4710	False	4	4	0	4	30.6	1654405927;1654425469;1662111508;1689074048	False;False;False;False
X2444FD	2858002	A6NHL2	TUBAL3	446	49908.8	Tubulin alpha chain-like 3	4162	True	6	9	1	8	11	1654381276;1654381896;1654386895;1654387772;1654392750;1654397172;1654397912;1654414688;1667104028;1719335229	False;False;False;False;False;False;False;True;False;False
X2444FD	4555272	A6NHN0	OTOL1	477	49421.9	Otolin-1	7664	True	1	1	1	0	2.5	1689034691	True
X2444FD	2861683	A6NHQ2	FBLL1	334	34803.4	rRNA/tRNA 2'-O-methyltransferase fibrillarin-like protein 1	6340	True	3	3	2	1	6.9	1654397443;1654397444;1654403748;1661974489;1667675708	False;False;True;True;True
X2444FD	2858003	A6NHR9	SMCHD1	2005	226374	Structural maintenance of chromosomes flexible hinge domain-containing protein 1	68	True	79	79	79	0	50.8	1654378734;1654379789;1654382262;1654382738;1654384607;1654385785;1654386028;1654388725;1654388932;1654391767;1654392366;1654394272;1654396741;1654397948;1654398564;1654398571;1654398654;1654399093;1654400028;1654404212;1654405195;1654405653;1654405942;1654406304;1654407862;1654408137;1654408610;1654410270;1654411063;1654411848;1654412178;1654414462;1654419548;1654421551;1654421993;1654423034;165…	True;True;True;True;True;True;True;True;True;True;True;True;True;True;True;True;True;True;True;True;True;True;True;True;True;True;True;True;True;True;True;True;True;True;True;True;True;True;True;True;True;True;True;True;True;True;True;True;True;True;True;True;True;True;True;True;True;True;True;True;True;True;True;True;True;True;True;True;True;True;True;True;True;True;True;True;True;True;True;True…
X2444FD	5729684	A6NHS7	MANSC4	340	37879.1	MANSC domain-containing protein 4	8015	True	1	1	1	0	2.1	1667705199	True
X2444FD	3027417	A6NHT5	HMX3	357	37825	RecName: Full=Homeobox protein HMX3; AltName: Full=Homeobox protein H6 family member 3; AltName: Full=Homeobox protein Nkx-5.1	4113	False	1	1	0	1	1.7	1662101527	False
X2444FD	2954288	A6NHX0	GATSL2	329	36056.4	GATS-like protein 2	6479	False	1	1	0	1	2.7	1654395774	False
X2444FD	4086932	A6NI28	ARHGAP42	874	98569.1	Rho GTPase-activating protein 42	6418	True	2	2	1	1	1.7	1662085688;1689063893	False;True
X2444FD	3027714	A6NI47	POTEM	508	57067	RecName: Full=Putative POTE ankyrin domain family member M	6441	False	2	2	0	2	7.5	1654381242;1719350572	False;False
X2444FD	5729685	A6NI72	NCF1B	391	44817	Putative neutrophil cytosol factor 1B	8109	False	1	1	0	1	1.8	1667744158	False
X2444FD	3027715	A6NIE6	RRN3P2	340	38035	RecName: Full=Putative RRN3-like protein RRN3P2; AltName: Full=RNA polymerase I transcription factor homolog pseudogene 2	1321	False	6	6	0	6	18.2	1654396608;1654402454;1654409040;1662031046;1667105563;1719349430	False;False;False;False;False;False
X2444FD	2955750	A6NIH7	UNC119B	251	28136.6	Protein unc-119 homolog B	5790	False	1	1	0	1	3.6	1662238040	False
X2444FD	2880178	A6NIZ1	-	184	20924.9	Ras-related protein Rap-1b-like protein	3499	False	4	4	0	4	26.1	1654382359;1654407578;1654409732;1661883458;1662149298	False;False;False;False;False
X2444FD	2954289	A6NJ78	METTL15	407	46121	Probable methyltransferase-like protein 15	4801	True	4	4	4	0	17.9	1654410767;1654411779;1654432803;1661909175	True;True;True;True
X2444FD	3028019	A6NJ88	SAGE2P	616	69022	RecName: Full=Putative SAGE1-like protein {ECO:0000305}; AltName: Full=Sarcoma antigen 2 pseudogene {ECO:0000312|HGNC:HGNC:51337}	7665	True	1	1	1	0	1	1662023561	True
X2444FD	5715519	A6NJG6	ARGFX	315	35616.9	Arginine-fifty homeobox	8007	True	1	1	1	0	2.5	1662137815	True
X2444FD	3047076	A6NJL1	ZSCAN5B	495	55825.9	Zinc finger and SCAN domain-containing protein 5B	711	False	1	1	0	1	1.8	1667714732	False
X2444FD	4924063	A6NJT0	UNCX	531	53690.2	Homeobox protein unc-4 homolog	5069	False	1	1	0	1	1.5	1666784326	False
X2444FD	4554288	A6NJZ7	RIMBP3C	1639	180950	RIMS-binding protein 3C	7436	True	1	1	0	1	0.5	1662179168	False
X2444FD	4554446	A6NK02	TRIM75P	468	53677.7	Putative tripartite motif-containing protein 75	7890	True	1	1	1	0	1.3	1654377177	True
X2444FD	2903230	A6NK75	ZNF98	572	65798.6	Zinc finger protein 98	4536	False	2	2	0	2	3.1	1719322520;1719370160	False;False
X2444FD	4715860	A6NKD2	TSPY2	308	35099.6	Testis-specific Y-encoded protein 2	7496	True	1	1	0	1	2.3	1667023023	False
X2444FD	2954290	A6NKD9	CCDC85C	419	45209.6	Coiled-coil domain-containing protein 85C	6984	True	1	1	1	0	2.9	1662206127	True
X2444FD	3023796	A6NKF1	SAC3D1	404	43553.1	SAC3 domain-containing protein 1	6613	True	3	3	3	0	6.7	1662204930;1666696346;1667672635	True;True;True
X2444FD	2858004	A6NKH3	RPL37AP8	93	10582.6	Putative 60S ribosomal protein L37a-like protein	3878	False	1	1	0	1	8.6	1654386851	False
X2444FD	4973226	A6NKL6	TMEM200C	621	63927.9	Transmembrane protein 200C	8124	True	1	1	1	0	1.4	1654378333	True
X2444FD	4555029	A6NKQ9	CGB1	187	20468	Choriogonadotropin subunit beta variant 1	7781	True	1	1	1	0	7.5	1689077452	True
X2444FD	2858005	A6NKT7	RGPD3	1758	197487	RanBP2-like and GRIP domain-containing protein 3	129	True	63	63	0	63	36.7	1654377795;1654378102;1654379046;1654379804;1654382937;1654384538;1654386556;1654386868;1654388792;1654389858;1654390588;1654392110;1654392464;1654394938;1654398487;1654401115;1654402565;1654403361;1654404082;1654406116;1654407711;1654409374;1654410973;1654411877;1654413097;1654414333;1654414390;1654414738;1654417065;1654420699;1654424181;1654424871;1654426383;1654429868;1661881668;1661927378;166…	False;False;False;False;False;False;False;False;False;False;False;False;False;False;False;False;False;False;False;False;False;False;False;False;False;False;False;False;False;False;False;False;False;False;False;False;False;False;False;False;False;False;False;False;False;False;False;False;False;False;False;False;False;False;False;False;False;False;False;False;False;False;False;False;False;False;Fal…
X2444FD	2955451	A6NM11	LRRC37A2	1700	188393	Leucine-rich repeat-containing protein 37A2	7562	True	1	1	0	1	0.6	1654396177	False
X2444FD	3029346	A6NMB1	SIGLEC16	481	52991.8	Sialic acid-binding Ig-like lectin 16	7801	True	1	1	1	0	1.5	1689063401	True
X2444FD	3027716	A6NMK7	CPSF4L	179	20727	RecName: Full=Putative cleavage and polyadenylation specificity factor subunit 4-like protein	4713	False	1	1	0	1	5	1654395984	False
X2444FD	2955452	A6NMS7	LRRC37A	1700	188258	Leucine-rich repeat-containing protein 37A	7562	False	1	1	0	1	0.6	1654396177	False
X2444FD	3027420	A6NMT0	DBX1	343	37283	RecName: Full=Homeobox protein DBX1; AltName: Full=Developing brain homeobox protein 1	4113	False	1	1	0	1	1.7	1662101527	False
X2444FD	2858007	A6NMY6	ANXA2P2	339	38659	Putative annexin A2-like protein	611	False	20	21	0	21	52.5	1654377335;1654378958;1654380264;1654387444;1654389552;1654389638;1654391370;1654395912;1654396033;1654396945;1654401840;1654404769;1654410964;1654413112;1654416842;1654418629;1654420820;1654424826;1661903486;1661923579;1661966372;1662014168;1662160834;1662220061;1662274162;1667182615;1667691269;1667715751	False;False;False;False;False;False;False;False;False;False;False;False;False;False;False;False;False;False;False;False;False;False;False;False;False;False;False;False
X2444FD	5729792	A6NMZ2	SNTN	147	16468	Sentan	8044	True	1	1	1	0	6.8	1689052422	True
X2444FD	2904077	A6NMZ7	COL6A6	2263	247173	Collagen alpha-6(VI) chain	6018	True	2	2	2	0	0.9	1662095768;1662162799	True;True
X2444FD	2904078	A6NN14	ZNF729	1252	145022	Zinc finger protein 729	3775	False	2	2	0	2	1.5	1654390433;1719322520	False;False
X2444FD	5313830	A6NNA5	DRGX	263	28672	RecName: Full=Dorsal root ganglia homeobox protein; AltName: Full=Paired-related homeobox protein-like 1	5069	False	1	1	0	1	3	1666784326	False
X2444FD	5729988	A6NND4	OR2AT4	320	35503.2	Olfactory receptor 2AT4	7962	True	1	1	1	0	2.2	1667768782	True
X2444FD	2903232	A6NNF4	ZNF726	738	85539.3	Zinc finger protein 726	4536	False	2	2	0	2	2.4	1719322520;1719370160	False;False
X2444FD	3028643	A6NNL0	NUTM2B	878	93984.2	NUT family member 2B	7273	False	1	1	0	1	0.7	1667104466	False
X2444FD	4554290	A6NNM3	RIMBP3B	1639	180952	RIMS-binding protein 3B	7436	False	1	1	0	1	0.5	1662179168	False
X2444FD	3028452	A6NNM8	TTLL13P	815	93645.2	Tubulin polyglutamylase TTLL13P	7880	True	1	1	1	0	0.9	1661967172	True
X2444FD	4715861	A6NNS2	DHRS7C	312	34877.9	Dehydrogenase/reductase SDR family member 7C	8259	True	1	1	1	0	2.2	1666951939	True
X2444FD	2858008	A6NNY8	USP27X	438	49630.4	Ubiquitin carboxyl-terminal hydrolase 27	3824	True	7	7	1	6	21	1654400854;1654414532;1654423881;1654430290;1661971093;1661987397;1662105934;1662137940;1667811189;1689094013	False;False;False;False;False;False;False;False;False;True
X2444FD	2858009	A6NNZ2	-	444	49572.6	Tubulin beta-8 chain-like protein LOC260334	375	False	12	19	0	19	21.2	1654387130;1654388700;1654389210;1654389346;1654389347;1654391480;1654392082;1654392083;1654392885;1654397622;1654397623;1654398220;1654403269;1654412134;1654412136;1654412643;1654433493;1662072022;1662079340;1662140542;1662162050;1662284780;1662286405;1667104421;1667798173;1667827089	False;False;False;False;False;False;False;False;False;False;False;False;False;False;False;False;False;False;False;False;False;False;False;False;False;False
X2444FD	2903233	A6NP11	ZNF716	495	57006.1	Zinc finger protein 716	6465	True	2	2	0	2	3.6	1661975590;1662144349	False;False
X2444FD	4554075	A6NP61	ZAR1L	321	36010.1	ZAR1-like protein	7891	True	1	1	1	0	3.7	1654396719	True
X2444FD	2904079	A6QL64	ANKRD36	1941	217465	Ankyrin repeat domain-containing protein 36A	7843	False	1	1	0	1	0.4	1667672743	False
X2444FD	2858010	A6ZKI3	FAM127A	113	13171.2	Protein FAM127A	3664	True	7	7	1	6	54	1654379913;1654390413;1654396504;1654399146;1654411364;1662129993;1667031801;1667729828	False;False;False;True;False;False;False;False
X2444FD	3052627	A7E2V4	ZSWIM8	1837	197297	Zinc finger SWIM domain-containing protein 8	2882	True	12	12	12	0	8.7	1654380682;1654394326;1654398620;1654409346;1661889872;1662127644;1662218504;1666787853;1667795788;1689027639;1719328816;1719375624	True;True;True;True;True;True;True;True;True;True;True;True
X2444FD	2888849	A7E2Y1	MYH7B	1983	221388	Myosin-7B	2241	False	5	5	1	4	3.1	1662209766;1666863544;1667023681;1667109862;1719336253	False;False;False;True;False
X2444FD	2903235	A8CG34	POM121C	1229	125059	Nuclear envelope pore membrane protein POM 121C	3660	False	9	9	0	9	10.3	1654378640;1654394146;1654419778;1662076950;1662159010;1667031373;1667332780;1667426181;1689097930	False;False;False;False;False;False;False;False;False
X2444FD	3046997	A8K010	LINC00473	186	21118.4	Putative transcriptional regulator encoded by LINC00473	8123	True	1	1	1	0	5.4	1654395168	True
X2444FD	3027884	A8K2U0	A2ML1	1454	161107	RecName: Full=Alpha-2-macroglobulin-like protein 1; AltName: Full=C3 and PZP-like alpha-2-macroglobulin domain-containing protein 9; Flags: Precursor	4610	True	7	7	7	0	5.4	1661948915;1661989213;1662040274;1662046395;1666616357;1689029936;1719332690	True;True;True;True;True;True;True
X2444FD	3455751	A8K855	EFCAB7	629	71981.3	EF-hand calcium-binding domain-containing protein 7	2630	True	12	12	12	0	23.8	1654403208;1654403907;1654404932;1662201587;1667416437;1667710585;1667712612;1667755957;1667843905;1689048430;1689087352;1689089903	True;True;True;True;True;True;True;True;True;True;True;True
X2444FD	2858012	A8MPP1	DDX11L8	907	101811	Putative ATP-dependent RNA helicase DDX11-like protein 8	1437	True	23	23	0	23	28.8	1654377172;1654380592;1654381237;1654390900;1654394932;1654395166;1654405483;1654406877;1654411421;1654412539;1654413022;1654414458;1654417855;1654425097;1661913093;1661944290;1662131919;1662161095;1662285788;1666616995;1666942838;1667100830;1667258220;1667336525;1667579438;1667662899;1667721273;1667842394	False;False;False;False;False;False;False;False;False;False;False;False;False;False;False;False;False;False;False;False;False;False;False;False;False;False;False;False
X2444FD	2861684	A8MPS7	YDJC	323	34466.2	Carbohydrate deacetylase	3381	True	8	8	8	0	35.9	1654380648;1654382672;1654402739;1654405503;1654406607;1654408209;1661886982;1661943025	True;True;True;True;True;True;True;True
X2444FD	2858013	A8MQ14	ZNF850	1090	125431	Zinc finger protein 850	6461	True	3	3	0	3	2.8	1661975590;1666615411;1667022204;1719349050	False;False;False;False
X2444FD	4716095	A8MT19	RHPN2P1	583	65944.8	Putative rhophilin-2-like protein RHPN2P1	3360	False	5	5	0	5	10.3	1654406106;1654418551;1662043044;1662154214;1666616162	False;False;False;False;False
X2444FD	2904080	A8MT65	ZNF891	544	63591.6	Zinc finger protein 891	3716	False	1	1	0	1	2	1666620743;1667747672	False;False
X2444FD	3028958	A8MT69	CENPX	81	8959.4	Centromere protein X	6196	True	3	3	3	0	43.2	1654385485;1654408369;1667667845	True;True;True
X2444FD	5729989	A8MTB9	CEACAM18	384	43320.2	Carcinoembryonic antigen-related cell adhesion molecule 18	8157	True	1	1	1	0	4.7	1689088034	True
X2444FD	2858014	A8MTJ3	GNAT3	354	40357	Guanine nucleotide-binding protein G(t) subunit alpha-3	883	False	2	3	0	3	6.8	1654382118;1654382757;1654414591	False;False;False
X2444FD	2903237	A8MTY0	ZNF724	619	71172.5	Zinc finger protein 724	4536	True	5	5	1	4	8.1	1654430826;1662265101;1689024746;1719322520;1719370160	True;False;False;False;False
X2444FD	5387756	A8MUU1	FABP5P3	101	11298.8	Putative fatty acid-binding protein 5-like protein 3	3175	False	1	1	0	1	20.8	1654428439	False
X2444FD	3455344	A8MV65	VGLL3	326	36009	Transcription cofactor vestigial-like protein 3	7027	True	1	1	1	0	4.9	1689021093	True
X2444FD	3455677	A8MV81	HIGD1C	97	11078.8	HIG1 domain family member 1C	4914	False	1	1	0	1	9.3	1654391816	False
X2444FD	2858015	A8MVJ9	-	347	39721.7	Putative histone PARylation factor 1-like	2517	False	3	3	0	3	9.2	1654389920;1654398901;1654404951;1661889303	False;False;False;False
X2444FD	5729686	A8MVU1	NCF1C	366	41850.5	Putative neutrophil cytosol factor 1C	8109	True	1	1	0	1	1.9	1667744158	False
X2444FD	2955751	A8MW92	PHF20L1	1017	115010	PHD finger protein 20-like protein 1	3121	True	11	11	11	0	12.6	1654390466;1654408689;1661920034;1661975152;1662092478;1662191026;1667334660;1667693485;1689020705;1689053871;1719330344	True;True;True;True;True;True;True;True;True;True;True
X2444FD	2858016	A8MWD9	SNRPGP15	76	8544	Putative small nuclear ribonucleoprotein G-like protein 15	4715	False	4	4	0	4	35.5	1654379012;1654401508;1667029550;1667572520	False;False;False;False
X2444FD	5730236	A8MX76	CAPN14	684	79567.7	Calpain-14	8093	True	1	1	1	0	4.4	1662027856	True
X2444FD	4716320	A8MXD5	GRXCR1	290	32293.6	Glutaredoxin domain-containing cysteine-rich protein 1	7658	True	1	1	1	0	2.1	1666947176	True
X2444FD	3028645	A8MXQ7	-	604	68295.1	Putative IQ motif and ankyrin repeat domain-containing protein LOC642574	7984	True	1	1	1	0	1.7	1662099985	True
X2444FD	3028764	A8MXT2	MAGEB17	336	37578.3	Melanoma-associated antigen B17	6447	True	2	2	1	1	4.2	1662262428;1667725492	True;False
X2444FD	5715439	A8MXU0	DEFB108P1	73	8389.9	Putative beta-defensin 108A	8003	True	1	1	0	1	9.6	1666869803	False
X2444FD	2858017	A8MXV4	NUDT19	375	42233.3	Nucleoside diphosphate-linked moiety X motif 19	3321	True	10	10	10	0	38.1	1654388010;1654400204;1654405647;1654405900;1654411596;1654427195;1654427573;1662154187;1662168605;1667651544;1667832625	True;True;True;True;True;True;True;True;True;True;True
X2444FD	3023577	A8MXY4	ZNF99	864	100791	Zinc finger protein 99	4536	False	1	1	0	1	0.9	1719370160	False
X2444FD	3029212	A8MYA2	CXorf49	514	54416.7	Uncharacterized protein CXorf49	7787	True	1	1	1	0	4.5	1661949410	True
X2444FD	5729990	A8MYB1	TMCO5B	307	35763	Transmembrane and coiled-coil domain-containing protein 5B	7961	True	1	1	1	0	2.3	1667681732	True
X2444FD	3029425	A8MYJ7	TTC34	566	60902.8	Tetratricopeptide repeat protein 34	7499	True	1	1	1	0	1.1	1662221737	True
X2444FD	4715826	A8MZ36	EVPLL	301	33952.9	Envoplakin-like protein	728	False	2	2	0	2	5	1654384372;1667715843	False;False
X2444FD	3027717	A8TX70	COL6A5	2615	289926	RecName: Full=Collagen alpha-5(VI) chain; AltName: Full=Collagen alpha-1(XXIX) chain; AltName: Full=von Willebrand factor A domain-containing protein 4; Flags: Precursor	7226	True	1	1	1	0	0.7	1689015424	True
X2444FD	3024166	A9QM74	KPNA7	516	56937.9	Importin subunit alpha-8	6844	True	1	1	1	0	2.1	1689097559	True
X2444FD	3455678	A9YTQ3	AHRR	701	76265.3	Aryl hydrocarbon receptor repressor	1099	False	1	1	0	1	1	1667700022	False
X2444FD	3029511	A9Z1Z3	FER1L4	1794	200980	Fer-1-like protein 4	3227	False	1	1	0	1	0.4	1667728261	False
X2444FD	4554553	B0YJ81	HACD1	288	32387.8	Very-long-chain (3R)-3-hydroxyacyl-CoA dehydratase 1	7719	True	1	1	1	0	6.9	1662141124	True
X2444FD	3023408	B1AJZ9	FHAD1	1412	161904	Forkhead-associated domain-containing protein 1	5885	False	1	1	0	1	0.4	1667744805	False
X2444FD	3028646	B1AL46	NUTM2E	878	93979	NUT family member 2E	7273	False	1	1	0	1	0.7	1667104466	False
X2444FD	2858018	B2RPK0	HMGB1P1	211	24238	Putative high mobility group protein B1-like 1	3858	False	5	5	0	5	19.4	1661879409;1662133624;1667713331;1719324379;1719328154	False;False;False;False;False
X2444FD	3027719	B2RTY4	MYO9A	2548	292706	RecName: Full=Unconventional myosin-IXa; AltName: Full=Unconventional myosin-9a	7075	True	1	1	1	0	0.4	1662242658	True
X2444FD	5313834	B2RU33	POTEC	542	61188	RecName: Full=POTE ankyrin domain family member C; AltName: Full=ANKRD26-like family B member 2; AltName: Full=Prostate, ovary, testis-expressed protein on chromosome 18; Short=POTE-18	2181	False	1	1	0	1	1.5	1654381242	False
X2444FD	5715492	B2RV13	C17orf105	164	19546.3	Uncharacterized protein CFAP97D1	8117	True	1	1	1	0	3.7	1661995123	True
X2444FD	2858019	B2RXH8	HNRNPCL2	293	32072.3	Heterogeneous nuclear ribonucleoprotein C-like 2	1015	False	10	10	0	10	22.5	1654377645;1654379743;1654380243;1654385705;1654390177;1654391151;1654392883;1654400281;1654405717;1662226877	False;False;False;False;False;False;False;False;False;False
X2444FD	3028861	B4DH59	NBPF26	902	103816	Neuroblastoma breakpoint family member 26	5549	False	2	2	0	2	2.8	1654404982;1689082890	False;False
X2444FD	2903240	B4DU55	ZNF879	563	64577.1	Zinc finger protein 879	6461	False	1	1	0	1	2	1667022204	False
X2444FD	2888850	B4DXR9	ZNF732	585	67839.4	Zinc finger protein 732	6394	False	3	3	0	3	5.3	1661975590;1667824197;1719322520	False;False;False
X2444FD	2858020	B5ME19	EIF3CL	914	105473	Eukaryotic translation initiation factor 3 subunit C-like protein	295	False	41	41	0	41	44.7	1654377494;1654380795;1654381723;1654383292;1654386042;1654387985;1654388544;1654389494;1654390124;1654390661;1654391476;1654391681;1654393263;1654395765;1654396008;1654396066;1654397134;1654399092;1654399668;1654399998;1654406826;1654407645;1654416215;1654421643;1654423350;1654424522;1654426841;1654428303;1654429646;1654431127;1654432321;1661883721;1661906069;1661930770;1661939182;1661990792;166…	False;False;False;False;False;False;False;False;False;False;False;False;False;False;False;False;False;False;False;False;False;False;False;False;False;False;False;False;False;False;False;False;False;False;False;False;False;False;False;False;False;False;False;False;False;False;False;False;False;False;False;False;False;False
X2444FD	3027422	B7Z6K7	ZNF814	855	97337	RecName: Full=Putative uncharacterized zinc finger protein 814; AltName: Full=Putative zinc finger protein LOC730051	8206	False	1	1	0	1	1.2	1662081104	False
X2444FD	3027423	B7ZAP0	RABGAP1L	253	29038	RecName: Full=Rab GTPase-activating protein 1-like, isoform 10	2744	False	2	2	0	2	10.3	1654394424;1667728271;1667826025	False;False;False
X2444FD	5729729	B7ZBB8	-	358	38018.8	Protein phosphatase 1 regulatory subunit 3G	8057	True	1	1	1	0	2	1661887249	True
X2444FD	5314086	B7ZC32	KIF28P	967	108254	RecName: Full=Kinesin-like protein KIF28P; AltName: Full=Kinesin-like protein 6	8187	True	1	1	1	0	1.3	1654400723	True
X2444FD	2858021	B7ZW38	HNRNPCL3	293	32029.5	Heterogeneous nuclear ribonucleoprotein C-like 3	1015	False	9	9	0	9	20.1	1654377645;1654379743;1654380243;1654385705;1654390177;1654391151;1654392883;1654400281;1654405717	False;False;False;False;False;False;False;False;False
X2444FD	5729991	B8ZZ34	SHISA8	397	41994.9	Protein shisa-8	8193	True	1	1	1	0	1.8	1661943791	True
X2444FD	2955454	B9A064	IGLL5	214	23063.2	Immunoglobulin lambda-like polypeptide 5	5057	True	4	4	1	3	27.1	1654379622;1654414927;1654415909;1654425727;1661906213	True;False;False;False;False
X2444FD	3028365	C9J798	RASA4B	803	90406.5	Ras GTPase-activating protein 4B	7635	True	1	1	0	1	1.6	1662248895	False
X2444FD	2955455	C9J7I0	UMAD1	137	11180.3	UBAP1-MVB12-associated (UMA)-domain containing protein 1	6238	True	3	3	3	0	43.1	1654382798;1654433418;1667782207	True;True;True
X2444FD	5665416	C9JCN9	HSBP1L1	74	8383.6	Heat shock factor-binding protein 1-like protein 1	7996	True	1	1	1	0	17.6	1662216230	True
X2444FD	2858022	C9JN71	ZNF878	531	61540	Zinc finger protein 878	3790	False	2	2	0	2	4.1	1666615411;1666620743;1667747672;1719349050	False;False;False;False
X2444FD	5313838	C9JQL5	-	133	14796	RecName: Full=Putative dispanin subfamily A member 2d; Short=DSPA2d	5040	False	1	2	0	2	18	1654431500;1654431591	False;False
X2444FD	2858023	C9JRZ8	AKR1B15	316	36537.1	Aldo-keto reductase family 1 member B15	2472	False	1	1	0	1	2.5	1654381850	False
X2444FD	3029152	C9JTQ0	ANKRD63	380	39620.1	Ankyrin repeat domain-containing protein 63	7912	True	1	1	1	0	8.7	1689044879	True
X2444FD	5715520	D3W0D1	KLRF2	207	24007.5	Killer cell lectin-like receptor subfamily F member 2	8578	True	1	1	1	0	6.3	1667780819	True
X2444FD	5313845	E5RIL1	UPK3BL2	263	28385	RecName: Full=Uroplakin-3b-like protein 2 {ECO:0000305}; Flags: Precursor	5678	True	4	4	4	0	12.9	1654382871;1654402859;1662104161;1662153878	True;True;True;True
X2444FD	5715521	E7ETH6	ZNF587B	402	45541.3	Zinc finger protein 587B	3730	False	1	1	0	1	2.2	1662144349	False
X2444FD	4715827	E7EU14	PPP5D1	171	19622.9	Protein PPP5D1	3164	False	1	1	0	1	5.3	1662042593	False
X2444FD	2858024	E9PAV3	NACA	2078	205422	Nascent polypeptide-associated complex subunit alpha, muscle-specific form	3887	False	7	7	0	7	3.8	1654406340;1654407184;1654409602;1654422139;1662076611;1662138834;1666943055;1667668382;1667676526;1667792871	False;False;False;False;False;False;False;False;False;False
X2444FD	4715828	E9PQ53	NDUFC2-KCTD14	114	13407.6	NADH dehydrogenase [ubiquinone] 1 subunit C2, isoform 2	4067	False	3	3	0	3	28.9	1654425553;1667841212;1689089054	False;False;False
X2444FD	2954294	E9PRG8	C11orf98	123	13798.1	Uncharacterized protein C11orf98	6078	True	3	3	3	0	27.6	1654403295;1661977931;1662249368;1689048403	True;True;True;True
X2444FD	2954295	F2Z3M2	C17orf112	114	12667.5	Uncharacterized protein C17orf112	7577	True	1	1	1	0	5.3	1667770547	True
X2444FD	2858025	F5H284	PPIAL4D	164	18166.7	Peptidyl-prolyl cis-trans isomerase A-like 4D	1904	False	1	1	0	1	4.3	1654379851	False
X2444FD	4553666	F5H4B4	FAM227A	570	66188.4	Protein FAM227A	7212	True	1	1	1	0	1.2	1654377232	True
X2444FD	5387758	F8W1W9	NPIPB9	429	49181.1	Nuclear pore complex-interacting protein family member B9	7919	True	1	1	1	0	1.9	1661918491	True
X2444FD	4924087	G2XKQ0	SUMO1P1	101	11526	Small ubiquitin-related modifier 5	2505	False	3	3	0	3	20.8	1654381626;1654402105;1662243038;1667749053	False;False;False;False
X2444FD	5314177	G9CGD6	CNK3/IPCEF1	899	100365	RecName: Full=CNK3/IPCEF1 fusion protein {ECO:0000303|PubMed:22085542}	7894	True	1	1	0	1	0.9	1654384075	False
X2444FD	2904082	H0Y354	FAM72C	149	16730.5	Protein FAM72C	7114	True	1	1	0	1	6	1662277622	False
X2444FD	3029213	H3BUK9	POTEB2	544	61707.7	POTE ankyrin domain family member B2	2181	False	1	1	0	1	1.5	1654381242	False
X2444FD	3024068	H7BZ55	CROCC2	1653	185872	Putative ciliary rootlet coiled-coil protein 2	6085	True	2	2	1	1	0.8	1654378350;1654378815	True;False
X2444FD	5715401	I3L0S3	PYCARD-AS1	204	21949.1	Putative uncharacterized protein PYCARD-AS1	7895	True	1	1	1	0	3.4	1654377243	True
X2444FD	3455921	L0R6Q1	SLC35A4	103	11132.8	SLC35A4 upstream open reading frame protein	6785	True	2	2	2	0	32	1661907559;1689080359	True;True
X2444FD	5314088	M0R2J8	DCDC1	1783	39859	RecName: Full=Doublecortin domain-containing protein 1	7910	True	2	2	2	0	0.8	1662277196;1667021145	True;True
X2444FD	2858027	O00115	DNASE2	360	39580.9	Deoxyribonuclease-2-alpha	6556	True	2	2	2	0	7.2	1654394016;1662184956	True;True
X2444FD	2955456	O00116	AGPS	658	72911.9	Alkyldihydroxyacetonephosphate synthase, peroxisomal	2313	True	13	13	13	0	29	1654398724;1654413616;1654420082;1654420280;1654426100;1654431217;1662119617;1662142170;1662182992;1689055655;1719321714;1719370259;1719375565	True;True;True;True;True;True;True;True;True;True;True;True;True
X2444FD	3455347	O00124	UBXN8	270	30541.2	UBX domain-containing protein 8	6068	True	4	4	4	0	27	1654417059;1661936848;1662053131;1662151690	True;True;True;True
X2444FD	2903242	O00139	KIF2A	706	79954.6	Kinesin-like protein KIF2A	1826	True	18	18	15	3	30.5	1654383758;1654384734;1654386954;1654388894;1654395008;1654396506;1654409059;1654410628;1654420816;1654423126;1654424500;1661883109;1661893830;1661984752;1661996704;1662013863;1662129317;1662137991;1666705418;1689067020	True;True;False;True;True;True;False;True;True;True;True;True;True;True;False;True;True;True;True;True
X2444FD	2858028	O00141	SGK1	431	48942.4	Serine/threonine-protein kinase Sgk1	1446	True	19	19	19	0	58	1654377562;1654378955;1654381654;1654388300;1654388721;1654394549;1654394983;1654415740;1654418608;1654420888;1654422674;1654427797;1654430988;1654431779;1661902937;1661920548;1662058520;1662094155;1662139099;1662165055;1662256174;1667027875;1719331822	True;True;True;True;True;True;True;True;True;True;True;True;True;True;True;True;True;True;True;True;True;True;True
X2444FD	5314017	O00142	TK2	265	31005	RecName: Full=Thymidine kinase 2, mitochondrial; EC=2.7.1.21; AltName: Full=Mt-TK; Flags: Precursor	7856	True	2	2	2	0	5.3	1666784015;1667020268	True;True
X2444FD	2858029	O00148	DDX39A	427	49129.5	ATP-dependent RNA helicase DDX39A	582	True	32	35	17	18	80.1	1654380287;1654383228;1654384718;1654387433;1654388130;1654388132;1654388612;1654390311;1654392597;1654393003;1654396930;1654396932;1654397664;1654398705;1654399172;1654399176;1654399347;1654399650;1654404748;1654406383;1654407014;1654418240;1654421238;1654425018;1654426864;1654427261;1654429334;1654429890;1654433703;1654434041;1661904653;1662204444;1662223614;1662254169;1662281556;1666702702;166…	False;False;False;False;False;False;False;False;True;True;False;False;False;True;True;True;False;True;True;False;False;True;True;True;True;True;False;True;True;False;True;False;False;True;False;True;True;True;True;False;False;True;False;False;True;True
X2444FD	2858030	O00151	PDLIM1	329	36071.7	PDZ and LIM domain protein 1	3872	True	8	8	8	0	38.9	1654396963;1654413731;1654423961;1662179486;1666788089;1666788203;1667794121;1689017829;1689036693	True;True;True;True;True;True;True;True;True
X2444FD	2858031	O00154	ACOT7	380	41796	Cytosolic acyl coenzyme A thioester hydrolase	2706	True	10	10	8	2	33.2	1654396972;1654397583;1654399077;1654415929;1654417704;1654423514;1662055941;1662098590;1662129507;1667497127;1667819348;1667841203	True;True;True;True;True;True;True;False;True;True;False;True
X2444FD	2858032	O00159	MYO1C	1063	121682	Unconventional myosin-Ic	238	True	50	50	49	1	53.4	1654377354;1654378826;1654379756;1654380442;1654381472;1654381573;1654383846;1654384354;1654384845;1654385358;1654389131;1654389254;1654389770;1654394467;1654395019;1654396010;1654399790;1654401673;1654407854;1654407940;1654409722;1654411428;1654414790;1654415319;1654416186;1654419327;1654419967;1654420204;1654425477;1654425809;1654427544;1654429254;1654430954;1654431050;1661899479;1661938364;166…	True;True;True;True;True;True;True;True;True;True;True;True;True;True;True;True;True;True;True;True;True;True;True;True;True;True;True;True;True;True;True;True;True;True;True;True;True;True;True;True;True;True;True;True;True;True;True;True;True;True;True;True;True;False;True;True;True;True;True
X2444FD	2880180	O00160	MYO1F	1098	124844	Unconventional myosin-If	4169	True	8	8	3	5	10.1	1654384350;1654389582;1654401528;1654405918;1654418590;1661975347;1662198666;1667694064;1689087012	False;False;False;False;False;True;True;False;True
X2444FD	2955753	O00161	SNAP23	211	23354.1	Synaptosomal-associated protein 23	6830	True	3	3	3	0	19.9	1662173658;1667694895;1689024689	True;True;True
X2444FD	2858033	O00165	HAX1	279	31620.5	HCLS1-associated protein X-1	1410	True	19	21	21	0	90.3	1654383348;1654385095;1654386692;1654393062;1654397520;1654407073;1654408165;1654417636;1654421716;1654423523;1654430054;1654430217;1654431158;1654433586;1654433824;1661888128;1661954366;1661967874;1662058411;1662215077;1662225524;1666703244;1666939220;1667261679;1667827383;1689091804;1719353721	True;True;True;True;True;True;True;True;True;True;True;True;True;True;True;True;True;True;True;True;True;True;True;True;True;True;True
X2444FD	5715402	O00167	EYA2	538	59232.2	Eyes absent homolog 2	4552	False	1	1	0	1	1.1	1654379137	False
X2444FD	2880181	O00170	AIP	330	37636	AH receptor-interacting protein	4208	True	6	6	6	0	24.2	1654406993;1654413366;1654418181;1661998792;1667185103;1719339220	True;True;True;True;True;True
X2444FD	2858034	O00178	GTPBP1	669	72453.9	GTP-binding protein 1	1397	True	19	19	19	0	44.5	1654380865;1654387143;1654398195;1654410943;1654414052;1654417987;1654422846;1654425717;1654431922;1654433833;1661894942;1661937056;1661956279;1661983415;1662224572;1666786406;1667575322;1667576506;1667674173;1689017971;1719350869;1719359536	True;True;True;True;True;True;True;True;True;True;True;True;True;True;True;True;True;True;True;True;True;True
X2444FD	3455818	O00180	KCNK1	336	38143.1	Potassium channel subfamily K member 1	4922	True	4	4	4	0	16.4	1654424389;1654428018;1654430306;1667687199;1667736423	True;True;True;True;True
X2444FD	2858035	O00186	STXBP3	592	67764.3	Syntaxin-binding protein 3	874	True	24	24	24	0	43.1	1654378076;1654381014;1654383963;1654384108;1654386292;1654391932;1654393227;1654394406;1654394502;1654394643;1654395340;1654404909;1654410505;1654412779;1654412780;1654413598;1654421422;1654423886;1654426480;1654428056;1662201265;1662282073;1666702651;1667345288;1667753424;1667825132;1667845478;1719361145	True;True;True;True;True;True;True;True;True;True;True;True;True;True;True;True;True;True;True;True;True;True;True;True;True;True;True;True
X2444FD	2858036	O00189	AP4M1	453	49977.1	AP-4 complex subunit mu-1	2817	True	12	12	12	0	27.2	1654386434;1654388381;1654399528;1654407209;1654410940;1654413015;1661889504;1662001216;1662184376;1667023140;1667788764;1689078676	True;True;True;True;True;True;True;True;True;True;True;True
X2444FD	2861685	O00193	SMAP	183	20332.5	Small acidic protein	4754	True	4	4	4	0	17.5	1654420585;1654423141;1662250018;1667501905;1719332597	True;True;True;True;True
X2444FD	4553448	O00194	RAB27B	218	24607.9	Ras-related protein Rab-27B	7196	True	2	2	1	1	7.8	1662051773;1689059023	False;True
X2444FD	2858037	O00203	AP3B1	1094	121320	AP-3 complex subunit beta-1	415	True	41	42	34	8	40	1654377978;1654381496;1654382311;1654384095;1654384608;1654386980;1654388213;1654389551;1654390300;1654393265;1654393612;1654393798;1654394027;1654398422;1654398467;1654404043;1654405434;1654411618;1654411908;1654420969;1654421963;1654422021;1654423386;1654425562;1654430722;1654431369;1661904060;1661950102;1662058384;1662091405;1662174501;1662177368;1662185979;1662251527;1662261038;1666702454;166…	True;True;True;True;True;False;True;False;True;True;True;True;True;True;True;True;False;False;True;True;True;True;True;True;True;True;True;False;False;True;True;False;True;True;True;True;True;True;True;True;True;False;True;False;True;True
X2444FD	3029347	O00212	RHOD	210	23412.9	Rho-related GTP-binding protein RhoD	7539	True	3	3	3	0	15.2	1662103360;1662259558;1667756730	True;True;True
X2444FD	2858038	O00217	NDUFS8	210	23705.1	NADH dehydrogenase [ubiquinone] iron-sulfur protein 8, mitochondrial	4223	True	5	5	5	0	26.7	1654381199;1654393808;1654399880;1654422834;1667765343;1719354279	True;True;True;True;True;True
X2444FD	2858039	O00220	TNFRSF10A	468	50089	Tumor necrosis factor receptor superfamily member 10A	2222	True	14	14	14	0	45.9	1654378889;1654379709;1654389978;1654406015;1654406504;1654410193;1654410213;1654418461;1654420562;1654425431;1654430777;1654432341;1662004676;1662175850;1667261659;1667691302;1667697069;1667716417	True;True;True;True;True;True;True;True;True;True;True;True;True;True;True;True;True;True
X2444FD	2955457	O00221	NFKBIE	500	52863.6	NF-kappa-B inhibitor epsilon	6742	True	1	1	1	0	4.8	1654431224	True
X2444FD	3029382	O00222	GRM8	908	101741	Metabotropic glutamate receptor 8	7441	True	1	1	1	0	3	1667666561	True
X2444FD	2858040	O00231	PSMD11	422	47463.8	26S proteasome non-ATPase regulatory subunit 11	380	True	36	38	38	0	72.7	1654378550;1654379143;1654379670;1654379835;1654383289;1654383684;1654389163;1654389524;1654390296;1654392071;1654392777;1654395044;1654395297;1654396542;1654396832;1654397991;1654397992;1654400573;1654400617;1654401367;1654403939;1654407062;1654407927;1654408383;1654408782;1654411343;1654413756;1654413953;1654414101;1654415051;1654415052;1654415539;1654421173;1654426877;1654427569;1654427925;165…	True;True;True;True;True;True;True;True;True;True;True;True;True;True;True;True;True;True;True;True;True;True;True;True;True;True;True;True;True;True;True;True;True;True;True;True;True;True;True;True;True;True;True;True;True;True;True;True;True;True;True;True;True;True;True;True;True;True
X2444FD	2858041	O00232	PSMD12	456	52904.4	26S proteasome non-ATPase regulatory subunit 12	328	True	40	47	47	0	74.3	1654377599;1654377765;1654377845;1654378339;1654380505;1654382620;1654386463;1654388259;1654390956;1654391972;1654392747;1654393107;1654393421;1654397536;1654404434;1654405072;1654405649;1654405894;1654408330;1654411335;1654411913;1654412241;1654415144;1654415147;1654415415;1654418931;1654420818;1654423329;1654423829;1654425895;1654425941;1654426298;1654428248;1654428888;1654429462;1654429598;165…	True;True;True;True;True;True;True;True;True;True;True;True;True;True;True;True;True;True;True;True;True;True;True;True;True;True;True;True;True;True;True;True;True;True;True;True;True;True;True;True;True;True;True;True;True;True;True;True;True;True;True;True;True;True;True;True;True;True;True;True;True;True
X2444FD	2858042	O00233	PSMD9	223	24681.8	26S proteasome non-ATPase regulatory subunit 9	3233	True	9	10	10	0	44.8	1654384162;1654389919;1654393188;1654401857;1654403510;1654417617;1654424491;1662231658;1667416368;1667810425;1667842265;1689025193;1689086110	True;True;True;True;True;True;True;True;True;True;True;True;True
X2444FD	3029348	O00237	RNF103	685	79404.7	E3 ubiquitin-protein ligase RNF103	4876	True	5	5	5	0	8.5	1654394845;1654396795;1654424787;1662008154;1662082049	True;True;True;True;True
X2444FD	4555518	O00238	BMPR1B	502	56930.4	Bone morphogenetic protein receptor type-1B	3779	False	2	2	0	2	4.8	1654405550;1666868458	False;False
X2444FD	2904083	O00255	MEN1	615	68023.4	Menin	3631	True	13	13	13	0	20.3	1654378415;1654390203;1654397376;1654402802;1654416724;1654430598;1661924445;1661956878;1662037065;1662059251;1662167103;1662284541;1667755582	True;True;True;True;True;True;True;True;True;True;True;True;True
X2444FD	2880182	O00257	CBX4	560	61367.5	E3 SUMO-protein ligase CBX4	1241	True	20	20	20	0	35.7	1654377980;1654378034;1654384840;1654386099;1654397673;1654397674;1654401377;1654411327;1654411637;1654416433;1654416434;1654416787;1654419621;1654422564;1654425523;1661911321;1662122676;1662141315;1662155375;1662166125;1666946280;1667685612;1689014643;1719341682;1719343328	True;True;True;True;True;True;True;True;True;True;True;True;True;True;True;True;True;True;True;True;True;True;True;True;True
X2444FD	2955257	O00258	WRB	174	19779.6	Tail-anchored protein insertion receptor WRB	6455	True	2	2	2	0	9.8	1654389378;1667660176	True;True
X2444FD	3028160	O00264	PGRMC1	195	21671	RecName: Full=Membrane-associated progesterone receptor component 1; Short=mPR	4434	True	5	5	4	1	30.3	1654408384;1654426867;1662110631;1719337595;1719347190	True;True;False;True;True
X2444FD	2858043	O00267	SUPT5H	1087	121000	Transcription elongation factor SPT5	756	True	29	29	29	0	34.3	1654384432;1654390380;1654390432;1654391691;1654392135;1654399529;1654401635;1654412899;1654413155;1654414124;1654414128;1654414253;1654414430;1654415710;1654420162;1654422439;1654423787;1654424492;1654424990;1662181953;1662209031;1662249967;1666788093;1666866843;1667343563;1667423887;1667660413;1667737927;1667800670;1667850008;1689017213;1719342262	True;True;True;True;True;True;True;True;True;True;True;True;True;True;True;True;True;True;True;True;True;True;True;True;True;True;True;True;True;True;True;True
X2444FD	2954296	O00268	TAF4	1085	110114	Transcription initiation factor TFIID subunit 4	6759	True	1	1	0	1	1.2	1689020840	False
X2444FD	2858044	O00273	DFFA	331	36521.9	DNA fragmentation factor subunit alpha	6494	True	1	1	1	0	5.1	1654417016	True
X2444FD	3027038	O00291	HIP1	1037	116221	RecName: Full=Huntingtin-interacting protein 1; Short=HIP-1; AltName: Full=Huntingtin-interacting protein I; Short=HIP-I	2773	True	12	12	11	1	13.3	1654405002;1654409939;1661880438;1661957796;1661966409;1661997737;1666789865;1667718253;1667850087;1689011384;1689020267;1719323135	True;True;True;True;True;True;True;True;True;False;True;True
X2444FD	2858045	O00299	CLIC1	241	26922.7	Chloride intracellular channel protein 1	2932	True	9	9	9	0	52.3	1654387550;1654389240;1654389973;1654398689;1654400784;1654406228;1654418638;1654429801;1661892125	True;True;True;True;True;True;True;True;True
X2444FD	2861686	O00300	TNFRSF11B	401	46026	Tumor necrosis factor receptor superfamily member 11B	7931	True	1	1	1	0	2	1662100102	True
X2444FD	2858046	O00303	EIF3F	357	37563.9	Eukaryotic translation initiation factor 3 subunit F	1295	True	19	20	20	0	70	1654381055;1654381357;1654382492;1654383147;1654389304;1654390828;1654397255;1654398418;1654400607;1654413324;1654414949;1654419195;1654421315;1654423023;1654433202;1654433829;1654434337;1661906613;1662091654;1662267524;1666939709;1667183323;1667577559;1667671819;1667793973	True;True;True;True;True;True;True;True;True;True;True;True;True;True;True;True;True;True;True;True;True;True;True;True;True
X2444FD	3052567	O00308	WWP2	870	98912.1	NEDD4-like E3 ubiquitin-protein ligase WWP2	222	True	48	48	41	7	65.4	1654378177;1654378354;1654378541;1654379152;1654379764;1654382601;1654383058;1654383784;1654387309;1654388135;1654391837;1654391838;1654393143;1654394593;1654395002;1654395514;1654396658;1654398232;1654401991;1654402216;1654405860;1654408108;1654411724;1654413744;1654414099;1654414505;1654416586;1654417626;1654418002;1654419391;1654420238;1654421040;1654423334;1654425079;1654430310;1654430528;165…	True;True;True;True;False;False;True;True;False;False;True;True;True;False;True;True;True;True;True;True;True;True;True;True;True;True;True;True;True;True;True;True;True;True;True;True;True;True;True;True;True;True;True;True;True;True;True;True;True;True;True;True;True;True;True;True;True;True;True;True;True;False;True;True;False;True
X2444FD	2858047	O00311	CDC7	574	63888.2	Cell division cycle 7-related protein kinase	1254	True	23	24	24	0	46.3	1654377221;1654378027;1654382069;1654385658;1654385836;1654387284;1654388385;1654395851;1654408050;1654408367;1654412062;1654416300;1654416539;1654420373;1654420836;1654422209;1661907372;1662055865;1662184228;1662222518;1666785578;1667112977;1667495879;1667649968;1667691490;1667766638;1689083693	True;True;True;True;True;True;True;True;True;True;True;True;True;True;True;True;True;True;True;True;True;True;True;True;True;True;True
X2444FD	4553968	O00321	ETV2	342	36632.6	ETS translocation variant 2	7749	True	1	1	1	0	2.3	1666696609	True
X2444FD	3029349	O00327	ARNTL	626	68761.8	Aryl hydrocarbon receptor nuclear translocator-like protein 1	7703	True	1	1	1	0	1.8	1662261631	True
X2444FD	2861687	O00329	PIK3CD	1044	119479	Phosphatidylinositol 4,5-bisphosphate 3-kinase catalytic subunit delta isoform	3720	True	8	8	7	1	9.5	1654423002;1662033936;1662035898;1667495530;1667778901;1689081036;1719328229;1719363222	True;True;False;True;True;True;True;True
X2444FD	2954298	O00330	PDHX	501	54122.4	Pyruvate dehydrogenase protein X component, mitochondrial	1874	True	17	17	17	0	40.9	1654380090;1654380290;1654382815;1654386629;1654387422;1654401172;1654403769;1654403770;1654407330;1654416293;1654418972;1654431632;1661903257;1662113378;1662142890;1662213584;1662281272;1667838200;1689080747;1719362136	True;True;True;True;True;True;True;True;True;True;True;True;True;True;True;True;True;True;True;True
X2444FD	2955458	O00391	QSOX1	747	82577.8	Sulfhydryl oxidase 1	5286	True	3	3	3	0	4.7	1667178281;1667721413;1719331697	True;True;True
X2444FD	2858048	O00399	DCTN6	190	20747	Dynactin subunit 6	4816	True	5	5	5	0	31.1	1654390404;1654407774;1661912014;1661955615;1667415869	True;True;True;True;True
X2444FD	2858049	O00400	SLC33A1	549	60909	Acetyl-coenzyme A transporter 1	4473	True	5	5	5	0	10.6	1654387315;1654420408;1662188128;1666704352;1667783656	True;True;True;True;True
X2444FD	2954299	O00401	WASL	505	54827	Neural Wiskott-Aldrich syndrome protein	4342	True	7	7	7	0	18.6	1654431995;1666950967;1667498534;1667663217;1667728618;1667785972;1689024982	True;True;True;True;True;True;True
X2444FD	4716396	O00408	PDE2A	941	105717	cGMP-dependent 3',5'-cyclic phosphodiesterase	2242	True	15	15	15	0	18.1	1654378224;1654383894;1654384002;1654394800;1654407335;1661904984;1661992619;1662015477;1662099072;1662113702;1662141527;1667662619;1667762607;1689064717;1689091270	True;True;True;True;True;True;True;True;True;True;True;True;True;True;True
X2444FD	2858050	O00410	IPO5	1097	123630	Importin-5	662	True	34	34	32	2	40.4	1654378688;1654378689;1654381841;1654387649;1654389123;1654390885;1654403360;1654404222;1654405159;1654407608;1654410272;1654411144;1654412708;1654418235;1654418236;1654418349;1654423945;1654424695;1654427721;1654431109;1661894974;1661903654;1661937332;1661960466;1661968062;1662040909;1662070990;1662101241;1662128262;1662188704;1662191036;1662223567;1666938824;1689014011;1689015710;1689066912	True;False;True;True;True;True;True;True;True;True;True;True;True;True;True;True;True;True;True;True;True;True;True;True;True;True;True;False;True;True;True;True;True;True;True;True
X2444FD	2955459	O00411	POLRMT	1230	138620	DNA-directed RNA polymerase, mitochondrial	2839	True	14	14	14	0	15.4	1654406332;1654407770;1654413758;1654428175;1661889323;1661974006;1661979958;1662013838;1662083649;1662147517;1662203551;1667255149;1667671418;1667696567;1667701066	True;True;True;True;True;True;True;True;True;True;True;True;True;True;True
X2444FD	2861688	O00418	EEF2K	725	82144.1	Eukaryotic elongation factor 2 kinase	5750	True	2	2	2	0	1.9	1661884342;1689056941	True;True
X2444FD	2858051	O00422	SAP18	153	17561.1	Histone deacetylase complex subunit SAP18	1953	True	14	15	15	0	75.8	1654377852;1654380392;1654380715;1654383273;1654393106;1654399954;1654405445;1654411243;1654415341;1654418313;1654424795;1661925601;1662103748;1662206653;1666616874;1667108055;1667578811;1667657246;1667724207;1667803884;1719369193	True;True;True;True;True;True;True;True;True;True;True;True;True;True;True;True;True;True;True;True;True
X2444FD	2858052	O00423	EML1	815	89860.9	Echinoderm microtubule-associated protein-like 1	2091	False	1	1	0	1	1	1654389511	False
X2444FD	2858053	O00425	IGF2BP3	579	63705.1	Insulin-like growth factor 2 mRNA-binding protein 3	929	True	23	23	21	2	45.4	1654378446;1654384629;1654384917;1654384946;1654385135;1654388367;1654388955;1654391281;1654391928;1654391930;1654394383;1654405143;1654407270;1654409617;1654412610;1654418882;1654418959;1654419637;1654425082;1654425270;1662267375;1662274381;1666614901;1666946587;1667101851;1667423958;1667744561;1689016252;1719361859	True;True;True;True;True;True;True;True;False;False;True;False;True;True;True;True;True;True;True;True;True;True;True;True;True;True;True;True;True
X2444FD	2858054	O00429	DNM1L	736	81877.2	Dynamin-1-like protein	237	True	47	47	47	0	71.2	1654379562;1654379676;1654380785;1654381252;1654381676;1654383042;1654383401;1654387142;1654387930;1654389655;1654393348;1654399278;1654402574;1654403614;1654405604;1654407541;1654411556;1654412598;1654412691;1654412693;1654416775;1654418068;1654419920;1654420462;1654420654;1654423168;1654424173;1654424753;1654425728;1654426721;1654426918;1654428979;1654432158;1661985785;1662008823;1662150188;166…	True;True;True;True;True;True;True;True;True;True;True;True;True;True;True;True;True;True;True;True;True;True;True;True;True;True;True;True;True;True;True;True;True;True;True;True;True;True;True;True;True;True;True;True;True;True;True;True;True;True;True;True;True;True;True;True;True;True;True;True;True;True;True;True;True
X2444FD	2858055	O00442	RTCA	366	39336.8	RNA 3'-terminal phosphate cyclase	2274	True	12	12	12	0	45.1	1654378438;1654388025;1654394724;1654397679;1654407779;1654407781;1654409337;1654413381;1654424981;1654431041;1661937164;1661976670;1667259667;1667340336;1667833141;1719355039	True;True;True;True;True;True;True;True;True;True;True;True;True;True;True;True
X2444FD	2858056	O00443	PIK3C2A	1686	190680	Phosphatidylinositol 4-phosphate 3-kinase C2 domain-containing subunit alpha	244	True	47	47	47	0	30.7	1654378127;1654379117;1654383134;1654383569;1654385875;1654386431;1654388732;1654389160;1654389779;1654390873;1654391299;1654391333;1654393060;1654393886;1654395882;1654400744;1654401382;1654404045;1654404178;1654405313;1654408405;1654409735;1654409770;1654412524;1654415986;1654422525;1654423719;1654432546;1661878696;1661893919;1661896988;1661923019;1662019165;1662044447;1662047018;1662137402;166…	True;True;True;True;True;True;True;True;True;True;True;True;True;True;True;True;True;True;True;True;True;True;True;True;True;True;True;True;True;True;True;True;True;True;True;True;True;True;True;True;True;True;True;True;True;True;True;True;True;True
X2444FD	4555499	O00451	GFRA2	464	51543.7	GDNF family receptor alpha-2	7551	True	1	1	1	0	5.2	1662200901	True
X2444FD	2858057	O00458	IFRD1	451	50268.6	Interferon-related developmental regulator 1	1971	True	14	14	14	0	42.8	1654379229;1654383790;1654388099;1654395486;1654399872;1654408489;1654410453;1654417848;1654427046;1654427047;1654428651;1661986799;1662245792;1662270456;1667021440;1667843811;1689012629	True;True;True;True;True;True;True;True;True;True;True;True;True;True;True;True;True
X2444FD	2954301	O00459	PIK3R2	728	81545.3	Phosphatidylinositol 3-kinase regulatory subunit beta	4721	True	4	4	3	1	5.9	1654422736;1662277691;1662277789;1719337800	True;True;True;False
X2444FD	3028765	O00461	GOLIM4	696	81880.4	Golgi integral membrane protein 4	3129	True	9	9	9	0	14.4	1654405186;1654405938;1654408187;1654408188;1654414036;1662223666;1662242560;1667182300;1667667183;1667684979;1689053844	True;True;True;True;True;True;True;True;True;True;True
X2444FD	3027424	O00462	MANBA	879	100895	RecName: Full=Beta-mannosidase; EC=3.2.1.25; AltName: Full=Lysosomal beta A mannosidase; AltName: Full=Mannanase; Short=Mannase; Flags: Precursor	5178	False	1	1	0	1	0.8	1662006268	False
X2444FD	2888853	O00463	TRAF5	557	64405.8	TNF receptor-associated factor 5	2384	True	14	14	14	0	32.9	1654381953;1654392198;1654394965;1654395578;1654409918;1654418860;1654427822;1654428309;1662250551;1666696377;1667744574;1667820694;1689090404;1719352240	True;True;True;True;True;True;True;True;True;True;True;True;True;True
X2444FD	2858058	O00469	PLOD2	737	84685.6	Procollagen-lysine,2-oxoglutarate 5-dioxygenase 2	1195	True	22	22	22	0	33.2	1654379818;1654381115;1654381213;1654384097;1654387209;1654389020;1654390500;1654392864;1654401269;1654403627;1654405952;1654408220;1654412958;1654414867;1654416788;1654419153;1654427908;1661888520;1661900052;1661953203;1662160101;1666777809;1667711828;1667773729	True;True;True;True;True;True;True;True;True;True;True;True;True;True;True;True;True;True;True;True;True;True;True;True
X2444FD	4552988	O00471	EXOC5	708	81852.9	Exocyst complex component 5	5370	True	4	4	3	1	4.8	1662095032;1662206884;1667499852;1689061475	True;True;False;True
X2444FD	2903245	O00472	ELL2	640	72324.4	RNA polymerase II elongation factor ELL2	1747	True	18	18	18	0	34.1	1654379126;1654381431;1654394908;1654396816;1654401151;1654401415;1654403786;1654405363;1654413367;1654415440;1654420742;1654424997;1654430305;1661882969;1661908473;1662041000;1662285619;1667801031;1719361289	True;True;True;True;True;True;True;True;True;True;True;True;True;True;True;True;True;True;True
X2444FD	2858059	O00478	BTN3A3	584	65002	Butyrophilin subfamily 3 member A3	3167	True	10	10	2	8	23.6	1654379410;1654399022;1654400602;1654404102;1654416004;1654431286;1654432304;1662064991;1662154189;1662220437;1667691890;1667706321	False;False;False;False;False;True;True;False;False;False;False;False
X2444FD	2858060	O00481	BTN3A1	513	57677.2	Butyrophilin subfamily 3 member A1	3167	False	6	6	0	6	12.3	1654379410;1654399022;1654400602;1654416004;1662154189;1662220437;1667706321	False;False;False;False;False;False;False
X2444FD	2858061	O00483	NDUFA4	81	9369.9	Cytochrome c oxidase subunit NDUFA4	4288	True	5	5	5	0	55.6	1654383149;1654395848;1662247705;1662264316;1719366262	True;True;True;True;True
X2444FD	2858062	O00487	PSMD14	310	34577.1	26S proteasome non-ATPase regulatory subunit 14	1177	True	22	34	34	0	78.4	1654377073;1654377297;1654378903;1654380564;1654385771;1654387233;1654387920;1654400621;1654400832;1654400833;1654409341;1654411201;1654411202;1654411786;1654412232;1654418253;1654420936;1654421732;1654422046;1654428393;1654428551;1654428552;1654429247;1654430765;1654433482;1654433522;1654433898;1661906432;1661971618;1661998100;1661998269;1662130934;1662166942;1662212606;1662213998;1662215924;166…	True;True;True;True;True;True;True;True;True;True;True;True;True;True;True;True;True;True;True;True;True;True;True;True;True;True;True;True;True;True;True;True;True;True;True;True;True;True;True;True;True;True;True;True;True
X2444FD	2861689	O00499	BIN1	593	64699.4	Myc box-dependent-interacting protein 1	6520	True	1	1	1	0	3.4	1661927034	True
X2444FD	2880184	O00505	KPNA3	521	57810.9	Importin subunit alpha-4	2268	True	14	14	9	5	35.7	1654383365;1654395234;1654403893;1654407368;1654414453;1654416284;1654422738;1654430108;1654432580;1661982847;1662250211;1662278250;1666940799;1667687923;1667735424;1689051725	True;True;True;False;False;True;True;True;True;True;True;False;False;True;False;True
X2444FD	2858063	O00506	STK25	426	48111.7	Serine/threonine-protein kinase 25	1907	False	5	6	0	6	12.2	1654379251;1654411430;1654411431;1654413879;1662022103;1662027159;1662180966;1662205866;1666619244	False;False;False;False;False;False;False;False;False
X2444FD	3027425	O00507	USP9Y	2555	291077	RecName: Full=Probable ubiquitin carboxyl-terminal hydrolase FAF-Y; EC=3.4.19.12; AltName: Full=Deubiquitinating enzyme FAF-Y; AltName: Full=Fat facets protein-related, Y-linked; AltName: Full=Ubiquitin thioesterase FAF-Y; AltName: Full=Ubiquitin-spe	2052	True	18	19	1	18	8.2	1654381717;1654383299;1654386123;1654393767;1654394074;1654394765;1654396480;1654398328;1654400081;1654410540;1654418193;1662118336;1662139393;1662147145;1662151330;1662224836;1662259601;1666947985;1667182266;1667749051;1689052081;1719334834	False;False;False;False;False;False;False;False;False;False;False;False;False;False;False;False;False;False;False;False;True;False
X2444FD	4553148	O00519	FAAH	579	63065.9	Fatty-acid amide hydrolase 1	7556	True	1	1	1	0	1.7	1689025091	True
X2444FD	2858064	O00522	KRIT1	736	84348.1	Krev interaction trapped protein 1	3156	True	12	12	12	0	18.8	1654379159;1654400059;1654400546;1654415798;1654423966;1654426565;1661961210;1662067053;1662112115;1662259068;1666938936;1689095885	True;True;True;True;True;True;True;True;True;True;True;True
X2444FD	2858065	O00541	PES1	588	68002.6	Pescadillo homolog	879	True	28	28	28	0	49.7	1654377867;1654379508;1654382949;1654383108;1654385129;1654386763;1654387814;1654388621;1654391601;1654394395;1654395309;1654400138;1654415220;1654416003;1654419204;1654422167;1654422702;1654431346;1654432877;1654433639;1661971769;1662276646;1666788950;1667578731;1667579309;1667664305;1667677796;1667720876;1667730031;1667758717;1667791927;1719340322;1719347726;1719370989	True;True;True;True;True;True;True;True;True;True;True;True;True;True;True;True;True;True;True;True;True;True;True;True;True;True;True;True;True;True;True;True;True;True
X2444FD	3456376	O00555	CACNA1A	2506	282365	Voltage-dependent P/Q-type calcium channel subunit alpha-1A	6908	True	1	1	1	0	0.2	1661884846	True
X2444FD	2903246	O00560	SDCBP	298	32444.4	Syntenin-1	1513	True	17	19	19	0	84.9	1654377700;1654378114;1654395164;1654395199;1654399707;1654409551;1654425909;1654426715;1654427360;1654428082;1654428083;1654430393;1654433337;1654433887;1654434238;1661910949;1661959230;1661984793;1662107958;1662139003;1667107588;1667178473;1667772933;1667789158;1667846757;1689039900	True;True;True;True;True;True;True;True;True;True;True;True;True;True;True;True;True;True;True;True;True;True;True;True;True;True
X2444FD	3029074	O00562	PITPNM1	1244	134848	Membrane-associated phosphatidylinositol transfer protein 1	7448	True	1	1	1	0	1	1661941062	True
X2444FD	2954304	O00566	MPHOSPH10	681	78863.8	U3 small nucleolar ribonucleoprotein protein MPP10	1505	True	19	19	19	0	34.2	1654380999;1654381807;1654385219;1654396639;1654402705;1654408229;1654411351;1654413154;1654421626;1654424471;1654424957;1654426409;1654433544;1661940017;1661952091;1661962132;1661985530;1662031704;1662185786;1667109351;1667180562;1667426010;1667658326	True;True;True;True;True;True;True;True;True;True;True;True;True;True;True;True;True;True;True;True;True;True;True
X2444FD	2858066	O00567	NOP56	594	66049.9	Nucleolar protein 56	572	True	30	30	30	0	55.1	1654381678;1654382508;1654383871;1654384371;1654387029;1654388436;1654390891;1654392476;1654394263;1654398574;1654399902;1654400014;1654402881;1654404333;1654407113;1654410220;1654412053;1654415029;1654415987;1654418056;1654418928;1654419817;1654426549;1654427584;1654429832;1654433251;1661950060;1661973269;1661975406;1662046236;1662112566;1662240237;1666783170;1666864645;1667717459;1667806004;168…	True;True;True;True;True;True;True;True;True;True;True;True;True;True;True;True;True;True;True;True;True;True;True;True;True;True;True;True;True;True;True;True;True;True;True;True;True
X2444FD	2858067	O00571	DDX3X	662	73243.5	ATP-dependent RNA helicase DDX3X	331	True	38	39	12	27	61.6	1654378245;1654379761;1654380016;1654380284;1654381527;1654383367;1654384574;1654389730;1654391393;1654392755;1654393059;1654393313;1654393896;1654393957;1654396369;1654396657;1654397057;1654397301;1654399142;1654399376;1654399513;1654400438;1654401133;1654401790;1654402034;1654402179;1654403629;1654405864;1654408665;1654409607;1654409864;1654416273;1654419657;1654423610;1654424924;1654427326;165…	False;True;False;False;False;True;True;False;False;False;False;False;False;True;False;False;True;True;True;False;False;False;False;False;False;True;False;False;True;True;False;True;False;False;False;True;False;False;False;False;False;True;True;False;False;False;False;True;False;True;False;False;False;True;False;False;False;False
X2444FD	3027426	O00592	PODXL	558	58635	RecName: Full=Podocalyxin; AltName: Full=GCTM-2 antigen; AltName: Full=Gp200; AltName: Full=Podocalyxin-like protein 1; Short=PC; Short=PCLP-1; Flags: Precursor	4804	True	5	5	5	0	7.9	1654380818;1654398830;1667662958;1667664864;1667683984	True;True;True;True;True
X2444FD	2858068	O00622	CYR61	381	42026.6	Protein CYR61	2959	True	12	12	12	0	32.5	1654383860;1654384065;1654389006;1654390316;1654392184;1654406461;1654419762;1661954757;1661983870;1662273446;1667750932;1667775453	True;True;True;True;True;True;True;True;True;True;True;True
X2444FD	3455349	O00623	PEX12	359	40797.2	Peroxisome assembly protein 12	7129	True	1	1	1	0	2.2	1667182893	True
X2444FD	2858069	O00625	PIR	290	32113.4	Pirin	4213	True	5	5	5	0	23.4	1654406884;1654407693;1662171256;1667781169;1689071457	True;True;True;True;True
X2444FD	2858070	O00629	KPNA3	521	57886.8	Importin subunit alpha-3	2139	True	17	17	12	5	48.9	1654384069;1654407368;1654408013;1654414453;1654416708;1654417758;1654424719;1654432557;1654433908;1661908527;1662278250;1666779151;1666779184;1666940799;1667103593;1667735424;1667798416;1689027460	True;False;True;False;True;True;True;True;True;True;False;True;True;False;True;False;True;True
X2444FD	2888854	O00635	TRIM38	465	53415.9	E3 ubiquitin-protein ligase TRIM38	7203	True	3	3	3	0	8.2	1662075211;1667345247;1667650927	True;True;True
X2444FD	2954305	O00712	NFIB	420	47441.9	Nuclear factor 1 B-type	3297	True	8	8	5	3	29.8	1654393526;1654394401;1654395170;1654421227;1662034204;1662055961;1662076271;1662269432;1667337447;1689075142	False;False;True;True;True;True;True;True;False;True
X2444FD	3028162	O00716	E2F3	465	49162	RecName: Full=Transcription factor E2F3; Short=E2F-3	6654	False	1	1	0	1	2.2	1667420113	False
X2444FD	2858071	O00743	PPP6C	305	35144.3	Serine/threonine-protein phosphatase 6 catalytic subunit	2327	True	14	14	14	0	48.9	1654378775;1654382009;1654383815;1654393934;1654405010;1654407886;1654412374;1654416964;1654424430;1662233837;1662282558;1666864603;1666864740;1666940252;1667656458;1667658130;1667659211;1667662007;1667836176	True;True;True;True;True;True;True;True;True;True;True;True;True;True;True;True;True;True;True
X2444FD	5729765	O00744	WNT10B	389	43000.4	Protein Wnt-10b	7916	True	1	1	1	0	1.8	1662157506	True
X2444FD	2858072	O00750	PIK3C2B	1634	184768	Phosphatidylinositol 4-phosphate 3-kinase C2 domain-containing subunit beta	344	True	47	47	47	0	34.9	1654377377;1654377729;1654382019;1654389501;1654392897;1654394980;1654395538;1654396056;1654396821;1654399575;1654406871;1654407116;1654408797;1654409332;1654410828;1654411460;1654415265;1654416676;1654418693;1654420835;1654422122;1654428302;1654430462;1654430492;1654432370;1661949708;1661961080;1661984416;1662017740;1662058047;1662078065;1662237277;1662274511;1666941145;1666946380;1666950208;166…	True;True;True;True;True;True;True;True;True;True;True;True;True;True;True;True;True;True;True;True;True;True;True;True;True;True;True;True;True;True;True;True;True;True;True;True;True;True;True;True;True;True;True;True;True;True;True;True;True;True;True;True;True
X2444FD	2858073	O00762	UBE2C	179	19652.3	Ubiquitin-conjugating enzyme E2 C	3615	True	7	7	7	0	57	1654386313;1654412341;1654418633;1654419537;1654430218;1667837326;1689056469	True;True;True;True;True;True;True
X2444FD	3027040	O00763	ACACB	2458	276541	RecName: Full=Acetyl-CoA carboxylase 2; EC=6.4.1.2; AltName: Full=ACC-beta; Includes: RecName: Full=Biotin carboxylase; EC=6.3.4.14	847	True	29	29	19	10	14.4	1654382519;1654385517;1654386830;1654387344;1654390615;1654392889;1654398503;1654403054;1654405216;1654405494;1654410356;1654413108;1654424300;1654429606;1661981416;1662149145;1662176616;1662235166;1662235484;1667103472;1667338367;1667666055;1667730148;1667797195;1667812492;1689031233;1689051250;1689088920;1719342589	True;True;True;False;False;True;False;True;True;False;False;False;True;False;False;True;True;True;True;False;True;False;True;True;True;True;True;True;True
X2444FD	2858074	O00764	PDXK	312	35102.3	Pyridoxal kinase	2671	True	11	11	11	0	57.4	1654388482;1654389400;1654392517;1654397242;1654418465;1654421334;1654426697;1654430496;1654433739;1654433762;1661932148;1662225951	True;True;True;True;True;True;True;True;True;True;True;True
X2444FD	2858075	O00767	SCD	359	41522.7	Acyl-CoA desaturase	912	True	24	32	32	0	51.5	1654378129;1654379968;1654387753;1654391416;1654402685;1654402896;1654403758;1654410135;1654415250;1654416040;1654421432;1654423231;1654426462;1654428255;1654430369;1654430653;1654433399;1654433681;1654433926;1661971566;1661985671;1662076292;1662094737;1662132367;1662223958;1662241326;1666778716;1666787127;1666866469;1666943404;1667025755;1667177676;1667332742;1667649974;1667665307;1667696534;166…	True;True;True;True;True;True;True;True;True;True;True;True;True;True;True;True;True;True;True;True;True;True;True;True;True;True;True;True;True;True;True;True;True;True;True;True;True;True;True;True;True;True;True;True
X2444FD	4715967	O14495	PLPP3	311	35116	Phospholipid phosphatase 3	6345	True	2	2	2	0	7.1	1654398115;1689053845	True;True
X2444FD	2858076	O14503	BHLHE40	412	45510.1	Class E basic helix-loop-helix protein 40	2824	True	10	10	7	3	26.9	1654384351;1654385263;1654385285;1654386413;1654391253;1654393752;1654397015;1654402110;1654411868;1689026647;1719364533	True;True;False;False;True;True;True;False;True;True;True
X2444FD	2955462	O14513	NCKAP5	1909	208537	Nck-associated protein 5	6152	True	2	2	1	1	0.7	1654381194;1667341623	True;False
X2444FD	4553928	O14522	PTPRT	1441	162134	Receptor-type tyrosine-protein phosphatase T	3155	False	1	1	0	1	0.8	1689073464	False
X2444FD	4716517	O14523	C2CD2L	706	76181.3	Phospholipid transfer protein C2CD2L	8136	True	1	1	1	0	2.8	1661903294	True
X2444FD	2861691	O14524	NEMP1	444	50640	Nuclear envelope integral membrane protein 1	5035	True	4	4	4	0	8.3	1654388200;1654407782;1667693254;1689081760	True;True;True;True
X2444FD	3028366	O14529	CUX2	1486	161677	Homeobox protein cut-like 2	7032	True	2	2	2	0	1.2	1661930123;1667702494	True;True
X2444FD	2858078	O14530	TXNDC9	226	26534.1	Thioredoxin domain-containing protein 9	2094	True	13	15	15	0	62.8	1654378695;1654381494;1654382226;1654383464;1654384536;1654399943;1654399945;1654402679;1654403539;1654404218;1654405481;1654405501;1654405502;1654428636;1654432130;1661926697;1667658030;1667755587;1667790037;1689022912	True;True;True;True;True;True;True;True;True;True;True;True;True;True;True;True;True;True;True;True
X2444FD	2858079	O14543	SOCS3	225	24770.1	Suppressor of cytokine signaling 3	4908	True	4	4	4	0	20	1654392436;1654398505;1654413998;1662030750	True;True;True;True
X2444FD	2858080	O14545	TRAFD1	582	64841.1	TRAF-type zinc finger domain-containing protein 1	762	True	26	26	26	0	53.3	1654384297;1654388741;1654389305;1654393370;1654397915;1654398913;1654400372;1654402892;1654403135;1654404918;1654409065;1654411277;1654417208;1654417430;1654419888;1654422698;1654422800;1654424457;1654425063;1654433174;1654434268;1661879864;1661945230;1662002292;1662210375;1662238016;1662265394;1662281515;1666704112;1667179757;1667414487;1667500808;1667575555;1667692052;1667836395;1667845045;171…	True;True;True;True;True;True;True;True;True;True;True;True;True;True;True;True;True;True;True;True;True;True;True;True;True;True;True;True;True;True;True;True;True;True;True;True;True
X2444FD	2861692	O14556	GAPDHS	408	44501.2	Glyceraldehyde-3-phosphate dehydrogenase, testis-specific	795	False	1	2	0	2	1.7	1654378180;1654378607	False;False
X2444FD	2858081	O14562	UBFD1	309	33381.9	Ubiquitin domain-containing protein UBFD1	3874	True	7	7	7	0	23.9	1654400397;1654400897;1654413762;1654419266;1661953277;1662217116;1667648661;1719368325	True;True;True;True;True;True;True;True
X2444FD	4553377	O14569	CYB561D2	222	23973.7	Cytochrome b561 domain-containing protein 2	7638	True	1	2	2	0	5.9	1654404643;1661926737	True;True
X2444FD	3455680	O14576	DYNC1I1	645	72955.4	Cytoplasmic dynein 1 intermediate chain 1	7181	True	1	1	1	0	1.2	1662131137	True
X2444FD	3027042	O14578	CIT	2027	231431	RecName: Full=Citron Rho-interacting kinase; Short=CRIK; EC=2.7.11.1; AltName: Full=Serine/threonine-protein kinase 21	422	True	36	36	36	0	21.2	1654379111;1654379276;1654381225;1654381300;1654382060;1654382511;1654383583;1654383690;1654383805;1654386032;1654387290;1654389271;1654389303;1654389849;1654393280;1654394685;1654394737;1654395207;1654396914;1654400030;1654403082;1654405756;1654407716;1654407790;1654409189;1654412804;1654417357;1654419743;1654421177;1654423983;1654425675;1654429071;1654434142;1662179893;1662200232;1666781708;168…	True;True;True;True;True;True;True;True;True;True;True;True;True;True;True;True;True;True;True;True;True;True;True;True;True;True;True;True;True;True;True;True;True;True;True;True;True
X2444FD	2858082	O14579	COPE	308	34482	Coatomer subunit epsilon	1192	True	20	20	20	0	82.5	1654377099;1654378167;1654400021;1654401234;1654408529;1654410402;1654415639;1654423236;1654423848;1654423849;1654424837;1654425956;1654426711;1654431258;1654432392;1654432775;1654434469;1661916899;1661958620;1662172529;1662252732;1667020114;1667688138;1667727292;1689090063;1719323652	True;True;True;True;True;True;True;True;True;True;True;True;True;True;True;True;True;True;True;True;True;True;True;True;True;True
X2444FD	2858083	O14593	RFXANK	260	28102.3	DNA-binding protein RFXANK	3654	True	7	7	7	0	33.5	1654400461;1654411768;1654421942;1654426451;1654429592;1662022006;1667026910;1689094402	True;True;True;True;True;True;True;True
X2444FD	2858084	O14602	EIF1AY	144	16442.4	Eukaryotic translation initiation factor 1A, Y-chromosomal	3834	False	4	4	0	4	21.5	1654398592;1654411363;1654419829;1654423051;1662180693;1667256726	False;False;False;False;False;False
X2444FD	3455682	O14607	UTY	1347	149548	Histone demethylase UTY	3787	False	1	1	0	1	0.7	1667797387	False
X2444FD	3027043	O14613	CDC42EP2	210	22484	RecName: Full=Cdc42 effector protein 2; AltName: Full=Binder of Rho GTPases 1	6913	True	1	1	1	0	9.5	1654426194	True
X2444FD	2954308	O14617	AP3D1	1153	130158	AP-3 complex subunit delta-1	364	True	40	40	40	0	46	1654380169;1654385715;1654388159;1654388653;1654392113;1654392114;1654395300;1654400073;1654400985;1654402989;1654404081;1654407648;1654409164;1654412837;1654416316;1654416540;1654418306;1654421404;1654424237;1654425881;1654426281;1654426282;1654426291;1654431264;1654434145;1661885018;1661892374;1662013512;1662022191;1662055791;1662078241;1662134676;1662156058;1662175911;1662215170;1662245141;166…	True;True;True;True;True;True;True;True;True;True;True;True;True;True;True;True;True;True;True;True;True;True;True;True;True;True;True;True;True;True;True;True;True;True;True;True;True;True;True;True;True;True;True;True;True;True;True;True;True;True;True
X2444FD	2954309	O14618	CCS	274	29040.6	Copper chaperone for superoxide dismutase	6755	True	1	1	1	0	4.7	1662140026	True
X2444FD	3027427	O14627	CDX4	284	30480	RecName: Full=Homeobox protein CDX-4; AltName: Full=Caudal-type homeobox protein 4	4113	False	1	1	0	1	2.1	1662101527	False
X2444FD	2861693	O14628	ZNF195	629	72332	Zinc finger protein 195	4083	True	8	8	8	0	17.5	1654381618;1654403341;1654403342;1654408298;1654411236;1654418872;1662084612;1662278883;1667774036	True;True;True;True;True;True;True;True;True
X2444FD	2858085	O14640	DVL1	695	75186.8	Segment polarity protein dishevelled homolog DVL-1	4064	False	2	2	0	2	3.2	1662110282;1667720571	False;False
X2444FD	2858086	O14641	DVL2	736	78948	Segment polarity protein dishevelled homolog DVL-2	1924	True	14	14	12	2	30	1654378135;1654382939;1654398264;1654401491;1654410910;1654414477;1654418713;1654424820;1654429784;1654433098;1661890419;1661924023;1661933387;1661975609;1662183544;1662242624;1667726153	True;True;False;True;True;False;True;True;True;True;True;True;True;True;True;True;True
X2444FD	5729730	O14645	-	258	29662	Axonemal dynein light intermediate polypeptide 1	8079	True	1	1	1	0	5.8	1667578969	True
X2444FD	2861694	O14646	CHD1	1710	196688	Chromodomain-helicase-DNA-binding protein 1	1398	True	22	23	16	7	14.9	1654381200;1654382376;1654383819;1654388400;1654389860;1654399240;1654403800;1654413295;1654415535;1654430611;1654432634;1661918168;1661941946;1662002615;1662031901;1662069728;1662126300;1662159782;1662165795;1667100025;1667177775;1667572717;1689026211	False;True;True;True;False;True;False;True;True;True;True;False;True;True;True;True;True;True;False;True;True;False;False
X2444FD	2903248	O14647	CHD2	1828	211344	Chromodomain-helicase-DNA-binding protein 2	3707	True	8	9	2	7	3.8	1654381200;1654385340;1654389860;1654403800;1661918168;1662165795;1667572717;1667724818;1689026211	False;True;False;False;False;False;False;True;False
X2444FD	4553508	O14653	GOSR2	212	24775.4	Golgi SNAP receptor complex member 2	5590	True	3	3	3	0	13.2	1654398890;1662144976;1662250186	True;True;True
X2444FD	3023687	O14656	TOR1A	332	37808.7	Torsin-1A	5784	True	4	4	4	0	13.9	1662092840;1662111301;1662131950;1689096275	True;True;True;True
X2444FD	2955258	O14657	TOR1B	336	37978.9	Torsin-1B	5273	True	5	5	5	0	17.6	1654407887;1654408905;1662031302;1662283430;1667504050	True;True;True;True;True
X2444FD	2903249	O14668	PRRG1	218	24947.2	Transmembrane gamma-carboxyglutamic acid protein 1	5027	True	4	4	4	0	48.6	1654427974;1654427975;1662007794;1666616770;1666864624	True;True;True;True;True
X2444FD	2955754	O14672	ADAM10	748	84142.1	Disintegrin and metalloproteinase domain-containing protein 10	1598	True	20	20	20	0	34.4	1654381089;1654385794;1654387946;1654410536;1654411175;1654411597;1654413965;1654419864;1654420571;1654421782;1654431146;1662135964;1662162623;1667021530;1667259277;1667423729;1667728207;1667728520;1667751787;1667754585;1689019148;1689080880;1689094004;1719345237	True;True;True;True;True;True;True;True;True;True;True;True;True;True;True;True;True;True;True;True;True;True;True;True
X2444FD	2861695	O14678	ABCD4	606	68597.4	ATP-binding cassette sub-family D member 4	5591	True	3	3	3	0	6.8	1654389729;1661947204;1662055641	True;True;True
X2444FD	4716179	O14681	EI24	340	38964.8	Etoposide-induced protein 2.4 homolog	5634	True	3	3	3	0	7.9	1654384343;1654398595;1662057128	True;True;True
X2444FD	3456128	O14684	PTGES	152	17102.3	Prostaglandin E synthase	5375	True	3	3	3	0	27.6	1662059108;1667499634;1719358674	True;True;True
X2444FD	3029383	O14686	KMT2D	5537	593390	Histone-lysine N-methyltransferase 2D	5236	True	6	6	5	1	1.6	1661881144;1661911415;1662031938;1662165945;1662246751;1719355480	True;True;False;True;True;True
X2444FD	2888856	O14713	ITGB1BP1	200	21782.5	Integrin beta-1-binding protein 1	4833	True	6	6	6	0	33	1654389216;1654400009;1654404690;1654411159;1662029048;1662244827;1666779325	True;True;True;True;True;True;True
X2444FD	2858087	O14715	RGPD8	1765	198993	RANBP2-like and GRIP domain-containing protein 8	103	True	68	68	2	66	41.2	1654377795;1654378102;1654379046;1654379804;1654384538;1654386556;1654386868;1654387495;1654388792;1654389858;1654390588;1654392110;1654392464;1654395503;1654398487;1654401115;1654402565;1654403361;1654406489;1654407711;1654408736;1654408800;1654409374;1654410973;1654411877;1654413097;1654414333;1654414738;1654419038;1654420699;1654424181;1654424871;1654426383;1654429868;1661927378;1661936816;166…	False;False;False;False;False;False;False;False;False;False;False;False;False;True;False;False;False;False;False;False;False;True;False;False;False;False;False;False;False;False;False;False;False;False;False;False;False;False;False;False;False;False;False;False;False;False;False;False;False;False;False;False;False;False;False;False;False;False;False;False;False;False;False;False;False;False;False…
X2444FD	4553287	O14717	TRDMT1	391	44596.6	tRNA (cytosine(38)-C(5))-methyltransferase	7443	True	1	1	1	0	3.3	1661879390	True
X2444FD	2858088	O14727	APAF1	1248	141840	Apoptotic protease-activating factor 1	1880	True	18	18	18	0	17.7	1654393754;1654395988;1654396552;1654403661;1654416145;1654417006;1662014103;1662143118;1662155140;1662201116;1662284763;1667417294;1667650881;1667658776;1667701846;1667813894;1689043692;1719345451;1719359188	True;True;True;True;True;True;True;True;True;True;True;True;True;True;True;True;True;True;True
X2444FD	2861696	O14730	RIOK3	519	59093	Serine/threonine-protein kinase RIO3	1994	True	14	14	14	0	35.3	1654385793;1654398038;1654404880;1654423609;1654432626;1661901527;1662269772;1662285537;1667263388;1667651222;1689033560;1689055397;1689055954;1719335417	True;True;True;True;True;True;True;True;True;True;True;True;True;True
X2444FD	2904085	O14732	IMPA2	288	31320.9	Inositol monophosphatase 2	2115	True	14	14	14	0	67	1654383206;1654386314;1654387676;1654393099;1654420161;1654420467;1654422654;1654428218;1654429507;1654431071;1662033805;1662241849;1667112806;1667818619;1667826190;1689020723	True;True;True;True;True;True;True;True;True;True;True;True;True;True;True;True
X2444FD	2858089	O14733	MAP2K7	419	47484.9	Dual specificity mitogen-activated protein kinase kinase 7	1299	True	19	19	19	0	55.6	1654377334;1654379071;1654380831;1654383869;1654386961;1654392848;1654393828;1654394534;1654398745;1654403840;1654406627;1654410850;1654412800;1654415883;1654420283;1654430541;1654430802;1661949929;1662028955;1662124733;1662243053;1667839154;1719350616	True;True;True;True;True;True;True;True;True;True;True;True;True;True;True;True;True;True;True;True;True;True;True
X2444FD	4554229	O14734	ACOT8	319	35914.2	Acyl-coenzyme A thioesterase 8	3152	True	9	9	9	0	36.1	1654390864;1654409360;1654425153;1654429388;1661948024;1662177840;1662193037;1667809677;1689072352;1689089740	True;True;True;True;True;True;True;True;True;True
X2444FD	3455350	O14735	CDIPT	213	23538.8	CDP-diacylglycerol--inositol 3-phosphatidyltransferase	7143	True	1	1	1	0	4.7	1654387949	True
X2444FD	2858090	O14737	PDCD5	125	14285.1	Programmed cell death protein 5	5746	True	3	3	3	0	26.4	1654395409;1654396197;1662263542	True;True;True
X2444FD	2903251	O14744	PRMT5	637	72683.9	Protein arginine N-methyltransferase 5	1115	True	23	23	23	0	46.3	1654380294;1654382823;1654387878;1654387899;1654403414;1654408416;1654417072;1654418803;1654422123;1654424072;1654425090;1654426627;1654433404;1654434077;1662069311;1662073968;1662174872;1662176961;1662269128;1667716395;1667739401;1667792979;1667845187;1689025561;1689088373	True;True;True;True;True;True;True;True;True;True;True;True;True;True;True;True;True;True;True;True;True;True;True;True;True
X2444FD	2861697	O14745	SLC9A3R1	358	38868.4	Na(+)/H(+) exchange regulatory cofactor NHE-RF1	4624	True	5	5	5	0	17.9	1654412324;1654417287;1662016960;1666866992;1689078312	True;True;True;True;True
X2444FD	3455819	O14756	HSD17B6	317	35965.7	17-beta-hydroxysteroid dehydrogenase type 6	7010	True	3	3	3	0	10.7	1654388412;1662088468;1667660677	True;True;True
X2444FD	2880185	O14757	CHEK1	476	54433.6	Serine/threonine-protein kinase Chk1	1556	True	21	21	21	0	46.2	1654378154;1654382619;1654385837;1654386052;1654387856;1654393766;1654396047;1654399776;1654404917;1654411074;1654426936;1661933333;1662052816;1662077981;1662148118;1662234046;1662236742;1662273400;1667501286;1667662396;1667791789;1667837698	True;True;True;True;True;True;True;True;True;True;True;True;True;True;True;True;True;True;True;True;True;True
X2444FD	4553066	O14763	TNFRSF10B	440	47878.3	Tumor necrosis factor receptor superfamily member 10B	3422	True	10	10	10	0	30.5	1654390036;1654390071;1654412261;1654417514;1654418480;1654425378;1654429036;1654430347;1662007770;1662134333;1667747052	True;True;True;True;True;True;True;True;True;True;True
X2444FD	3028023	O14772	FPGT	607	66599	RecName: Full=Fucose-1-phosphate guanylyltransferase; EC=2.7.7.30; AltName: Full=GDP-L-fucose diphosphorylase; AltName: Full=GDP-L-fucose pyrophosphorylase	1067	True	24	24	24	0	56.3	1654386509;1654391144;1654401471;1654401773;1654405930;1654411424;1654413555;1654418834;1654419416;1654423234;1654424128;1654428351;1654428881;1654432571;1662176058;1662208422;1662212550;1666704436;1666863134;1667654400;1667697540;1667697843;1689024232;1689064075;1689080325	True;True;True;True;True;True;True;True;True;True;True;True;True;True;True;True;True;True;True;True;True;True;True;True;True
X2444FD	2954310	O14773	TPP1	563	61247.9	Tripeptidyl-peptidase 1	6645	True	2	2	2	0	5	1667344198;1667818261	True;True
X2444FD	2861698	O14776	TCERG1	1098	123901	Transcription elongation regulator 1	1388	True	23	23	22	1	20	1654380003;1654380309;1654380568;1654391668;1654392127;1654392630;1654399136;1654400159;1654401176;1654410436;1654422652;1661892484;1662007717;1662064733;1662173192;1662189835;1662229507;1666858493;1667502218;1667711851;1667745994;1667746248;1689037630;1719338865;1719353680	True;True;True;True;True;True;True;True;True;True;True;True;False;True;True;True;True;True;True;True;True;True;True;True;True
X2444FD	2858091	O14777	NDC80	642	73912.7	Kinetochore protein NDC80 homolog	825	True	28	28	28	0	46.4	1654380655;1654381962;1654382319;1654383865;1654384191;1654384523;1654387448;1654389528;1654399349;1654399936;1654400377;1654422485;1654423872;1654430942;1661925851;1661965106;1662160989;1662198685;1662227163;1662263569;1667020112;1667020489;1667110697;1667648348;1667703759;1667847484;1689024119;1689052908;1719332573	True;True;True;True;True;True;True;True;True;True;True;True;True;True;True;True;True;True;True;True;True;True;True;True;True;True;True;True;True
X2444FD	3027044	O14782	KIF3C	793	89426	RecName: Full=Kinesin-like protein KIF3C	5356	False	5	5	1	4	9.1	1654390804;1661957481;1662121408;1662262392;1667028024	False;False;True;False;False
X2444FD	3028864	O14786	NRP1	923	103134	Neuropilin-1	4156	True	8	8	8	0	11.4	1654398560;1654420503;1661927803;1662113843;1662123551;1662215978;1667707123;1689014309;1689024431	True;True;True;True;True;True;True;True;True
X2444FD	2858092	O14787	TNPO2	897	101388	Transportin-2	3032	True	11	11	7	4	18.1	1654379227;1654379297;1654387795;1654395179;1654399595;1654403752;1654432986;1662076262;1662147298;1667732356;1719345398	False;False;False;True;True;True;True;True;True;False;True
X2444FD	3455820	O14791	APOL1	398	43974.2	Apolipoprotein L1	7190	True	1	1	1	0	1.8	1662012468	True
X2444FD	2954311	O14792	HS3ST1	307	35773	Heparan sulfate glucosamine 3-O-sulfotransferase 1	8561	True	1	1	1	0	3.3	1667785304	True
X2444FD	5665417	O14793	MSTN	375	42750.2	Growth/differentiation factor 8	6419	True	2	2	2	0	7.7	1654413623;1654418797;1667029432	True;True;True
X2444FD	3455753	O14795	UNC13B	1591	180679	Protein unc-13 homolog B	6808	True	1	1	1	0	0.4	1719347288	True
X2444FD	3024069	O14802	POLR3A	1390	155642	DNA-directed RNA polymerase III subunit RPC1	317	True	43	43	42	1	40.4	1654378306;1654379837;1654383054;1654383114;1654387146;1654387228;1654390653;1654391083;1654393168;1654393982;1654395312;1654397025;1654405913;1654414953;1654416387;1654420067;1654420224;1654422140;1654427219;1654430050;1654430718;1661911615;1661915982;1661934248;1661960126;1661997880;1662001163;1662119777;1662119829;1662127124;1662205457;1662262363;1662281363;1666622754;1666784036;1666951704;166…	True;True;False;True;True;True;True;True;True;True;True;True;True;True;True;True;True;True;True;True;True;True;True;True;True;True;True;True;True;True;True;True;True;True;True;True;True;True;True;True;True;True;True;True;True
X2444FD	5313847	O14813	PHOX2A	284	29653	RecName: Full=Paired mesoderm homeobox protein 2A; AltName: Full=ARIX1 homeodomain protein; AltName: Full=Aristaless homeobox protein homolog; AltName: Full=Paired-like homeobox 2A	5069	False	1	1	0	1	2.8	1666784326	False
X2444FD	3456249	O14817	TSPAN4	238	26117.8	Tetraspanin-4	5433	True	3	3	3	0	23.1	1654431240;1662250007;1667839631	True;True;True
X2444FD	2858093	O14818	PSMA7	248	27886.9	Proteasome subunit alpha type-7	737	True	26	29	24	5	75.4	1654379973;1654380815;1654382355;1654383603;1654384256;1654384690;1654389484;1654390133;1654390180;1654390528;1654392002;1654394067;1654400084;1654412585;1654413606;1654413607;1654415732;1654415733;1654415820;1654420338;1654422576;1654423296;1654425308;1654425538;1654427056;1654427263;1654428602;1654428604;1654429853;1654429854;1662046650;1662189887;1662237618;1662282066;1666868608;1667258543;166…	True;True;True;True;True;True;True;True;False;True;True;True;True;False;False;False;True;True;True;True;True;True;True;True;True;True;False;False;False;False;True;True;True;True;True;True;True;False;True;True;True
X2444FD	3455754	O14827	RASGRF2	1237	140764	Ras-specific guanine nucleotide-releasing factor 2	7825	True	1	1	1	0	0.7	1661961788	True
X2444FD	2858094	O14828	SCAMP3	347	38287	Secretory carrier-associated membrane protein 3	1979	True	15	17	17	0	43.5	1654377977;1654381748;1654386480;1654392827;1654400603;1654400604;1654406897;1654411764;1654414314;1654415109;1654422358;1654424672;1654430551;1654431384;1654432810;1661930036;1662010010;1662150894;1662167614;1662229910;1666784931;1667706613	True;True;True;True;True;True;True;True;True;True;True;True;True;True;True;True;True;True;True;True;True;True
X2444FD	4554369	O14829	PPEF1	653	75792.1	Serine/threonine-protein phosphatase with EF-hands 1	5592	True	6	6	6	0	9.3	1654398927;1662240367;1666869821;1667743987;1689010502;1689033170	True;True;True;True;True;True
X2444FD	2888857	O14841	OPLAH	1288	137457	5-oxoprolinase	6582	True	1	1	1	0	0.5	1661926767	True
X2444FD	3028453	O14867	BACH1	736	81957.7	Transcription regulator protein BACH1	4973	True	6	6	6	0	8.3	1654390105;1654396503;1654411753;1661893494;1661971270;1667807169	True;True;True;True;True;True
X2444FD	3027429	O14874	BCKDK	412	46360	RecName: Full=[3-methyl-2-oxobutanoate dehydrogenase [lipoamide]] kinase, mitochondrial; EC=2.7.11.4; AltName: Full=Branched-chain alpha-ketoacid dehydrogenase kinase; Short=BCKD-kinase; Short=BCKDHKIN; Flags: Precursor	7046	True	1	1	1	0	5.1	1662103874	True
X2444FD	3455351	O14879	IFIT3	490	55984.8	Interferon-induced protein with tetratricopeptide repeats 3	6629	True	1	1	1	0	1.4	1654379378	True
X2444FD	2858096	O14880	MGST3	152	16516.3	Microsomal glutathione S-transferase 3	6690	True	1	1	1	0	14.5	1662022352	True
X2444FD	2955463	O14893	GEMIN2	280	31585.1	Gem-associated protein 2	4868	True	7	7	7	0	25	1654401589;1661904325;1661972322;1662160147;1662174354;1662186238;1667794836	True;True;True;True;True;True;True
X2444FD	2954312	O14907	TAX1BP3	124	13734.7	Tax1-binding protein 3	6654	True	2	2	2	0	26.6	1661884247;1667180199	True;True
X2444FD	2858097	O14908	GIPC1	333	36049.2	PDZ domain-containing protein GIPC1	3211	True	10	10	9	1	32.7	1654404311;1654406079;1654408761;1654416401;1661940474;1661946190;1662095209;1662231552;1666865211;1667335602	False;True;True;True;True;True;True;True;True;True
X2444FD	2954313	O14910	LIN7A	233	25996.7	Protein lin-7 homolog A	3516	False	3	3	0	3	14.2	1654395160;1654411719;1661908659	False;False;False
X2444FD	3455352	O14920	IKBKB	756	86563.9	Inhibitor of nuclear factor kappa-B kinase subunit beta	3976	True	8	8	7	1	11.9	1654386526;1654416547;1661900283;1662110417;1662111614;1667025471;1667742002;1689068448	True;True;False;True;True;True;True;True
X2444FD	4715991	O14921	RGS13	159	19135.1	Regulator of G-protein signaling 13	7697	True	1	1	1	0	5.7	1662074189	True
X2444FD	2858098	O14925	TIMM23	209	21943.2	Mitochondrial import inner membrane translocase subunit Tim23	3328	True	8	9	2	7	63.6	1654383189;1654394221;1654401590;1654420489;1654423157;1654427100;1654428975;1662041165;1662043453;1662125408;1662185981;1667259984;1667340584;1667574611	False;False;False;False;False;False;True;False;False;False;True;False;False;True
X2444FD	4715829	O14926	FSCN2	492	55057.1	Fascin-2	7692	True	1	1	1	0	2	1662096034	True
X2444FD	2858099	O14929	HAT1	419	49512.6	Histone acetyltransferase type B catalytic subunit	3490	True	8	8	8	0	24.3	1654378250;1654380004;1654399296;1654409246;1654418494;1654431234;1666782587;1667754974;1667806236	True;True;True;True;True;True;True;True;True
X2444FD	2954314	O14936	CASK	926	105123	Peripheral plasma membrane protein CASK	6860	True	2	2	2	0	2.2	1666866293;1719334454	True;True
X2444FD	2858100	O14939	PLD2	933	105987	Phospholipase D2	2225	True	15	15	14	1	19.4	1654378915;1654389471;1654390696;1654395744;1654409146;1654425154;1654429748;1661910934;1661919542;1661968369;1662094211;1662245416;1662253405;1666623137;1667753530;1719375355	True;True;True;True;True;True;True;True;False;True;True;True;True;True;True;True
X2444FD	2903253	O14949	UQCRQ	82	9906.4	Cytochrome b-c1 complex subunit 8	4372	True	6	6	6	0	51.2	1654379471;1654386810;1654388053;1654410053;1662090743;1667186548;1719325631	True;True;True;True;True;True;True
X2444FD	2858101	O14950	MYL12B	172	19779.2	Myosin regulatory light chain 12B	2247	False	13	19	0	19	66.3	1654378319;1654387442;1654388141;1654396159;1654396620;1654403380;1654404504;1654407867;1654407869;1654422130;1654423754;1654424217;1654427525;1654427526;1654428423;1654433701;1661890598;1661902822;1661922689;1661964328;1661968990;1662034618;1662141833;1667336538;1667498467;1667805644	False;False;False;False;False;False;False;False;False;False;False;False;False;False;False;False;False;False;False;False;False;False;False;False;False;False
X2444FD	2858102	O14964	HGS	777	86192	Hepatocyte growth factor-regulated tyrosine kinase substrate	1105	True	25	25	25	0	30.2	1654383623;1654385879;1654388676;1654391261;1654391365;1654394259;1654394260;1654394493;1654396007;1654398809;1654401616;1654406693;1654407177;1654427608;1654428988;1661909825;1662006664;1662083391;1662174790;1662234983;1667183293;1667415019;1667421257;1667651314;1667669042;1667723456;1667794434;1689032826;1689041860;1689046959;1689051811	True;True;True;True;True;True;True;True;True;True;True;True;True;True;True;True;True;True;True;True;True;True;True;True;True;True;True;True;True;True;True
X2444FD	2888859	O14965	AURKA	403	45809.4	Aurora kinase A	1833	True	18	18	17	1	58.6	1654382134;1654383352;1654392283;1654396853;1654416627;1654420295;1654425007;1654430372;1661921915;1661994483;1662119023;1662158168;1662189053;1662234169;1662242968;1667103236;1667188244;1667666477;1667683803;1667731943;1689023006;1719365563	True;False;True;True;True;True;True;True;True;True;True;True;True;True;True;True;True;True;True;True;True;True
X2444FD	3455353	O14966	RAB29	203	23155.3	Ras-related protein Rab-7L1	3404	True	9	9	8	1	50.2	1654384234;1654387513;1654394353;1654400799;1654404201;1654427641;1661966236;1666778595;1666940945;1667423659	True;True;True;False;True;True;True;True;True;True
X2444FD	2858103	O14967	CLGN	610	70038.6	Calmegin	808	False	1	1	0	1	1	1654379360	False
X2444FD	2858104	O14972	DSCR3	297	33010.4	Down syndrome critical region protein 3	3324	True	8	8	8	0	35.4	1654402677;1654402966;1654406670;1654410363;1654420348;1654424478;1662040361;1662210403;1662237508;1667667847;1667746933;1667847339	True;True;True;True;True;True;True;True;True;True;True;True
X2444FD	2858105	O14974	PPP1R12A	1030	115281	Protein phosphatase 1 regulatory subunit 12A	3524	True	9	9	9	0	10.9	1654394349;1654401683;1654428644;1654428645;1662196829;1662214036;1667791012;1689043738;1689057584;1719362654	True;True;True;True;True;True;True;True;True;True
X2444FD	2858106	O14975	SLC27A2	620	70312.3	Very long-chain acyl-CoA synthetase	2577	True	13	13	13	0	31.1	1654384831;1654398188;1654412864;1654414024;1654418645;1654420999;1654426606;1661884724;1662273258;1667425208;1667789198;1667840564;1689033115;1689089564	True;True;True;True;True;True;True;True;True;True;True;True;True;True
X2444FD	2861699	O14976	GAK	1311	143191	Cyclin-G-associated kinase	2306	True	13	13	13	0	13.3	1654384780;1654388495;1654394150;1654405061;1654417273;1654417409;1654418239;1654418722;1662194391;1662238569;1689028719;1719348358;1719361315	True;True;True;True;True;True;True;True;True;True;True;True;True
X2444FD	2858107	O14977	AZIN1	448	49535.2	Antizyme inhibitor 1	2211	True	15	15	15	0	44.9	1654388794;1654407571;1654415121;1654422799;1654425149;1654426933;1654434198;1661898083;1662103757;1662106206;1662143272;1662219098;1667339747;1667698779;1667752001;1667833045;1689066181	True;True;True;True;True;True;True;True;True;True;True;True;True;True;True;True;True
X2444FD	3052516	O14978	ZNF263	683	77298.7	Zinc finger protein 263	3730	False	1	1	0	1	1.3	1662144349	False
X2444FD	2858108	O14979	HNRNPDL	420	46437.6	Heterogeneous nuclear ribonucleoprotein D-like	1795	True	15	15	13	2	21.7	1654382326;1654385750;1654391201;1654393231;1654401336;1654406618;1654414749;1654414763;1654418321;1654418336;1654419034;1654421851;1654425586;1654434311;1662101091;1662188739;1666942990;1667732013;1667743720;1689082109	False;True;True;False;True;True;True;True;True;True;True;True;True;True;True;True;True;True;True;True
X2444FD	2858109	O14980	XPO1	1071	123386	Exportin-1	299	True	42	42	42	0	49.8	1654378914;1654380376;1654381951;1654382467;1654383810;1654384998;1654386926;1654388817;1654391126;1654394073;1654394828;1654398200;1654399234;1654401297;1654402613;1654403776;1654406019;1654409394;1654410842;1654412735;1654417706;1654420178;1654421416;1654424599;1654424715;1654424786;1654429516;1654430322;1654431701;1654431926;1661942755;1662077748;1662135413;1662146176;1662181621;1662181886;166…	True;True;True;True;True;True;True;True;True;True;True;True;True;True;True;True;True;True;True;True;True;True;True;True;True;True;True;True;True;True;True;True;True;True;True;True;True;True;True;True;True;True;True;True;True;True;True;True;True;True;True;True
X2444FD	2880186	O14981	BTAF1	1849	206888	TATA-binding protein-associated factor 172	635	True	31	31	31	0	22	1654379481;1654382799;1654383957;1654390726;1654391081;1654393356;1654399577;1654405033;1654406750;1654407926;1654407955;1654408123;1654409115;1654409203;1654409494;1654421663;1654425870;1654431455;1654432832;1661924491;1661986200;1662034848;1662094012;1662113816;1667254058;1667495267;1667751316;1667767109;1667801690;1667825527;1689097290;1719366658	True;True;True;True;True;True;True;True;True;True;True;True;True;True;True;True;True;True;True;True;True;True;True;True;True;True;True;True;True;True;True;True
X2444FD	2955464	O14983	ATP2A1	1001	110253	Sarcoplasmic/endoplasmic reticulum calcium ATPase 1	147	False	14	15	0	15	14.5	1654382266;1654385513;1654387127;1654392703;1654400559;1654402836;1654407928;1654408975;1654410485;1654421125;1654422724;1661975040;1667674440;1667685301;1667701482;1667708068;1667779147;1689058975;1719375781	False;False;False;False;False;False;False;False;False;False;False;False;False;False;False;False;False;False;False
X2444FD	2903254	O14986	PIP5K1B	540	61036.3	Phosphatidylinositol 4-phosphate 5-kinase type-1 beta	1319	False	3	3	0	3	5	1654414345;1662124657;1667673903	False;False;False
X2444FD	3046999	O14994	SYN3	580	63302.7	Synapsin-3	7804	True	1	1	1	0	1.6	1667495485	True
X2444FD	2954316	O15014	ZNF609	1411	151191	Zinc finger protein 609	2422	True	13	13	13	0	13.6	1654383526;1654391287;1654399421;1654406591;1654422426;1654423526;1654427389;1661941236;1661969333;1662056014;1667032076;1667110238;1689023766;1719336350	True;True;True;True;True;True;True;True;True;True;True;True;True;True
X2444FD	2858110	O15020	SPTBN2	2390	271325	Spectrin beta chain, non-erythrocytic 2	5148	True	3	3	1	2	0.9	1654379901;1662047837;1666863845	True;False;False
X2444FD	3023412	O15021	MAST4	2623	284378	Microtubule-associated serine/threonine-protein kinase 4	5540	True	4	4	3	1	1.6	1661994049;1662055733;1662146241;1667681947	True;True;True;False
X2444FD	2861700	O15027	SEC16A	2357	233517	Protein transport protein Sec16A	514	True	37	37	37	0	23.9	1654380296;1654380411;1654380501;1654388333;1654390710;1654391160;1654395775;1654397412;1654400491;1654400666;1654401645;1654403008;1654403114;1654412366;1654412919;1654419136;1654419957;1654427720;1654429975;1654430965;1654431201;1654431584;1661892975;1661924095;1661949369;1661949558;1662106038;1662211078;1666699208;1666777797;1667338545;1667425774;1667503385;1667579464;1667833982;1667837848;168…	True;True;True;True;True;True;True;True;True;True;True;True;True;True;True;True;True;True;True;True;True;True;True;True;True;True;True;True;True;True;True;True;True;True;True;True;True;True
X2444FD	2858111	O15031	PLXNB2	1838	205127	Plexin-B2	407	True	41	41	40	1	32.4	1654379559;1654381653;1654382560;1654383662;1654389296;1654394783;1654395448;1654398452;1654398756;1654399281;1654409441;1654412180;1654412182;1654412554;1654415569;1654418172;1654418838;1654421448;1654421705;1654427869;1654428273;1654428543;1654429146;1662017834;1662034670;1662051943;1662068339;1662131773;1662176177;1662213541;1666778870;1667414371;1667498647;1667660373;1667672925;1667699816;166…	True;True;False;True;True;True;True;True;True;True;True;True;True;True;True;True;True;True;True;True;True;True;True;True;True;True;True;True;True;True;True;True;True;True;True;True;True;True;True;True;True;True;True;True
X2444FD	2903255	O15037	KHNYN	678	74534	Protein KHNYN	2427	True	17	17	17	0	33.8	1654378025;1654391624;1654401546;1654407068;1654408263;1661906975;1662066217;1662137832;1662143102;1667333139;1667426064;1667664521;1667696425;1667834530;1689015182;1689045182;1689048749	True;True;True;True;True;True;True;True;True;True;True;True;True;True;True;True;True
X2444FD	2858112	O15042	U2SURP	1029	118292	U2 snRNP-associated SURP motif-containing protein	332	True	40	40	40	0	43.4	1654378659;1654378679;1654379944;1654380265;1654383503;1654383772;1654385996;1654386771;1654388189;1654401688;1654402225;1654404906;1654405258;1654406953;1654410370;1654411406;1654411407;1654414962;1654415590;1654415591;1654415898;1654417030;1654419418;1654420021;1654421915;1654422673;1654424431;1654425843;1654426070;1654430853;1654434087;1661888558;1661904464;1661944385;1661954314;1661988402;166…	True;True;True;True;True;True;True;True;True;True;True;True;True;True;True;True;True;True;True;True;True;True;True;True;True;True;True;True;True;True;True;True;True;True;True;True;True;True;True;True;True;True;True;True;True;True;True;True;True;True
X2444FD	3027045	O15047	SETD1A	1707	186034	RecName: Full=Histone-lysine N-methyltransferase SETD1A; EC=2.1.1.43; AltName: Full=Lysine N-methyltransferase 2F; AltName: Full=SET domain-containing protein 1A; Short=hSET1A; AltName: Full=Set1/Ash2 histone methyltransferase complex subunit SET1	2858	True	12	12	11	1	10.3	1654395177;1654399199;1654401454;1654404350;1654405358;1654410289;1654428512;1661993031;1662250696;1662256987;1667760738;1689025198	True;True;True;True;True;True;True;True;False;True;True;True
X2444FD	4088390	O15050	TRANK1	2925	336221	TPR and ankyrin repeat-containing protein 1	7778	True	2	2	2	0	0.4	1654377048;1662136120	True;True
X2444FD	3455354	O15054	KDM6B	1643	176632	Lysine-specific demethylase 6B	6887	True	1	1	1	0	1.6	1661973337	True
X2444FD	2888860	O15056	SYNJ2	1496	165538	Synaptojanin-2	6869	True	1	1	1	0	0.8	1689016677	True
X2444FD	5665451	O15060	ZBTB39	712	79001.2	Zinc finger and BTB domain-containing protein 39	6436	True	3	3	3	0	6.5	1661940204;1667711909;1667819450	True;True;True
X2444FD	2858114	O15061	SYNM	1565	172768	Synemin	2539	True	13	13	13	0	9.2	1654377116;1654390838;1654409547;1662033930;1662081056;1662154682;1666782576;1667644919;1667684835;1667773387;1667797085;1689021349;1689031001	True;True;True;True;True;True;True;True;True;True;True;True;True
X2444FD	2858115	O15062	ZBTB5	677	74278	Zinc finger and BTB domain-containing protein 5	3130	True	11	11	11	0	23	1654418263;1654427404;1662171588;1662178220;1666618132;1667103460;1667108811;1667796086;1689045669;1689090198;1719356330;1719358218	True;True;True;True;True;True;True;True;True;True;True;True
X2444FD	3029428	O15063	GARRE1	1070	116020	Uncharacterized protein KIAA0355	6987	True	1	1	1	0	0.9	1662128502	True
X2444FD	2955259	O15066	KIF3B	747	85125.2	Kinesin-like protein KIF3B	5356	True	4	4	0	4	5.2	1654390804;1661957481;1662262392;1667028024	False;False;False;False
X2444FD	2858116	O15067	PFAS	1338	144734	Phosphoribosylformylglycinamidine synthase	195	True	49	49	49	0	49.7	1654379920;1654384529;1654385101;1654386118;1654386372;1654389233;1654393071;1654394093;1654394155;1654395441;1654396064;1654406665;1654406666;1654407511;1654407564;1654409522;1654416551;1654417358;1654420374;1654421965;1654423716;1654425526;1654427465;1654427466;1654428026;1654428435;1654429675;1654429817;1654432026;1654432985;1654433201;1654434073;1661901060;1661926733;1661941991;1661950924;166…	True;True;True;True;True;True;True;True;True;True;True;True;True;True;True;True;True;True;True;True;True;True;True;True;True;True;True;True;True;True;True;True;True;True;True;True;True;True;True;True;True;True;True;True;True;True;True;True;True;True;True;True;True;True;True;True;True;True;True;True
X2444FD	4086845	O15072	ADAMTS3	1205	135603	A disintegrin and metalloproteinase with thrombospondin motifs 3	7592	True	1	1	1	0	0.7	1667022127	True
X2444FD	3027046	O15078	CEP290	2479	290386	RecName: Full=Centrosomal protein of 290 kDa; Short=Cep290; AltName: Full=Bardet-Biedl syndrome 14 protein; AltName: Full=Cancer/testis antigen 87; Short=CT87; AltName: Full=Nephrocystin-6; AltName: Full=Tumor antigen se2-2	5403	True	4	4	4	0	1.3	1661920998;1662199848;1666779407;1667718694	True;True;True;True
X2444FD	4555069	O15079	SNPH	494	53536.7	Syntaphilin	5004	False	2	2	0	2	3.6	1662071844;1689082724	False;False
X2444FD	2954317	O15083	ERC2	957	110558	ERC protein 2	5743	False	1	1	0	1	0.8	1689076125	False
X2444FD	2954318	O15084	ANKRD28	1053	112966	Serine/threonine-protein phosphatase 6 regulatory ankyrin repeat subunit A	3956	True	6	6	4	2	8	1654384875;1654390753;1654421821;1654422366;1662268137;1667030520	True;False;True;False;True;True
X2444FD	2903257	O15090	ZNF536	1300	141417	Zinc finger protein 536	6453	True	2	2	2	0	1.4	1662080525;1689033799	True;True
X2444FD	3028544	O15091	KIAA0391	583	67315.4	Mitochondrial ribonuclease P protein 3	4526	True	5	5	5	0	10.1	1654379303;1654390401;1654398834;1654417000;1667579795	True;True;True;True;True
X2444FD	4715992	O15105	SMAD7	426	46425.8	Mothers against decapentaplegic homolog 7	6376	True	2	2	2	0	8	1654429984;1661911956	True;True
X2444FD	3029153	O15111	CHUK	745	84639.6	Inhibitor of nuclear factor kappa-B kinase subunit alpha	4783	True	4	4	3	1	5.6	1654389908;1654414214;1661900283;1661955640;1689010648	True;True;False;True;True
X2444FD	2888861	O15118	NPC1	1278	142167	Niemann-Pick C1 protein	1338	True	21	21	21	0	19.1	1654379317;1654384851;1654394416;1654401797;1654405671;1654408500;1654410995;1654413071;1654417812;1654419499;1654430771;1654431569;1654431571;1654432139;1661934918;1662140141;1662156657;1662162857;1662212880;1666781133;1667417243;1667752715;1667786399;1667803944;1689046165;1719350457	True;True;True;True;True;True;True;True;True;True;True;True;True;True;True;True;True;True;True;True;True;True;True;True;True;True
X2444FD	2858117	O15119	TBX3	743	79388.8	T-box transcription factor TBX3	1561	True	18	18	15	3	30.6	1654381934;1654394056;1654398626;1654403813;1654408622;1654409497;1654414043;1654423420;1661979000;1662059190;1662164371;1666779686;1666784290;1667027240;1667189212;1667262137;1667653298;1667659803;1667679633;1667725513;1667791674	False;True;True;True;True;True;True;True;True;True;False;True;True;True;True;True;True;True;True;False;True
X2444FD	3455355	O15120	AGPAT2	278	30914.4	1-acyl-sn-glycerol-3-phosphate acyltransferase beta	6018	True	4	4	4	0	21.2	1662018388;1662041234;1667803636;1689048005	True;True;True;True
X2444FD	2858118	O15121	DEGS1	323	37866.1	Sphingolipid delta(4)-desaturase DES1	3673	True	8	10	10	0	26.6	1654420095;1654420412;1654420766;1654423265;1654423845;1654425915;1654426234;1654427387;1654428173;1661943714;1661976580;1662025196;1662091281;1662108189;1662176679;1666865596;1667423026;1667656365	True;True;True;True;True;True;True;True;True;True;True;True;True;True;True;True;True;True
X2444FD	3028164	O15123	ANGPT2	496	56919	RecName: Full=Angiopoietin-2; Short=ANG-2; Flags: Precursor	7521	True	1	1	1	0	1.4	1661985572	True
X2444FD	3455356	O15126	SCAMP1	338	37920.4	Secretory carrier-associated membrane protein 1	3028	True	10	10	10	0	41.7	1654394802;1654395945;1654417619;1654424772;1654432733;1662030035;1667107820;1667185198;1667578391;1667698766;1667716535;1667794760;1719366457	True;True;True;True;True;True;True;True;True;True;True;True;True
X2444FD	4086846	O15127	SCAMP2	329	36648.9	Secretory carrier-associated membrane protein 2	6120	True	2	2	2	0	9.7	1654425621;1666780244;1667336771;1667717035	True;True;True;True
X2444FD	2858119	O15131	KPNA1	536	60349	Importin subunit alpha-6	625	False	13	13	1	12	28.7	1654398868;1654402799;1654408903;1654409676;1654420050;1654420051;1654421537;1654423925;1654427362;1654433910;1661887539;1661891847;1662061417;1662197463;1662225352;1667748238;1667845281	False;False;False;False;False;False;False;False;False;False;False;True;False;False;False;False;False
X2444FD	2858120	O15143	ARPC1B	372	40949.8	Actin-related protein 2/3 complex subunit 1B	2272	True	13	13	13	0	36.6	1654382607;1654396104;1654398413;1654410739;1654410740;1654412373;1654416258;1661927333;1661967471;1662169384;1662242817;1662279006;1667677773;1667694100;1667765538;1667827883	True;True;True;True;True;True;True;True;True;True;True;True;True;True;True;True
X2444FD	2858121	O15144	ARPC2	300	34333	Actin-related protein 2/3 complex subunit 2	1386	True	20	20	20	0	65	1654377250;1654380898;1654382888;1654395605;1654401424;1654407034;1654416362;1661908495;1661976479;1662033170;1662106612;1662189098;1662253463;1667341046;1667344515;1667837299;1689053171;1689068138;1689069893;1689084013;1719324117;1719369330	True;True;True;True;True;True;True;True;True;True;True;True;True;True;True;True;True;True;True;True;True;True
X2444FD	2858122	O15145	ARPC3	178	20546.7	Actin-related protein 2/3 complex subunit 3	3581	True	7	7	7	0	41	1654381473;1654381994;1654387039;1654395359;1654398335;1654398338;1654406326;1654421053;1662104835;1667660425	True;True;True;True;True;True;True;True;True;True
X2444FD	3028024	O15151	MDM4	490	54864	RecName: Full=Protein Mdm4; AltName: Full=Double minute 4 protein; AltName: Full=Mdm2-like p53-binding protein; AltName: Full=Protein Mdmx; AltName: Full=p53-binding protein Mdm4	5619	True	3	3	3	0	7.1	1654381062;1654411094;1689082595	True;True;True
X2444FD	2858123	O15160	POLR1C	346	39249.7	DNA-directed RNA polymerases I and III subunit RPAC1	2092	True	14	14	14	0	61	1654384878;1654390063;1654391599;1654394945;1654399295;1654405962;1654408421;1654423636;1654426854;1654432393;1654432398;1661894946;1662193845;1666859834;1666866557;1667188393;1667331684;1667671460;1667801667;1689056848	True;True;True;True;True;True;True;True;True;True;True;True;True;True;True;True;True;True;True;True
X2444FD	3456250	O15162	PLSCR1	318	35049.1	Phospholipid scramblase 1	3742	True	7	7	7	0	27	1654380984;1654391657;1654411664;1654421996;1654426318;1667665150;1667782216;1689051744	True;True;True;True;True;True;True;True
X2444FD	2858124	O15164	TRIM24	1050	116831	Transcription intermediary factor 1-alpha	1037	True	24	24	23	1	31.2	1654386587;1654387726;1654389213;1654389529;1654389659;1654391578;1654392555;1654403662;1654405123;1654409415;1654420385;1654422832;1654427161;1654427733;1654428775;1654429139;1662092046;1662173605;1662191108;1667422832;1667498942;1667652983;1667670077;1667763107;1719355063	True;False;True;True;True;True;True;True;True;True;True;True;True;True;True;True;True;True;True;True;True;True;True;True;True
X2444FD	2904086	O15173	PGRMC2	223	23818.5	Membrane-associated progesterone receptor component 2	4434	False	1	1	0	1	4	1662110631	False
X2444FD	2903260	O15182	CETN3	167	19550	Centrin-3	6107	True	3	3	3	0	26.3	1654404760;1662105488;1662160215	True;True;True
X2444FD	3027047	O15198	SMAD9	467	52493	RecName: Full=Mothers against decapentaplegic homolog 9; Short=MAD homolog 9; Short=Mothers against DPP homolog 9; AltName: Full=Madh6; AltName: Full=SMAD family member 9; Short=SMAD 9; Short=Smad9	3319	False	3	3	1	2	7.9	1654399183;1654404532;1662018528;1662275038	False;False;True;False
X2444FD	5314089	O15211	RGL2	777	83549	RecName: Full=Ral guanine nucleotide dissociation stimulator-like 2; Short=RalGDS-like 2; AltName: Full=RalGDS-like factor; AltName: Full=Ras-associated protein RAB2L	8034	True	1	1	1	0	1.2	1662099387	True
X2444FD	2858125	O15212	PFDN6	129	14582.7	Prefoldin subunit 6	2930	True	10	10	10	0	58.9	1654379550;1654388730;1654395878;1654402665;1654407438;1654409014;1654431928;1661993460;1662043761;1662097489;1662248324;1667741244	True;True;True;True;True;True;True;True;True;True;True;True
X2444FD	2903261	O15213	WDR46	610	68071.1	WD repeat-containing protein 46	1807	True	16	16	16	0	32.5	1654379163;1654381463;1654382245;1654385906;1654386870;1654406718;1654410278;1654411242;1654416740;1654425005;1654427517;1661905447;1661928477;1661986152;1662023518;1666860436;1667258621;1667785111	True;True;True;True;True;True;True;True;True;True;True;True;True;True;True;True;True;True
X2444FD	2858126	O15226	NKRF	690	77672.9	NF-kappa-B-repressing factor	199	True	52	52	52	0	61.7	1654378219;1654382765;1654383279;1654383595;1654384327;1654384769;1654386780;1654389050;1654391337;1654393004;1654393440;1654393593;1654394294;1654398204;1654398584;1654399345;1654399748;1654399891;1654401056;1654402975;1654404888;1654409443;1654409799;1654410028;1654414105;1654415647;1654415725;1654417445;1654430520;1661891326;1661911344;1661990177;1662008209;1662046898;1662130577;1662144747;166…	True;True;True;True;True;True;True;True;True;True;True;True;True;True;True;True;True;True;True;True;True;True;True;True;True;True;True;True;True;True;True;True;True;True;True;True;True;True;True;True;True;True;True;True;True;True;True;True;True;True;True;True;True;True;True;True;True;True;True;True;True;True;True;True;True
X2444FD	3027724	O15228	GNPAT	680	77188	RecName: Full=Dihydroxyacetone phosphate acyltransferase; Short=DAP-AT; Short=DHAP-AT; EC=2.3.1.42; AltName: Full=Acyl-CoA:dihydroxyacetonephosphateacyltransferase; AltName: Full=Glycerone-phosphate O-acyltransferase	4399	True	5	5	5	0	11	1654393633;1654409754;1654423993;1654430645;1689037215	True;True;True;True;True
X2444FD	2858127	O15230	LAMA5	3695	399737	Laminin subunit alpha-5	4235	True	9	9	8	1	3.4	1654395039;1661880879;1661956282;1662004793;1662037463;1662207204;1666951504;1667573572;1719343685	True;True;True;False;True;True;True;True;True
X2444FD	2903262	O15234	CASC3	703	76278	Protein CASC3	4730	True	4	4	4	0	6.1	1654397745;1661983521;1662108288;1689018163	True;True;True;True
X2444FD	2954319	O15235	MRPS12	138	15172.9	28S ribosomal protein S12, mitochondrial	4023	True	8	8	8	0	62.3	1654380163;1654394644;1654400576;1654431321;1662105134;1662137975;1666858100;1666858937;1667027313;1689070732	True;True;True;True;True;True;True;True;True;True
X2444FD	4088476	O15254	ACOX3	700	77629.1	Peroxisomal acyl-coenzyme A oxidase 3	7341	True	1	1	1	0	0.9	1667731297	True
X2444FD	3028454	O15258	RER1	196	22958	Protein RER1	4992	True	4	4	4	0	24	1654401096;1654401721;1654419978;1667797794	True;True;True;True
X2444FD	3456217	O15259	NPHP1	732	83299.4	Nephrocystin-1	7049	True	1	1	1	0	1	1689020292	True
X2444FD	2858129	O15260	SURF4	269	30394	Surfeit locus protein 4	4849	True	4	6	6	0	21.6	1654389990;1654411775;1654422580;1654422868;1662019734;1667343632;1667699230;1719369134	True;True;True;True;True;True;True;True
X2444FD	4555519	O15264	MAPK13	365	42089.6	Mitogen-activated protein kinase 13	2940	False	1	1	0	1	2.2	1654381947	False
X2444FD	5313848	O15266	SHOX	292	32236	RecName: Full=Short stature homeobox protein; AltName: Full=Pseudoautosomal homeobox-containing osteogenic protein; AltName: Full=Short stature homeobox-containing protein	5069	False	1	1	0	1	2.7	1666784326	False
X2444FD	2858130	O15269	SPTLC1	473	52744	Serine palmitoyltransferase 1	769	True	27	30	30	0	60	1654380261;1654380736;1654382084;1654382583;1654383321;1654384446;1654385956;1654389191;1654389917;1654390138;1654403239;1654403240;1654408459;1654412580;1654413382;1654415803;1654416998;1654418650;1654419702;1654424361;1654426157;1654426158;1654427951;1654428778;1654429093;1654429158;1654430466;1661991320;1662023394;1662081344;1662152119;1662252831;1666860886;1666869710;1667342141;1667666704;166…	True;True;True;True;True;True;True;True;True;True;True;True;True;True;True;True;True;True;True;True;True;True;True;True;True;True;True;True;True;True;True;True;True;True;True;True;True;True;True;True;True;True
X2444FD	2955466	O15270	SPTLC2	562	62924.3	Serine palmitoyltransferase 2	1735	True	18	18	18	0	39.3	1654377342;1654381112;1654388066;1654401588;1654402662;1654405528;1654420910;1654422770;1654426324;1654426688;1654428601;1661948917;1662064842;1662176096;1662281665;1667104315;1667111952;1667425073;1667505288	True;True;True;True;True;True;True;True;True;True;True;True;True;True;True;True;True;True;True
X2444FD	2858131	O15287	FANCG	622	68553.7	Fanconi anemia group G protein	1071	True	27	27	27	0	61.4	1654382090;1654385968;1654386639;1654387041;1654388451;1654389124;1654392286;1654393302;1654398806;1654402960;1654407705;1654407717;1654411747;1654412058;1654419410;1654421794;1654427770;1654427882;1661906441;1661977396;1662166780;1666700126;1666865038;1667497922;1667695368;1667727580;1667728780;1689026057	True;True;True;True;True;True;True;True;True;True;True;True;True;True;True;True;True;True;True;True;True;True;True;True;True;True;True;True
X2444FD	2858132	O15294	OGT	1046	116925	UDP-N-acetylglucosamine--peptide N-acetylglucosaminyltransferase 110 kDa subunit	382	True	41	41	41	0	51.6	1654377397;1654378947;1654380257;1654382935;1654384006;1654384697;1654385243;1654388166;1654388851;1654390343;1654392120;1654393851;1654395544;1654399520;1654401416;1654401826;1654402316;1654403227;1654406747;1654412432;1654413237;1654413416;1654414523;1654418218;1654418692;1654419789;1654425406;1654429027;1661929254;1661932750;1661933613;1661980620;1661982451;1661984958;1662074318;1662272091;166…	True;True;True;True;True;True;True;True;True;True;True;True;True;True;True;True;True;True;True;True;True;True;True;True;True;True;True;True;True;True;True;True;True;True;True;True;True;True;True;True;True;True;True;True;True;True;True;True;True;True;True
X2444FD	3023413	O15296	ALOX15B	676	75856.9	Arachidonate 15-lipoxygenase B	7564	True	1	1	1	0	1	1654378724	True
X2444FD	4088425	O15297	PPM1D	605	66675.1	Protein phosphatase 1D	5551	True	3	3	3	0	7.3	1654407323;1662063070;1662204967	True;True;True
X2444FD	4555395	O15303	GRM6	877	95467.8	Metabotropic glutamate receptor 6	7729	True	1	1	1	0	1.9	1654419653	True
X2444FD	2858133	O15304	SIVA1	175	18694.7	Apoptosis regulatory protein Siva	5340	True	4	4	4	0	30.9	1654427016;1662024410;1662126689;1667501145;1667805303	True;True;True;True;True
X2444FD	2858134	O15305	PMM2	246	28082.2	Phosphomannomutase 2	4656	True	4	4	3	1	14.2	1654385500;1654388334;1689049668;1719326290	True;True;False;True
X2444FD	4973400	O15315	RAD51B	384	42196	RecName: Full=DNA repair protein RAD51 homolog 2; Short=R51H2; AltName: Full=RAD51 homolog B; Short=Rad51B; AltName: Full=RAD51-like protein 1	7971	True	1	1	1	0	2.1	1689021573	True
X2444FD	2858135	O15318	POLR3G	223	25914.5	DNA-directed RNA polymerase III subunit RPC7	4755	True	4	4	4	0	20.2	1654391463;1654404351;1654408432;1662204457	True;True;True;True
X2444FD	3455358	O15321	TM9SF1	606	68860.7	Transmembrane 9 superfamily member 1	4047	True	7	7	7	0	16.3	1654385617;1654390639;1654394276;1654397686;1654431747;1654431891;1654431892;1667695917	True;True;True;True;True;True;True;True
X2444FD	3027430	O15344	MID1	667	75251	RecName: Full=Midline-1; EC=6.3.2.-; AltName: Full=Midin; AltName: Full=Midline 1 RING finger protein; AltName: Full=Putative transcription factor XPRF; AltName: Full=RING finger protein 59; AltName: Full=Tripartite motif-containing protein 18	2365	True	14	14	12	2	22.6	1654378962;1654387863;1654398210;1654398839;1654413219;1654419777;1654420476;1661899630;1661994121;1662174602;1662240321;1666943524;1667254963;1667844411;1689043989	False;True;True;True;True;True;True;True;False;True;True;True;True;True;True
X2444FD	2861702	O15347	HMGB3	200	22980	High mobility group protein B3	5143	True	3	3	3	0	19.5	1662115772;1719352459;1719364236	True;True;True
X2444FD	2858136	O15355	PPM1G	546	59271.6	Protein phosphatase 1G	1761	True	18	18	18	0	45.1	1654379890;1654382956;1654383101;1654395697;1654396409;1654397592;1654400845;1654414635;1654417339;1654427469;1654432063;1661931700;1662134612;1662189820;1666705644;1666861776;1689023310;1689028061;1689095523	True;True;True;True;True;True;True;True;True;True;True;True;True;True;True;True;True;True;True
X2444FD	2955467	O15357	INPPL1	1258	138599	Phosphatidylinositol 3,4,5-trisphosphate 5-phosphatase 2	890	True	31	31	29	2	28.6	1654378081;1654383945;1654389104;1654391645;1654393838;1654399726;1654404115;1654417015;1654420488;1654426888;1661893183;1661953092;1661975408;1661996181;1662007274;1662032035;1662052232;1662217188;1662248666;1662262929;1666618909;1667102815;1667416122;1667499060;1667503887;1667644580;1667705866;1667824145;1689053238;1689086357;1689097468;1719359866	True;True;True;True;True;True;True;True;True;True;True;True;True;True;True;True;True;True;True;True;False;True;True;False;True;True;True;True;True;True;True;True
X2444FD	2858137	O15360	FANCA	1455	162775	Fanconi anemia group A protein	207	True	48	48	48	0	44.5	1654378171;1654380575;1654382027;1654382410;1654382683;1654385321;1654385410;1654385574;1654385662;1654386106;1654386148;1654387708;1654388625;1654390697;1654392143;1654395323;1654395978;1654403307;1654407933;1654411078;1654411215;1654414061;1654414570;1654414921;1654416302;1654416531;1654417260;1654420628;1654421469;1654421471;1654422735;1654424712;1654425025;1654425235;1654425988;1654428630;165…	True;True;True;True;True;True;True;True;True;True;True;True;True;True;True;True;True;True;True;True;True;True;True;True;True;True;True;True;True;True;True;True;True;True;True;True;True;True;True;True;True;True;True;True;True;True;True;True;True;True;True;True;True;True;True;True;True;True
X2444FD	2858138	O15371	EIF3D	548	63972.8	Eukaryotic translation initiation factor 3 subunit D	697	True	28	28	28	0	58.6	1654377371;1654378064;1654381843;1654386764;1654386871;1654390307;1654391382;1654398003;1654401871;1654408131;1654411927;1654411928;1654415893;1654416651;1654416652;1654420862;1654422268;1654425092;1654427033;1654429886;1654432249;1654433164;1654433445;1654433548;1654433669;1661902439;1661932923;1661975170;1661999158;1662063518;1662143680;1662227691;1667775503;1667792018;1667817867;1667823654;168…	True;True;True;True;True;True;True;True;True;True;True;True;True;True;True;True;True;True;True;True;True;True;True;True;True;True;True;True;True;True;True;True;True;True;True;True;True
X2444FD	2858139	O15372	EIF3H	352	39930.3	Eukaryotic translation initiation factor 3 subunit H	998	True	24	25	25	0	83.8	1654377743;1654379819;1654381942;1654382004;1654386025;1654386229;1654387415;1654392475;1654393051;1654395410;1654399968;1654407985;1654412333;1654422860;1654425117;1654426731;1654429648;1654430504;1654431337;1654431888;1654434117;1662051644;1662280888;1667260072;1667724056;1667796006;1689056506	True;True;True;True;True;True;True;True;True;True;True;True;True;True;True;True;True;True;True;True;True;True;True;True;True;True;True
X2444FD	2903264	O15379	HDAC3	428	48847.8	Histone deacetylase 3	3304	True	10	10	9	1	31.8	1654383717;1654389287;1654410297;1654416800;1654430451;1661888257;1662045105;1666782901;1667690122;1667820986;1689093995	False;True;True;True;True;True;True;True;True;True;True
X2444FD	2858140	O15381	NVL	856	95050.9	Nuclear valosin-containing protein-like	629	True	33	33	33	0	48.6	1654381910;1654382536;1654386808;1654388731;1654389395;1654391679;1654392564;1654392833;1654394442;1654400628;1654404364;1654411147;1654413580;1654414687;1654417145;1654417151;1654418724;1654420091;1654423262;1654423263;1654431639;1661959950;1662025139;1662111905;1662120336;1662141875;1662181223;1662203382;1666788052;1666858570;1667254360;1667707737;1667711593;1667769240;1667776980;1667791400;166…	True;True;True;True;True;True;True;True;True;True;True;True;True;True;True;True;True;True;True;True;True;True;True;True;True;True;True;True;True;True;True;True;True;True;True;True;True;True;True;True
X2444FD	2858141	O15382	BCAT2	392	44287.8	Branched-chain-amino-acid aminotransferase, mitochondrial	4732	True	6	6	6	0	18.1	1654401606;1662039926;1662240649;1667339942;1667714364;1667740837	True;True;True;True;True;True
X2444FD	2858142	O15391	YY2	372	41347.3	Transcription factor YY2	2359	False	5	5	0	5	7.3	1654382091;1654386394;1654387517;1654388471;1654393249;1667189859	False;False;False;False;False;False
X2444FD	2858143	O15392	BIRC5	142	16388.7	Baculoviral IAP repeat-containing protein 5	5209	True	3	3	3	0	26.8	1654410713;1654415696;1667681264;1667743810	True;True;True;True
X2444FD	2858144	O15397	IPO8	1037	119938	Importin-8	1519	True	19	19	18	1	24	1654380929;1654383447;1654387151;1654392095;1654396201;1654400997;1654403768;1654404336;1654407941;1654408900;1654413063;1654419930;1654422189;1654422190;1654429482;1661999821;1662136771;1666947747;1667261844;1667837978	True;True;True;True;False;True;True;True;True;True;True;True;True;True;True;True;True;True;True;True
X2444FD	3046946	O15399	GRIN2D	1336	143752	Glutamate receptor ionotropic, NMDA 2D	4507	True	5	5	5	0	5.2	1654421852;1654429006;1661920335;1689075526;1719358929	True;True;True;True;True
X2444FD	3028369	O15400	STX7	261	29815.6	Syntaxin-7	5503	True	3	3	3	0	20.3	1654432797;1662260053;1689083944	True;True;True
X2444FD	4553989	O15403	SLC16A6	523	57393.4	Monocarboxylate transporter 7	3785	True	8	8	8	0	15.1	1654397407;1654416069;1661918418;1662095421;1667424604;1667674645;1667694626;1667773791	True;True;True;True;True;True;True;True
X2444FD	2903265	O15417	TNRC18	2968	314519	Trinucleotide repeat-containing gene 18 protein	3087	True	15	15	15	0	7.4	1654389436;1654394291;1654401636;1654420529;1654421371;1661889560;1661898234;1661986156;1662012527;1662098085;1662206199;1662208258;1689048383;1689050547;1689090501	True;True;True;True;True;True;True;True;True;True;True;True;True;True;True
X2444FD	2858145	O15427	SLC16A3	465	49469.4	Monocarboxylate transporter 4	2830	True	11	12	12	0	19.8	1654379707;1654381823;1654384313;1654390961;1654394098;1654398055;1654404094;1654404954;1654408473;1654420119;1662036106;1667107073;1667697550;1667737616	True;True;True;True;True;True;True;True;True;True;True;True;True;True
X2444FD	4924128	O15431	SLC31A1	190	21090.6	High affinity copper uptake protein 1	7655	True	2	2	2	0	15.8	1667723843;1667733452	True;True
X2444FD	3455359	O15438	ABCC3	1527	169343	Canalicular multispecific organic anion transporter 2	4102	True	8	8	6	2	7.9	1654391270;1661964068;1661981380;1662017103;1667792517;1719326429;1719370338;1719375488	False;False;True;True;True;True;True;True
X2444FD	2858146	O15439	ABCC4	1325	149527	Multidrug resistance-associated protein 4	191	True	49	50	48	2	42.3	1654377913;1654378628;1654379959;1654381085;1654381427;1654384043;1654384109;1654384787;1654385644;1654385955;1654386704;1654387512;1654388083;1654391630;1654393121;1654400843;1654403048;1654407658;1654407852;1654410325;1654412210;1654413771;1654415577;1654416138;1654416962;1654416963;1654418177;1654418476;1654418820;1654419139;1654419157;1654419924;1654421938;1654426951;1654429262;1654430379;165…	True;True;True;True;True;True;True;True;True;True;True;True;True;True;True;True;True;True;True;True;True;True;True;True;True;True;True;True;True;True;True;True;True;True;True;True;True;False;True;True;True;True;True;True;True;True;True;True;True;True;True;True;False;True;True
X2444FD	2858147	O15440	ABCC5	1437	160660	Multidrug resistance-associated protein 5	849	True	32	32	28	4	27.3	1654378490;1654381576;1654387692;1654388941;1654388987;1654389153;1654391631;1654394588;1654396982;1654397372;1654406910;1654411915;1654413837;1654415529;1654420891;1654424526;1654428652;1654431742;1661897329;1661921973;1662007718;1662025532;1662076058;1662105828;1662133626;1662193957;1662219575;1666699830;1667180659;1667337436;1667698832;1667706482;1667729108;1667778420;1667806718;1689071299	False;True;False;True;True;True;True;True;True;True;True;True;True;True;True;True;True;True;True;True;True;True;True;True;True;True;True;True;True;False;True;True;True;True;False;True
X2444FD	4555468	O15455	TLR3	904	103829	Toll-like receptor 3	5030	True	4	4	4	0	4.9	1661879260;1662110734;1666789144;1667780378	True;True;True;True
X2444FD	2858148	O15460	P4HA2	535	60902	Prolyl 4-hydroxylase subunit alpha-2	2113	True	16	16	16	0	38.1	1654389900;1654393196;1654409530;1654410217;1654411181;1654411853;1654412020;1654425900;1654428563;1654429983;1662066503;1662096919;1667023099;1667667644;1667668731;1667792685;1667815413	True;True;True;True;True;True;True;True;True;True;True;True;True;True;True;True;True
X2444FD	3028455	O15480	MAGEB3	346	39210.6	Melanoma-associated antigen B3	2357	False	1	1	0	1	2.3	1667725492	False
X2444FD	2858149	O15481	MAGEB4	346	38923.1	Melanoma-associated antigen B4	5888	True	3	4	3	1	5.5	1654394170;1654405059;1662164387;1662190577	True;True;False;True
X2444FD	3027887	O15498	YKT6	198	22418	RecName: Full=Synaptobrevin homolog YKT6; EC=2.3.1.-; Flags: Precursor	6732	True	1	1	1	0	4	1666783560	True
X2444FD	5729731	O15499	-	205	21544.8	Homeobox protein goosecoid-2	8126	True	1	1	1	0	7.3	1689015785	True
X2444FD	2858150	O15503	INSIG1	277	29986.8	Insulin-induced gene 1 protein	6103	True	2	2	2	0	14.8	1654404237;1662139999	True;True
X2444FD	2858151	O15504	NUPL2	423	44871.6	Nucleoporin-like protein 2	6581	True	2	2	2	0	5.9	1661925804;1667650385	True;True
X2444FD	2858152	O15511	ARPC5	151	16320.4	Actin-related protein 2/3 complex subunit 5	5102	True	5	5	4	1	33.1	1654381388;1654400260;1662136324;1662161955;1666785324	False;True;True;True;True
X2444FD	2858153	O15514	POLR2D	142	16311.3	DNA-directed RNA polymerase II subunit RPB4	5817	True	2	2	2	0	21.8	1654412055;1654421350	True;True
X2444FD	2888862	O15519	CFLAR	480	55344.1	CASP8 and FADD-like apoptosis regulator	7119	True	1	1	1	0	2.9	1654410685	True
X2444FD	2858154	O15523	DDX3Y	660	73153.6	ATP-dependent RNA helicase DDX3Y	331	False	26	27	0	27	42	1654378245;1654380016;1654380284;1654381527;1654389730;1654391393;1654392755;1654393059;1654393313;1654393896;1654396369;1654396657;1654399376;1654399513;1654400438;1654401133;1654401790;1654402034;1654403629;1654405864;1654409864;1654419657;1654423610;1654424924;1654430179;1654431092;1661900977;1661949853;1661954706;1662083940;1662105582;1662129529;1662155814;1662192264;1666858152;1666947251;166…	False;False;False;False;False;False;False;False;False;False;False;False;False;False;False;False;False;False;False;False;False;False;False;False;False;False;False;False;False;False;False;False;False;False;False;False;False;False;False;False;False
X2444FD	2858155	O15525	MAFG	162	17849.6	Transcription factor MafG	5493	True	4	4	2	2	24.1	1654379231;1654390066;1654397081;1661892557	False;False;True;True
X2444FD	2861703	O15527	OGG1	345	38782.2	N-glycosylase/DNA lyase	7105	True	3	3	3	0	12.8	1661905592;1667343626;1689073621	True;True;True
X2444FD	4553067	O15530	PDPK1	556	63151.9	3-phosphoinositide-dependent protein kinase 1	6049	True	2	2	0	2	5.8	1654418515;1719345308	False;False
X2444FD	2858156	O15533	TAPBP	448	47625.8	Tapasin	3327	True	9	9	9	0	27.5	1654382969;1654388454;1654393453;1654395413;1654406170;1654428974;1654431027;1654433481;1661883684;1667105953;1667572476;1667739095	True;True;True;True;True;True;True;True;True;True;True;True
X2444FD	2888863	O15534	PER1	1290	136212	Period circadian protein homolog 1	7043	True	1	1	1	0	0.6	1689025681	True
X2444FD	3455821	O15535	ZSCAN9	394	45954	Zinc finger and SCAN domain-containing protein 9	7015	True	1	1	1	0	4.8	1654425911	True
X2444FD	4553068	O15550	KDM6A	1401	154177	Lysine-specific demethylase 6A	3787	True	8	8	7	1	8.9	1654415048;1662104936;1662192362;1667659314;1667797387;1667818011;1667823086;1719376736	True;True;True;True;False;True;True;True
X2444FD	3028865	O15554	KCNN4	427	47695.6	Intermediate conductance calcium-activated potassium channel protein 4	6335	True	3	3	3	0	9.6	1654385448;1654410322;1662030682;1662123514	True;True;True;True
X2444FD	2858157	O43143	DHX15	795	90932.9	Pre-mRNA-splicing factor ATP-dependent RNA helicase DHX15	349	True	40	40	39	1	50.4	1654378700;1654380407;1654382741;1654383497;1654390102;1654392903;1654394198;1654395085;1654398370;1654400477;1654400945;1654403243;1654404487;1654405068;1654405748;1654405797;1654407398;1654409297;1654409298;1654410793;1654411742;1654414932;1654415659;1654416966;1654421152;1654425725;1654425726;1654426545;1661886360;1661917576;1661975646;1661984407;1662007905;1662011084;1662032245;1662115903;166…	True;True;True;True;False;True;True;True;True;True;True;True;True;True;True;True;True;True;True;True;True;True;True;True;True;True;True;True;True;True;True;True;True;True;True;True;True;True;True;True;True;True;True;True;True;True;True;True;True;True;True;True;True
X2444FD	2861704	O43148	RNMT	476	54844.1	mRNA cap guanine-N7 methyltransferase	3218	True	9	9	9	0	21.2	1654379197;1654386479;1654391688;1654393298;1654410117;1662154834;1662179225;1667683978;1689054197	True;True;True;True;True;True;True;True;True
X2444FD	2903266	O43149	ZZEF1	2961	331075	Zinc finger ZZ-type and EF-hand domain-containing protein 1	2186	True	17	17	17	0	8.4	1654384507;1654407696;1654408451;1654414617;1654429123;1661956683;1662075126;1662086890;1662118465;1662192460;1667022701;1667682490;1667820315;1667842863;1689044314;1719331150;1719362037;1719363708	True;True;True;True;True;True;True;True;True;True;True;True;True;True;True;True;True;True
X2444FD	4554076	O43151	TET3	1795	179350	Methylcytosine dioxygenase TET3	7715	True	1	1	1	0	0.8	1662276624	True
X2444FD	3467180	O43155	FLRT2	660	74048.8	Leucine-rich repeat transmembrane protein FLRT2	7878	True	1	1	1	0	1.2	1662015003	True
X2444FD	2861705	O43156	TTI1	1089	122069	TELO2-interacting protein 1 homolog	1231	True	21	21	21	0	28.7	1654378132;1654380262;1654384246;1654399083;1654401899;1654403170;1654409226;1654409747;1654421773;1654421948;1654428431;1661890126;1661893893;1661910197;1662045408;1662185643;1662195511;1662221364;1662265471;1666623060;1666944721;1689073790;1689093486;1719332233	True;True;True;True;True;True;True;True;True;True;True;True;True;True;True;True;True;True;True;True;True;True;True;True
X2444FD	3028650	O43157	PLXNB1	2135	232298	Plexin-B1	6309	False	1	1	0	1	0.3	1654378311	False
X2444FD	2880187	O43159	RRP8	456	50714.8	Ribosomal RNA-processing protein 8	3850	True	9	9	9	0	25	1654380471;1654381177;1654412761;1654417004;1654422835;1662112949;1667655904;1667709308;1689065949	True;True;True;True;True;True;True;True;True
X2444FD	2903267	O43164	PJA2	708	78214.1	E3 ubiquitin-protein ligase Praja-2	1461	True	20	20	18	2	45.5	1654383236;1654390632;1654405298;1654407640;1654413897;1654414643;1654416968;1654417420;1654420831;1654422670;1654422672;1654429580;1654431869;1654432399;1654433794;1654434390;1661898154;1661992130;1661992886;1662046913;1662127867;1662228345;1662253955;1666623712;1666783481;1667724409;1667728874;1667774472;1667786033;1667842111;1689097036	False;True;True;True;True;True;True;True;True;True;True;True;False;True;True;True;True;True;True;True;False;True;True;True;True;True;True;True;True;True;True
X2444FD	3027431	O43166	SIPA1L1	1804	200029	RecName: Full=Signal-induced proliferation-associated 1-like protein 1; Short=SIPA1-like protein 1; AltName: Full=High-risk human papilloma viruses E6 oncoproteins targeted protein 1; Short=E6-targeted protein 1	6760	True	1	1	1	0	1.2	1667849759	True
X2444FD	3027432	O43169	CYB5B	150	16332	RecName: Full=Cytochrome b5 type B; AltName: Full=Cytochrome b5 outer mitochondrial membrane isoform; Flags: Precursor	3968	True	6	6	6	0	58.7	1654377114;1654403757;1654405166;1654413959;1654434010;1662041190;1667807060	True;True;True;True;True;True;True
X2444FD	2903268	O43172	PRPF4	522	58449.2	U4/U6 small nuclear ribonucleoprotein Prp4	886	True	25	25	25	0	62.1	1654391164;1654391554;1654394425;1654396255;1654396407;1654400493;1654401822;1654402038;1654403761;1654404140;1654407444;1654413284;1654415335;1654417457;1654422228;1654424054;1654424563;1654430199;1654430910;1662012542;1662023116;1662127110;1662236635;1662265089;1662280788;1667028148;1667336508;1667722613;1667798347;1667819735;1689077041;1719354573	True;True;True;True;True;True;True;True;True;True;True;True;True;True;True;True;True;True;True;True;True;True;True;True;True;True;True;True;True;True;True;True
X2444FD	2858158	O43175	PHGDH	533	56650.5	D-3-phosphoglycerate dehydrogenase	927	True	25	27	27	0	60	1654379176;1654381766;1654385339;1654385739;1654388940;1654389096;1654390125;1654399438;1654401524;1654403460;1654404978;1654405284;1654407354;1654410039;1654411996;1654422976;1654426537;1654429039;1654433740;1661933280;1661955996;1662012248;1662076563;1662247750;1666939145;1667422130;1667505271;1667670877;1667778221;1667779621;1670658912;1689073410;1719346433;1719361853	True;True;True;True;True;True;True;True;True;True;True;True;True;True;True;True;True;True;True;True;True;True;True;True;True;True;True;True;True;True;True;True;True;True
X2444FD	2954321	O43181	NDUFS4	175	20108	NADH dehydrogenase [ubiquinone] iron-sulfur protein 4, mitochondrial	5295	True	5	5	5	0	28.6	1654413594;1662079226;1662086528;1662169818;1667838679;1689023146	True;True;True;True;True;True
X2444FD	4555430	O43184	ADAM12	909	99542.2	Disintegrin and metalloproteinase domain-containing protein 12	7393	True	1	1	1	0	1.1	1654392508	True
X2444FD	3455822	O43196	MSH5	834	92875.5	MutS protein homolog 5	7520	True	1	1	1	0	1.1	1662222313	True
X2444FD	2858159	O43237	DYNC1LI2	492	54099.3	Cytoplasmic dynein 1 light intermediate chain 2	3577	True	7	7	7	0	21.5	1654404484;1654406217;1654421459;1661886296;1662185911;1662258386;1666869740;1667027747	True;True;True;True;True;True;True;True
X2444FD	5387833	O43240	KLK10	276	30169.8	Kallikrein-10	6446	True	2	2	2	0	9.4	1661998916;1719321323	True;True
X2444FD	2858160	O43242	PSMD3	534	60977.6	26S proteasome non-ATPase regulatory subunit 3	403	True	40	41	41	0	71.5	1654378487;1654379680;1654383202;1654383697;1654383747;1654384013;1654384136;1654390469;1654390674;1654391311;1654393839;1654394019;1654394020;1654398405;1654400015;1654403550;1654403787;1654404406;1654409178;1654409179;1654410087;1654412861;1654413086;1654413143;1654413144;1654413442;1654413814;1654414331;1654416594;1654416595;1654426029;1654428616;1654430683;1654434232;1661898563;1661903095;166…	True;True;True;True;True;True;True;True;True;True;True;True;True;True;True;True;True;True;True;True;True;True;True;True;True;True;True;True;True;True;True;True;True;True;True;True;True;True;True;True;True;True;True;True;True;True;True;True;True;True;True;True;True;True;True;True
X2444FD	2858161	O43248	HOXC11	304	33747.7	Homeobox protein Hox-C11	4591	True	6	6	4	2	24.7	1654393141;1654401214;1662097241;1662101527;1662183136;1666776862	True;True;True;False;True;False
X2444FD	2861706	O43251	RBFOX2	390	41373.8	RNA binding protein fox-1 homolog 2	3614	True	8	8	2	6	27.4	1654384528;1654385360;1654390814;1654396688;1654412519;1654428424;1654430714;1667724564	False;False;False;False;False;True;True;False
X2444FD	2903269	O43252	PAPSS1	624	70833.2	Bifunctional 3'-phosphoadenosine 5'-phosphosulfate synthase 1	2501	True	15	15	13	2	29.5	1654378363;1654392222;1654404150;1654410909;1654419243;1654425875;1662073606;1662160607;1667651644;1667689824;1667693564;1667705062;1667774337;1667787253;1689010141;1719357929	True;True;False;True;True;True;True;False;True;True;True;True;True;True;True;True
X2444FD	2861707	O43255	SIAH2	324	34614.7	E3 ubiquitin-protein ligase SIAH2	5062	True	4	4	3	1	12.7	1654378713;1654388220;1654421308;1662143340	True;True;True;False
X2444FD	3028165	O43264	ZW10	779	88829	RecName: Full=Centromere/kinetochore protein zw10 homolog	2771	True	10	10	10	0	18.5	1654403296;1654404516;1654412042;1654424951;1654427061;1662057286;1662113057;1662243651;1667031111;1689029216	True;True;True;True;True;True;True;True;True;True
X2444FD	5314144	O43283	MAP3K13	966	108296	RecName: Full=Mitogen-activated protein kinase kinase kinase 13; EC=2.7.11.25; AltName: Full=Leucine zipper-bearing kinase; AltName: Full=Mixed lineage kinase; Short=MLK	2600	False	1	1	0	1	0.8	1654380070	False
X2444FD	5313849	O43286	B4GALT5	388	45119	RecName: Full=Beta-1,4-galactosyltransferase 5; Short=Beta-1,4-GalTase 5; Short=Beta4Gal-T5; Short=b4Gal-T5; EC=2.4.1.-; AltName: Full=Beta-1,4-GalT II; AltName: Full=UDP-Gal:beta-GlcNAc beta-1,4-galactosyltransferase 5; AltName: Full=UDP-galactose:b	6377	True	2	2	1	1	6.4	1654416485;1661978326	True;False
X2444FD	2858162	O43290	SART1	800	90254.9	U4/U6.U5 tri-snRNP-associated protein 1	2072	True	14	14	14	0	22	1654385439;1654390841;1654391075;1654395286;1654398087;1654412279;1654414603;1654422425;1662024751;1662149823;1662165545;1666700505;1667648134;1667664701;1689057736;1719324119	True;True;True;True;True;True;True;True;True;True;True;True;True;True;True;True
X2444FD	2858163	O43292	GPAA1	621	67623.2	Glycosylphosphatidylinositol anchor attachment 1 protein	3112	True	9	10	10	0	18.5	1654380134;1654394775;1654402509;1654406744;1654407124;1662109732;1667842296;1689063511;1689074269;1719324505	True;True;True;True;True;True;True;True;True;True
X2444FD	2858164	O43293	DAPK3	454	52535.7	Death-associated protein kinase 3	3661	True	9	9	8	1	24.4	1654380885;1654382431;1654387277;1654408132;1654409387;1654419698;1654419857;1666868136;1667696464	True;True;True;True;True;True;False;True;True
X2444FD	2858165	O43299	AP5Z1	807	88605.2	AP-5 complex subunit zeta-1	1851	True	19	19	19	0	27.1	1654378361;1654382107;1654385994;1654386181;1654394894;1654409924;1654415511;1654422019;1654423013;1654431533;1661963713;1662090734;1662216315;1666618928;1666862039;1667680457;1667738311;1667814537;1667820589;1689038518;1719366683	True;True;True;True;True;True;True;True;True;True;True;True;True;True;True;True;True;True;True;True;True
X2444FD	2955756	O43300	LRRTM2	516	59076.2	Leucine-rich repeat transmembrane neuronal protein 2	7433	True	1	1	1	0	1.6	1662001934	True
X2444FD	2955757	O43301	HSPA12A	675	74978.4	Heat shock 70 kDa protein 12A	4934	True	5	5	5	0	10.1	1654386162;1661894235;1719335963;1719343613;1719361016	True;True;True;True;True
X2444FD	5314090	O43304	SEC14L5	696	78942	RecName: Full=SEC14-like protein 5	1694	False	2	2	0	2	1.9	1661953921;1662042457	False;False
X2444FD	3455823	O43306	ADCY6	1168	130615	Adenylate cyclase type 6	5382	True	4	4	3	1	3.1	1654382744;1654393654;1662091614;1689081638	True;True;False;True
X2444FD	2903270	O43309	ZSCAN12	604	70222.4	Zinc finger and SCAN domain-containing protein 12	3775	False	2	2	0	2	3.1	1662144349;1719322520	False;False
X2444FD	2955758	O43313	ATMIN	823	88347.7	ATM interactor	7770	True	2	2	2	0	3.4	1662170582;1662171761	True;True
X2444FD	2858166	O43314	PPIP5K2	1243	140407	Inositol hexakisphosphate and diphosphoinositol-pentakisphosphate kinase 2	4389	True	7	7	3	4	7.2	1654381820;1654393286;1654420498;1654421812;1661959895;1662074197;1689080290	False;True;False;True;False;False;True
X2444FD	2954323	O43318	MAP3K7	606	67196.1	Mitogen-activated protein kinase kinase kinase 7	2221	True	14	14	14	0	27.7	1654392818;1654396696;1654398481;1654398788;1654402344;1654407981;1654419351;1654419352;1654424341;1654427826;1662056987;1662109278;1662126612;1662202077;1662236396;1689079670;1689085770	True;True;True;True;True;True;True;True;True;True;True;True;True;True;True;True;True
X2444FD	2858167	O43324	EEF1E1	174	19810.6	Eukaryotic translation elongation factor 1 epsilon-1	2554	True	12	12	12	0	77.6	1654383913;1654388384;1654392773;1654396709;1654399763;1654429197;1654429948;1661996899;1662051440;1662108808;1689023414;1719332193	True;True;True;True;True;True;True;True;True;True;True;True
X2444FD	2903271	O43345	ZNF208	1280	147487	Zinc finger protein 208	4536	False	2	2	1	1	1.6	1667718948;1719370160	True;False
X2444FD	3027433	O43347	MSI1	362	39125	RecName: Full=RNA-binding protein Musashi homolog 1; Short=Musashi-1	3918	False	1	1	0	1	2.2	1689094547	False
X2444FD	2954324	O43353	RIPK2	540	61195	Receptor-interacting serine/threonine-protein kinase 2	2018	True	14	14	13	1	30.7	1654379935;1654405412;1654406177;1654406257;1654414815;1654415510;1654422766;1661885445;1662100620;1662170639;1662241456;1689033574;1689040697;1719335350;1719354236	False;True;True;True;True;True;True;True;True;True;True;True;True;True;True
X2444FD	2903272	O43361	ZNF749	778	90364.3	Zinc finger protein 749	6255	False	1	1	0	1	1.9	1662073396	False
X2444FD	3027434	O43365	HOXA3	443	46369	RecName: Full=Homeobox protein Hox-A3; AltName: Full=Homeobox protein Hox-1E	4113	False	1	1	0	1	1.4	1662101527	False
X2444FD	3028370	O43374	RASA4	803	90457.6	Ras GTPase-activating protein 4	7635	False	1	1	0	1	1.6	1662248895	False
X2444FD	3027050	O43379	WDR62	1518	165954	RecName: Full=WD repeat-containing protein 62	5355	True	4	4	4	0	3.4	1654405985;1662216698;1667831896;1689040504	True;True;True;True
X2444FD	2858168	O43390	HNRNPR	633	70943.1	Heterogeneous nuclear ribonucleoprotein R	694	True	27	27	21	6	48.3	1654378342;1654380310;1654381588;1654382864;1654386430;1654389909;1654390518;1654393049;1654397724;1654399412;1654400013;1654401181;1654405677;1654406306;1654409205;1654411755;1654416303;1654420850;1654427861;1654430355;1661908677;1661914965;1662020797;1662079859;1662273882;1666701570;1666776936;1667024326;1667108612;1667503449;1667719071;1689064038;1689095529;1689096334;1719349263	True;False;True;False;False;False;True;True;True;True;False;True;False;True;True;True;True;True;True;True;True;True;True;False;True;True;True;True;True;True;True;True;True;True;True
X2444FD	2903273	O43395	PRPF3	683	77529	U4/U6 small nuclear ribonucleoprotein Prp3	868	True	29	29	29	0	49.9	1654388048;1654389265;1654389579;1654390402;1654396029;1654403885;1654407876;1654409795;1654411233;1654414913;1654415919;1654420515;1654420583;1654424223;1654425259;1654426368;1654427656;1661900593;1661962524;1662025958;1662105051;1662129948;1662131572;1666951572;1667496887;1667656856;1667660129;1667674015;1667682859;1667742370;1667746125;1667758039;1667785722;1667785758;1667842130	True;True;True;True;True;True;True;True;True;True;True;True;True;True;True;True;True;True;True;True;True;True;True;True;True;True;True;True;True;True;True;True;True;True;True
X2444FD	2858169	O43396	TXNL1	289	32251.3	Thioredoxin-like protein 1	2067	True	15	15	15	0	65.7	1654380731;1654392112;1654419723;1654420126;1654425530;1654426700;1654426851;1654428222;1654428618;1654429759;1661921585;1662259026;1666623520;1667019993;1667503618;1667760504;1667803321	True;True;True;True;True;True;True;True;True;True;True;True;True;True;True;True;True
X2444FD	2858170	O43399	TPD52L2	206	22237.7	Tumor protein D54	3505	True	9	9	9	0	58.3	1654387250;1654394365;1654412932;1654420006;1654427107;1662136063;1662194275;1667781441;1719322352;1719349234	True;True;True;True;True;True;True;True;True;True
X2444FD	2858171	O43402	EMC8	210	23773.1	ER membrane protein complex subunit 8	3281	True	9	9	9	0	46.7	1654385217;1654388425;1654396268;1654418098;1654421092;1654427614;1662273022;1667653393;1667717165;1667848926	True;True;True;True;True;True;True;True;True;True
X2444FD	2858172	O43414	ERI3	337	37238.2	ERI1 exoribonuclease 3	4759	True	4	4	4	0	18.1	1654385231;1654427531;1662194513;1666614638	True;True;True;True
X2444FD	3028651	O43422	THAP12	761	87704	52 kDa repressor of the inhibitor of the protein kinase	5570	True	3	3	3	0	8	1654432133;1661936122;1667177786;1667659028	True;True;True;True
X2444FD	2903274	O43423	ANP32C	234	26761.9	Acidic leucine-rich nuclear phosphoprotein 32 family member C	5105	False	1	1	0	1	4.7	1719377367	False
X2444FD	2904088	O43424	GRID2	1007	113356	Glutamate receptor ionotropic, delta-2	7473	True	1	1	1	0	0.9	1662043975	True
X2444FD	3027888	O43426	SYNJ1	1573	173103	RecName: Full=Synaptojanin-1; EC=3.1.3.36; AltName: Full=Synaptic inositol 1,4,5-trisphosphate 5-phosphatase 1	5870	True	2	2	2	0	2.1	1654417224;1662048287	True;True
X2444FD	2858173	O43427	FIBP	364	41878.1	Acidic fibroblast growth factor intracellular-binding protein	3682	True	10	10	10	0	34.1	1654389225;1654395374;1654398631;1654418546;1654421802;1654428748;1662208195;1662265925;1666864703;1667802062	True;True;True;True;True;True;True;True;True;True
X2444FD	2858174	O43432	EIF4G3	1585	176652	Eukaryotic translation initiation factor 4 gamma 3	3901	True	7	7	2	5	4.4	1654380055;1654400999;1654409988;1661945128;1662274574;1667416932;1667682558;1689038612;1719322412	False;False;False;False;True;False;True;False;False
X2444FD	2858175	O43447	PPIH	177	19208.1	Peptidyl-prolyl cis-trans isomerase H	2721	True	10	10	10	0	63.3	1654379856;1654386955;1654387206;1654391498;1654404207;1654409097;1654429953;1654431836;1667774572;1689038645;1689081595	True;True;True;True;True;True;True;True;True;True;True
X2444FD	3455361	O43462	MBTPS2	519	57443.6	Membrane-bound transcription factor site-2 protease	4476	True	5	6	6	0	8.3	1654381233;1654391158;1654420133;1661905879;1662254882;1667774658;1719326497	True;True;True;True;True;True;True
X2444FD	2858176	O43463	SUV39H1	412	47907.5	Histone-lysine N-methyltransferase SUV39H1	2832	True	11	11	11	0	30.6	1654379099;1654385301;1654393592;1654398590;1654404139;1654407702;1654409714;1654425587;1662120120;1662167043;1667500573	True;True;True;True;True;True;True;True;True;True;True
X2444FD	2858177	O43464	HTRA2	458	48840.9	Serine protease HTRA2, mitochondrial	2534	True	14	15	14	1	40.6	1654389862;1654392088;1654404408;1654406273;1654410068;1654413890;1654414829;1654425052;1654429059;1661896400;1661936306;1662068698;1662099891;1662167674;1667189845;1667499235;1667574128;1689021702	True;True;True;True;True;True;True;True;True;True;True;True;True;True;True;True;True;False
X2444FD	2858178	O43482	OIP5	229	24691.5	Protein Mis18-beta	5886	True	2	2	2	0	9.2	1654409818;1667778311	True;True
X2444FD	2903275	O43488	AKR7A2	359	39589	Aflatoxin B1 aldehyde reductase member 2	6548	True	1	1	1	0	5.3	1654417584	True
X2444FD	2858179	O43491	EPB41L2	1005	112588	Band 4.1-like protein 2	188	True	50	51	46	5	60.9	1654377434;1654377539;1654378322;1654379673;1654381047;1654381798;1654384970;1654385675;1654390683;1654391092;1654392079;1654393304;1654394759;1654397427;1654397696;1654399762;1654401167;1654402963;1654411504;1654413843;1654416871;1654418790;1654424279;1654425410;1654425545;1654428342;1654431570;1654432258;1654432259;1654433986;1654434116;1661943343;1662028739;1662070853;1662113393;1662124146;166…	False;False;True;False;True;True;True;True;True;True;True;True;True;False;True;True;True;True;True;True;True;True;True;True;True;True;True;True;True;True;True;True;True;True;True;True;True;True;False;True;True;True;True;True;True;True;False;True;True;True;True;True;True;True;True;True;True;True
X2444FD	3027052	O43493	TGOLN2	437	51113	RecName: Full=Trans-Golgi network integral membrane protein 2; AltName: Full=TGN38 homolog; AltName: Full=TGN46; AltName: Full=TGN48; AltName: Full=Trans-Golgi network protein TGN51; Flags: Precursor	3798	True	10	10	10	0	28.8	1654395317;1654395658;1654402642;1654406203;1654406809;1654423172;1661940312;1667259995;1667780802;1667821462	True;True;True;True;True;True;True;True;True;True
X2444FD	2858180	O43502	RAD51C	376	42189.7	DNA repair protein RAD51 homolog 3	1847	True	18	18	18	0	59.8	1654389424;1654394303;1654397532;1654399537;1654401574;1654422470;1654423989;1654425973;1654427834;1654428226;1654429044;1661968850;1662180357;1666861661;1667414654;1667768038;1667792884;1719341760	True;True;True;True;True;True;True;True;True;True;True;True;True;True;True;True;True;True
X2444FD	2903276	O43504	LAMTOR5	91	9613.9	Ragulator complex protein LAMTOR5	5811	True	2	2	2	0	37.4	1654415130;1662060808	True;True
X2444FD	2861709	O43505	B3GNT1	415	47119.1	Beta-1,4-glucuronyltransferase 1	3414	True	9	9	9	0	34.9	1654380390;1654387285;1654428726;1661970580;1662019181;1662176154;1667426460;1667719567;1667773318;1689032743	True;True;True;True;True;True;True;True;True;True
X2444FD	5347705	O43541	SMAD6	496	53497.3	Mothers against decapentaplegic homolog 6	5696	True	3	3	3	0	7.5	1654426835;1667183836;1719368935	True;True;True
X2444FD	2858182	O43542	XRCC3	346	37849.8	DNA repair protein XRCC3	4875	True	5	5	5	0	18.5	1654402523;1662142634;1667644510;1689071905;1719348572	True;True;True;True;True
X2444FD	2903279	O43548	TGM5	720	80777.8	Protein-glutamine gamma-glutamyltransferase 5	6385	True	2	2	2	0	5.8	1667651480;1719372798	True;True
X2444FD	2858183	O43556	SGCE	437	49851	Epsilon-sarcoglycan	3132	True	11	11	11	0	31.1	1654386290;1654396079;1654397671;1654398572;1654417459;1654421245;1654421277;1661924572;1662076775;1662078519;1689030283	True;True;True;True;True;True;True;True;True;True;True
X2444FD	3046896	O43566	RGS14	566	61447	Regulator of G-protein signaling 14	7589	True	1	1	1	0	1.2	1667669076	True
X2444FD	2903280	O43567	RNF13	381	42813.6	E3 ubiquitin-protein ligase RNF13	4491	True	9	10	10	0	29.1	1654386683;1654403234;1654429638;1654430571;1654431326;1661889731;1661935946;1662114995;1667340211;1667580283;1667662740;1667663887;1667825651;1667832735;1667845827	True;True;True;True;True;True;True;True;True;True;True;True;True;True;True
X2444FD	3455825	O43572	AKAP10	662	73818.2	A-kinase anchor protein 10, mitochondrial	6687	True	3	3	3	0	7.3	1662013453;1662286363;1667766452	True;True;True
X2444FD	2954326	O43583	DENR	198	22092	Density-regulated protein	5770	True	3	3	3	0	12.1	1661907189;1667672988;1667708066	True;True;True
X2444FD	2858184	O43592	XPOT	962	109964	Exportin-T	632	True	30	30	30	0	50.6	1654381838;1654386857;1654388449;1654399048;1654400137;1654400201;1654402384;1654407623;1654410234;1654410625;1654410704;1654412065;1654415895;1654415896;1654417838;1654422811;1654422964;1654424350;1654428518;1654428686;1654431377;1654432429;1654434442;1661915335;1661940303;1661997379;1662220414;1666784030;1667019800;1667186408;1667333021;1667677598;1667735147;1667846021;1689024569;1689066282;171…	True;True;True;True;True;True;True;True;True;True;True;True;True;True;True;True;True;True;True;True;True;True;True;True;True;True;True;True;True;True;True;True;True;True;True;True;True
X2444FD	3467178	O43593	HR	1189	127495	Lysine-specific demethylase hairless	6312	True	2	2	2	0	3.7	1654431885;1662129498	True;True
X2444FD	3455961	O43597	SPRY2	315	34688.4	Protein sprouty homolog 2	7097	True	1	1	1	0	5.1	1654418376	True
X2444FD	2858185	O43598	DNPH1	174	19108.4	2'-deoxynucleoside 5'-phosphate N-hydrolase 1	5741	True	2	2	2	0	28.7	1654434079;1662213069	True;True
X2444FD	4555030	O43602	DCX	365	40573.6	Neuronal migration protein doublecortin	4965	False	1	1	0	1	4.7	1654419991	False
X2444FD	2858186	O43615	TIMM44	452	51355.8	Mitochondrial import inner membrane translocase subunit TIM44	1484	True	19	19	19	0	43.1	1654379335;1654392420;1654393035;1654396209;1654403074;1654404568;1654404744;1654406927;1654409575;1654413904;1654414017;1654427020;1662198287;1662228418;1667661359;1667740710;1667745201;1667772642;1689014179;1689033549	True;True;True;True;True;True;True;True;True;True;True;True;True;True;True;True;True;True;True;True
X2444FD	2858187	O43617	TRAPPC3	180	20274.1	Trafficking protein particle complex subunit 3	4225	True	7	7	7	0	41.1	1654384919;1654396854;1662196936;1666621191;1689024905;1689084057;1689088759	True;True;True;True;True;True;True
X2444FD	2955468	O43639	NCK2	380	42915.1	Cytoplasmic protein NCK2	5747	False	1	1	0	1	2.1	1654385473	False
X2444FD	3455826	O43657	TSPAN6	245	27563.3	Tetraspanin-6	5476	True	3	3	3	0	13.9	1654390274;1654432998;1661913677	True;True;True
X2444FD	2858188	O43660	PLRG1	514	57193.9	Pleiotropic regulator 1	3246	True	11	11	11	0	30.5	1654381384;1654381839;1654394023;1654400235;1654420876;1654431820;1654433831;1661963908;1661989141;1662248069;1662255928;1662279122;1667708597	True;True;True;True;True;True;True;True;True;True;True;True;True
X2444FD	2955260	O43663	PRC1	620	71606.6	Protein regulator of cytokinesis 1	1573	True	18	18	18	0	34.4	1654380075;1654380874;1654381996;1654385371;1654386472;1654389890;1654397762;1654407117;1654409797;1654411781;1654416224;1654420747;1654423707;1654426628;1654426629;1654429764;1654434391;1662017312;1662038149;1667341602;1667655738	True;True;True;True;True;True;True;True;True;True;True;True;True;True;True;True;True;True;True;True;True
X2444FD	2903282	O43670	ZNF207	478	50750.5	BUB3-interacting and GLEBS motif-containing protein ZNF207	5128	True	3	3	3	0	8.8	1654401815;1662219544;1662246581;1689077477	True;True;True;True
X2444FD	3029156	O43674	NDUFB5	189	21750.3	NADH dehydrogenase [ubiquinone] 1 beta subcomplex subunit 5, mitochondrial	5903	True	4	4	4	0	25.9	1654429368;1662112385;1667579737;1667812481	True;True;True;True
X2444FD	3028166	O43676	NDUFB3	98	11402	RecName: Full=NADH dehydrogenase [ubiquinone] 1 beta subcomplex subunit 3; AltName: Full=Complex I-B12; Short=CI-B12; AltName: Full=NADH-ubiquinone oxidoreductase B12 subunit	6137	True	2	2	2	0	21.4	1654396178;1689052884	True;True
X2444FD	2954327	O43678	NDUFA2	99	10921.6	NADH dehydrogenase [ubiquinone] 1 alpha subcomplex subunit 2	6874	True	1	1	1	0	21.2	1654427790	True
X2444FD	2858190	O43679	LDB2	373	42793.1	LIM domain-binding protein 2	3345	False	3	3	0	3	8	1654388824;1662055291;1689089755	False;False;False
X2444FD	2858191	O43681	GET3	348	38792.8	ATPase ASNA1	1645	True	17	17	17	0	77.9	1654378496;1654388876;1654389066;1654406068;1654421576;1654422990;1654423155;1654426922;1654427483;1654428920;1654428921;1654429251;1654430015;1661904324;1662013778;1662111376;1662161440;1666617077;1667337621;1667689039;1667775313;1667845415;1689019007	True;True;True;True;True;True;True;True;True;True;True;True;True;True;True;True;True;True;True;True;True;True;True
X2444FD	4553695	O43683	BUB1	1085	122375	Mitotic checkpoint serine/threonine-protein kinase BUB1	683	True	30	30	30	0	43.8	1654377449;1654386435;1654395418;1654398980;1654399129;1654399149;1654407496;1654419040;1654422785;1654423460;1654425965;1654427000;1654428075;1654428503;1654428902;1654432710;1654433189;1654433190;1661952972;1662021639;1662091814;1662151279;1662215801;1662221614;1666616470;1667102324;1667578717;1667649780;1667680521;1667685736;1667692583;1667699450;1667778218;1667781814;1667835901;1689021887;171…	True;True;True;True;True;True;True;True;True;True;True;True;True;True;True;True;True;True;True;True;True;True;True;True;True;True;True;True;True;True;True;True;True;True;True;True;True
X2444FD	2858192	O43684	BUB3	328	37154.8	Mitotic checkpoint protein BUB3	1625	True	17	18	18	0	65.5	1654377935;1654381796;1654385695;1654393140;1654395250;1654405366;1654410445;1654414641;1654425113;1654426593;1654433141;1654434484;1661991941;1662024538;1662060551;1662211063;1662265909;1666789555;1666860746;1667693945;1667715698;1689084033	True;True;True;True;True;True;True;True;True;True;True;True;True;True;True;True;True;True;True;True;True;True
X2444FD	4715830	O43688	PPAP2C	288	32573.8	Phospholipid phosphatase 2	4176	True	6	6	6	0	31.9	1654387172;1654394285;1654403464;1654418647;1654422772;1654430891	True;True;True;True;True;True
X2444FD	2858193	O43707	ACTN4	911	104854	Alpha-actinin-4	434	True	38	38	25	13	53.6	1654380444;1654395520;1654395594;1654396089;1654399468;1654399556;1654400642;1654401789;1654402729;1654403314;1654405090;1654405835;1654407243;1654409543;1654412245;1654412275;1654413720;1654415848;1654416309;1654416792;1654417893;1654420403;1654420419;1654422989;1654423217;1654430987;1654433487;1661908911;1662146030;1662165547;1662269641;1666939953;1667679688;1667698259;1667706990;1667715815;166…	False;False;False;False;True;False;True;True;False;False;False;False;True;True;True;False;True;True;True;True;True;True;True;True;True;True;True;False;True;True;False;False;False;True;True;True;True;True;False;True;False;True;True;True
X2444FD	2903283	O43709	WBSCR22	281	31880.4	Probable 18S rRNA (guanine-N(7))-methyltransferase	3929	True	6	6	6	0	24.2	1654385082;1654400475;1654407570;1654411370;1654429058;1662027506;1667574438	True;True;True;True;True;True;True
X2444FD	2903284	O43719	HTATSF1	755	85852.8	HIV Tat-specific factor 1	4689	True	5	5	5	0	7.7	1654386011;1661942601;1661957736;1662172013;1667801388	True;True;True;True;True
X2444FD	3455363	O43731	KDELR3	214	25026.8	ER lumen protein-retaining receptor 3	7372	True	2	2	2	0	9.8	1654403697;1667659112	True;True
X2444FD	3028026	O43734	TRAF3IP2	574	64666	RecName: Full=Adapter protein CIKS; AltName: Full=Connection to IKK and SAPK/JNK; AltName: Full=Nuclear factor NF-kappa-B activator 1; Short=ACT1; AltName: Full=TRAF3-interacting protein 2	5899	True	3	3	3	0	7.8	1654392215;1667111743;1667810118	True;True;True
X2444FD	3028652	O43739	CYTH3	400	46348.7	Cytohesin-3	6193	False	2	2	0	2	6.2	1654396022;1654408179	False;False
X2444FD	3024072	O43741	PRKAB2	272	30302.2	5'-AMP-activated protein kinase subunit beta-2	3448	False	2	2	0	2	4	1654395355;1719328050	False;False
X2444FD	4716132	O43745	CHP2	196	22452.4	Calcineurin B homologous protein 2	7676	True	1	1	1	0	5.1	1719341852	True
X2444FD	2858194	O43747	AP1G1	822	91351.5	AP-1 complex subunit gamma-1	1665	True	18	18	18	0	26.2	1654383210;1654383417;1654384527;1654384572;1654388273;1654401795;1654406421;1654412560;1654428301;1654430554;1654431954;1661908748;1661990759;1661999062;1662165645;1667418508;1667496201;1667776938;1719360567	True;True;True;True;True;True;True;True;True;True;True;True;True;True;True;True;True;True;True
X2444FD	4088477	O43752	STX6	255	29176	Syntaxin-6	3772	True	10	10	10	0	51.4	1654378187;1654395082;1654408430;1654428539;1654431641;1661961410;1662045281;1666949259;1667334898;1667773077	True;True;True;True;True;True;True;True;True;True
X2444FD	2858195	O43760	SYNGR2	224	24810.1	Synaptogyrin-2	5426	True	3	3	3	0	12.5	1654378997;1654387227;1654392841	True;True;True
X2444FD	2858196	O43765	SGTA	313	34063.1	Small glutamine-rich tetratricopeptide repeat-containing protein alpha	2679	True	11	11	11	0	37.7	1654387381;1654391451;1654391806;1654404592;1654405996;1654414612;1654416129;1654418932;1661953731;1661968209;1662028537;1666781433;1667189147;1667777477	True;True;True;True;True;True;True;True;True;True;True;True;True;True
X2444FD	4554555	O43772	SLC25A20	301	32943.7	Mitochondrial carnitine/acylcarnitine carrier protein	1268	True	20	20	20	0	76.7	1654380206;1654381443;1654382059;1654382094;1654387009;1654387120;1654389143;1654396568;1654404740;1654408605;1654410648;1654418602;1654418604;1654420783;1654427781;1654430269;1654431173;1662034827;1662055851;1667691498;1667761688;1667829304	True;True;True;True;True;True;True;True;True;True;True;True;True;True;True;True;True;True;True;True;True;True
X2444FD	2858197	O43776	NARS1	548	62942.9	Asparagine--tRNA ligase, cytoplasmic	1374	True	19	19	19	0	32.7	1654381782;1654382640;1654393115;1654401256;1654403198;1654409266;1654412636;1654414234;1654421098;1654423916;1654424327;1654425594;1654425962;1654430481;1662038515;1662057001;1662169042;1667188054;1667331975;1667338281;1667338295;1667688943;1667849332	True;True;True;True;True;True;True;True;True;True;True;True;True;True;True;True;True;True;True;True;True;True;True
X2444FD	2858198	O43790	KRT86	486	53500.6	Keratin, type II cuticular Hb6	923	True	24	24	0	24	51.2	1654378612;1654382007;1654384556;1654384763;1654386376;1654386962;1654388946;1654389318;1654394491;1654395891;1654397846;1654408194;1654409067;1654411227;1654414874;1654418209;1654422876;1654425601;1662273448;1666950630;1667697161;1667812877;1667846433;1719360226	False;False;False;False;False;False;False;False;False;False;False;False;False;False;False;False;False;False;False;False;False;False;False;False
X2444FD	3029384	O43791	SPOP	374	42132.4	Speckle-type POZ protein	3380	True	10	10	9	1	39	1654390139;1654391606;1654406256;1654407802;1654414096;1654423388;1661956679;1667688736;1667806580;1689060288;1689091835	True;True;True;True;False;True;True;True;True;True;True
X2444FD	2858199	O43795	MYO1B	1136	131985	Unconventional myosin-Ib	411	True	37	37	34	3	38.6	1654377677;1654378157;1654378938;1654379255;1654384978;1654385851;1654386296;1654387372;1654388490;1654388866;1654389591;1654393130;1654393529;1654393729;1654396605;1654401528;1654415407;1654416403;1654416535;1654416765;1654416876;1654428235;1654429332;1661878478;1661999880;1662074385;1662108989;1662163716;1662241115;1662268283;1666621331;1666698209;1666944065;1667577192;1667579961;1667699910;166…	True;True;True;True;True;True;True;True;True;True;True;True;True;True;True;False;True;True;True;True;True;True;True;False;True;True;True;False;True;True;True;True;True;True;True;True;True;True;True;True;True;True;True;True;False
X2444FD	4088391	O43808	SLC25A17	307	34566.9	Peroxisomal membrane protein PMP34	4550	True	6	6	6	0	27.4	1654393354;1654398738;1654405227;1654421581;1662156079;1662224294;1667338433;1667724856;1689067310	True;True;True;True;True;True;True;True;True
X2444FD	2858200	O43809	NUDT21	227	26227.3	Cleavage and polyadenylation specificity factor subunit 5	3189	True	8	8	8	0	42.3	1654383098;1654390916;1654403402;1654407409;1654415430;1654420138;1662223051;1666867123;1719343801	True;True;True;True;True;True;True;True;True
X2444FD	2858201	O43813	LANCL1	399	45283.1	LanC-like protein 1	3193	True	10	10	10	0	33.3	1654387910;1654397492;1654399455;1654408212;1654417810;1654425600;1662146839;1667498682;1667649886;1667791135	True;True;True;True;True;True;True;True;True;True
X2444FD	2903286	O43815	STRN	780	86132.1	Striatin	6558	True	1	1	1	0	2.8	1719372066	True
X2444FD	2858202	O43818	RRP9	475	51840.7	U3 small nucleolar RNA-interacting protein 2	1785	True	18	18	18	0	47.4	1654383179;1654383212;1654386293;1654388944;1654391045;1654392526;1654392706;1654393390;1654423471;1654425605;1654428407;1654432771;1654433827;1661903861;1661922418;1662103415;1666858278;1667104844;1689095479	True;True;True;True;True;True;True;True;True;True;True;True;True;True;True;True;True;True;True
X2444FD	3024169	O43819	SCO2	266	29809.9	Protein SCO2 homolog, mitochondrial	5245	True	3	3	3	0	7.5	1654381399;1654397101;1689024971	True;True;True
X2444FD	2861711	O43822	C21orf2	256	28340.3	Protein C21orf2	7368	True	1	1	1	0	5.5	1667185965	True
X2444FD	2888866	O43823	AKAP8	692	76108.3	A-kinase anchor protein 8	2948	True	9	9	9	0	18.8	1654390592;1654390669;1654397572;1654421479;1654429572;1661963197;1667333381;1667759123;1667827660;1689078620	True;True;True;True;True;True;True;True;True;True
X2444FD	3027726	O43824	GTPBP6	516	56883	RecName: Full=Putative GTP-binding protein 6; AltName: Full=Pseudoautosomal GTP-binding protein-like	4953	True	6	6	6	0	15.9	1654421300;1667501782;1667651116;1667821834;1689012908;1689027740	True;True;True;True;True;True
X2444FD	5313852	O43826	SLC37A4	429	46360	RecName: Full=Glucose-6-phosphate translocase; AltName: Full=Glucose-5-phosphate transporter; AltName: Full=Solute carrier family 37 member 4; AltName: Full=Transformation-related gene 19 protein; Short=TRG-19	5646	True	3	3	3	0	5.6	1654389609;1662103556;1666782786;1689012265	True;True;True;True
X2444FD	2858203	O43837	IDH3B	385	42183.7	Isocitrate dehydrogenase [NAD] subunit beta, mitochondrial	1534	True	18	18	18	0	53.5	1654384283;1654385143;1654387418;1654387688;1654395178;1654397442;1654403129;1654417904;1654418796;1654430694;1662033859;1662242889;1662255759;1662259767;1662263831;1662276683;1666779414;1666858830;1667652565;1667744746;1667767182;1667790921;1719371399	True;True;True;True;True;True;True;True;True;True;True;True;True;True;True;True;True;True;True;True;True;True;True
X2444FD	2954330	O43847	NRDC	1151	131572	Nardilysin	2486	True	14	14	14	0	13.1	1654386280;1654398906;1654406972;1654408475;1654415979;1661883250;1662054953;1662224138;1667503631;1667677672;1667845226;1689024446;1689070233;1689082484	True;True;True;True;True;True;True;True;True;True;True;True;True;True
X2444FD	2858204	O43852	CALU	315	37106.8	Calumenin	1802	True	17	17	17	0	61.3	1654390553;1654419647;1654419713;1654421804;1654422984;1654425438;1654425439;1654426642;1654428938;1662119093;1662128386;1662131676;1662168444;1662182412;1662267389;1667426314;1667690185;1667771936;1667774199;1667786583;1667819460;1689083057	True;True;True;True;True;True;True;True;True;True;True;True;True;True;True;True;True;True;True;True;True;True
X2444FD	2904089	O43861	ATP9B	1147	129304	Probable phospholipid-transporting ATPase IIB	2243	False	1	1	0	1	1	1654399816	False
X2444FD	2861712	O43865	AHCYL1	530	58951.4	Adenosylhomocysteinase 2	1023	True	24	25	13	12	52.6	1654381687;1654383966;1654387246;1654387270;1654387959;1654392271;1654398730;1654399260;1654403026;1654409506;1654415022;1654415468;1654417932;1654428181;1654432256;1661908457;1661910979;1662013563;1662090149;1662091994;1662150719;1662190195;1667695832;1667783051;1667835833;1689048116;1689093924;1719338601;1719359603	True;True;False;False;True;False;False;False;False;False;False;True;True;True;True;True;False;True;False;True;False;False;False;True;True;True;True;False;True
X2444FD	2861713	O43889	CREB3	371	43917.2	Cyclic AMP-responsive element-binding protein 3	5054	True	4	4	4	0	15.6	1654385025;1654395938;1654417755;1654427262;1667687273	True;True;True;True;True
X2444FD	2904090	O43895	XPNPEP2	674	75624.8	Xaa-Pro aminopeptidase 2	7816	True	1	1	1	0	1	1654378251	True
X2444FD	2954331	O43896	KIF1C	1103	122947	Kinesin-like protein KIF1C	4254	True	5	5	2	3	4.7	1654389112;1667804115;1667843094;1689020834;1689096929	False;False;False;True;True
X2444FD	4554151	O43897	TLL1	1013	114709	Tolloid-like protein 1	7239	False	1	1	0	1	1.3	1662015763	False
X2444FD	2861714	O43900	PRICKLE3	615	68609.1	Prickle-like protein 3	7117	True	2	2	2	0	5	1654414571;1662139021	True;True
X2444FD	3052569	O43909	EXTL3	919	104749	Exostosin-like 3	7262	True	1	1	1	0	2.4	1667256753	True
X2444FD	2858205	O43913	ORC5	435	50283.1	Origin recognition complex subunit 5	1062	True	23	23	23	0	64.6	1654379713;1654379945;1654385399;1654387597;1654388773;1654389457;1654389872;1654396594;1654402261;1654402829;1654411119;1654413884;1654414324;1654414633;1654422677;1654425231;1654432091;1654432531;1661961186;1662013620;1662179217;1662258087;1666946839;1667417489;1667656561;1667693172;1689028482;1719343494	True;True;True;True;True;True;True;True;True;True;True;True;True;True;True;True;True;True;True;True;True;True;True;True;True;True;True;True
X2444FD	2880188	O43920	NDUFS5	106	12517.5	NADH dehydrogenase [ubiquinone] iron-sulfur protein 5	4711	True	5	5	5	0	47.2	1654405888;1666696567;1667106750;1667111515;1667688577	True;True;True;True;True
X2444FD	2904091	O43924	PDE6D	150	17420	Retinal rod rhodopsin-sensitive cGMP 3',5'-cyclic phosphodiesterase subunit delta	6986	True	2	2	2	0	20.7	1662081682;1667579390	True;True
X2444FD	2858206	O43929	ORC4	436	50377.4	Origin recognition complex subunit 4	2370	True	12	12	12	0	40.1	1654389544;1654391041;1654396172;1654402746;1654409683;1654411934;1654416675;1654421713;1654427841;1654432628;1666615114;1667693391;1689091364	True;True;True;True;True;True;True;True;True;True;True;True;True
X2444FD	2954332	O43930	PRKY	277	31708.5	Putative serine/threonine-protein kinase PRKY	6275	False	2	2	0	2	6.9	1654381699;1689059573	False;False
X2444FD	2858207	O43933	PEX1	1283	142867	Peroxisome biogenesis factor 1	1044	True	27	27	27	0	29.5	1654379474;1654384377;1654385191;1654388996;1654393765;1654393944;1654398914;1654410870;1654414679;1654416136;1654416478;1654418327;1661928643;1661942894;1661978217;1662030568;1662123450;1662214826;1662234070;1662252158;1666859369;1667258052;1667261244;1689022483;1719347894;1719360196;1719372677	True;True;True;True;True;True;True;True;True;True;True;True;True;True;True;True;True;True;True;True;True;True;True;True;True;True;True
X2444FD	4554409	O43934	MFSD11	449	49202.1	UNC93-like protein MFSD11	7519	True	2	2	2	0	3.6	1662008915;1666703247	True;True
X2444FD	2858208	O60216	RAD21	631	71689.5	Double-strand-break repair protein rad21 homolog	353	True	38	39	36	3	61.2	1654377614;1654381855;1654386615;1654392165;1654392385;1654392518;1654396861;1654400065;1654405338;1654405859;1654405961;1654408178;1654409792;1654413992;1654415498;1654416844;1654424688;1654424689;1654426599;1654427995;1654428162;1654428310;1654428673;1654429153;1654429925;1654430410;1654432896;1654432897;1654433981;1654434098;1654434436;1661965568;1661981602;1661982400;1661992250;1661999129;166…	True;True;False;False;True;False;True;True;True;True;True;True;True;True;True;True;True;True;True;True;True;True;True;True;True;True;True;True;True;True;True;True;True;True;True;True;True;True;True;True;True;True;True;False;True;True;True;True;True;True;True;True
X2444FD	3047001	O60229	KALRN	2986	340174	Kalirin	6191	False	1	1	0	1	0.2	1654377091	False
X2444FD	2858209	O60231	DHX16	1041	119264	Putative pre-mRNA-splicing factor ATP-dependent RNA helicase DHX16	2090	True	17	17	16	1	20.5	1654389440;1654390102;1654392736;1654402628;1654405846;1654416563;1654417833;1654422865;1654427058;1654429344;1661898869;1661973572;1662018944;1662079545;1662283112;1667501247;1719377234	True;False;True;True;True;True;True;True;True;True;True;True;True;True;True;True;True
X2444FD	2858210	O60232	SSSCA1	199	21474.3	Sjoegren syndrome/scleroderma autoantigen 1	4796	True	5	5	5	0	39.7	1654378041;1654385066;1666705370;1667579736;1667727447	True;True;True;True;True
X2444FD	2954334	O60234	GMFG	142	16801.3	Glia maturation factor gamma	5728	False	1	1	0	1	6.3	1667682409	False
X2444FD	5729993	O60235	TMPRSS11D	418	46263.5	Transmembrane protease serine 11D	7486	False	1	1	0	1	1.7	1719324135	False
X2444FD	2954335	O60237	PPP1R12B	982	110404	Protein phosphatase 1 regulatory subunit 12B	7086	True	1	1	1	0	0.8	1662039486	True
X2444FD	3052628	O60238	BNIP3L	219	23930.4	BCL2/adenovirus E1B 19 kDa protein-interacting protein 3-like	5041	True	4	4	3	1	24.7	1654388829;1654412339;1662001119;1662038803;1662130043	False;True;True;True;True
X2444FD	2858211	O60239	SH3BP5	455	50425	SH3 domain-binding protein 5	1253	True	21	21	21	0	45.1	1654380456;1654381336;1654381378;1654383201;1654384277;1654386401;1654386649;1654394015;1654400934;1654405924;1654407231;1654411038;1654421303;1654434416;1661894826;1661940324;1662033233;1662252399;1662254518;1667724336;1667771001;1667776320;1667779969;1689047487	True;True;True;True;True;True;True;True;True;True;True;True;True;True;True;True;True;True;True;True;True;True;True;True
X2444FD	2858212	O60244	MED14	1454	160607	Mediator of RNA polymerase II transcription subunit 14	600	True	34	34	34	0	31.8	1654382657;1654383611;1654383946;1654384362;1654385004;1654386384;1654391628;1654391863;1654395608;1654397033;1654399090;1654401363;1654405318;1654410443;1654412139;1654413304;1654415677;1654417672;1654420996;1654425222;1654425273;1654425274;1654427768;1654431120;1661905109;1661942578;1661954091;1661968526;1662138034;1662189862;1662201515;1662206557;1662222777;1667422851;1667743568;1689089335;171…	True;True;True;True;True;True;True;True;True;True;True;True;True;True;True;True;True;True;True;True;True;True;True;True;True;True;True;True;True;True;True;True;True;True;True;True;True;True
X2444FD	3456052	O60245	PCDH7	1069	116071	Protocadherin-7	7032	True	1	1	1	0	0.6	1662003268	True
X2444FD	2861715	O60256	PRPSAP2	369	40925.8	Phosphoribosyl pyrophosphate synthase-associated protein 2	2145	True	13	13	12	1	43.6	1654378527;1654392423;1654405832;1654408466;1654423593;1654423594;1654429205;1662243347;1662264677;1667186686;1667664395;1667736949;1689047144;1719338105	True;True;True;True;True;True;True;False;True;True;True;True;True;True
X2444FD	5729688	O60259	-	260	28047.8	Kallikrein-8	8170	True	1	1	1	0	2.3	1667336848	True
X2444FD	4924129	O60262	GNG7	68	7521.8	Guanine nucleotide-binding protein G(I)/G(S)/G(O) subunit gamma-7	7857	True	1	1	1	0	10.3	1666866100	True
X2444FD	2858213	O60264	SMARCA5	1052	121905	SWI/SNF-related matrix-associated actin-dependent regulator of chromatin subfamily A member 5	92	True	63	63	47	16	54.4	1654377550;1654377763;1654378630;1654379586;1654380099;1654380283;1654381479;1654381919;1654382197;1654383518;1654383588;1654385910;1654387436;1654387866;1654389935;1654390739;1654390803;1654391389;1654392330;1654393102;1654394299;1654395961;1654396403;1654398529;1654398653;1654399713;1654400297;1654400487;1654401452;1654402470;1654402980;1654403797;1654406925;1654407295;1654409071;1654410670;165…	True;True;True;True;True;False;False;True;False;True;True;True;True;True;False;False;False;False;False;True;False;True;True;True;True;True;False;True;True;True;True;False;True;True;True;True;True;True;True;True;True;True;True;True;False;True;True;True;True;True;True;True;False;True;False;True;True;False;True;False;True;False;False;True;True;True;True;True;True;False;True;True;True
X2444FD	3455365	O60266	ADCY3	1144	128960	Adenylate cyclase type 3	3392	True	12	12	12	0	13.6	1654384606;1654385103;1654408592;1654413434;1654421665;1662025741;1662033995;1662103846;1662199311;1662240470;1667496320;1667655579;1689036188	True;True;True;True;True;True;True;True;True;True;True;True;True
X2444FD	2880189	O60271	SPAG9	1321	146205	C-Jun-amino-terminal kinase-interacting protein 4	6502	True	4	4	3	1	3.5	1661970905;1662030050;1662124853;1667742652	True;True;True;False
X2444FD	3023804	O60281	ZNF292	2723	304816	Zinc finger protein 292	5547	True	4	4	4	0	1.5	1654387588;1662064363;1667759095;1689015170	True;True;True;True
X2444FD	2954336	O60282	KIF5C	957	109495	Kinesin heavy chain isoform 5C	575	False	7	7	0	7	8.9	1654407076;1654409553;1662060776;1662160692;1662199305;1667178947;1689034916;1689075973	False;False;False;False;False;False;False;False
X2444FD	2858214	O60287	URB1	2271	254389	Nucleolar pre-ribosomal-associated protein 1	51	True	78	79	79	0	42.5	1654377123;1654380377;1654380668;1654381990;1654382240;1654382872;1654383057;1654383269;1654383707;1654384115;1654384133;1654385709;1654391391;1654395118;1654395198;1654396683;1654399289;1654400221;1654405567;1654405956;1654407624;1654407734;1654408350;1654409348;1654412699;1654413215;1654417051;1654417169;1654417400;1654418436;1654418792;1654418938;1654419431;1654420077;1654420087;1654420202;165…	True;True;True;True;True;True;True;True;True;True;True;True;True;True;True;True;True;True;True;True;True;True;True;True;True;True;True;True;True;True;True;True;True;True;True;True;True;True;True;True;True;True;True;True;True;True;True;True;True;True;True;True;True;True;True;True;True;True;True;True;True;True;True;True;True;True;True;True;True;True;True;True;True;True;True;True;True;True;True;True…
X2444FD	3047081	O60290	ZNF862	1169	131654	Zinc finger protein 862	7363	True	2	2	2	0	1.2	1662126929;1667792810	True;True
X2444FD	2858215	O60291	MGRN1	552	60753	E3 ubiquitin-protein ligase MGRN1	4036	True	12	12	10	2	34.4	1654402825;1654411626;1654421476;1654434441;1661952391;1662028025;1662074224;1662081883;1662102612;1662148257;1662173934;1662267147;1666623112;1666864373;1667798093	True;True;True;True;True;True;True;True;True;True;True;False;True;False;True
X2444FD	2955469	O60292	SIPA1L3	1781	194610	Signal-induced proliferation-associated 1-like protein 3	3676	True	7	7	7	0	5.2	1654386969;1654407353;1654429745;1654430786;1662093701;1662253774;1667802487	True;True;True;True;True;True;True
X2444FD	2904092	O60293	ZFC3H1	1989	226356	Zinc finger C3H1 domain-containing protein	6680	True	2	2	2	0	1.1	1661887011;1662286369	True;True
X2444FD	2858216	O60294	LCMT2	686	75601.9	tRNA wybutosine-synthesizing protein 4	4824	True	7	7	7	0	15.5	1654394633;1654406818;1654418841;1661910000;1662068399;1662101343;1667824184	True;True;True;True;True;True;True
X2444FD	4553809	O60299	LZTS3	673	71790.8	Leucine zipper putative tumor suppressor 3	7390	True	3	3	3	0	6.2	1661883228;1666698867;1667765743	True;True;True
X2444FD	2861716	O60306	AQR	1485	171295	Intron-binding protein aquarius	1654	True	22	22	21	1	21.4	1654378375;1654383934;1654386361;1654387989;1654397913;1654400696;1654403359;1654416324;1654420643;1654423093;1654429910;1654433400;1661917018;1661948363;1662026845;1662093067;1666780631;1666942772;1667031227;1667109975;1667343270;1667749366;1689063145;1719332866	False;True;True;True;True;True;True;True;True;True;True;True;True;True;True;True;True;True;True;True;True;True;True;True
X2444FD	3455755	O60307	MAST3	1309	143137	Microtubule-associated serine/threonine-protein kinase 3	6223	True	2	2	1	1	1.2	1654385583;1667681947	True;False
X2444FD	2954337	O60308	CEP104	925	104448	Centrosomal protein of 104 kDa	7034	True	1	1	1	0	0.8	1654382690	True
X2444FD	2955470	O60309	LRRC37A3	1634	180621	Leucine-rich repeat-containing protein 37A3	7562	False	2	2	1	1	1.2	1654396177;1662172138	False;True
X2444FD	2858217	O60313	OPA1	960	111631	Dynamin-like 120 kDa protein, mitochondrial	880	True	26	26	26	0	32.7	1654382405;1654382736;1654388360;1654391247;1654397315;1654398004;1654403017;1654404452;1654413218;1654414837;1654417049;1654423370;1654426364;1661902813;1661963585;1661991366;1662094245;1662252459;1662275656;1666615088;1667504881;1667700862;1667759107;1667773827;1667811725;1689032773;1689095733;1719335985;1719338673	True;True;True;True;True;True;True;True;True;True;True;True;True;True;True;True;True;True;True;True;True;True;True;True;True;True;True;True;True
X2444FD	2858218	O60318	MCM3AP	1980	218405	Germinal-center associated nuclear protein	1535	True	20	20	20	0	13.3	1654385168;1654406096;1654410112;1654415372;1654417768;1654423466;1661912716;1661926692;1661974830;1662057535;1662155294;1667102651;1667341550;1667501569;1667721678;1667811181;1667844479;1689038955;1689041746;1689080131	True;True;True;True;True;True;True;True;True;True;True;True;True;True;True;True;True;True;True;True
X2444FD	2858219	O60331	PIP5K1C	668	73260	Phosphatidylinositol 4-phosphate 5-kinase type-1 gamma	4492	True	5	5	2	3	8.1	1654382730;1654391427;1654414345;1662103495;1662124657	False;True;False;True;False
X2444FD	2954338	O60333	KIF1B	1816	204476	Kinesin-like protein KIF1B	4254	False	2	2	0	2	1.3	1667804115;1667843094	False;False
X2444FD	2858220	O60337	MARCH6	910	102545	E3 ubiquitin-protein ligase MARCH6	2837	True	10	11	11	0	12.6	1654378123;1654390326;1654391415;1654398671;1654411419;1654423821;1654426377;1654433554;1666866787;1667106410;1667664570;1667732106;1667795007;1689075358	True;True;True;True;True;True;True;True;True;True;True;True;True;True
X2444FD	2858221	O60341	KDM1A	852	92902.7	Lysine-specific histone demethylase 1A	617	True	32	32	32	0	51.5	1654378164;1654378924;1654387456;1654389089;1654392984;1654394218;1654394379;1654403173;1654403810;1654405088;1654409250;1654410280;1654410283;1654419029;1654420353;1654425205;1654425618;1654429573;1654434179;1661882413;1661976491;1661994185;1662003178;1662023874;1662166914;1662264246;1666864282;1666947952;1667502330;1667658724;1667688482;1667743876;1667769279;1689013069;1689060798;1719339915	True;True;True;True;True;True;True;True;True;True;True;True;True;True;True;True;True;True;True;True;True;True;True;True;True;True;True;True;True;True;True;True;True;True;True;True
X2444FD	2861717	O60343	TBC1D4	1298	146563	TBC1 domain family member 4	2277	True	17	17	17	0	14.7	1654389660;1654400001;1654401987;1654404850;1654406362;1654410821;1654411904;1654419644;1661929338;1661984191;1662019782;1662075450;1662081214;1662081588;1662160185;1662276345;1667339818	True;True;True;True;True;True;True;True;True;True;True;True;True;True;True;True;True
X2444FD	3047002	O60346	PHLPP1	1717	184672	PH domain leucine-rich repeat-containing protein phosphatase 1	7023	True	2	2	2	0	2.1	1661976739;1662158754	True;True
X2444FD	3028545	O60353	FZD6	706	79292.1	Frizzled-6	3172	True	11	11	11	0	16.1	1654383086;1654383182;1654387993;1654388077;1654396421;1654404267;1654420916;1661924401;1662097873;1667339906;1667579124;1689010192	True;True;True;True;True;True;True;True;True;True;True;True
X2444FD	2858222	O60361	NME2P1	137	15529.1	Putative nucleoside diphosphate kinase	4138	True	6	8	1	7	54.7	1654388137;1654388861;1654393656;1654398022;1654417074;1654417494;1654419917;1654423790;1661947980;1667657289;1667823108	False;False;False;True;False;False;False;False;False;False;False
X2444FD	2858223	O60381	HBP1	514	57645.3	HMG box-containing protein 1	2629	True	13	13	13	0	31.1	1654383537;1654391471;1654391894;1654395562;1654399243;1654406999;1654416374;1654418643;1654418910;1662182631;1662182709;1667105251;1667417747;1667670410;1667766800;1689062470	True;True;True;True;True;True;True;True;True;True;True;True;True;True;True;True
X2444FD	3029269	O60423	ATP8B3	1300	146752	Phospholipid-transporting ATPase IK	7651	True	2	2	2	0	3.2	1654423056;1662264840	True;True
X2444FD	2858224	O60427	FADS1	444	51964.3	Fatty acid desaturase 1	2023	True	17	18	16	2	46.8	1654378362;1654380225;1654394121;1654400131;1654413042;1654418020;1654419388;1654419389;1654422650;1654427292;1654428801;1654432601;1661899811;1661961387;1662062252;1666620563;1666786488;1666863581;1667705184;1689041518	False;True;True;True;True;True;True;True;True;True;True;True;True;False;True;True;True;True;True;True
X2444FD	2861718	O60437	PPL	1756	204747	Periplakin	5503	True	4	4	4	0	2.1	1661954991;1661973213;1661989520;1667647998	True;True;True;True
X2444FD	2858225	O60443	DFNA5	496	54555	Non-syndromic hearing impairment protein 5	2093	True	15	15	15	0	38.9	1654386539;1654395327;1654395869;1654397339;1654403772;1654405853;1654406923;1654409427;1654411130;1662087213;1662178101;1662254903;1667343155;1667577358;1667758191;1689069865	True;True;True;True;True;True;True;True;True;True;True;True;True;True;True;True
X2444FD	2955261	O60447	EVI5	810	92948.8	Ecotropic viral integration site 5 protein homolog	7003	True	2	2	2	0	2.2	1666788047;1689043811	True;True
X2444FD	3027054	O60449	LY75	1722	198311	RecName: Full=Lymphocyte antigen 75; Short=Ly-75; AltName: Full=C-type lectin domain family 13 member B; AltName: Full=DEC-205; AltName: Full=gp200-MR6; AltName: CD_antigen=CD205; Flags: Precursor	7224	True	1	1	1	0	0.5	1661915058	True
X2444FD	5313854	O60462	NRP2	931	104831	RecName: Full=Neuropilin-2; AltName: Full=Vascular endothelial cell growth factor 165 receptor 2; Flags: Precursor	2917	True	14	14	14	0	17.3	1654389137;1654395842;1654425465;1662030687;1662053491;1662068373;1662117278;1662134294;1666622715;1667497181;1667578693;1667710262;1667732284;1667826852	True;True;True;True;True;True;True;True;True;True;True;True;True;True
X2444FD	3027055	O60476	MAN1A2	641	73004	RecName: Full=Mannosyl-oligosaccharide 1,2-alpha-mannosidase IB; EC=3.2.1.113; AltName: Full=Mannosidase alpha class 1A member 2; AltName: Full=Processing alpha-1,2-mannosidase IB; Short=Alpha-1,2-mannosidase IB	5976	True	2	2	2	0	3.6	1666861546;1667108683	True;True
X2444FD	2858226	O60479	DLX3	287	31738.2	Homeobox protein DLX-3	8081	True	2	2	1	1	5.6	1661931729;1662101527	True;False
X2444FD	4716437	O60486	PLXNC1	1568	175742	Plexin-C1	6465	True	2	2	1	1	1.3	1654382560;1667729243	False;True
X2444FD	4555016	O60487	MPZL2	215	24484.2	Myelin protein zero-like protein 2	6365	True	2	2	2	0	8.4	1654388472;1654390534	True;True
X2444FD	2858227	O60488	ACSL4	711	79188.1	Long-chain-fatty-acid--CoA ligase 4	820	True	27	27	25	2	45.6	1654378949;1654390995;1654392164;1654392541;1654395993;1654395999;1654397647;1654404040;1654408634;1654410738;1654414908;1654414973;1654419697;1654421811;1654425770;1654425804;1654429468;1654430941;1661901953;1662094295;1662215279;1662215467;1666620708;1667187974;1667257655;1667259517;1667339377;1667690990;1667714672;1667754096;1689027144;1689041742	True;True;True;True;True;True;True;True;True;True;True;True;True;False;True;True;True;True;True;True;True;True;False;True;True;True;True;True;True;False;True;True
X2444FD	2858228	O60493	SNX3	162	18762.4	Sorting nexin-3	2695	True	11	11	9	2	50.6	1654379362;1654381924;1654381993;1654388528;1654390789;1654395088;1654408016;1654412794;1666947646;1667332259;1667419400;1689032888	False;True;True;True;True;True;True;True;True;True;True;False
X2444FD	3027056	O60499	STX10	249	28114	RecName: Full=Syntaxin-10; Short=Syn10	3759	True	7	7	7	0	34.9	1654391255;1654397250;1654398299;1654410401;1654432027;1662244272;1667181090;1667674089;1667698039	True;True;True;True;True;True;True;True;True
X2444FD	2858229	O60502	MGEA5	916	102915	Protein O-GlcNAcase	586	True	33	34	34	0	46.9	1654378606;1654378751;1654379521;1654381738;1654388594;1654392538;1654395276;1654396759;1654398541;1654402062;1654403780;1654404828;1654405877;1654413803;1654414801;1654423096;1654423475;1654424767;1654425110;1654426393;1654427216;1654427896;1654432059;1661950051;1662023412;1662056365;1662088403;1662216196;1662254197;1666702203;1666702341;1667652030;1667722592;1667769509;1667781956;1667784205;166…	True;True;True;True;True;True;True;True;True;True;True;True;True;True;True;True;True;True;True;True;True;True;True;True;True;True;True;True;True;True;True;True;True;True;True;True;True;True
X2444FD	2955761	O60503	ADCY9	1353	150701	Adenylate cyclase type 9	3791	True	8	8	8	0	8.6	1654393922;1654415208;1662099299;1667504236;1667781272;1689010649;1689055154;1689095798	True;True;True;True;True;True;True;True
X2444FD	2858230	O60506	SYNCRIP	623	69602.6	Heterogeneous nuclear ribonucleoprotein Q	866	True	28	28	22	6	48.3	1654380310;1654382111;1654382864;1654386430;1654389909;1654391104;1654391998;1654394517;1654397687;1654400013;1654400043;1654401258;1654405677;1654406784;1654411154;1654422322;1654423403;1654427342;1654429741;1654430502;1661946179;1661958203;1662079859;1662151382;1666780213;1667694983;1667783429;1667786691;1667796713;1667802971;1667832015;1689025717;1689025881;1689086274	False;True;False;False;False;True;True;True;True;False;True;True;False;True;True;True;True;True;True;True;True;True;False;True;True;True;True;True;True;True;True;True;True;True
X2444FD	4716519	O60507	TPST1	370	42188.4	Protein-tyrosine sulfotransferase 1	7926	True	1	1	1	0	2.7	1661990075	True
X2444FD	2880190	O60508	CDC40	579	65521.3	Pre-mRNA-processing factor 17	2827	True	11	11	11	0	20.7	1654381688;1654384818;1654388555;1654400482;1654405247;1654411793;1662052169;1662279067;1667728200;1689014569;1719331957	True;True;True;True;True;True;True;True;True;True;True
X2444FD	3455367	O60512	B4GALT3	393	43928	Beta-1,4-galactosyltransferase 3	6845	True	2	2	2	0	7.9	1654428956;1666946796	True;True
X2444FD	4716237	O60513	B4GALT4	344	40041.1	Beta-1,4-galactosyltransferase 4	7659	True	1	1	1	0	5.2	1662207555	True
X2444FD	2954339	O60518	RANBP6	1105	124714	Ran-binding protein 6	5477	True	6	6	4	2	6.4	1654378689;1661878430;1661982904;1662101241;1667573091;1667742686	False;True;True;False;True;True
X2444FD	4973309	O60519	CREBL2	120	13784	RecName: Full=cAMP-responsive element-binding protein-like 2	7901	True	1	1	1	0	9.2	1662137304	True
X2444FD	2858231	O60524	NEMF	1076	122954	Nuclear export mediator factor NEMF	1699	True	21	21	21	0	20.5	1654379977;1654388071;1654388282;1654388999;1654390690;1654391579;1654396397;1654398945;1654403197;1654408856;1654419265;1661958697;1662161434;1662284034;1666785307;1666864245;1667099550;1667337636;1667649101;1667733416;1667764696;1689031107	True;True;True;True;True;True;True;True;True;True;True;True;True;True;True;True;True;True;True;True;True;True
X2444FD	2858232	O60547	GMDS	372	41949.7	GDP-mannose 4,6 dehydratase	1034	True	23	23	23	0	66.7	1654378675;1654379619;1654380093;1654382170;1654383726;1654385554;1654386354;1654396664;1654400823;1654403593;1654405669;1654412158;1654418312;1654420847;1654422838;1661893128;1662074160;1662104052;1662139413;1662199986;1662257218;1667337811;1667342355;1667684763;1667778258;1689024468;1689077527;1719333054	True;True;True;True;True;True;True;True;True;True;True;True;True;True;True;True;True;True;True;True;True;True;True;True;True;True;True;True
X2444FD	2903287	O60551	NMT2	498	56980.2	Glycylpeptide N-tetradecanoyltransferase 2	3841	False	3	3	0	3	6.4	1654377472;1654411850;1661897629	False;False;False
X2444FD	2858233	O60563	CCNT1	726	80684.6	Cyclin-T1	1221	True	21	21	18	3	38.6	1654385754;1654387781;1654388476;1654390796;1654402200;1654404921;1654406738;1654416205;1654419019;1654421547;1654429768;1654430283;1654431006;1661884923;1661921903;1661952074;1662268399;1666616726;1667028180;1667179020;1667501393;1667504494;1667575566;1667691362;1667820850;1689042793;1689091733;1719352809	True;True;True;True;True;True;True;True;True;False;True;True;True;True;False;True;True;True;True;True;True;True;True;True;True;True;True;False
X2444FD	3027436	O60566	BUB1B	1050	119545	RecName: Full=Mitotic checkpoint serine/threonine-protein kinase BUB1 beta; EC=2.7.11.1; AltName: Full=MAD3/BUB1-related protein kinase; Short=hBUBR1; AltName: Full=Mitotic checkpoint kinase MAD3L; AltName: Full=Protein SSK1	1152	True	30	30	30	0	34.6	1654383141;1654387186;1654393393;1654402304;1654409083;1654411992;1654413713;1654420122;1654429451;1662000419;1662033000;1662058051;1662068749;1662083879;1662121833;1662186646;1662190505;1667415273;1667573553;1667655553;1667660241;1667740635;1667778725;1667812212;1667850148;1689012048;1689036192;1689039618;1719356560;1719358570	True;True;True;True;True;True;True;True;True;True;True;True;True;True;True;True;True;True;True;True;True;True;True;True;True;True;True;True;True;True
X2444FD	2858234	O60568	PLOD3	738	84785.2	Procollagen-lysine,2-oxoglutarate 5-dioxygenase 3	1287	True	22	22	22	0	37.4	1654383221;1654383655;1654386374;1654388530;1654396435;1654404890;1654413020;1654417229;1654419012;1654424920;1654432494;1661944920;1662081103;1662125296;1662157762;1662273954;1667107831;1667580874;1667657454;1667689415;1667757995;1667845004;1689086383	True;True;True;True;True;True;True;True;True;True;True;True;True;True;True;True;True;True;True;True;True;True;True
X2444FD	2858235	O60573	EIF4E2	245	28362	Eukaryotic translation initiation factor 4E type 2	4739	True	4	4	4	0	26.1	1654400177;1654403563;1654429212;1662205366;1662242025;1667796078	True;True;True;True;True;True
X2444FD	2955471	O60583	CCNT2	730	81029	Cyclin-T2	1899	True	16	16	13	3	23.3	1654385748;1654389016;1654389039;1654396230;1654401666;1654407281;1654410191;1654413484;1654414466;1654421547;1661921903;1662011223;1662200184;1667814522;1689055051;1689081910;1719337967;1719352809	True;True;True;True;True;True;True;True;True;False;False;True;True;True;True;True;True;False
X2444FD	5715403	O60609	GFRA3	400	44510.8	GDNF family receptor alpha-3	8194	True	1	1	1	0	6.8	1654433213	True
X2444FD	2903288	O60610	DIAPH1	1272	141347	Protein diaphanous homolog 1	140	True	55	55	54	1	50.6	1654378055;1654378877;1654380382;1654381933;1654383000;1654383704;1654383799;1654384971;1654386467;1654387334;1654390106;1654390577;1654392214;1654396804;1654398886;1654399143;1654401040;1654402003;1654405248;1654406048;1654406968;1654408173;1654408543;1654410458;1654412013;1654414907;1654414934;1654415119;1654415697;1654417001;1654419619;1654423564;1654424375;1654426540;1654427782;1654432709;165…	True;True;True;False;True;True;True;True;True;True;True;True;True;True;True;True;True;True;True;True;True;True;True;True;True;True;True;True;True;True;True;True;True;True;True;True;True;True;True;True;True;True;True;True;True;True;True;True;True;True;True;True;True;True;True;True;True;True;True;True;True;True;True;True
X2444FD	2955263	O60613	SELENOF	165	17640.4	15 kDa selenoprotein	6096	True	2	2	2	0	24.8	1654407257;1689054211	True;True
X2444FD	2858236	O60637	TSPAN3	253	28017.7	Tetraspanin-3	5420	True	4	4	4	0	15.8	1654380435;1662157971;1667182211;1689049039	True;True;True;True
X2444FD	2954340	O60641	SNAP91	907	92502.2	Clathrin coat assembly protein AP180	7882	True	1	1	1	0	0.8	1667702978	True
X2444FD	2858237	O60645	EXOC3	745	86844.8	Exocyst complex component 3	1981	True	15	15	15	0	24.8	1654385498;1654392368;1654392769;1654393568;1654393579;1654397448;1654406664;1654418028;1654418087;1654419424;1654426704;1661897402;1661967737;1661974824;1667708234;1689026447;1689042525;1719339181	True;True;True;True;True;True;True;True;True;True;True;True;True;True;True;True;True;True
X2444FD	4553811	O60658	PDE8A	829	93304	High affinity cAMP-specific and IBMX-insensitive 3',5'-cyclic phosphodiesterase 8A	2434	True	15	15	13	2	25.9	1654398876;1654401304;1654402317;1654419681;1654420384;1654427763;1661897513;1661902485;1662014712;1662198973;1666615688;1667683865;1667746939;1689073635;1719353625;1719361451	True;False;True;True;True;True;True;True;False;True;False;True;True;True;True;True
X2444FD	2858238	O60664	PLIN3	434	47075	Perilipin-3	4220	True	7	7	7	0	28.6	1654408412;1654408791;1654410364;1667736787;1667818349;1689016587;1689081056	True;True;True;True;True;True;True
X2444FD	2858239	O60671	RAD1	282	31827.3	Cell cycle checkpoint protein RAD1	3296	True	9	9	9	0	49.6	1654378052;1654388660;1654396129;1654414372;1654423283;1654430190;1654431233;1654432199;1662182259;1666778830	True;True;True;True;True;True;True;True;True;True
X2444FD	3455683	O60673	REV3L	3130	352776	DNA polymerase zeta catalytic subunit	3453	True	8	8	7	1	2.8	1654405675;1661929249;1662207431;1662220685;1662276449;1667847663;1689082054;1719339837	True;True;True;True;True;True;True;False
X2444FD	3456160	O60674	JAK2	1132	130674	Tyrosine-protein kinase JAK2	95	False	1	1	0	1	0.7	1654379942	False
X2444FD	2858240	O60675	MAFK	156	17523.1	Transcription factor MafK	5493	False	2	2	0	2	10.3	1654379231;1654390066	False;False
X2444FD	2954341	O60678	PRMT3	531	59876.2	Protein arginine N-methyltransferase 3	2615	True	13	13	13	0	27.5	1654384728;1654387889;1654390902;1654392463;1654394496;1654404775;1654409803;1662042660;1662082868;1667578506;1667682590;1667808855;1689068113;1689069503	True;True;True;True;True;True;True;True;True;True;True;True;True;True
X2444FD	2858241	O60684	KPNA6	536	60029.5	Importin subunit alpha-7	625	True	32	33	16	17	71.5	1654377815;1654389481;1654391335;1654398868;1654402799;1654408903;1654409280;1654409676;1654410100;1654411095;1654415235;1654420050;1654420051;1654421537;1654422168;1654423744;1654423925;1654424392;1654426724;1654427362;1654431913;1654433910;1661886541;1661887539;1662025421;1662061417;1662120668;1662163259;1662197463;1662225352;1666703566;1666862588;1667578671;1667723341;1667748238;1667781249;166…	False;True;True;False;False;False;True;False;True;False;False;False;False;False;True;True;False;True;True;False;True;False;True;False;True;False;True;False;False;False;True;True;True;True;False;True;False;False
X2444FD	2861719	O60701	UGDH	494	55024.1	UDP-glucose 6-dehydrogenase	751	True	27	27	27	0	72.3	1654379054;1654380937;1654386468;1654389108;1654390896;1654396936;1654399274;1654400755;1654402376;1654402596;1654403842;1654407027;1654407548;1654407690;1654416305;1654417429;1654420249;1654425566;1654425694;1654427236;1654431329;1654432879;1654433317;1662120733;1662194966;1667177923;1667415236;1667679340;1667780976;1667815581;1667829513;1689026230	True;True;True;True;True;True;True;True;True;True;True;True;True;True;True;True;True;True;True;True;True;True;True;True;True;True;True;True;True;True;True;True
X2444FD	4554293	O60704	TPST2	377	41911.8	Protein-tyrosine sulfotransferase 2	7652	True	2	2	2	0	6.4	1654397529;1662024346	True;True
X2444FD	2955472	O60706	ABCC9	1549	174224	ATP-binding cassette sub-family C member 9	7057	False	1	1	0	1	0.5	1654379914	False
X2444FD	2858242	O60716	CTNND1	968	108170	Catenin delta-1	665	True	29	29	29	0	39.3	1654379639;1654381486;1654387050;1654390152;1654392795;1654398403;1654402040;1654404274;1654405898;1654410186;1654411475;1654413167;1654414510;1654419605;1654420244;1654420410;1654421552;1654427832;1654428891;1654432427;1661895109;1661903612;1661919824;1662122066;1662239815;1662273551;1666943584;1667182533;1667719350;1667770303;1667844936;1689032146;1719325696;1719376675	True;True;True;True;True;True;True;True;True;True;True;True;True;True;True;True;True;True;True;True;True;True;True;True;True;True;True;True;True;True;True;True;True;True
X2444FD	5313855	O60725	ICMT	284	31938	RecName: Full=Protein-S-isoprenylcysteine O-methyltransferase; EC=2.1.1.100; AltName: Full=Isoprenylcysteine carboxylmethyltransferase; AltName: Full=Prenylated protein carboxyl methyltransferase; Short=PPMT; AltName: Full=Prenylcysteine carboxyl met	7682	True	1	1	1	0	3.2	1654384698	True
X2444FD	3028769	O60732	MAGEC1	1142	123644	Melanoma-associated antigen C1	2357	False	1	1	0	1	0.7	1667725492	False
X2444FD	2861720	O60739	EIF1B	113	12823.7	Eukaryotic translation initiation factor 1b	3200	False	5	5	0	5	49.6	1654417036;1654431230;1661887889;1662245144;1667103811;1667178729	False;False;False;False;False;False
X2444FD	2858243	O60749	SNX2	519	58471.1	Sorting nexin-2	1493	True	19	19	17	2	37.8	1654387363;1654391100;1654395639;1654397362;1654399723;1654401578;1654402623;1654403224;1654404715;1654410750;1654412541;1654413371;1654414300;1662047547;1662085427;1662249606;1667575207;1667709501;1667748327;1667805952;1689086267	True;True;True;False;True;True;True;True;True;True;True;True;True;True;False;True;True;True;True;True;True
X2444FD	3028371	O60759	CYTIP	359	40009.9	Cytohesin-interacting protein	971	False	1	1	0	1	1.9	1719340093	False
X2444FD	2858244	O60762	DPM1	260	29634.3	Dolichol-phosphate mannosyltransferase subunit 1	1941	True	16	16	16	0	69.2	1654393708;1654394568;1654397704;1654401882;1654405401;1654418789;1654424456;1654427343;1654433649;1661964417;1662046446;1662138914;1662276115;1667332124;1667673775;1667710161;1667717939;1667731349	True;True;True;True;True;True;True;True;True;True;True;True;True;True;True;True;True;True
X2444FD	2903289	O60763	USO1	962	107895	General vesicular transport factor p115	5110	True	8	8	8	0	11.5	1654386053;1661891379;1662263281;1666787998;1667189950;1667654415;1667819664;1689094831	True;True;True;True;True;True;True;True
X2444FD	3023953	O60765	ZNF354A	605	69236.8	Zinc finger protein 354A	3696	False	1	1	0	1	1.5	1661975590	False
X2444FD	2954342	O60783	MRPS14	128	15138.7	28S ribosomal protein S14, mitochondrial	7151	True	1	1	1	0	8.6	1654391032	True
X2444FD	2858245	O60784	TOM1	492	53818.5	Target of Myb protein 1	1208	True	20	20	20	0	62.6	1654386377;1654389680;1654395808;1654407267;1654407399;1654408984;1654414149;1654415169;1654417628;1654420425;1654420949;1654422141;1654426897;1654428362;1654429108;1654432749;1654434182;1661943212;1662030094;1666620429;1666865065;1667644920;1667665002;1667736915	True;True;True;True;True;True;True;True;True;True;True;True;True;True;True;True;True;True;True;True;True;True;True;True
X2444FD	3455368	O60809	PRAMEF10	474	55210.8	PRAME family member 10	3718	False	1	1	0	1	1.5	1666866028	False
X2444FD	3455369	O60811	PRAMEF2	474	54871.6	PRAME family member 2	3718	False	1	1	0	1	1.5	1666866028	False
X2444FD	2858246	O60812	HNRNPCL1	293	32142.4	Heterogeneous nuclear ribonucleoprotein C-like 1	1015	False	10	10	0	10	22.5	1654377645;1654379743;1654380243;1654385705;1654390177;1654391151;1654392883;1654400281;1654405717;1662226877	False;False;False;False;False;False;False;False;False;False
X2444FD	2858247	O60814	H2BC12	126	13890.1	Histone H2B type 1-K	1902	False	14	17	0	17	67.5	1654378793;1654379179;1654381829;1654383922;1654391799;1654393292;1654393293;1654397938;1654397939;1654406348;1654408077;1654408085;1654415902;1654415904;1654416117;1654416334;1654416335;1654416785;1654419399;1654428384;1667762510	False;False;False;False;False;False;False;False;False;False;False;False;False;False;False;False;False;False;False;False;False
X2444FD	2903290	O60825	PFKFB2	505	58476.8	6-phosphofructo-2-kinase/fructose-2,6-bisphosphatase 2	5187	True	4	4	2	2	10.9	1654396174;1654409808;1654428950;1662174088	False;True;True;False
X2444FD	3027057	O60826	CCDC22	627	70756	RecName: Full=Coiled-coil domain-containing protein 22	5900	True	3	3	3	0	5.4	1662063931;1662200397;1667724404	True;True;True
X2444FD	2858248	O60828	PQBP1	265	30472.3	Polyglutamine-binding protein 1	5719	True	2	2	2	0	13.2	1654385682;1661890842	True;True
X2444FD	2903291	O60830	TIMM17B	172	18273.1	Mitochondrial import inner membrane translocase subunit Tim17-B	5280	False	1	1	0	1	3.5	1661959614	False
X2444FD	2858249	O60832	DKC1	514	57674.1	H/ACA ribonucleoprotein complex subunit 4	435	True	34	35	35	0	66.7	1654377809;1654379452;1654380463;1654380717;1654381716;1654382339;1654385185;1654385936;1654386091;1654386433;1654390622;1654395235;1654398051;1654400121;1654400325;1654404927;1654413376;1654414777;1654416678;1654417859;1654418345;1654421061;1654421383;1654426456;1654428796;1654428803;1654430380;1654431040;1654431275;1661879981;1661893792;1662019193;1662043303;1662124471;1662248988;1666702465;166…	True;True;True;True;True;True;True;True;True;True;True;True;True;True;True;True;True;True;True;True;True;True;True;True;True;True;True;True;True;True;True;True;True;True;True;True;True;True;True;True;True;True;True;True;True;True;True
X2444FD	4552990	O60840	CACNA1F	1977	220678	Voltage-dependent L-type calcium channel subunit alpha-1F	7674	True	1	1	1	0	1	1654420132	True
X2444FD	2858250	O60841	EIF5B	1220	138827	Eukaryotic translation initiation factor 5B	296	True	44	44	44	0	40.7	1654382995;1654384437;1654384669;1654390324;1654394336;1654396337;1654397262;1654397634;1654398072;1654405704;1654407035;1654414053;1654416054;1654417439;1654417709;1654420291;1654423854;1654424387;1654425288;1654426038;1654428038;1654430141;1654430673;1654431488;1654431489;1654433320;1661878084;1661880505;1661949954;1662080867;1662103144;1662144470;1662154643;1662217996;1662260372;1666867945;166…	True;True;True;True;True;True;True;True;True;True;True;True;True;True;True;True;True;True;True;True;True;True;True;True;True;True;True;True;True;True;True;True;True;True;True;True;True;True;True;True;True;True;True;True;True;True;True;True;True;True;True;True
X2444FD	2858251	O60858	TRIM13	407	46987.6	E3 ubiquitin-protein ligase TRIM13	2640	True	12	12	12	0	39.8	1654391970;1654400673;1654407475;1654416423;1654421395;1654430507;1654431941;1661899396;1662230935;1667183281;1667419394;1667726655;1667769546	True;True;True;True;True;True;True;True;True;True;True;True;True
X2444FD	2903292	O60869	EDF1	148	16368.7	Endothelial differentiation-related factor 1	4233	True	6	6	6	0	45.9	1654415175;1661910889;1661960896;1661980694;1662029906;1662125112;1689047122	True;True;True;True;True;True;True
X2444FD	2858252	O60870	KIN	393	45373.7	DNA/RNA-binding protein KIN17	6732	True	1	1	1	0	1.8	1662194572	True
X2444FD	3510401	O60882	MMP20	483	54386.9	Matrix metalloproteinase-20	7923	True	1	1	1	0	5.6	1667755597	True
X2444FD	2858253	O60884	DNAJA2	412	45745.6	DnaJ homolog subfamily A member 2	935	True	25	26	26	0	71.1	1654378998;1654382941;1654383551;1654383880;1654388375;1654391811;1654395471;1654401161;1654412289;1654415503;1654415505;1654416336;1654416955;1654416956;1654419058;1654420902;1654422461;1654430397;1654433379;1654433938;1661881424;1662060035;1662065115;1662149579;1662149769;1662173718;1662259540;1667109758;1667189743;1667262764;1667647766;1667661037;1689027682;1689075937	True;True;True;True;True;True;True;True;True;True;True;True;True;True;True;True;True;True;True;True;True;True;True;True;True;True;True;True;True;True;True;True;True;True
X2444FD	2954343	O60885	BRD4	1362	152219	Bromodomain-containing protein 4	4861	False	2	2	0	2	1.2	1661927170;1662068559	False;False
X2444FD	2858254	O60888	CUTA	179	19116.3	Protein CutA	4641	True	4	4	4	0	39.7	1654409017;1654424243;1654433005;1661958609;1662204323;1662264631	True;True;True;True;True;True
X2444FD	4553850	O60890	OPHN1	802	91640.7	Oligophrenin-1	6177	True	2	2	2	0	3.2	1654417088;1689038914	True;True
X2444FD	4553380	O60902	SHOX2	331	34953.3	Short stature homeobox protein 2	5069	False	1	1	0	1	2.4	1666784326	False
X2444FD	3028654	O60906	SMPD2	423	47645.7	Sphingomyelin phosphodiesterase 2	7671	True	2	2	2	0	7.8	1654395875;1661970252	True;True
X2444FD	2858255	O60907	TBL1X	577	62495.7	F-box-like/WD repeat-containing protein TBL1X	3652	True	8	8	2	6	22.2	1654379309;1654405615;1654405616;1654432325;1662010357;1662096791;1667111099;1689012626;1689080190	True;False;False;False;False;False;True;False;False
X2444FD	3455370	O60911	CTSV	334	37329.4	Cathepsin L2	4185	True	7	7	6	1	25.1	1654403420;1654406801;1654427912;1666703132;1667685450;1667704708;1719369838	True;True;True;True;True;False;True
X2444FD	2858256	O60921	HUS1	280	31690.9	Checkpoint protein HUS1	2397	True	12	12	12	0	52.5	1654387465;1654387865;1654409834;1654410062;1654410553;1654410555;1654415721;1654426066;1662105281;1662109046;1662254930;1667664608;1667790355;1719349119;1719355628	True;True;True;True;True;True;True;True;True;True;True;True;True;True;True
X2444FD	2858257	O60925	PFDN1	122	14210.5	Prefoldin subunit 1	5144	True	4	4	4	0	32.8	1654391254;1654400072;1662263887;1667419833	True;True;True;True
X2444FD	2858258	O60930	RNASEH1	286	32064.2	Ribonuclease H1	3041	True	10	10	10	0	40.9	1654384983;1654405565;1654410011;1654419073;1654421734;1654432144;1661949030;1662072043;1662101361;1662147367;1662221178;1666785958;1667700585;1667739800	True;True;True;True;True;True;True;True;True;True;True;True;True;True
X2444FD	2880191	O60934	NBN	754	84959.1	Nibrin	1247	True	23	23	23	0	41.4	1654383197;1654385213;1654394566;1654397682;1654400304;1654404733;1654410218;1654410426;1654414664;1654424169;1654425239;1654426775;1654433750;1661964421;1661991983;1661995140;1662003036;1662070599;1667576081;1667646169;1689010364;1689015259;1719345099	True;True;True;True;True;True;True;True;True;True;True;True;True;True;True;True;True;True;True;True;True;True;True
X2444FD	2858260	O60942	RNGTT	597	68556.8	mRNA-capping enzyme	1692	True	17	17	17	0	29.8	1654378357;1654387667;1654394806;1654395313;1654397080;1654400395;1654403184;1654405754;1654413209;1654417656;1654418728;1654420750;1662081138;1662101659;1662166187;1662211013;1667744761;1667809206;1667843655;1689021732	True;True;True;True;True;True;True;True;True;True;True;True;True;True;True;True;True;True;True;True
X2444FD	4553381	O75027	ABCB7	752	82641.3	ATP-binding cassette sub-family B member 7, mitochondrial	1896	True	16	16	16	0	27.3	1654379632;1654382231;1654383571;1654391590;1654399685;1654422664;1654423256;1654433506;1661919126;1662085325;1662097450;1662111412;1662239631;1662267516;1666703644;1667732832;1667765355;1719365702;1719371036	True;True;True;True;True;True;True;True;True;True;True;True;True;True;True;True;True;True;True
X2444FD	2858261	O75030	MITF	526	58795.5	Microphthalmia-associated transcription factor	6814	True	2	2	0	2	3	1667790456;1719360232	False;False
X2444FD	5715493	O75031	HSF2BP	334	37644.6	Heat shock factor 2-binding protein	6458	True	2	2	2	0	6.6	1662072538;1689023697	True;True
X2444FD	3023578	O75037	KIF21B	1637	182662	Kinesin-like protein KIF21B	1116	False	2	2	0	2	1.3	1654404304;1667765344	False;False
X2444FD	2858262	O75044	SRGAP2	1071	120881	SLIT-ROBO Rho GTPase-activating protein 2	2187	True	14	14	1	13	16.1	1654390699;1654391131;1654404026;1654408586;1654411857;1654419586;1654424593;1654426307;1654432229;1662004550;1662135089;1662202802;1662265158;1667788601;1689079170	False;False;False;False;False;False;False;False;False;False;True;False;False;False;False
X2444FD	2861721	O75051	PLXNA2	1894	211104	Plexin-A2	7533	True	1	1	1	0	0.5	1667415047	True
X2444FD	2954345	O75052	NOS1AP	506	56149.8	Carboxyl-terminal PDZ ligand of neuronal nitric oxide synthase protein	4970	True	5	5	5	0	12.8	1654399365;1661946863;1667495146;1689051976;1689086077	True;True;True;True;True
X2444FD	3027437	O75054	IGSF3	1194	135196	RecName: Full=Immunoglobulin superfamily member 3; Short=IgSF3; AltName: Full=Glu-Trp-Ile EWI motif-containing protein 3; Short=EWI-3; Flags: Precursor	1988	True	17	17	17	0	18.9	1654400152;1654404427;1661896731;1661948984;1661968621;1662167226;1662225735;1662275181;1666616831;1666704255;1666780046;1667660187;1667683769;1667705310;1667817929;1689010479;1689061819;1689082750	True;True;True;True;True;True;True;True;True;True;True;True;True;True;True;True;True;True
X2444FD	2903293	O75061	DNAJC6	913	99996.5	Putative tyrosine-protein phosphatase auxilin	4322	True	5	5	5	0	7.8	1661929939;1661937775;1662012973;1667835046;1689067661	True;True;True;True;True
X2444FD	3023807	O75063	FAM20B	409	46432.5	Glycosaminoglycan xylosylkinase	5327	True	4	4	4	0	11.2	1654383544;1654411630;1654411654;1662120601	True;True;True;True
X2444FD	4555089	O75069	TMCC2	709	77448.6	Transmembrane and coiled-coil domains protein 2	7632	False	1	1	0	1	0.8	1667771846	False
X2444FD	5715440	O75072	FKTN	461	53724	Fukutin	7981	True	1	1	1	0	4.1	1661908278	True
X2444FD	3046948	O75078	ADAM11	769	83418.5	Disintegrin and metalloproteinase domain-containing protein 11	7545	True	1	1	1	0	2.3	1719340892	True
X2444FD	2858263	O75083	WDR1	606	66193.5	WD repeat-containing protein 1	1613	True	17	17	17	0	40.4	1654378325;1654381133;1654381308;1654392205;1654409153;1654415205;1654425674;1654428280;1654429504;1654432988;1662016194;1662049805;1666696741;1667646025;1667647996;1667809985;1689017038;1689021148;1689073472;1719342377	True;True;True;True;True;True;True;True;True;True;True;True;True;True;True;True;True;True;True;True
X2444FD	5313857	O75084	FZD7	574	63620	RecName: Full=Frizzled-7; Short=Fz-7; Short=hFz7; AltName: Full=FzE3; Flags: Precursor	6487	True	3	3	1	2	4	1654388754;1667421565;1689051724	False;False;True
X2444FD	4554152	O75096	LRP4	1905	212045	Low-density lipoprotein receptor-related protein 4	7440	True	1	1	1	0	0.6	1661882020	True
X2444FD	5313858	O75110	ATP9A	1047	118583	RecName: Full=Probable phospholipid-transporting ATPase IIA; EC=3.6.3.1; AltName: Full=ATPase class II type 9A	2243	True	13	13	12	1	13.9	1654383879;1654385663;1654388580;1654389630;1654395357;1654399816;1654408325;1654410835;1654431481;1661884214;1662220953;1689021465;1689073491	True;True;True;True;True;False;True;True;True;True;True;True;True
X2444FD	2858264	O75113	N4BP1	896	100379	NEDD4-binding protein 1	1251	True	26	26	26	0	37.2	1654380497;1654399800;1654405602;1654414965;1654416536;1654423654;1654426042;1654426932;1654427658;1661891230;1661903296;1661988660;1662018714;1662052411;1662109218;1662235792;1662286375;1666619302;1666867055;1667419668;1667687013;1667731035;1667747917;1667757946;1667848580;1719324061;1719343157	True;True;True;True;True;True;True;True;True;True;True;True;True;True;True;True;True;True;True;True;True;True;True;True;True;True;True
X2444FD	2903294	O75116	ROCK2	1388	160900	Rho-associated protein kinase 2	502	True	36	36	33	3	26.4	1654383308;1654385319;1654389154;1654394373;1654400120;1654400379;1654404352;1654408352;1654409285;1654413634;1654413664;1654427623;1661878605;1661901153;1661954702;1661997187;1662003501;1662049112;1662173516;1662182802;1662190874;1666701742;1666866289;1666941702;1667105352;1667256222;1667259832;1667579963;1667580759;1667708938;1667762472;1667777270;1667806997;1689014055;1689056461;1689071705;168…	True;True;False;True;True;True;True;True;True;True;True;True;True;False;True;True;True;True;True;True;True;True;True;True;True;True;True;True;True;True;True;True;True;True;True;True;False;True;True;True
X2444FD	2858265	O75121	MFAP3L	409	45379.7	Microfibrillar-associated protein 3-like	4466	False	3	3	0	3	5.6	1654381624;1662260359;1667790196	False;False;False
X2444FD	2954346	O75128	COBL	1261	135617	Protein cordon-bleu	2585	True	14	14	14	0	13.7	1654377248;1654380900;1654408647;1654412984;1654414322;1662253692;1667179981;1667184018;1667772088;1689019469;1689067351;1689083300;1719340140;1719371861	True;True;True;True;True;True;True;True;True;True;True;True;True;True
X2444FD	2858266	O75131	CPNE3	537	60130.7	Copine-3	1373	True	18	18	17	1	41.7	1654380208;1654383431;1654388892;1654389897;1654391030;1654391707;1654403213;1654405438;1654405648;1654408338;1654408974;1654417438;1654420336;1654429514;1654430402;1654430923;1661961536;1662092011;1666860923;1689033902;1689057262	True;True;True;True;False;True;True;True;True;True;True;True;True;True;True;True;True;True;True;True;True
X2444FD	2954347	O75143	ATG13	517	56571.8	Autophagy-related protein 13	4894	True	4	4	4	0	13.5	1654386768;1654407165;1654425543;1689041152	True;True;True;True
X2444FD	4715867	O75144	ICOSLG	302	33348.9	ICOS ligand	5614	True	4	4	4	0	16.6	1654391035;1661929788;1662108024;1667416600	True;True;True;True
X2444FD	2903296	O75146	HIP1R	1068	119388	Huntingtin-interacting protein 1-related protein	975	True	28	28	27	1	32.4	1654391890;1654394397;1654395701;1654406714;1654408356;1654415011;1654416449;1654433806;1661905319;1661946576;1661952645;1662020076;1662051994;1662087541;1662127919;1662155859;1662194533;1662201609;1662204065;1666696687;1666857840;1667181661;1667503974;1667668053;1667732649;1667846386;1689011384;1689056656;1719355000	True;True;True;True;True;True;True;True;True;True;True;True;True;True;True;True;True;True;True;True;True;True;True;True;True;True;False;True;True
X2444FD	2954348	O75147	OBSL1	1896	206947	Obscurin-like protein 1	1155	True	26	26	26	0	17.7	1654377846;1654386594;1654392154;1654395965;1654400307;1654402737;1654419401;1654428356;1654428794;1654428818;1654429621;1661888004;1662010091;1662070742;1662111058;1662183418;1662265890;1667106909;1667339344;1667341778;1667687827;1667717292;1667815386;1689018846;1689023380;1689027821;1719338306	True;True;True;True;True;True;True;True;True;True;True;True;True;True;True;True;True;True;True;True;True;True;True;True;True;True;True
X2444FD	2858267	O75150	RNF40	1001	113650	E3 ubiquitin-protein ligase BRE1B	392	True	41	41	37	4	44	1654379336;1654379573;1654381865;1654384553;1654388446;1654392158;1654393910;1654394957;1654397565;1654398921;1654400590;1654400688;1654400863;1654405631;1654409050;1654410259;1654412131;1654417985;1654421472;1654422308;1654424525;1654429662;1661888182;1662006116;1662031657;1662046475;1662083047;1662083494;1662229496;1666778461;1667030382;1667676291;1667689817;1667690144;1667694496;1667745292;166…	True;False;True;False;True;True;True;True;True;True;True;True;True;True;True;True;True;True;True;True;True;True;False;True;False;True;True;True;True;True;True;True;True;True;True;True;True;True;True;True;True;True;True;True;True;True
X2444FD	3023808	O75151	PHF2	1096	120775	Lysine-specific demethylase PHF2	1572	False	2	2	0	2	1.9	1654398255;1662222649	False;False
X2444FD	2880193	O75152	ZC3H11A	810	89131.1	Zinc finger CCCH domain-containing protein 11A	1202	True	21	21	15	6	32	1654390246;1654390822;1654392520;1654398622;1654399400;1654413198;1654413387;1654413836;1654420386;1654428984;1661893108;1661921835;1661950681;1661969250;1661983074;1662037521;1662038884;1667653078;1667807298;1667809883;1689011030	False;True;True;True;True;True;True;True;True;True;False;True;False;True;True;True;False;True;True;False;False
X2444FD	2858268	O75153	CLUH	1309	146670	Clustered mitochondria protein homolog	579	True	32	32	31	1	31.5	1654378351;1654378703;1654378905;1654379629;1654380684;1654387748;1654389798;1654394211;1654397955;1654400561;1654403751;1654409240;1654414672;1654423434;1654423618;1654425763;1654425820;1654426375;1654426378;1654428561;1654430675;1661903381;1661918697;1661988266;1662073084;1662159923;1662179386;1662188031;1662196104;1662251605;1667339943;1667424086;1667503777;1667694478;1667702090;1667708087;168…	True;True;True;False;True;True;True;True;True;True;True;True;True;True;True;True;True;True;True;True;True;True;True;True;True;True;True;True;True;True;True;True;True;True;True;True;True;True;True
X2444FD	3027439	O75155	CAND2	1236	135256	RecName: Full=Cullin-associated NEDD8-dissociated protein 2; AltName: Full=Cullin-associated and neddylation-dissociated protein 2; AltName: Full=Epididymis tissue protein Li 169; AltName: Full=TBP-interacting protein of 120 kDa B; Short=TBP-interact	189	False	2	2	0	2	1.5	1662039489;1667342164	False;False
X2444FD	2858269	O75157	TSC22D2	780	79228.3	TSC22 domain family protein 2	4264	False	4	4	0	4	3.6	1654379755;1654387921;1654401431;1662025063;1662083343	False;False;False;False;False
X2444FD	3047004	O75161	NPHP4	1426	157598	Nephrocystin-4	5408	True	6	6	6	0	7.2	1662152715;1662248161;1666866704;1667766144;1667828506;1689062577	True;True;True;True;True;True
X2444FD	2858270	O75164	KDM4A	1064	120662	Lysine-specific demethylase 4A	914	True	28	28	26	2	29.9	1654379557;1654380950;1654383020;1654384471;1654387086;1654390143;1654391949;1654392262;1654394895;1654399659;1654404193;1654409933;1654410116;1654410928;1654411107;1654413768;1654416604;1654422114;1654424120;1654424668;1654430473;1661961059;1661961739;1662017563;1662053802;1662275302;1666698379;1666861838;1666947234;1667334283;1667730138;1667745593;1667815108	False;True;True;False;True;True;True;True;True;True;True;True;True;True;True;True;True;True;True;True;True;True;True;True;True;True;True;True;True;True;True;True;True
X2444FD	2903297	O75165	DNAJC13	2243	254415	DnaJ homolog subfamily C member 13	361	True	44	44	44	0	24.4	1654380394;1654382759;1654387884;1654392097;1654393301;1654395025;1654395389;1654395585;1654397629;1654398097;1654404572;1654407937;1654409215;1654413062;1654415833;1654420446;1654421247;1654424099;1654426466;1654429077;1654433435;1661910581;1661940417;1661949321;1661979189;1661980775;1662034096;1662096349;1662133202;1662263177;1666701122;1667019871;1667184249;1667185094;1667425967;1667648593;166…	True;True;True;True;True;True;True;True;True;True;True;True;True;True;True;True;True;True;True;True;True;True;True;True;True;True;True;True;True;True;True;True;True;True;True;True;True;True;True;True;True;True;True;True
X2444FD	2954349	O75173	ADAMTS4	837	90196.9	A disintegrin and metalloproteinase with thrombospondin motifs 4	7271	True	1	1	1	0	1.7	1662244290	True
X2444FD	2858271	O75175	CNOT3	753	81872	CCR4-NOT transcription complex subunit 3	4326	True	7	7	7	0	10.5	1654380852;1654422180;1661897879;1662121957;1667783372;1689073802;1719357457	True;True;True;True;True;True;True
X2444FD	2954350	O75179	ANKRD17	2603	274258	Ankyrin repeat domain-containing protein 17	1977	True	15	15	3	12	6.8	1654386591;1654386640;1654394064;1654397974;1654398166;1654419456;1662025726;1662066390;1662256668;1667345381;1667417351;1667673670;1667792002;1667818078;1667829563;1719332871	False;False;False;False;False;False;True;True;False;True;False;False;False;False;False;False
X2444FD	2861722	O75182	SIN3B	1162	133067	Paired amphipathic helix protein Sin3b	3383	True	9	9	9	0	11.6	1654393490;1654394310;1654418487;1654418939;1654420106;1662009793;1662031171;1662137009;1667678401;1689080399	True;True;True;True;True;True;True;True;True;True
X2444FD	2858272	O75190	DNAJB6	326	36087	DnaJ homolog subfamily B member 6	1539	True	20	23	14	9	55.2	1654380346;1654381616;1654390162;1654392183;1654401293;1654405944;1654406704;1654417153;1654419429;1654419430;1654422939;1654423399;1654430105;1654431221;1661897970;1661955283;1662104085;1662139902;1662243397;1666782736;1666866244;1667496636;1667652794;1667777808;1667823293;1667825775;1667848978;1719370328	True;True;False;False;True;True;True;True;False;False;True;False;True;True;False;True;True;False;False;False;True;True;False;True;True;True;True;True
X2444FD	3455371	O75192	PEX11A	247	28353.3	Peroxisomal membrane protein 11A	7120	True	1	1	1	0	3.6	1661970669	True
X2444FD	2858273	O75197	LRP5	1615	179145	Low-density lipoprotein receptor-related protein 5	1599	True	21	21	14	7	16.6	1654377251;1654388042;1654389640;1654391987;1654398859;1654399962;1654401319;1654410223;1654422226;1654427613;1662143917;1662220576;1662225093;1662247118;1666869655;1667023747;1667665108;1667764534;1667806194;1667810811;1667825085;1689090018	True;False;True;True;True;False;False;True;True;True;True;True;True;False;True;True;False;True;False;True;True;False
X2444FD	5314220	O75204	TMEM127	238	25842	RecName: Full=Transmembrane protein 127	5683	True	3	3	3	0	10.9	1654396999;1654405417;1662112917	True;True;True
X2444FD	2858274	O75223	GGCT	188	21007.7	Gamma-glutamylcyclotransferase	3191	True	9	9	9	0	59	1654384413;1654390471;1661918950;1662154101;1666703745;1667738744;1667821854;1689094749;1719360883	True;True;True;True;True;True;True;True;True
X2444FD	2858275	O75251	NDUFS7	213	23563.5	NADH dehydrogenase [ubiquinone] iron-sulfur protein 7, mitochondrial	3959	True	6	6	6	0	40.8	1654382787;1654390205;1654406914;1654421600;1661918220;1662165443	True;True;True;True;True;True
X2444FD	2903298	O75290	ZNF780A	641	74531.2	Zinc finger protein 780A	7160	True	1	1	1	0	1.7	1689022485	True
X2444FD	3027440	O75293	GADD45B	160	17818	RecName: Full=Growth arrest and DNA damage-inducible protein GADD45 beta; AltName: Full=Myeloid differentiation primary response protein MyD118; AltName: Full=Negative growth regulatory protein MyD118	3800	True	7	8	8	0	65.6	1654388766;1654409997;1654414697;1654415283;1654415284;1654418234;1654419582;1654420394;1661959219;1662081461;1662191648;1667579384;1667850079	True;True;True;True;True;True;True;True;True;True;True;True;True
X2444FD	2954352	O75306	NDUFS2	463	52545.7	NADH dehydrogenase [ubiquinone] iron-sulfur protein 2, mitochondrial	2196	True	13	13	13	0	38.2	1654384172;1654386807;1654387275;1654400835;1654406227;1654419672;1654420877;1654425764;1654428663;1654428665;1661881688;1662267495;1666699919;1666863236;1667262195;1667340724;1667722243;1667761102	True;True;True;True;True;True;True;True;True;True;True;True;True;True;True;True;True;True
X2444FD	3027441	O75317	USP12	370	42858	RecName: Full=Ubiquitin carboxyl-terminal hydrolase 12; EC=3.4.19.12; AltName: Full=Deubiquitinating enzyme 12; AltName: Full=Ubiquitin thioesterase 12; AltName: Full=Ubiquitin-hydrolyzing enzyme 1; AltName: Full=Ubiquitin-specific-processing proteas	7007	True	1	1	0	1	2.2	1654384745	False
X2444FD	2858277	O75319	DUSP11	377	38938.9	RNA/RNP complex-1-interacting phosphatase	3637	True	10	10	10	0	30.8	1654384148;1654400478;1654418652;1654418876;1654426035;1661886272;1662073922;1662219802;1662259198;1667110921;1689048881	True;True;True;True;True;True;True;True;True;True;True
X2444FD	2903299	O75323	NIPSNAP2	286	33742.6	Protein NipSnap homolog 2	5182	True	4	4	4	0	14.7	1654379581;1662188510;1667416608;1667782980	True;True;True;True
X2444FD	3029270	O75325	LRRN2	713	78858.8	Leucine-rich repeat neuronal protein 2	1748	True	16	16	16	0	29.7	1654378808;1654379716;1654383462;1654383955;1654389228;1654403827;1654407961;1654410268;1654416141;1654418954;1654422070;1662112854;1662139813;1667721713;1667776036;1667779483;1689091193;1719356773	True;True;True;True;True;True;True;True;True;True;True;True;True;True;True;True;True;True
X2444FD	2955264	O75330	HMMR	724	84100.5	Hyaluronan mediated motility receptor	6029	True	4	4	3	1	5.4	1662121643;1662243885;1662262796;1667691602	False;True;True;True
X2444FD	2858278	O75340	PDCD6	191	21868.5	Programmed cell death protein 6	2729	True	10	10	10	0	57.6	1654384550;1654385823;1654401252;1654401337;1654401970;1654402275;1654405570;1654419889;1654433713;1654433714;1661914956;1661935758;1667793353	True;True;True;True;True;True;True;True;True;True;True;True;True
X2444FD	3052519	O75342	ALOX12B	701	80355.7	Arachidonate 12-lipoxygenase, 12R-type	7720	True	1	1	1	0	1.7	1662015145	True
X2444FD	3023954	O75343	GUCY1B2	617	70367.7	Guanylate cyclase soluble subunit beta-2	601	False	1	1	0	1	2.1	1654407897	False
X2444FD	2903300	O75346	ZNF253	499	57602.2	Zinc finger protein 253	6429	True	2	2	0	2	3.8	1661975590;1662168997	False;False
X2444FD	2858279	O75347	TBCA	108	12854.8	Tubulin-specific chaperone A	5099	True	4	4	4	0	39.8	1654394444;1662243706;1662268786;1667020215	True;True;True;True
X2444FD	2861725	O75348	ATP6V1G1	118	13757.5	V-type proton ATPase subunit G 1	6542	True	1	1	1	0	9.3	1667681232	True
X2444FD	2903301	O75351	VPS4B	444	49302.1	Vacuolar protein sorting-associated protein 4B	1954	True	15	15	10	5	40.5	1654379852;1654380334;1654391565;1654392731;1654399773;1654407400;1654417364;1654417520;1654417730;1654425436;1654430960;1662244746;1667029643;1667661409;1667677626;1667681534;1667828213;1689037244	False;True;True;False;True;True;True;True;False;True;True;True;True;False;True;False;True;False
X2444FD	2955474	O75352	MPDU1	247	26637.8	Mannose-P-dolichol utilization defect 1 protein	6978	True	1	2	2	0	4.5	1654388862;1654394004	True;True
X2444FD	4973310	O75354	ENTPD6	484	53246.2	Ectonucleoside triphosphate diphosphohydrolase 6	5685	True	4	4	4	0	10.1	1662277286;1666945892;1667185396;1689095480	True;True;True;True
X2444FD	2955475	O75362	ZNF217	1048	115272	Zinc finger protein 217	6763	True	1	1	1	0	1.7	1661968380	True
X2444FD	2955265	O75364	PITX3	302	31831.8	Pituitary homeobox 3	4831	False	1	1	0	1	5.6	1654423272	False
X2444FD	4553646	O75366	AVIL	819	92027.2	Advillin	7291	True	1	1	1	0	1.2	1662138359	True
X2444FD	2858280	O75367	MACROH2A1	372	39617.1	Core histone macro-H2A.1	1293	True	20	20	19	1	55.4	1654378104;1654382386;1654382570;1654385284;1654386726;1654389804;1654392294;1654392428;1654395084;1654400991;1654411682;1654412408;1654417870;1654420929;1654421780;1654424357;1654434402;1661964056;1662188759;1662271083;1667258411;1667344645;1667661548;1667705565;1667764843;1689027524	True;False;True;True;True;True;True;True;True;True;True;True;True;True;True;True;True;True;True;True;True;True;True;True;True;True
X2444FD	2858281	O75369	FLNB	2602	278164	Filamin-B	44	True	86	86	73	13	44.5	1654377190;1654377954;1654379228;1654379405;1654380440;1654381906;1654382788;1654384682;1654385188;1654386238;1654387725;1654387802;1654390595;1654391737;1654393542;1654393980;1654395006;1654395337;1654396106;1654397175;1654397245;1654398463;1654399397;1654401386;1654401411;1654403132;1654403958;1654404456;1654405620;1654406281;1654407492;1654407851;1654408897;1654409868;1654410014;1654411529;165…	False;True;False;True;True;True;True;False;True;False;True;False;True;False;True;True;True;True;False;True;True;True;True;True;True;False;True;True;False;True;True;True;True;True;True;True;True;True;True;True;False;True;True;True;True;True;True;True;True;True;True;True;True;True;True;True;True;True;True;True;True;True;True;True;True;True;True;False;False;False;True;True;True;True;True;True;True;F…
X2444FD	2903302	O75373	ZNF737	536	61931.3	Zinc finger protein 737	4536	False	2	2	0	2	3.4	1719322520;1719370160	False;False
X2444FD	2858282	O75376	NCOR1	2440	270210	Nuclear receptor corepressor 1	266	True	52	52	49	3	25.3	1654377783;1654385691;1654385913;1654391007;1654391231;1654394501;1654394704;1654397055;1654397694;1654401555;1654403427;1654405740;1654406952;1654407534;1654408770;1654413060;1654416232;1654420215;1654424385;1654425245;1654428751;1654433854;1661918496;1661945509;1661979680;1661990722;1661995797;1662089986;1662110466;1662146612;1662152135;1662218297;1662235304;1662274055;1662280507;1666781120;166…	True;False;True;True;True;True;True;True;True;True;True;True;True;True;True;True;True;True;True;True;True;True;True;True;True;True;True;True;True;True;True;True;True;True;True;False;True;True;True;True;True;True;True;True;True;True;True;True;True;True;True;True;True;True;False
X2444FD	2903303	O75380	NDUFS6	124	13711.6	NADH dehydrogenase [ubiquinone] iron-sulfur protein 6, mitochondrial	4298	True	5	5	5	0	60.5	1654404681;1654431219;1667685764;1667761412;1689023821;1689040701;1719350361	True;True;True;True;True;True;True
X2444FD	3028028	O75381	PEX14	377	41237	RecName: Full=Peroxisomal membrane protein PEX14; AltName: Full=PTS1 receptor-docking protein; AltName: Full=Peroxin-14; AltName: Full=Peroxisomal membrane anchor protein PEX14	7078	True	1	1	1	0	2.4	1666786070	True
X2444FD	2858283	O75382	TRIM3	744	80829.5	Tripartite motif-containing protein 3	4815	True	5	5	4	1	9.3	1661988245;1662032783;1667751586;1689011181;1719352611	True;True;True;True;False
X2444FD	2904095	O75386	TULP3	442	49642.1	Tubby-related protein 3	7041	True	1	1	1	0	1.6	1689032733	True
X2444FD	2858284	O75387	SLC43A1	559	61476.9	Large neutral amino acids transporter small subunit 3	4427	True	6	6	6	0	13.2	1654386003;1654418120;1654420308;1654420439;1654429082;1667770189	True;True;True;True;True;True
X2444FD	2858285	O75390	CS	466	51712.5	Citrate synthase, mitochondrial	2104	True	14	14	14	0	40.3	1654385155;1654391342;1654393257;1654395310;1654400716;1654401210;1654411698;1654416436;1654434374;1661981391;1667022864;1667646696;1667722436;1667760239;1667844528	True;True;True;True;True;True;True;True;True;True;True;True;True;True;True
X2444FD	2858286	O75391	SPAG7	227	26034.4	Sperm-associated antigen 7	6622	True	2	2	2	0	15	1654429020;1667107208	True;True
X2444FD	3027442	O75394	MRPL33	65	7619	RecName: Full=39S ribosomal protein L33, mitochondrial; Short=L33mt; Short=MRP-L33	7219	True	1	1	1	0	16.9	1654399403	True
X2444FD	2880194	O75396	SEC22B	215	24593.3	Vesicle-trafficking protein SEC22b	2499	True	12	12	12	0	52.6	1654382434;1654385508;1654395240;1654404497;1654410884;1654421554;1662028284;1662031674;1662192612;1662195847;1667106654;1667726833;1667822377;1689058712;1719361864	True;True;True;True;True;True;True;True;True;True;True;True;True;True;True
X2444FD	3027060	O75398	DEAF1	565	59327	RecName: Full=Deformed epidermal autoregulatory factor 1 homolog; AltName: Full=Nuclear DEAF-1-related transcriptional regulator; Short=NUDR; AltName: Full=Suppressin; AltName: Full=Zinc finger MYND domain-containing protein 5	7309	True	1	1	1	0	2.3	1654403444	True
X2444FD	2858287	O75400	PRPF40A	957	108805	Pre-mRNA-processing factor 40 homolog A	2700	True	11	11	11	0	13	1654412669;1654420168;1662089527;1662168726;1662232308;1662270686;1666859816;1667762584;1667820619;1689072427;1689088061	True;True;True;True;True;True;True;True;True;True;True
X2444FD	2955476	O75417	POLQ	2590	289619	DNA polymerase theta	4052	True	9	9	9	0	4.9	1654392973;1654414301;1654427521;1662042300;1662087437;1662191237;1662241605;1667030905;1667678453	True;True;True;True;True;True;True;True;True
X2444FD	2858288	O75419	CDC45	566	65568.6	Cell division control protein 45 homolog	1340	True	20	21	21	0	32.7	1654379177;1654381805;1654387173;1654387730;1654388076;1654388204;1654392416;1654399984;1654402862;1654403766;1654412477;1654414029;1654414450;1654423941;1654434255;1661890612;1661893525;1661897168;1661927969;1661979911;1662014151;1662088653;1662110429;1662222864;1667801860	True;True;True;True;True;True;True;True;True;True;True;True;True;True;True;True;True;True;True;True;True;True;True;True;True
X2444FD	2955763	O75420	GIGYF1	1035	114601	PERQ amino acid-rich with GYF domain-containing protein 1	5872	True	2	2	2	0	1.4	1662139735;1689050068	True;True
X2444FD	3028547	O75426	FBXO24	580	64889	F-box only protein 24	8115	True	1	1	1	0	1.2	1667106579	True
X2444FD	4553151	O75427	LRCH4	683	73450.3	Leucine-rich repeat and calponin homology domain-containing protein 4	7149	True	2	2	2	0	3.4	1666786194;1719349659	True;True
X2444FD	2903304	O75431	MTX2	263	29763.2	Metaxin-2	2975	True	10	10	10	0	47.5	1654392611;1654395530;1654403814;1654403815;1654426630;1654428179;1654432914;1662054158;1667738455;1667848339;1689041008	True;True;True;True;True;True;True;True;True;True;True
X2444FD	2858289	O75436	VPS26A	327	38169.9	Vacuolar protein sorting-associated protein 26A	1184	True	20	20	18	2	66.4	1654377546;1654378386;1654380025;1654382702;1654397340;1654400110;1654407084;1654407821;1654416925;1654416926;1654418736;1654419354;1654421602;1654427322;1654430644;1661886498;1661974588;1662136552;1666703908;1667423501;1667804458;1689065377;1689084847;1719375528	False;True;True;False;True;True;True;True;True;True;True;True;True;True;True;True;True;True;True;True;True;True;True;True
X2444FD	2903305	O75437	ZNF254	659	77159.9	Zinc finger protein 254	4536	False	4	4	0	4	5.6	1662027895;1662265101;1719322520;1719370160	False;False;False;False
X2444FD	3455827	O75438	NDUFB1	58	6961.2	NADH dehydrogenase [ubiquinone] 1 beta subcomplex subunit 1	6899	True	1	1	1	0	15.5	1667654085	True
X2444FD	2861726	O75439	PMPCB	489	54366.2	Mitochondrial-processing peptidase subunit beta	3274	True	8	8	7	1	20.7	1654386941;1654401745;1654402447;1654419753;1654426719;1661968480;1667661296;1689071823;1689095896	True;True;True;True;True;True;True;True;False
X2444FD	2955764	O75443	TECTA	2155	239527	Alpha-tectorin	7322	True	1	1	1	0	0.3	1662153332	True
X2444FD	2858290	O75446	SAP30	220	23306.2	Histone deacetylase complex subunit SAP30	4731	True	5	5	5	0	25	1654380012;1654397132;1654405044;1666703692;1666704902	True;True;True;True;True
X2444FD	2858291	O75448	MED24	989	110305	Mediator of RNA polymerase II transcription subunit 24	557	True	33	33	33	0	43.6	1654378215;1654378292;1654387454;1654393570;1654397772;1654399204;1654400176;1654406525;1654407733;1654410476;1654411211;1654411212;1654411640;1654414856;1654417822;1654418823;1654419435;1654419541;1654420197;1654420985;1654429283;1654432413;1661891456;1661933486;1661992930;1662032474;1662124852;1667697602;1667705450;1667710992;1667714829;1667716884;1667720989;1667737435;1667754039;1689030993;168…	True;True;True;True;True;True;True;True;True;True;True;True;True;True;True;True;True;True;True;True;True;True;True;True;True;True;True;True;True;True;True;True;True;True;True;True;True;True;True
X2444FD	3023810	O75449	KATNA1	491	55964.9	Katanin p60 ATPase-containing subunit A1	4773	True	5	5	4	1	12.8	1662213033;1667673223;1667711847;1667714253;1667720391;1667807710	True;True;True;True;False;False
X2444FD	3455828	O75452	RDH16	317	35673.5	Retinol dehydrogenase 16	7815	True	1	1	1	0	8.5	1661895992	True
X2444FD	2858292	O75459	PAGE1	146	16150.3	P antigen family member 1	5809	True	2	2	2	0	21.2	1654397167;1654423160	True;True
X2444FD	3023955	O75461	E2F6	281	31844	Transcription factor E2F6	4421	True	6	6	6	0	38.1	1654395451;1654414919;1654415991;1654434169;1662128289;1662204852	True;True;True;True;True;True
X2444FD	2955765	O75462	CRLF1	422	46301.7	Cytokine receptor-like factor 1	5527	True	4	4	4	0	11.6	1661959365;1662250703;1667254880;1719369526	True;True;True;True
X2444FD	4554295	O75467	ZNF324	553	61104	Zinc finger protein 324A	5008	True	4	4	2	2	9.8	1654427370;1666623510;1689046471;1689084243	False;True;False;True
X2444FD	2858293	O75475	PSIP1	530	60103.3	PC4 and SFRS1-interacting protein	2251	True	14	14	13	1	25.7	1654379719;1654384111;1654384513;1654392067;1654402552;1654412522;1654420453;1654421355;1661886101;1661978661;1662131274;1662176614;1662258255;1667650836;1667716462	True;True;True;True;True;True;True;True;True;False;True;True;True;True;True
X2444FD	2880195	O75477	ERLIN1	348	38925.8	Erlin-1	1591	True	20	20	17	3	58.3	1654377208;1654381311;1654385097;1654390396;1654390573;1654390599;1654391830;1654396471;1654401064;1654401647;1654407450;1654408768;1654411832;1654415758;1654421042;1654424971;1654424972;1661950692;1662112097;1662113684;1662122640;1662154310;1662286517;1667834582;1667837009	False;True;True;True;True;True;True;True;False;False;True;True;True;True;True;True;True;True;True;True;False;True;True;True;True
X2444FD	2858294	O75478	TADA2A	443	51505.9	Transcriptional adapter 2-alpha	5052	True	4	4	4	0	12.4	1662195396;1662226603;1667690306;1719327772	True;True;True;True
X2444FD	4555500	O75486	SUPT3H	317	44361.6	Transcription initiation protein SPT3 homolog	7475	True	1	1	1	0	3.8	1654405798	True
X2444FD	2858295	O75489	NDUFS3	264	30241.5	NADH dehydrogenase [ubiquinone] iron-sulfur protein 3, mitochondrial	2508	True	12	12	12	0	49.2	1654382116;1654399312;1654403267;1654407291;1654409656;1654411933;1654415822;1654419918;1661972141;1662202939;1662278421;1666777505;1667103784;1667502202	True;True;True;True;True;True;True;True;True;True;True;True;True;True
X2444FD	2858296	O75494	SRSF10	262	31300.6	Serine/arginine-rich splicing factor 10	2487	True	12	12	9	3	34	1654378627;1654379778;1654398050;1654399710;1654400879;1654403725;1654406386;1654409476;1654420331;1654429879;1662028781;1662120686;1662245897;1662257433;1667183212;1667729251	True;True;True;False;False;True;True;True;True;True;True;True;False;True;True;True
X2444FD	2858297	O75496	GMNN	209	23565.2	Geminin	1975	True	15	16	16	0	59.8	1654383232;1654387962;1654391828;1654399624;1654399846;1654405355;1654413136;1654426911;1654427309;1654429167;1654429995;1661876978;1661933489;1661977017;1662102641;1662210154;1666865818;1667109311;1667426295;1667747162;1689033035;1689071760	True;True;True;True;True;True;True;True;True;True;True;True;True;True;True;True;True;True;True;True;True;True
X2444FD	2858298	O75506	HSBP1	76	8543.6	Heat shock factor-binding protein 1	4760	True	4	4	4	0	81.6	1654379015;1654399306;1654425176;1667800067	True;True;True;True
X2444FD	2954356	O75521	ECI2	394	43585.2	Enoyl-CoA delta isomerase 2, mitochondrial	2818	True	12	12	12	0	39.1	1654377523;1654378286;1654395366;1654402007;1654412148;1654414878;1654414879;1654420183;1654428813;1654430043;1654432124;1661922757;1662053790;1662116092;1662149753;1662221137	True;True;True;True;True;True;True;True;True;True;True;True;True;True;True;True
X2444FD	2955477	O75525	KHDRBS3	346	38799.5	KH domain-containing, RNA-binding, signal transduction-associated protein 3	3216	False	1	1	0	1	2.6	1654389891	False
X2444FD	2858299	O75526	RBMXL2	392	42814.2	RNA-binding motif protein, X-linked-like-2	1120	False	3	5	0	5	7.9	1654382267;1654383579;1654384230;1654387808;1654407277	False;False;False;False;False
X2444FD	2955266	O75528	TADA3	432	48902.4	Transcriptional adapter 3	6063	True	2	2	2	0	3.9	1667681797;1667750782	True;True
X2444FD	2903306	O75529	TAF5L	589	66155.3	TAF5-like RNA polymerase II p300/CBP-associated factor-associated factor 65 kDa subunit 5L	5980	True	4	4	4	0	8.8	1654427341;1661993831;1662090679;1667708723	True;True;True;True
X2444FD	2858300	O75530	EED	441	50197.7	Polycomb protein EED	1678	True	17	17	17	0	46.7	1654387842;1654389537;1654389661;1654391410;1654398524;1654400901;1654405730;1654405972;1654411065;1654412828;1654434156;1661996744;1662016894;1662024985;1662153609;1662208527;1667670740;1667795800	True;True;True;True;True;True;True;True;True;True;True;True;True;True;True;True;True;True
X2444FD	2858301	O75531	BANF1	89	10058.6	Barrier-to-autointegration factor	4626	True	4	5	5	0	44.9	1654382840;1654428110;1654428263;1654430779;1667339116;1667688563	True;True;True;True;True;True
X2444FD	2858302	O75533	SF3B1	1304	145830	Splicing factor 3B subunit 1	224	True	49	49	49	0	47.3	1654380013;1654382354;1654382373;1654382527;1654383642;1654385341;1654385967;1654389375;1654389665;1654394048;1654395380;1654398515;1654398573;1654398666;1654399609;1654400902;1654402734;1654406175;1654406530;1654408340;1654411911;1654414251;1654415264;1654415947;1654417496;1654418276;1654418413;1654419513;1654422004;1654422933;1654423177;1654423691;1654424112;1654425463;1654426388;1654430368;165…	True;True;True;True;True;True;True;True;True;True;True;True;True;True;True;True;True;True;True;True;True;True;True;True;True;True;True;True;True;True;True;True;True;True;True;True;True;True;True;True;True;True;True;True;True;True;True;True;True;True;True;True;True;True;True;True;True;True;True;True;True
X2444FD	2858303	O75534	CSDE1	798	88884.7	Cold shock domain-containing protein E1	280	True	44	44	44	0	58.6	1654377835;1654378015;1654378054;1654378133;1654378843;1654380014;1654381482;1654381530;1654384549;1654384945;1654386360;1654388179;1654388183;1654391855;1654392394;1654392395;1654393478;1654396616;1654397438;1654400966;1654402398;1654403877;1654407081;1654410434;1654411743;1654412048;1654413208;1654416453;1654419383;1654420208;1654422404;1654423097;1654426083;1654429811;1661899111;1661933245;166…	True;True;True;True;True;True;True;True;True;True;True;True;True;True;True;True;True;True;True;True;True;True;True;True;True;True;True;True;True;True;True;True;True;True;True;True;True;True;True;True;True;True;True;True;True;True;True;True;True;True;True;True
X2444FD	2880196	O75563	SKAP2	359	41216.8	Src kinase-associated phosphoprotein 2	3124	True	10	10	10	0	33.4	1654377160;1654391240;1654393080;1654395472;1654397001;1654419253;1661880273;1661939050;1662087179;1662188250	True;True;True;True;True;True;True;True;True;True
X2444FD	2954357	O75569	PRKRA	313	34404.2	Interferon-inducible double-stranded RNA-dependent protein kinase activator A	3586	True	10	10	10	0	42.2	1654386487;1654408654;1654409480;1654425302;1662137837;1662163940;1662242677;1667769272;1689018252;1719349554	True;True;True;True;True;True;True;True;True;True
X2444FD	2858304	O75575	CRCP	148	16871	DNA-directed RNA polymerase III subunit RPC9	4314	True	6	6	6	0	54.7	1654384427;1654420704;1654426304;1662174445;1667651277;1667686832;1689027450	True;True;True;True;True;True;True
X2444FD	3456343	O75581	LRP6	1613	180429	Low-density lipoprotein receptor-related protein 6	485	True	36	36	31	5	27.6	1654388042;1654388677;1654392337;1654394610;1654399962;1654401319;1654404763;1654405135;1654410791;1654420865;1654423261;1654425572;1654425596;1654425617;1654426358;1654427659;1654427775;1654428805;1662023334;1662045836;1662072646;1662104762;1662133324;1662176185;1662196862;1662247118;1662250474;1662286301;1666617594;1666785980;1667579992;1667762294;1667779928;1667818018;1689021627;1689039004;168…	False;True;True;True;False;False;True;True;True;True;True;True;True;True;True;True;True;True;True;True;True;True;True;True;True;False;True;True;True;True;True;True;True;True;True;True;True;True;False;True;True
X2444FD	3047005	O75582	RPS6KA5	802	89865.5	Ribosomal protein S6 kinase alpha-5	4874	True	4	4	2	2	5.1	1654383327;1662247224;1667675407;1719323119	False;False;True;True
X2444FD	2858305	O75586	MED6	246	28424.6	Mediator of RNA polymerase II transcription subunit 6	3331	True	12	12	12	0	42.7	1654387107;1654389833;1654400037;1654415337;1654426317;1661918462;1662039022;1662047530;1662284378;1666705240;1666862726;1667826691;1689074244	True;True;True;True;True;True;True;True;True;True;True;True;True
X2444FD	3028171	O75592	MYCBP2	4678	510084	RecName: Full=Probable E3 ubiquitin-protein ligase MYCBP2; EC=6.3.2.-; AltName: Full=Myc-binding protein 2; AltName: Full=Pam/highwire/rpm-1 protein; AltName: Full=Protein associated with Myc	8	True	156	156	156	0	42.2	1654378006;1654378334;1654378508;1654378538;1654378886;1654379338;1654379347;1654379551;1654379570;1654384257;1654385276;1654385576;1654385755;1654386089;1654387028;1654387504;1654387722;1654388092;1654389134;1654389478;1654389491;1654389589;1654390103;1654390551;1654391413;1654392075;1654392598;1654392867;1654394050;1654395406;1654397261;1654397546;1654397894;1654398117;1654398615;1654398971;165…	True;True;True;True;True;True;True;True;True;True;True;True;True;True;True;True;True;True;True;True;True;True;True;True;True;True;True;True;True;True;True;True;True;True;True;True;True;True;True;True;True;True;True;True;True;True;True;True;True;True;True;True;True;True;True;True;True;True;True;True;True;True;True;True;True;True;True;True;True;True;True;True;True;True;True;True;True;True;True;True…
X2444FD	2858306	O75600	GCAT	419	45285.1	2-amino-3-ketobutyrate coenzyme A ligase, mitochondrial	2733	True	11	11	11	0	42.7	1654379017;1654392003;1654394114;1654408614;1654411311;1654420928;1654425615;1654426910;1654429038;1662223708;1662274561;1667418308;1667739646;1667819194;1689053087	True;True;True;True;True;True;True;True;True;True;True;True;True;True;True
X2444FD	2954358	O75607	NPM3	178	19343.7	Nucleoplasmin-3	3839	True	6	6	6	0	60.7	1654399027;1654411606;1654414127;1654427601;1654429803;1661994706;1666617024;1666947562;1689085881	True;True;True;True;True;True;True;True;True
X2444FD	2858307	O75608	LYPLA1	230	24669.6	Acyl-protein thioesterase 1	4215	True	5	5	5	0	31.3	1654398196;1654409831;1667025724;1689062249;1719366358	True;True;True;True;True
X2444FD	2954359	O75616	ERAL1	437	48350.1	GTPase Era, mitochondrial	2027	True	14	14	14	0	46.9	1654387598;1654389694;1654390939;1654400053;1654411756;1654412002;1654416933;1654420735;1654426223;1654432288;1662199294;1666944411;1667423363;1667741024;1689059602;1689064105	True;True;True;True;True;True;True;True;True;True;True;True;True;True;True;True
X2444FD	2888870	O75618	DEDD	318	36794.2	Death effector domain-containing protein	5492	True	3	3	3	0	9.7	1661882845;1662242695;1719371103	True;True;True
X2444FD	2954360	O75629	CREG1	220	24074.5	Protein CREG1	6704	True	1	1	1	0	9.5	1654426560	True
X2444FD	4553588	O75635	SERPINB7	380	42904.8	Serpin B7	7497	True	3	3	3	0	8.7	1662264122;1667692616;1667752741	True;True;True
X2444FD	2858308	O75638	CTAG2	210	21060.5	Cancer/testis antigen 2	3579	True	8	8	7	1	67.6	1654393861;1654399734;1654406709;1654410844;1654427474;1654428817;1654434081;1661967155;1666860628;1667651191;1667686032;1667838308	True;True;True;True;True;True;False;True;False;True;True;True
X2444FD	2858309	O75643	SNRNP200	2136	244508	U5 small nuclear ribonucleoprotein 200 kDa helicase	26	True	115	115	115	0	60.3	1654377387;1654378021;1654378168;1654378418;1654378549;1654379912;1654380129;1654382987;1654383181;1654383437;1654384926;1654385524;1654386273;1654386725;1654386777;1654387747;1654387775;1654387999;1654388948;1654389275;1654389384;1654391991;1654392462;1654392786;1654393058;1654394091;1654394337;1654394535;1654394780;1654395227;1654395861;1654396484;1654396539;1654397950;1654398686;1654399553;165…	True;True;True;True;True;True;True;True;True;True;True;True;True;True;True;True;True;True;True;True;True;True;True;True;True;True;True;True;True;True;True;True;True;True;True;True;True;True;True;True;True;True;True;True;True;True;True;True;True;True;True;True;True;True;True;True;True;True;True;True;True;True;True;True;True;True;True;True;True;True;True;True;True;True;True;True;True;True;True;True…
X2444FD	2858310	O75648	TRMU	421	47744.7	Mitochondrial tRNA-specific 2-thiouridylase 1	4374	True	12	12	12	0	29.7	1654382634;1654387944;1654420970;1662004143;1662012626;1662083132;1662151317;1662166309;1666618464;1667666722;1667769205;1667819554	True;True;True;True;True;True;True;True;True;True;True;True
X2444FD	2858311	O75663	TIPRL	272	31444	TIP41-like protein	1973	True	15	16	16	0	71	1654377637;1654382470;1654388323;1654389468;1654401881;1654402300;1654402684;1654420690;1654430667;1654431680;1661908409;1662084252;1662093988;1662261859;1666938842;1667658320;1667672245;1667765157;1719343304;1719349592	True;True;True;True;True;True;True;True;True;True;True;True;True;True;True;True;True;True;True;True
X2444FD	2858312	O75665	OFD1	1012	116671	Oral-facial-digital syndrome 1 protein	524	True	37	37	37	0	37.4	1654379225;1654380469;1654382794;1654386877;1654389218;1654395625;1654401229;1654403439;1654404378;1654405868;1654407150;1654410142;1654410341;1654411558;1654415704;1654417231;1654418769;1662087704;1662100523;1662154574;1662207531;1662269427;1666705423;1666864061;1666868568;1667423067;1667669364;1667701069;1667724825;1667748754;1667751206;1667757653;1667764482;1689012347;1689017816;1689053295;168…	True;True;True;True;True;True;True;True;True;True;True;True;True;True;True;True;True;True;True;True;True;True;True;True;True;True;True;True;True;True;True;True;True;True;True;True;True;True;True
X2444FD	2858313	O75674	TOM1L1	476	52988.9	TOM1-like protein 1	2573	True	12	13	13	0	44.5	1654385002;1654388933;1654403265;1654414341;1654417723;1654430767;1654430796;1654433381;1654434380;1662005529;1662210513;1666615019;1667336253;1667711252;1667721528	True;True;True;True;True;True;True;True;True;True;True;True;True;True;True
X2444FD	2861727	O75676	RPS6KA4	772	85605.8	Ribosomal protein S6 kinase alpha-4	2376	True	13	13	11	2	22	1654383327;1654393757;1654393972;1654411878;1654423132;1662247224;1662269581;1662281806;1667776269;1689042927;1689059157;1689068127;1689095661;1719377179	False;True;True;True;True;False;True;True;True;True;True;True;True;True
X2444FD	2954361	O75683	SURF6	361	41450.4	Surfeit locus protein 6	1575	True	18	18	18	0	46.8	1654377984;1654378721;1654382904;1654383295;1654385181;1654386520;1654388968;1654392680;1654394295;1654403145;1654428872;1654430094;1654433069;1661921239;1662282937;1666859719;1666942951;1667025807;1667104897;1667188757;1667499099;1667734713;1667804747;1667843912	True;True;True;True;True;True;True;True;True;True;True;True;True;True;True;True;True;True;True;True;True;True;True;True
X2444FD	2903307	O75688	PPM1B	479	52642.6	Protein phosphatase 1B	6866	False	1	1	0	1	2.5	1654398293	False
X2444FD	2858314	O75691	UTP20	2785	318386	Small subunit processome component 20 homolog	333	True	48	48	48	0	20.3	1654379992;1654381132;1654384880;1654385905;1654387496;1654389156;1654390909;1654396900;1654397851;1654399328;1654399489;1654400114;1654401686;1654402255;1654403395;1654403791;1654405071;1654408505;1654413330;1654414744;1654422907;1654423100;1654424085;1654424823;1654427744;1654428621;1661895700;1661912228;1661916803;1661923732;1661930107;1661930837;1661934269;1661942715;1661953806;1661990880;166…	True;True;True;True;True;True;True;True;True;True;True;True;True;True;True;True;True;True;True;True;True;True;True;True;True;True;True;True;True;True;True;True;True;True;True;True;True;True;True;True;True;True;True;True;True;True;True;True;True;True;True
X2444FD	2858315	O75694	NUP155	1391	155199	Nuclear pore complex protein Nup155	94	True	63	63	63	0	56.8	1654377107;1654377711;1654378280;1654379394;1654379686;1654382186;1654382533;1654384948;1654385110;1654385744;1654389292;1654389672;1654394148;1654394355;1654395627;1654398031;1654398083;1654402572;1654410593;1654411503;1654411672;1654412376;1654412377;1654412511;1654413039;1654413040;1654413254;1654413776;1654414774;1654415197;1654415332;1654415457;1654416532;1654417641;1654418048;1654418493;165…	True;True;True;True;True;True;True;True;True;True;True;True;True;True;True;True;True;True;True;True;True;True;True;True;True;True;True;True;True;True;True;True;True;True;True;True;True;True;True;True;True;True;True;True;True;True;True;True;True;True;True;True;True;True;True;True;True;True;True;True;True;True;True;True;True;True;True;True;True;True;True;True;True;True;True;True;True;True;True;True…
X2444FD	3023579	O75695	RP2	350	39641.1	Protein XRP2	6934	True	1	1	1	0	2.9	1662263752	True
X2444FD	2955267	O75717	WDHD1	1129	125967	WD repeat and HMG-box DNA-binding protein 1	2984	True	12	12	12	0	13.7	1654381111;1654384311;1654402133;1654413091;1654426218;1654427571;1662059466;1662117013;1662126759;1667019777;1667338557;1667668157	True;True;True;True;True;True;True;True;True;True;True;True
X2444FD	2858316	O75718	CRTAP	401	46561.9	Cartilage-associated protein	1123	True	21	21	21	0	55.4	1654377666;1654381203;1654384947;1654386507;1654386803;1654388645;1654392681;1654400550;1654408989;1654413938;1654415446;1654415855;1654417737;1654420522;1654423831;1654423920;1661975657;1662023426;1662033407;1662155490;1667181758;1667686213;1667731521;1667806676;1667844725	True;True;True;True;True;True;True;True;True;True;True;True;True;True;True;True;True;True;True;True;True;True;True;True;True
X2444FD	3027443	O75746	SLC25A12	678	74762	RecName: Full=Calcium-binding mitochondrial carrier protein Aralar1; AltName: Full=Mitochondrial aspartate glutamate carrier 1; AltName: Full=Solute carrier family 25 member 12	534	True	36	36	26	10	63	1654379520;1654382435;1654383013;1654384344;1654385109;1654387017;1654387854;1654388093;1654390582;1654390583;1654392482;1654396075;1654396563;1654396829;1654398841;1654401074;1654401937;1654407563;1654414658;1654415854;1654420812;1654424102;1654424732;1661900392;1661932867;1661968354;1661999792;1662007018;1662030076;1662070447;1662108727;1662150084;1662158768;1662244941;1666941074;1667189573;166…	True;False;True;False;False;True;False;True;False;False;False;True;True;False;True;True;True;True;False;True;True;True;True;True;True;True;True;True;True;True;True;False;True;False;True;True;True;True;True;True;True
X2444FD	3027890	O75747	PIK3C2G	1445	165715	RecName: Full=Phosphatidylinositol 4-phosphate 3-kinase C2 domain-containing subunit gamma; Short=PI3K-C2-gamma; Short=PtdIns-3-kinase C2 subunit gamma; EC=2.7.1.154; AltName: Full=Phosphoinositide 3-kinase-C2-gamma	7342	True	1	1	1	0	0.4	1662114425	True
X2444FD	3023812	O75762	TRPA1	1119	127501	Transient receptor potential cation channel subfamily A member 1	6034	False	1	1	0	1	0.5	1654377447	False
X2444FD	3027061	O75781	PALM	387	42076	RecName: Full=Paralemmin-1; AltName: Full=Paralemmin; Flags: Precursor	6178	True	2	2	1	1	3.9	1661993649;1662226437	True;False
X2444FD	2858317	O75787	ATP6AP2	350	39008	Renin receptor	2820	True	11	11	11	0	39.7	1654379866;1654381758;1654391458;1654405304;1654405939;1654423277;1654425955;1662073247;1662186536;1662240171;1666619436;1667695758;1689081702	True;True;True;True;True;True;True;True;True;True;True;True;True
X2444FD	4716097	O75791	GRAP2	330	37909.2	GRB2-related adapter protein 2	7965	True	1	1	1	0	3	1667500561	True
X2444FD	2858318	O75792	RNASEH2A	299	33394.9	Ribonuclease H2 subunit A	1774	True	16	16	16	0	57.5	1654379476;1654380721;1654389518;1654405080;1654405765;1654412613;1654414208;1654415765;1654423252;1654426117;1654426925;1654426975;1661994568;1667503560;1667669133;1667723653;1667841488;1689024086;1689050340	True;True;True;True;True;True;True;True;True;True;True;True;True;True;True;True;True;True;True
X2444FD	2858319	O75794	CDC123	336	39134.8	Cell division cycle protein 123 homolog	1183	True	21	21	21	0	60.7	1654377936;1654379083;1654379674;1654394687;1654395217;1654402894;1654403812;1654405233;1654407976;1654408601;1654409461;1654410601;1654419607;1654422067;1654424319;1654426274;1654432739;1661881327;1661977966;1662092667;1666862314;1667186404;1667189990;1667504643;1667575847;1667577217;1667664276;1667692540;1667758553;1689049161;1689057171	True;True;True;True;True;True;True;True;True;True;True;True;True;True;True;True;True;True;True;True;True;True;True;True;True;True;True;True;True;True;True
X2444FD	2955268	O75795	UGT2B17	530	61095.4	UDP-glucuronosyltransferase 2B17	7384	True	1	1	0	1	1.3	1662276238	False
X2444FD	3028655	O75807	PPP1R15A	674	73477.8	Protein phosphatase 1 regulatory subunit 15A	7146	True	1	1	1	0	2.8	1654419703	True
X2444FD	2858320	O75808	CAPN15	1086	117314	Calpain-15	1159	True	23	23	23	0	29.3	1654377154;1654389038;1654389525;1654392221;1654394289;1654394898;1654406076;1654410574;1654410580;1654415620;1654423012;1654426527;1654427482;1661902098;1662022448;1662085823;1662233354;1667182201;1667340546;1667737109;1667766155;1689020387;1689022591	True;True;True;True;True;True;True;True;True;True;True;True;True;True;True;True;True;True;True;True;True;True;True
X2444FD	3027444	O75815	BCAR3	825	92566	RecName: Full=Breast cancer anti-estrogen resistance protein 3; AltName: Full=Novel SH2-containing protein 2; AltName: Full=SH2 domain-containing protein 3B	3355	True	11	11	10	1	15	1654378961;1654392908;1654420513;1662169807;1662222139;1662281651;1667020845;1667187558;1667666520;1667680232;1719352929	False;True;True;True;True;True;True;True;True;True;True
X2444FD	2858321	O75817	POP7	140	15650.9	Ribonuclease P protein subunit p20	4283	True	5	5	5	0	37.9	1654382735;1661977348;1662161665;1662202949;1667261955	True;True;True;True;True
X2444FD	2858322	O75818	RPP40	363	41834	Ribonuclease P protein subunit p40	2765	True	10	10	10	0	36.9	1654377292;1654377463;1654381703;1654393385;1654393695;1654418337;1654428154;1662006525;1662263357;1666947709;1689030353	True;True;True;True;True;True;True;True;True;True;True
X2444FD	2903308	O75820	ZNF189	626	72975.6	Zinc finger protein 189	7876	True	2	2	2	0	2.6	1662131464;1719345200	True;True
X2444FD	2858323	O75821	EIF3G	320	35611	Eukaryotic translation initiation factor 3 subunit G	1361	True	20	20	20	0	63.1	1654380688;1654381368;1654383755;1654389363;1654408637;1654412508;1654416088;1654416927;1654419805;1654428756;1654429885;1654433074;1654433846;1662070013;1662100877;1662229784;1662276510;1667263744;1667739005;1667741128;1689011029;1689023954;1689031020;1689061718	True;True;True;True;True;True;True;True;True;True;True;True;True;True;True;True;True;True;True;True;True;True;True;True
X2444FD	2858324	O75822	EIF3J	258	29062.4	Eukaryotic translation initiation factor 3 subunit J	3873	True	7	7	7	0	26.4	1654384100;1654396867;1654409940;1661947223;1661981048;1662199570;1667670728	True;True;True;True;True;True;True
X2444FD	2858325	O75828	CBR3	277	30850.3	Carbonyl reductase [NADPH] 3	5201	True	3	3	1	2	13.4	1654411376;1654413170;1662051751;1667179734	False;False;True;False
X2444FD	2858326	O75832	PSMD10	226	24427.8	26S proteasome non-ATPase regulatory subunit 10	1182	True	21	26	26	0	89.8	1654377203;1654377650;1654382838;1654394545;1654394547;1654395304;1654396264;1654403349;1654403352;1654409053;1654412216;1654416494;1654420427;1654422711;1654422712;1654423041;1654423456;1654423751;1654425542;1654425679;1654428836;1654430536;1654432598;1661905127;1661989488;1662020403;1662027882;1662204178;1662246521;1666621016;1666785873;1666860112;1666939248;1667021732;1667104860;1667256633;166…	True;True;True;True;True;True;True;True;True;True;True;True;True;True;True;True;True;True;True;True;True;True;True;True;True;True;True;True;True;True;True;True;True;True;True;True;True;True;True;True;True
X2444FD	2858327	O75843	AP1G2	785	87116.6	AP-1 complex subunit gamma-like 2	2594	True	17	17	17	0	25.9	1654383960;1654391216;1654401262;1654416904;1654424509;1662077375;1662135169;1662145421;1662169433;1662214908;1662252432;1667110744;1667572526;1667722204;1667771570;1667799691;1689034039;1719374255	True;True;True;True;True;True;True;True;True;True;True;True;True;True;True;True;True;True
X2444FD	2858328	O75844	ZMPSTE24	475	54812.9	CAAX prenyl protease 1 homolog	2550	True	11	11	11	0	25.5	1654382658;1654394327;1654398427;1654398480;1654409731;1654418259;1654419836;1654426376;1654433353;1661988542;1667753344;1667791010	True;True;True;True;True;True;True;True;True;True;True;True
X2444FD	2858329	O75845	SC5D	299	35300.9	Lathosterol oxidase	6876	True	1	1	1	0	2.7	1667811036	True
X2444FD	3028770	O75864	PPP1R37	691	74767.4	Protein phosphatase 1 regulatory subunit 37	7074	True	1	1	1	0	2.6	1661992380	True
X2444FD	3027062	O75865	TRAPPC6A	159	17605	RecName: Full=Trafficking protein particle complex subunit 6A; Short=TRAPP complex subunit 6A	5909	True	2	3	3	0	8.8	1654377041;1662227522;1667726558	True;True;True
X2444FD	2858330	O75874	IDH1	414	46659.3	Isocitrate dehydrogenase [NADP] cytoplasmic	1911	True	15	15	14	1	44.9	1654382346;1654384924;1654386294;1654389631;1654396499;1654405433;1654405451;1654414423;1654429669;1662031467;1662063494;1662083385;1662135786;1666697677;1667259241;1667674575;1689043682	True;False;True;True;True;True;True;True;True;True;True;True;True;True;True;True;True
X2444FD	3023813	O75879	GATB	557	61864.1	Glutamyl-tRNA(Gln) amidotransferase subunit B, mitochondrial	5895	True	2	2	2	0	3.1	1662164688;1666940394	True;True
X2444FD	3028548	O75880	SCO1	301	33814	Protein SCO1 homolog, mitochondrial	5289	True	3	3	3	0	8	1654382062;1654415892;1689042250	True;True;True
X2444FD	4973383	O75881	CYP7B1	506	58256	Cytochrome P450 7B1	7925	True	2	2	2	0	3	1662175163;1667839349	True;True
X2444FD	3052520	O75882	ATRN	1429	158537	Attractin	2911	True	10	10	10	0	9.5	1654384270;1654392683;1654398237;1654408052;1654411372;1654413505;1662132630;1662230524;1667684161;1689042207	True;True;True;True;True;True;True;True;True;True
X2444FD	4553218	O75884	RBBP9	186	20999.9	Putative hydrolase RBBP9	4087	True	8	8	8	0	64.5	1654387371;1654407710;1654428311;1661882499;1662260692;1662269699;1667719418;1667749286;1667756744;1667798625	True;True;True;True;True;True;True;True;True;True
X2444FD	2861728	O75886	STAM2	525	58164.3	Signal transducing adapter molecule 2	3981	True	6	6	4	2	13	1654392924;1654406590;1654407510;1661995625;1689035333;1689086583	False;True;True;True;True;False
X2444FD	5729795	O75888	TNFSF13	250	27433.3	Tumor necrosis factor ligand superfamily member 13	7966	True	1	1	1	0	11.2	1661942351	True
X2444FD	4088428	O75891	ALDH1L1	902	98829.3	Cytosolic 10-formyltetrahydrofolate dehydrogenase	4063	False	2	2	1	1	2.5	1666783891;1689054859	True;False
X2444FD	5730203	O75907	DGAT1	488	55278.3	Diacylglycerol O-acyltransferase 1	8089	True	1	1	1	0	2.9	1689061479	True
X2444FD	2954363	O75909	CCNK	580	64239.8	Cyclin-K	6602	True	1	1	1	0	4.1	1662276251	True
X2444FD	3455756	O75911	DHRS3	302	33548.4	Short-chain dehydrogenase/reductase 3	5326	True	6	6	6	0	27.5	1654405867;1654415222;1661890170;1662054580;1667714928;1719340641	True;True;True;True;True;True
X2444FD	2954364	O75914	PAK3	559	62309.6	Serine/threonine-protein kinase PAK 3	1775	False	5	5	0	5	11.1	1654386659;1654391210;1654418531;1654420501;1667647198;1689094435	False;False;False;False;False;False
X2444FD	2955480	O75915	ARL6IP5	188	21614.7	PRA1 family protein 3	4090	True	6	6	6	0	28.7	1654388902;1654400040;1654426502;1662091113;1667647351;1667709682	True;True;True;True;True;True
X2444FD	2858331	O75923	DYSF	2080	237295	Dysferlin	3147	True	12	12	7	5	6.5	1654377132;1654408583;1654413084;1654413085;1661922966;1662136049;1662246511;1666778826;1667182032;1667652598;1667690761;1689081915;1719331399	False;False;False;False;True;True;True;True;False;True;False;True;True
X2444FD	2858332	O75925	PIAS1	651	71836	E3 SUMO-protein ligase PIAS1	449	True	37	38	34	4	74	1654377274;1654385335;1654387988;1654388588;1654393221;1654394208;1654397932;1654403429;1654406349;1654406956;1654408089;1654408348;1654408431;1654411019;1654416689;1654421294;1654421372;1654422098;1654422890;1654424412;1654426708;1654426709;1654427598;1654429335;1654429535;1654429717;1654430358;1654432516;1654433119;1654434100;1661921577;1662015626;1662102324;1662173913;1666784983;1666863015;166…	False;True;True;True;True;True;True;True;True;True;True;True;True;False;True;False;True;True;True;True;True;True;True;True;True;True;True;True;True;True;True;True;True;True;False;True;True;True;True;False;True;True;True;True;True;True;True;True;True;True
X2444FD	2858333	O75928	PIAS2	621	68240.5	E3 SUMO-protein ligase PIAS2	561	True	33	34	29	5	60.9	1654377274;1654377696;1654379575;1654382604;1654386117;1654387907;1654392941;1654396332;1654396592;1654398466;1654398510;1654398511;1654399364;1654403410;1654404024;1654406516;1654406994;1654411019;1654412665;1654421294;1654421792;1654422159;1654426663;1654429240;1654429249;1654431122;1662030281;1662053821;1662110604;1662234595;1662254875;1666784983;1666785320;1667108424;1667335681;1667575908;166…	False;True;True;True;False;True;True;True;True;True;True;True;True;False;True;True;True;False;True;False;True;True;True;True;True;True;True;False;True;True;True;False;True;True;True;True;True;True;True;True;True
X2444FD	2858334	O75934	BCAS2	225	26131.5	Pre-mRNA-splicing factor SPF27	2669	True	10	10	10	0	61.3	1654379025;1654404233;1654411055;1654427774;1654431964;1662161169;1662244111;1666948922;1667696036;1667802098;1667835272;1667849546	True;True;True;True;True;True;True;True;True;True;True;True
X2444FD	2858335	O75935	DCTN3	186	21119.4	Dynactin subunit 3	3597	True	7	7	7	0	40.9	1654384289;1654390824;1654393996;1667675861;1667775339;1667803698;1667811910	True;True;True;True;True;True;True
X2444FD	2903309	O75937	DNAJC8	253	29841.7	DnaJ homolog subfamily C member 8	5723	True	3	3	3	0	9.1	1662139700;1662173582;1689092094	True;True;True
X2444FD	2954365	O75940	SMNDC1	238	26711.1	Survival of motor neuron-related-splicing factor 30	5771	True	2	2	2	0	15.5	1654394219;1654432117	True;True
X2444FD	2858336	O75947	ATP5PD	161	18491.2	ATP synthase subunit d, mitochondrial	5113	True	4	4	4	0	34.8	1662127137;1662190950;1719345186;1719372326	True;True;True;True
X2444FD	5314146	O75952	CABYR	493	52774	RecName: Full=Calcium-binding tyrosine phosphorylation-regulated protein; AltName: Full=Calcium-binding protein 86; AltName: Full=Cancer/testis antigen 88; Short=CT88; AltName: Full=Fibrousheathin II; AltName: Full=Fibrousheathin-2; Short=FSP-2; AltN	3909	False	1	1	0	1	1.2	1662167834	False
X2444FD	5665418	O75954	TSPAN9	239	26778.9	Tetraspanin-9	7782	True	1	1	1	0	4.6	1667654752	True
X2444FD	2858337	O75955	FLOT1	427	47355.3	Flotillin-1	958	True	28	28	28	0	71.2	1654378185;1654384027;1654392488;1654395596;1654395601;1654398604;1654402994;1654406582;1654406608;1654406621;1654407814;1654409075;1654411533;1654413061;1654421728;1654422389;1654422390;1654425721;1654425722;1654427394;1661988326;1661997224;1662067424;1662129064;1662227215;1662263435;1662276172;1666700188;1666704253;1667675318;1667680188;1667758555;1667767010;1667787235;1667820612;1667838368	True;True;True;True;True;True;True;True;True;True;True;True;True;True;True;True;True;True;True;True;True;True;True;True;True;True;True;True;True;True;True;True;True;True;True;True
X2444FD	2955269	O75962	TRIO	3097	346900	Triple functional domain protein	4397	True	5	5	5	0	2.2	1654402610;1654418850;1654430392;1662214792;1689027136	True;True;True;True;True
X2444FD	2904098	O75964	ATP5MG	103	11428.5	ATP synthase subunit g, mitochondrial	5157	True	3	3	3	0	32	1654392501;1654393018;1654404625	True;True;True
X2444FD	4716043	O75969	AKAP3	853	94751.1	A-kinase anchor protein 3	7835	True	1	1	1	0	2.2	1689091862	True
X2444FD	2955481	O75970	MPDZ	2070	221618	Multiple PDZ domain protein	4839	True	5	5	4	1	3.7	1654379696;1654410522;1661905681;1667667791;1689018572	False;True;True;True;True
X2444FD	2955270	O75971	SNAPC5	98	11328.5	snRNA-activating protein complex subunit 5	6949	True	1	1	1	0	13.3	1654406373	True
X2444FD	2955766	O75976	CPD	1380	152931	Carboxypeptidase D	221	True	47	47	47	0	43.8	1654377748;1654378217;1654378435;1654380500;1654380986;1654380994;1654383371;1654384884;1654387709;1654387891;1654388088;1654388321;1654390007;1654394601;1654396784;1654397477;1654398621;1654401238;1654404477;1654405731;1654406638;1654407071;1654408550;1654409163;1654409508;1654410724;1654412486;1654416584;1654417715;1654417836;1654421613;1654429281;1654429957;1654432131;1654432865;1654433378;166…	True;True;True;True;True;True;True;True;True;True;True;True;True;True;True;True;True;True;True;True;True;True;True;True;True;True;True;True;True;True;True;True;True;True;True;True;True;True;True;True;True;True;True;True;True;True;True;True;True;True;True;True;True;True;True;True;True;True;True
X2444FD	2858338	O76003	GLRX3	335	37432.1	Glutaredoxin-3	1763	True	17	17	17	0	65.1	1654382806;1654387937;1654392595;1654398899;1654404693;1654408641;1654412548;1654414042;1654423367;1654429663;1654431295;1662014369;1662095747;1662121163;1662241840;1662252885;1667648201;1667655348;1719355801	True;True;True;True;True;True;True;True;True;True;True;True;True;True;True;True;True;True;True
X2444FD	3028963	O76009	KRT33A	404	45940.4	Keratin, type I cuticular Ha3-I	2919	True	11	11	0	11	31.7	1654379024;1654385885;1654393319;1654394153;1654406464;1654418745;1654418806;1654423984;1666946137;1667782676;1667847018	False;False;False;False;False;False;False;False;False;False;False
X2444FD	3028873	O76011	KRT34	436	49423.6	Keratin, type I cuticular Ha4	2909	True	10	10	2	8	25.9	1654379024;1654390344;1654393319;1654396757;1654397628;1654418745;1654418806;1654423955;1666946137;1667782676	False;False;False;True;True;False;False;False;False;False
X2444FD	2954367	O76013	KRT36	467	52247.1	Keratin, type I cuticular Ha6	1602	False	3	3	0	3	5.4	1654378511;1654390344;1654393319	False;False;False
X2444FD	2954368	O76014	KRT37	449	49747.1	Keratin, type I cuticular Ha7	132	False	2	2	0	2	3.6	1654378511;1661884298	False;False
X2444FD	2954369	O76015	KRT38	456	50480	Keratin, type I cuticular Ha8	1602	False	3	3	0	3	5.5	1654378511;1654393319;1661884298	False;False;False
X2444FD	2858339	O76021	RSL1D1	490	54972.6	Ribosomal L1 domain-containing protein 1	738	True	27	27	27	0	54.9	1654379146;1654379495;1654379669;1654380094;1654380577;1654382273;1654383267;1654386983;1654388319;1654391319;1654391320;1654400129;1654400914;1654401007;1654406242;1654408924;1654412533;1654418478;1654419983;1654423375;1654425569;1654425932;1654430383;1661885194;1661965798;1661998503;1667110949;1667335891;1667671261;1667694835;1667772386;1719338916	True;True;True;True;True;True;True;True;True;True;True;True;True;True;True;True;True;True;True;True;True;True;True;True;True;True;True;True;True;True;True;True
X2444FD	2858340	O76024	WFS1	890	100292	Wolframin	2846	True	12	12	12	0	14.7	1654385104;1654392938;1654406364;1654409261;1654416276;1661974954;1662270032;1666943292;1667680278;1667709172;1667835743;1689033648;1719353361	True;True;True;True;True;True;True;True;True;True;True;True;True
X2444FD	2861729	O76031	CLPX	633	69223.8	ATP-dependent Clp protease ATP-binding subunit clpX-like, mitochondrial	1628	True	18	18	18	0	38.9	1654384141;1654385829;1654393358;1654393714;1654397530;1654399473;1654399795;1654400034;1654405769;1654406342;1654412190;1654415366;1654432800;1654433175;1661972743;1662159034;1667104307;1667418077	True;True;True;True;True;True;True;True;True;True;True;True;True;True;True;True;True;True
X2444FD	3028771	O76041	NEBL	1014	116453	Nebulette	6270	True	2	2	2	0	1.4	1662139809;1689026577	True;True
X2444FD	5729796	O76050	NEURL1	574	61860.1	E3 ubiquitin-protein ligase NEURL1	8023	True	1	1	1	0	1.6	1661878965	True
X2444FD	2858341	O76061	STC2	302	33248.6	Stanniocalcin-2	4455	True	5	5	5	0	27.8	1654385505;1654403232;1654406059;1654430707;1654431981;1662154448	True;True;True;True;True;True
X2444FD	4553511	O76064	RNF8	485	55517.5	E3 ubiquitin-protein ligase RNF8	3796	True	9	9	9	0	24.9	1654380213;1654389747;1654394772;1654405079;1654417492;1654425147;1661955677;1667499358;1667575574	True;True;True;True;True;True;True;True;True
X2444FD	2858342	O76070	SNCG	127	13330.8	Gamma-synuclein	5713	True	2	2	2	0	14.2	1662096319;1662169188	True;True
X2444FD	2880197	O76071	CIAO1	339	37840	Probable cytosolic iron-sulfur protein assembly protein CIAO1	2937	True	10	10	10	0	46.3	1654380724;1654386436;1654405958;1654421680;1654426426;1654427901;1654430509;1654434396;1661910083;1667737829;1689055487	True;True;True;True;True;True;True;True;True;True;True
X2444FD	2858343	O76080	ZFAND5	213	23132.1	AN1-type zinc finger protein 5	3307	True	10	10	9	1	58.7	1654385232;1654389980;1654396427;1654417762;1654425124;1661900037;1661978577;1667422097;1689030959;1689060634;1689073558	True;True;True;True;True;False;True;True;True;True;True
X2444FD	3455377	O76081	RGS20	388	43691.8	Regulator of G-protein signaling 20	6264	False	2	2	1	1	4.1	1662214047;1667845942	False;True
X2444FD	5665491	O76082	SLC22A5	557	62751.7	Solute carrier family 22 member 5	8049	True	1	1	1	0	2.2	1662011255	True
X2444FD	4086847	O76083	PDE9A	593	68492.6	High affinity cGMP-specific 3',5'-cyclic phosphodiesterase 9A	7874	True	1	1	1	0	1.2	1667718427	True
X2444FD	2955767	O76090	BEST1	585	67683.7	Bestrophin-1	7501	True	2	2	2	0	5	1662228720;1667696187	True;True
X2444FD	4973350	O76093	FGF18	207	23988.7	Fibroblast growth factor 18	8049	True	1	1	1	0	3.4	1662251190	True
X2444FD	2858345	O76094	SRP72	671	74606.2	Signal recognition particle subunit SRP72	226	True	46	46	45	1	62.3	1654377369;1654378452;1654379798;1654380317;1654386013;1654388372;1654388422;1654390481;1654391922;1654394244;1654394905;1654395740;1654396491;1654396727;1654397895;1654398129;1654400896;1654403099;1654406237;1654409414;1654409614;1654412035;1654413662;1654414192;1654414820;1654415970;1654416568;1654417374;1654417476;1654424145;1654425849;1654426689;1654433053;1654434139;1661894451;1661952508;166…	False;True;True;True;True;True;True;True;True;True;True;True;True;True;True;True;True;True;True;True;True;True;True;True;True;True;True;True;True;True;True;True;True;True;True;True;True;True;True;True;True;True;True;True;True;True;True;True;True;True;True;True;True;True;True;True;True;True;True;True
X2444FD	2858346	O76095	JTB	146	16358.2	Protein JTB	7109	True	1	1	1	0	4.8	1667795651	True
X2444FD	3455378	O94759	TRPM2	1503	171198	Transient receptor potential cation channel subfamily M member 2	6074	True	2	2	2	0	1.4	1662081637;1667504898	True;True
X2444FD	2858347	O94760	DDAH1	285	31121.8	N(G),N(G)-dimethylarginine dimethylaminohydrolase 1	6505	True	1	1	1	0	2.5	1667669829	True
X2444FD	4086848	O94761	RECQL4	1208	133077	ATP-dependent DNA helicase Q4	5471	True	3	3	3	0	3.6	1654399897;1654412758;1666620765	True;True;True
X2444FD	3023815	O94762	RECQL5	991	108858	ATP-dependent DNA helicase Q5	4478	True	5	5	5	0	4.9	1661992932;1662221783;1667258301;1667502203;1689074126	True;True;True;True;True
X2444FD	2954370	O94763	URI1	535	59832.3	Unconventional prefoldin RPB5 interactor 1	4789	True	5	5	5	0	11	1654423134;1662113450;1662247763;1689018971;1689032097	True;True;True;True;True
X2444FD	5665492	O94766	B3GAT3	335	37121.8	Galactosylgalactosylxylosylprotein 3-beta-glucuronosyltransferase 3	6433	True	3	3	3	0	7.8	1662054388;1666863873;1719333200	True;True;True
X2444FD	3455684	O94768	STK17B	372	42344.1	Serine/threonine-protein kinase 17B	6161	True	3	3	3	0	12.4	1654409558;1654410291;1661886960	True;True;True
X2444FD	2858348	O94776	MTA2	668	75023.1	Metastasis-associated protein MTA2	1368	True	19	19	14	5	32.2	1654380089;1654386270;1654389030;1654393857;1654394281;1654400730;1654400759;1654409573;1654409965;1654413172;1661890415;1661902821;1661957329;1661991382;1662062447;1662222300;1662252045;1666698904;1667688457;1667699855;1667735189;1667804236;1689082192	True;True;True;True;False;True;True;True;True;True;True;True;True;True;True;False;False;False;True;True;True;True;False
X2444FD	2858349	O94782	USP1	785	88207.3	Ubiquitin carboxyl-terminal hydrolase 1	475	True	38	38	38	0	51.8	1654380293;1654385880;1654386547;1654387117;1654387519;1654389067;1654390589;1654392185;1654393901;1654394785;1654397061;1654397287;1654398090;1654399219;1654399334;1654400876;1654402900;1654405280;1654408681;1654409037;1654412179;1654415383;1654417241;1654419568;1654420300;1654421433;1654421615;1654424467;1654424628;1654428932;1654434246;1661916063;1661921230;1661935833;1662204850;1662266312;166…	True;True;True;True;True;True;True;True;True;True;True;True;True;True;True;True;True;True;True;True;True;True;True;True;True;True;True;True;True;True;True;True;True;True;True;True;True;True;True;True;True;True;True;True;True
X2444FD	2954371	O94788	ALDH1A2	518	56724	Retinal dehydrogenase 2	5645	True	3	3	1	2	5.2	1654378805;1662108628;1719365247	False;True;False
X2444FD	2861730	O94804	STK10	968	112135	Serine/threonine-protein kinase 10	1512	False	1	1	0	1	0.9	1667697105	False
X2444FD	2858350	O94805	ACTL6B	426	46877.5	Actin-like protein 6B	1479	False	3	3	0	3	7.7	1654388779;1654391028;1654400202	False;False;False
X2444FD	3027063	O94806	PRKD3	890	100471	RecName: Full=Serine/threonine-protein kinase D3; EC=2.7.11.13; AltName: Full=Protein kinase C nu type; AltName: Full=Protein kinase EPK2; AltName: Full=nPKC-nu	4494	False	1	1	0	1	1.1	1689039779;1689073906	False;False
X2444FD	2858351	O94808	GFPT2	682	76930.6	Glutamine--fructose-6-phosphate aminotransferase [isomerizing] 2	726	True	30	30	23	7	52.5	1654378660;1654382218;1654384353;1654384542;1654385602;1654388803;1654400993;1654409202;1654409380;1654410067;1654414291;1654415198;1654415409;1654423091;1661910124;1662101414;1662136938;1662171972;1662234413;1666942274;1667503634;1667572927;1667645105;1667648800;1667653459;1667655077;1667774495;1667806686;1689014638;1689039748;1689052961;1689059528;1689097398;1719328938	True;False;True;False;True;False;True;True;True;False;True;True;True;False;True;True;False;True;True;True;False;False;False;True;True;True;False;True;True;True;True;True;True;True
X2444FD	2858352	O94817	ATG12	140	15113.3	Ubiquitin-like protein ATG12	5986	True	2	2	2	0	13.6	1662064405;1667837668	True;True
X2444FD	2858353	O94822	LTN1	1766	200552	E3 ubiquitin-protein ligase listerin	717	True	32	32	32	0	24.7	1654379484;1654385367;1654406263;1654406277;1654408044;1654408147;1654408642;1654414695;1654418741;1654420407;1654426518;1654430773;1654434347;1661926770;1661928332;1661967096;1661976545;1662151895;1662252733;1666788736;1666946960;1666950004;1667179034;1667262253;1667338169;1667684141;1667735774;1667761192;1667796848;1667844850;1689022669;1689047057;1689059972;1689075769;1689088643;1719326864	True;True;True;True;True;True;True;True;True;True;True;True;True;True;True;True;True;True;True;True;True;True;True;True;True;True;True;True;True;True;True;True;True;True;True;True
X2444FD	2955768	O94823	ATP10B	1461	165391	Probable phospholipid-transporting ATPase VB	7197	True	1	1	1	0	1.2	1667834624	True
X2444FD	2955482	O94826	TOMM70	608	67454.8	Mitochondrial import receptor subunit TOM70	1722	True	17	17	17	0	39.5	1654377288;1654378585;1654386168;1654400032;1654401952;1654421641;1654424490;1654429994;1654433000;1654433067;1661916731;1661953772;1662011621;1662146846;1666621223;1666939052;1667718518;1689055882;1689077644;1689094065	True;True;True;True;True;True;True;True;True;True;True;True;True;True;True;True;True;True;True;True
X2444FD	3027730	O94829	IPO13	963	108195	RecName: Full=Importin-13; Short=Imp13; AltName: Full=Karyopherin-13; Short=Kap13; AltName: Full=Ran-binding protein 13; Short=RanBP13	6022	True	2	2	2	0	1.9	1662041958;1667338422	True;True
X2444FD	4553073	O94830	DDHD2	711	81031.8	Phospholipase DDHD2	4985	True	4	4	4	0	10	1654411405;1654427414;1666789681;1667686309	True;True;True;True
X2444FD	4715969	O94832	MYO1D	1006	116202	Unconventional myosin-Id	6409	True	2	2	2	0	1.6	1689072883;1689076185	True;True
X2444FD	4716424	O94844	RHOBTB1	696	79417.2	Rho-related BTB domain-containing protein 1	7376	False	1	1	0	1	1.3	1667779801	False
X2444FD	3028372	O94851	MICAL2	1124	126689	[F-actin]-methionine sulfoxide oxidase MICAL2	6128	True	2	2	1	1	1.9	1654395350;1662188846	False;True
X2444FD	3027445	O94855	SEC24D	1032	113010	RecName: Full=Protein transport protein Sec24D; AltName: Full=SEC24-related protein D	3724	True	10	10	9	1	12.1	1654414778;1661997781;1661998045;1662039057;1662127331;1662175823;1662234437;1667659303;1689089378;1689094727	False;True;True;True;True;True;True;True;True;True
X2444FD	2858355	O94864	SUPT7L	414	46192.8	STAGA complex 65 subunit gamma	3662	True	9	9	9	0	32.9	1654384125;1654388346;1654397312;1654412671;1654432303;1654433157;1667345419;1667425743;1689086366	True;True;True;True;True;True;True;True;True
X2444FD	2955483	O94874	UFL1	794	89595.3	E3 UFM1-protein ligase 1	4727	True	5	5	5	0	7.9	1654427457;1661932437;1662131199;1662232872;1667661526	True;True;True;True;True
X2444FD	2858356	O94875	SORBS2	1100	124108	Sorbin and SH3 domain-containing protein 2	2483	True	16	16	16	0	18.4	1654381407;1654386623;1654388855;1654395657;1654397305;1654422954;1654423827;1662020666;1662053655;1662073857;1662139573;1666617193;1667259214;1667504326;1667782409;1689019090	True;True;True;True;True;True;True;True;True;True;True;True;True;True;True;True
X2444FD	4088429	O94876	TMCC1	653	72083	Transmembrane and coiled-coil domains protein 1	7632	True	1	1	0	1	0.9	1667771846	False
X2444FD	2903310	O94880	PHF14	888	100053	PHD finger protein 14	4252	True	6	6	6	0	8.1	1654382145;1654389077;1654394723;1654398916;1654426369;1661942995	True;True;True;True;True;True
X2444FD	2858357	O94886	TMEM63A	807	92126.3	CSC1-like protein 1	2631	True	11	13	13	0	14.6	1654386663;1654408596;1661929277;1661953779;1662077792;1662097561;1662150492;1662193016;1662220035;1667702925;1667733608;1689088654;1689096127	True;True;True;True;True;True;True;True;True;True;True;True;True
X2444FD	3027446	O94887	FARP2	1054	119888	RecName: Full=FERM, RhoGEF and pleckstrin domain-containing protein 2; AltName: Full=FERM domain including RhoGEF; Short=FIR; AltName: Full=Pleckstrin homology domain-containing family C member 3; Short=PH domain-containing family C member 3	3410	True	10	10	10	0	9.6	1654382324;1654385722;1654402646;1654424480;1662016845;1662160246;1662238762;1662254819;1667182118;1689019124;1689077811;1719325937	True;True;True;True;True;True;True;True;True;True;True;True
X2444FD	2858358	O94888	UBXN7	489	54862.4	UBX domain-containing protein 7	1916	True	15	15	15	0	41.7	1654380329;1654386305;1654387955;1654391778;1654393335;1654400070;1654411098;1654411100;1654418412;1654418414;1654421693;1654425653;1654428318;1654431132;1661905429;1662087634;1666866575;1666948406;1667718646;1667780647	True;True;True;True;True;True;True;True;True;True;True;True;True;True;True;True;True;True;True;True
X2444FD	2858359	O94889	KLHL18	574	63638.4	Kelch-like protein 18	2607	True	12	13	12	1	25.6	1654379859;1654387719;1654407845;1654419530;1654429141;1654430316;1661929429;1667106592;1667503979;1667695637;1667792308;1689093165;1719371925	True;True;True;True;True;True;True;True;True;False;True;True;True
X2444FD	4716238	O94892	ZNF432	652	74836.2	Zinc finger protein 432	4106	False	1	1	0	1	0.9	1661895154	False
X2444FD	4555396	O94898	LRIG2	1065	118965	Leucine-rich repeats and immunoglobulin-like domains protein 2	7447	False	2	2	0	2	1.7	1654386187;1662086826	False;False
X2444FD	2858360	O94901	SUN1	812	90064	SUN domain-containing protein 1	990	True	27	27	27	0	41.1	1654383616;1654385849;1654387860;1654392013;1654398250;1654402306;1654402464;1654407331;1654408916;1654409934;1654411569;1654411970;1654416781;1654420080;1654423674;1654428570;1654429490;1654430660;1661935874;1661973451;1661978778;1662175087;1662207867;1666779782;1667180291;1667181743;1667335993;1667416549;1667651341;1667664344;1667708877;1667779364	True;True;True;True;True;True;True;True;True;True;True;True;True;True;True;True;True;True;True;True;True;True;True;True;True;True;True;True;True;True;True;True
X2444FD	2858361	O94905	ERLIN2	339	37839.6	Erlin-2	1051	True	22	22	19	3	81.4	1654377208;1654381848;1654391993;1654392854;1654396564;1654401064;1654401093;1654401647;1654403618;1654406378;1654411332;1654416703;1654419760;1654420679;1654428795;1654434099;1661961614;1661995856;1662122640;1662264818;1666623229;1666780341;1666866574;1667501092;1667673531;1689082450;1689086941	False;True;True;True;True;False;True;False;True;True;True;True;True;True;True;True;True;True;False;True;True;True;True;True;True;True;True
X2444FD	2888871	O94906	PRPF6	941	106925	Pre-mRNA-processing factor 6	468	True	36	36	36	0	41.4	1654379701;1654381008;1654383193;1654385697;1654386631;1654388448;1654393631;1654397236;1654397799;1654398391;1654398744;1654400781;1654405052;1654406671;1654410597;1654410652;1654411357;1654413002;1654414395;1654415966;1654421571;1654424632;1661877905;1661918575;1661937255;1661941891;1661942515;1661949679;1662122059;1662142101;1662142229;1662284232;1666697104;1666866709;1666947269;1667099474;166…	True;True;True;True;True;True;True;True;True;True;True;True;True;True;True;True;True;True;True;True;True;True;True;True;True;True;True;True;True;True;True;True;True;True;True;True;True;True;True
X2444FD	3028875	O94910	LPHN1	1474	162717	Adhesion G protein-coupled receptor L1	5495	True	3	3	3	0	2.1	1654388047;1661979405;1662131511	True;True;True
X2444FD	3027064	O94913	PCF11	1555	173050	RecName: Full=Pre-mRNA cleavage complex 2 protein Pcf11; AltName: Full=Pre-mRNA cleavage complex II protein Pcf11	6563	True	1	1	1	0	1.2	1667108864	True
X2444FD	3455379	O94915	FRYL	3013	339598	Protein furry homolog-like	5230	True	4	4	3	1	1.7	1654432184;1661902660;1667695598;1667733962	True;True;True;False
X2444FD	2955484	O94916	NFAT5	1531	165763	Nuclear factor of activated T-cells 5	5939	True	4	4	4	0	4	1654379082;1661945506;1667797012;1689057141	True;True;True;True
X2444FD	4552993	O94919	ENDOD1	500	55016.6	Endonuclease domain-containing 1 protein	7277	True	3	3	3	0	8.4	1662179776;1662231944;1666699311	True;True;True
X2444FD	2955485	O94921	CDK14	469	53056.9	Cyclin-dependent kinase 14	564	False	1	1	0	1	1.7	1654380369	False
X2444FD	2954374	O94925	GLS	669	73461.1	Glutaminase kidney isoform, mitochondrial	3928	True	8	8	8	0	15.7	1654399703;1654420423;1662076729;1662244406;1666781846;1667736453;1667759247;1667787045	True;True;True;True;True;True;True;True
X2444FD	2858362	O94927	HAUS5	633	71682.5	HAUS augmin-like complex subunit 5	3906	True	6	6	6	0	14.4	1654406452;1661898077;1661973962;1662127326;1689066918;1689086741	True;True;True;True;True;True
X2444FD	2858363	O94952	FBXO21	628	72270.1	F-box only protein 21	2601	True	12	12	12	0	29.1	1654387299;1654403994;1654415540;1654416056;1654420909;1654423260;1654424865;1654427008;1654430533;1662098516;1667499547;1667748574;1667778552	True;True;True;True;True;True;True;True;True;True;True;True;True
X2444FD	3455829	O94953	KDM4B	1096	121897	Lysine-specific demethylase 4B	2420	True	13	13	12	1	17.2	1654381440;1654384471;1654393578;1654393830;1654420371;1654428193;1654430192;1654431090;1662046989;1662096428;1667669907;1667778287;1689084484	True;False;True;True;True;True;True;True;True;True;True;True;True
X2444FD	2858364	O94955	RHOBTB3	611	69413.5	Rho-related BTB domain-containing protein 3	2206	True	15	15	15	0	36.5	1654396060;1654400937;1654404044;1654405934;1654407065;1654410451;1654418469;1654431382;1661930711;1662056092;1662065936;1662142758;1662174565;1662253751;1666704553;1667026293;1667817944;1667841635	True;True;True;True;True;True;True;True;True;True;True;True;True;True;True;True;True;True
X2444FD	2858365	O94964	SOGA1	1423	159760	Protein SOGA1	549	True	37	37	36	1	28	1654382294;1654383487;1654385182;1654390165;1654391003;1654392813;1654394205;1654398110;1654400468;1654402013;1654404390;1654409278;1654411163;1654413826;1661916979;1661957636;1661959963;1662023918;1662203357;1662221059;1662240804;1666704885;1666787227;1666948488;1667024351;1667184502;1667255962;1667664744;1667709926;1667795469;1667799022;1667810727;1667817463;1667834540;1667846485;1689050557;168…	True;True;True;False;True;True;True;True;True;True;True;True;True;True;True;True;True;True;True;True;True;True;True;True;True;True;True;True;True;True;True;True;True;True;True;True;True;True;True
X2444FD	2903311	O94966	USP19	1318	145651	Ubiquitin carboxyl-terminal hydrolase 19	709	True	28	28	28	0	35.2	1654377764;1654381857;1654387089;1654389926;1654391639;1654391640;1654395181;1654398086;1654403777;1654413438;1654416283;1654421530;1654422586;1654423451;1654423950;1654425999;1654428901;1654430389;1654430455;1654431095;1654431156;1654431727;1654433951;1661956358;1666615349;1667103107;1667656894;1667778973;1719330371	True;True;True;True;True;True;True;True;True;True;True;True;True;True;True;True;True;True;True;True;True;True;True;True;True;True;True;True;True
X2444FD	3027731	O94967	WDR47	919	101949	RecName: Full=WD repeat-containing protein 47; AltName: Full=Neuronal enriched MAP interacting protein; Short=Nemitin	6615	True	2	2	2	0	2.1	1654389723;1662263791	True;True
X2444FD	2858366	O94972	TRIM37	964	107906	E3 ubiquitin-protein ligase TRIM37	3715	True	10	10	10	0	11.2	1654388852;1654401032;1654421797;1661919784;1662101629;1662253569;1667031294;1667106582;1667743659;1667797679;1667828863	True;True;True;True;True;True;True;True;True;True;True
X2444FD	2888873	O94973	AP2A2	939	103960	AP-2 complex subunit alpha-2	1029	True	24	25	16	9	34.6	1654377080;1654386848;1654388972;1654389772;1654399164;1654401027;1654403479;1654410871;1654418718;1654427814;1654429285;1654430081;1654431103;1654431895;1661924518;1662058426;1662200788;1662268757;1662273906;1662279586;1666621902;1666622463;1666783916;1667333293;1667743898;1667757083;1667770486;1667842294;1689057335;1689058832	True;False;False;False;True;True;True;False;False;False;True;True;True;True;True;True;False;False;True;True;True;True;False;True;False;False;True;True;True;True
X2444FD	2858367	O94979	SEC31A	1220	133015	Protein transport protein Sec31A	812	True	27	27	27	0	29.3	1654377712;1654380822;1654385077;1654387061;1654389829;1654391106;1654393225;1654395188;1654395294;1654398923;1654399642;1654399709;1654409781;1654411866;1654416108;1654418140;1654418445;1654422372;1654430981;1661888787;1661954534;1662101637;1662154742;1662174350;1662184784;1662270640;1667419790;1667676229;1667740897;1667754575;1689052116;1719370705	True;True;True;True;True;True;True;True;True;True;True;True;True;True;True;True;True;True;True;True;True;True;True;True;True;True;True;True;True;True;True;True
X2444FD	4553452	O94985	CLSTN1	981	109793	Calsyntenin-1	4525	True	6	6	6	0	8.2	1654405128;1654412688;1654422883;1661927059;1667718090;1689050457	True;True;True;True;True;True
X2444FD	3027732	O94986	CEP152	1710	195626	RecName: Full=Centrosomal protein of 152 kDa; Short=Cep152	5473	True	4	4	4	0	2.5	1654417896;1662020558;1667178834;1689096051	True;True;True;True
X2444FD	2903312	O94992	HEXIM1	359	40623.5	Protein HEXIM1	6544	True	2	2	2	0	10.9	1654431937;1662069534	True;True
X2444FD	5313860	O95057	DIRAS1	198	22329	RecName: Full=GTP-binding protein Di-Ras1; AltName: Full=Distinct subgroup of the Ras family member 1; AltName: Full=Ras-related inhibitor of cell growth; Short=Rig; AltName: Full=Small GTP-binding tumor suppressor 1; Flags: Precursor	7790	True	2	2	2	0	11.1	1654407486;1662133847	True;True
X2444FD	3027065	O95067	CCNB2	398	45282	RecName: Full=G2/mitotic-specific cyclin-B2	4570	True	5	5	5	0	15.1	1654383432;1654405520;1661949909;1666862042;1667658937	True;True;True;True;True
X2444FD	2858368	O95070	YIF1A	293	32011.2	Protein YIF1A	4837	True	4	4	4	0	20.1	1654398432;1654427534;1667331841;1667725421;1667791710	True;True;True;True;True
X2444FD	2861731	O95071	UBR5	2799	309353	E3 ubiquitin-protein ligase UBR5	22	True	115	115	115	0	51.6	1654377768;1654378987;1654380087;1654380913;1654381314;1654381341;1654381662;1654382279;1654382321;1654382602;1654382622;1654382681;1654383176;1654383527;1654383686;1654383885;1654384747;1654385146;1654386186;1654386736;1654387216;1654387844;1654388221;1654388646;1654389009;1654389036;1654389549;1654389587;1654389904;1654389927;1654390904;1654391892;1654392054;1654392914;1654393185;1654393741;165…	True;True;True;True;True;True;True;True;True;True;True;True;True;True;True;True;True;True;True;True;True;True;True;True;True;True;True;True;True;True;True;True;True;True;True;True;True;True;True;True;True;True;True;True;True;True;True;True;True;True;True;True;True;True;True;True;True;True;True;True;True;True;True;True;True;True;True;True;True;True;True;True;True;True;True;True;True;True;True;True…
X2444FD	5313861	O95076	ALX3	343	36935	RecName: Full=Homeobox protein aristaless-like 3; AltName: Full=Proline-rich transcription factor ALX3	5069	False	1	1	0	1	2.3	1666784326	False
X2444FD	2903314	O95084	PRSS23	383	43001.3	Serine protease 23	4259	True	5	5	5	0	16.4	1654422486;1654427013;1689037492;1689069620;1689096784	True;True;True;True;True
X2444FD	3023416	O95104	SCAF4	1147	125869	Splicing factor, arginine/serine-rich 15	6599	True	1	1	0	1	0.6	1667753834	False
X2444FD	2903315	O95139	NDUFB6	128	15489.2	NADH dehydrogenase [ubiquinone] 1 beta subcomplex subunit 6	6870	True	1	1	1	0	5.5	1662184986	True
X2444FD	2858369	O95140	MFN2	757	86402.1	Mitofusin-2	479	True	37	37	36	1	45.3	1654378617;1654382399;1654388439;1654394677;1654396284;1654397084;1654397558;1654397659;1654398494;1654402635;1654403428;1654406036;1654406155;1654413736;1654413737;1654416182;1654416763;1654417056;1654417415;1654419916;1654421163;1654422967;1654425608;1654426941;1654428031;1654428699;1654428700;1661978504;1661982527;1661989429;1661994405;1662089007;1662182133;1662220534;1666950212;1667331655;166…	False;True;True;True;True;True;True;True;True;True;True;True;True;True;True;True;True;True;True;True;True;True;True;True;True;True;True;True;True;True;True;True;True;True;True;True;True;True;True;True;True;True;True;True;True
X2444FD	2858370	O95147	DUSP14	198	22254.9	Dual specificity protein phosphatase 14	4851	True	5	5	5	0	40.4	1654407663;1654415763;1654425011;1654426511;1662009137	True;True;True;True;True
X2444FD	2858371	O95149	SNUPN	360	41142.6	Snurportin-1	4799	True	4	4	4	0	16.1	1654390053;1654390150;1654409315;1654432082	True;True;True;True
X2444FD	2858372	O95155	UBE4B	1302	146185	Ubiquitin conjugation factor E4 B	318	True	43	43	43	0	47.3	1654377269;1654388432;1654389078;1654389899;1654397809;1654400099;1654406094;1654406586;1654409141;1654410938;1654411106;1654411256;1654413570;1654414699;1654418482;1654422249;1654422635;1654423835;1654429361;1654430209;1654430304;1654431208;1654432551;1654434291;1661932149;1662018820;1662129531;1662153556;1662161793;1662176560;1662213792;1662218754;1662279055;1666703185;1667335164;1667503127;166…	True;True;True;True;True;True;True;True;True;True;True;True;True;True;True;True;True;True;True;True;True;True;True;True;True;True;True;True;True;True;True;True;True;True;True;True;True;True;True;True;True;True;True;True;True;True
X2444FD	5347706	O95158	NXPH4	308	33065.2	Neurexophilin-4	7858	True	1	1	1	0	3.6	1666702397	True
X2444FD	2880198	O95163	ELP1	1332	150254	Elongator complex protein 1	384	True	39	39	39	0	39.6	1654379390;1654381511;1654384378;1654389827;1654390745;1654391238;1654392278;1654396648;1654398172;1654399778;1654402385;1654403850;1654404627;1654407767;1654410557;1654415153;1654416123;1654417516;1654419367;1654419847;1654420369;1654426581;1654426614;1654427456;1654432168;1654434152;1661902273;1662021167;1662068501;1662163873;1662202064;1666869569;1667025615;1667101604;1667577615;1667694575;166…	True;True;True;True;True;True;True;True;True;True;True;True;True;True;True;True;True;True;True;True;True;True;True;True;True;True;True;True;True;True;True;True;True;True;True;True;True;True;True;True;True;True;True;True;True
X2444FD	4716462	O95164	UBL3	117	13157	Ubiquitin-like protein 3	169	False	1	1	0	1	5.1	1654377061	False
X2444FD	2903316	O95166	GABARAP	117	13918	Gamma-aminobutyric acid receptor-associated protein	4431	True	5	5	2	3	41	1654422642;1662043626;1667661007;1667793853;1667849798;1689025194	False;False;True;False;True;False
X2444FD	3028373	O95168	NDUFB4	129	15209	RecName: Full=NADH dehydrogenase [ubiquinone] 1 beta subcomplex subunit 4; AltName: Full=Complex I-B15; Short=CI-B15; AltName: Full=NADH-ubiquinone oxidoreductase B15 subunit	5396	True	3	3	3	0	31.8	1654389975;1654422922;1667685445;1667820160	True;True;True;True
X2444FD	2858373	O95169	NDUFB8	186	21765.8	NADH dehydrogenase [ubiquinone] 1 beta subcomplex subunit 8, mitochondrial	5322	True	5	5	5	0	34.4	1654396096;1654423884;1654424857;1661992569;1662000598;1667749575	True;True;True;True;True;True
X2444FD	5730204	O95170	CDRT1	752	85369.8	CMT1A duplicated region transcript 1 protein	8069	False	1	1	0	1	0.9	1667107645	False
X2444FD	3027733	O95171	SCEL	688	77552	RecName: Full=Sciellin	7522	True	1	1	1	0	1	1667101501	True
X2444FD	2954376	O95182	NDUFA7	113	12551.4	NADH dehydrogenase [ubiquinone] 1 alpha subcomplex subunit 7	7156	True	1	1	1	0	15.9	1719340856	True
X2444FD	5715441	O95183	VAMP5	116	12804.8	Vesicle-associated membrane protein 5	8076	True	1	1	1	0	6	1662250271	True
X2444FD	4553290	O95185	UNC5C	931	103146	Netrin receptor UNC5C	7328	True	1	1	1	0	1.3	1689026080	True
X2444FD	2954377	O95201	ZNF205	554	60629.8	Zinc finger protein 205	5519	True	4	4	4	0	9.9	1654395061;1662238061;1667257703;1667574312	True;True;True;True
X2444FD	4716414	O95206	PCDH8	1070	113019	Protocadherin-8	8228	True	1	1	1	0	1.4	1662004265	True
X2444FD	2858375	O95218	ZRANB2	330	37404.4	Zinc finger Ran-binding domain-containing protein 2	3287	True	8	8	8	0	19.7	1654388371;1654390460;1654396746;1654411709;1654419910;1662139311;1662249478;1667765458;1719348839;1719352235	True;True;True;True;True;True;True;True;True;True
X2444FD	2858376	O95219	SNX4	450	51908.9	Sorting nexin-4	2340	True	14	14	14	0	33.3	1654388342;1654389117;1654394625;1654397935;1654408055;1654413283;1661899126;1662088670;1662131980;1662276563;1667665568;1667745521;1667822921;1719323164	True;True;True;True;True;True;True;True;True;True;True;True;True;True
X2444FD	2858377	O95229	ZWINT	277	31293.4	ZW10 interactor	3271	True	9	9	9	0	40.1	1654393679;1654398470;1654407373;1654415095;1654430223;1661880947;1661907409;1666619791;1667423383;1667712301	True;True;True;True;True;True;True;True;True;True
X2444FD	2858378	O95232	LUC7L3	432	51466.2	Luc7-like protein 3	1792	True	15	15	15	0	35.9	1654378803;1654387929;1654392084;1654400453;1654406920;1654411018;1654415042;1654416654;1661967457;1662084428;1662147315;1662258794;1666701687;1667416629;1667502889;1689012195;1689050874;1689053274;1689085412	True;True;True;True;True;True;True;True;True;True;True;True;True;True;True;True;True;True;True
X2444FD	2888875	O95235	KIF20A	890	100278	Kinesin-like protein KIF20A	827	True	27	27	27	0	41.7	1654380043;1654380766;1654388431;1654399905;1654400044;1654403487;1654404672;1654406053;1654407133;1654407909;1654409578;1654414281;1654415518;1654415971;1654416307;1654416533;1654418851;1654433469;1654434074;1661913584;1661990589;1662002033;1662016225;1662113504;1662202093;1667577746;1667769590;1667793265;1667814377;1689041425	True;True;True;True;True;True;True;True;True;True;True;True;True;True;True;True;True;True;True;True;True;True;True;True;True;True;True;True;True;True
X2444FD	3467174	O95238	SPDEF	335	37517.6	SAM pointed domain-containing Ets transcription factor	7747	True	1	1	1	0	2.4	1667022422	True
X2444FD	2858379	O95239	KIF4A	1232	139881	Chromosome-associated kinesin KIF4A	554	True	34	34	20	14	33.3	1654377286;1654379058;1654380315;1654385941;1654390210;1654390539;1654394297;1654395301;1654398588;1654398965;1654400757;1654401240;1654403961;1654404551;1654408866;1654410877;1654412657;1654412790;1654412914;1654419441;1654422891;1654427243;1654428660;1654432825;1661887092;1661924462;1661963362;1661970670;1662058967;1662105605;1666777680;1667669271;1667711253;1667822064;1689017481;1689018750;168…	False;True;False;True;False;False;False;False;True;True;True;False;True;True;True;False;True;True;False;True;True;False;True;True;True;False;True;True;True;True;False;False;True;False;False;False;True;False
X2444FD	2955272	O95243	MBD4	580	66050.9	Methyl-CpG-binding domain protein 4	1347	True	23	23	23	0	45.5	1654380781;1654384079;1654386001;1654389777;1654389959;1654393576;1654404454;1654415544;1654420481;1661879918;1662008613;1662092057;1662281488;1667650300;1667681870;1667683860;1667743254;1667812710;1667823043;1667831352;1689082840;1719321680;1719352318	True;True;True;True;True;True;True;True;True;True;True;True;True;True;True;True;True;True;True;True;True;True;True
X2444FD	4552994	O95249	GOSR1	250	28612.6	Golgi SNAP receptor complex member 1	4122	True	8	8	8	0	43.2	1654399411;1654408692;1654417338;1654428895;1661947635;1666624101;1666859231;1667578114;1667823687;1689017148	True;True;True;True;True;True;True;True;True;True
X2444FD	2903318	O95251	KAT7	611	70642.4	Histone acetyltransferase KAT7	3713	True	9	9	8	1	20.3	1654395342;1654403303;1654403681;1654404659;1654414566;1654430297;1662174460;1662211165;1667424323;1667649811	True;True;False;True;True;True;True;True;True;True
X2444FD	4554389	O95258	SLC25A14	325	36201.6	Brain mitochondrial carrier protein 1	7825	True	1	1	1	0	5.2	1667811292	True
X2444FD	2903319	O95260	ATE1	518	59090.2	Arginyl-tRNA--protein transferase 1	4346	True	5	5	5	0	14.9	1654405281;1654427178;1654428478;1661955073;1667183098	True;True;True;True;True
X2444FD	2858380	O95263	PDE8B	885	98978.9	High affinity cAMP-specific and IBMX-insensitive 3',5'-cyclic phosphodiesterase 8B	976	True	27	28	26	2	40.7	1654387804;1654390062;1654392754;1654393429;1654401179;1654401304;1654402024;1654402871;1654404279;1654410537;1654410960;1654411365;1654416301;1654418296;1654422582;1654425645;1654430066;1654431069;1654431606;1654432227;1661914051;1661916740;1662014712;1662073497;1662243404;1662266618;1666615688;1666789660;1666868892;1667418372;1667742908;1667795239;1667821409;1689084078	True;True;True;True;True;False;True;True;True;True;True;True;True;True;True;True;True;True;True;True;True;True;False;True;True;True;False;True;True;True;True;True;True;True
X2444FD	5729732	O95267	-	797	90401.9	RAS guanyl-releasing protein 1	8095	True	1	1	1	0	1.4	1662239690	True
X2444FD	3052522	O95271	TNKS	1327	142040	Tankyrase-1	1357	True	23	23	14	9	22.7	1654381037;1654383557;1654385685;1654398331;1654403824;1654409262;1654412814;1654417163;1654418912;1654428982;1661888469;1661934689;1661953815;1661961212;1661976802;1662139650;1662202021;1667100419;1667253876;1667254757;1667414731;1667649305;1667708879;1667711424;1689053059;1689063029	False;False;False;True;False;True;False;True;True;False;False;True;True;False;True;True;True;False;True;False;True;False;False;True;True;True
X2444FD	4553647	O95273	CCNDBP1	360	40262	Cyclin-D1-binding protein 1	6138	True	2	2	1	1	5.6	1654408094;1667747897	True;False
X2444FD	2903320	O95274	LYPD3	346	35970.7	Ly6/PLAUR domain-containing protein 3	5232	True	5	5	5	0	16.2	1654398177;1654426875;1667694001;1667846770;1689058742	True;True;True;True;True
X2444FD	3027066	O95292	VAPB	243	27228	RecName: Full=Vesicle-associated membrane protein-associated protein B/C; Short=VAMP-B/VAMP-C; Short=VAMP-associated protein B/C; Short=VAP-B/VAP-C	4925	True	4	4	4	0	18.9	1654404246;1654413055;1661895554;1661962619;1661972013;1662198456	True;True;True;True;True;True
X2444FD	2903321	O95295	SNAPIN	136	14874	SNARE-associated protein Snapin	6540	True	2	2	2	0	35.3	1654432318;1662049090	True;True
X2444FD	2858381	O95297	MPZL1	269	29082.2	Myelin protein zero-like protein 1	1849	True	15	17	17	0	51.7	1654386109;1654391843;1654392933;1654397054;1654398349;1654404959;1654405589;1654405590;1654410746;1654411702;1654417093;1654425506;1654427574;1654429899;1654430890;1661973339;1662007870;1662083312;1662197592;1662238553;1662276870;1666865281;1667340528;1667695052;1667817294	True;True;True;True;True;True;True;True;True;True;True;True;True;True;True;True;True;True;True;True;True;True;True;True;True
X2444FD	2861732	O95298	NDUFC2	119	14187.5	NADH dehydrogenase [ubiquinone] 1 subunit C2	4067	True	6	6	3	3	44.5	1654385302;1654390758;1654425553;1667841212;1689068928;1689089054	True;True;False;False;True;False
X2444FD	2858382	O95299	NDUFA10	355	40750.6	NADH dehydrogenase [ubiquinone] 1 alpha subcomplex subunit 10, mitochondrial	3954	True	9	10	10	0	32.7	1654396566;1654400819;1661930468;1661933652;1661975834;1661993977;1662110878;1666869682;1667790970;1667792454	True;True;True;True;True;True;True;True;True;True
X2444FD	2954380	O95302	FKBP9	570	63083.6	Peptidyl-prolyl cis-trans isomerase FKBP9	5271	True	3	3	1	2	5.1	1662119966;1667814387;1689040520	False;True;False
X2444FD	2858383	O95319	CELF2	508	54284.8	CUGBP Elav-like family member 2	2514	False	1	1	0	1	2	1654399950	False
X2444FD	2903322	O95336	PGLS	258	27546.9	6-phosphogluconolactonase	6490	True	3	3	3	0	17.8	1654431420;1661969173;1667424881	True;True;True
X2444FD	2858384	O95340	PAPSS2	614	69500.7	Bifunctional 3'-phosphoadenosine 5'-phosphosulfate synthase 2	621	True	33	33	31	2	64.5	1654378682;1654382938;1654389500;1654391462;1654393178;1654394562;1654395468;1654400024;1654400512;1654401294;1654402119;1654403367;1654404150;1654407983;1654410250;1654418238;1654420320;1654420833;1654423151;1654423619;1654431238;1654432754;1661912796;1661985966;1662006229;1662018889;1662020967;1662052080;1662055422;1662070400;1662129732;1662136399;1662160607;1662212223;1662274690;1666947086;166…	True;True;True;True;True;True;True;True;True;True;True;True;False;True;True;True;True;True;True;True;True;True;True;True;True;True;True;True;True;True;True;True;False;True;True;True;True;True;True;True
X2444FD	4973361	O95342	ABCB11	1321	146407	Bile salt export pump	7939	True	1	1	1	0	1.5	1667343609	True
X2444FD	2858385	O95347	SMC2	1197	135656	Structural maintenance of chromosomes protein 2	119	True	61	61	61	0	49.5	1654381131;1654381571;1654382029;1654382510;1654385344;1654385790;1654386928;1654388107;1654392295;1654393788;1654394961;1654395014;1654395646;1654396869;1654397767;1654399809;1654399820;1654400593;1654400971;1654403150;1654404361;1654404579;1654405391;1654407651;1654408324;1654408501;1654408623;1654409006;1654410136;1654412262;1654413213;1654415731;1654418188;1654419145;1654420578;1654421202;165…	True;True;True;True;True;True;True;True;True;True;True;True;True;True;True;True;True;True;True;True;True;True;True;True;True;True;True;True;True;True;True;True;True;True;True;True;True;True;True;True;True;True;True;True;True;True;True;True;True;True;True;True;True;True;True;True;True;True;True;True;True;True;True;True;True;True;True;True;True;True;True;True;True;True;True;True;True
X2444FD	2858386	O95352	ATG7	703	77959.7	Ubiquitin-like modifier-activating enzyme ATG7	3026	True	14	14	14	0	25.2	1654397573;1654401931;1654428305;1654430313;1661975774;1662114631;1662221523;1662238899;1667187832;1667335960;1667663737;1667717656;1667723492;1719346884	True;True;True;True;True;True;True;True;True;True;True;True;True;True
X2444FD	2954381	O95359	TACC2	2948	309428	Transforming acidic coiled-coil-containing protein 2	5260	True	4	4	4	0	1.6	1654400253;1662098976;1667181636;1667574402	True;True;True;True
X2444FD	3027892	O95361	TRIM16	564	63955	RecName: Full=Tripartite motif-containing protein 16; AltName: Full=Estrogen-responsive B box protein	4810	True	4	4	2	2	10.8	1654422250;1654422412;1662045107;1662145678	False;False;True;True
X2444FD	3028459	O95363	FARS2	451	52356.6	Phenylalanine--tRNA ligase, mitochondrial	6025	True	2	2	2	0	4.2	1661894550;1689049262	True;True
X2444FD	2858388	O95372	LYPLA2	231	24737	Acyl-protein thioesterase 2	3604	True	9	9	9	0	51.5	1654382382;1654386464;1654421911;1654423253;1654431073;1661889858;1662014958;1662094268;1662154569;1662176223;1667848372	True;True;True;True;True;True;True;True;True;True;True
X2444FD	2858389	O95373	IPO7	1038	119517	Importin-7	760	True	27	28	27	1	33.7	1654378061;1654381480;1654396201;1654398261;1654400149;1654403377;1654407778;1654411803;1654414482;1654415605;1654417711;1654418257;1654423095;1654427080;1654430016;1654430882;1661915750;1661936820;1661966258;1662181053;1662236566;1666951823;1667646487;1667648664;1667666869;1667734958;1667752729;1689011441;1689042894;1719358965;1719362611;1719369207	True;True;False;True;True;True;True;True;True;True;True;True;True;True;True;True;True;True;True;True;True;True;True;True;True;True;True;True;True;True;True;True
X2444FD	2858390	O95382	MAP3K6	1288	142596	Mitogen-activated protein kinase kinase kinase 6	2600	True	13	13	12	1	17.8	1654380070;1654393981;1654395384;1654407454;1654410560;1654412406;1654425666;1661893650;1661922287;1661994999;1661997132;1662051185;1666623781;1667785895	False;True;True;True;True;True;True;True;True;True;True;True;True;True
X2444FD	2858391	O95391	SLU7	586	68386.7	Pre-mRNA-splicing factor SLU7	1980	True	16	16	16	0	28.2	1654377739;1654379975;1654384279;1654384824;1654386812;1654391697;1654398684;1654403133;1654406327;1654410728;1654412389;1654429378;1666617300;1667182806;1667580581;1667704425;1667754681	True;True;True;True;True;True;True;True;True;True;True;True;True;True;True;True;True
X2444FD	2858392	O95394	PGM3	542	59852	Phosphoacetylglucosamine mutase	1668	True	18	18	18	0	45.2	1654380735;1654381423;1654385547;1654388970;1654389863;1654398281;1654405223;1654413349;1654421853;1654426632;1654427111;1654433729;1654434249;1661881922;1661945278;1662002191;1662208563;1667108508;1667834726;1667836634;1719346700;1719362143	True;True;True;True;True;True;True;True;True;True;True;True;True;True;True;True;True;True;True;True;True;True
X2444FD	3028029	O95396	MOCS3	460	49669	RecName: Full=Adenylyltransferase and sulfurtransferase MOCS3; AltName: Full=Molybdenum cofactor synthesis protein 3; AltName: Full=Molybdopterin synthase sulfurylase; Short=MPT synthase sulfurylase; Includes: RecName: Full=Molybdopterin-synthase ade	2549	True	13	13	13	0	33.5	1654378611;1654381925;1654395673;1654411776;1654413141;1654416530;1654418862;1654426187;1661894720;1661901213;1662037884;1662136730;1667723924;1689035894	True;True;True;True;True;True;True;True;True;True;True;True;True;True
X2444FD	4973326	O95399	UTS2	124	14296	RecName: Full=Urotensin-2; AltName: Full=Urotensin II; Short=U-II; Short=UII; Flags: Precursor	7675	True	1	1	1	0	6.5	1654385308	True
X2444FD	2954382	O95400	CD2BP2	341	37646.5	CD2 antigen cytoplasmic tail-binding protein 2	4842	True	5	5	5	0	15.8	1654391769;1654403463;1662154033;1666696917;1667580016	True;True;True;True;True
X2444FD	2888876	O95405	ZFYVE9	1425	156403	Zinc finger FYVE domain-containing protein 9	5398	True	4	4	4	0	4.4	1654382008;1661946849;1662099472;1689047677	True;True;True;True
X2444FD	3027448	O95409	ZIC2	532	55006	RecName: Full=Zinc finger protein ZIC 2; AltName: Full=Zinc finger protein of the cerebellum 2	6356	True	2	2	2	0	5.5	1661988462;1667712311	True;True
X2444FD	5313863	O95415	BRI3	125	13645	RecName: Full=Brain protein I3; AltName: Full=pRGR2	5632	True	3	3	3	0	21.6	1654381332;1654416011;1654425629;1667496772	True;True;True;True
X2444FD	2955488	O95425	SVIL	2214	247746	Supervillin	5132	True	3	3	3	0	1.6	1662276938;1689075439;1719374077	True;True;True
X2444FD	3455382	O95427	PIGN	931	105810	GPI ethanolamine phosphate transferase 1	6071	True	3	3	3	0	4	1654396588;1667337135;1689073309	True;True;True
X2444FD	5313864	O95428	PAPLN	1278	137700	RecName: Full=Papilin; Flags: Precursor	7837	True	1	1	1	0	1.3	1689095355	True
X2444FD	2904099	O95429	BAG4	457	49594.1	BAG family molecular chaperone regulator 4	6898	True	1	1	1	0	1.5	1654378718	True
X2444FD	2888877	O95433	AHSA1	338	38274.3	Activator of 90 kDa heat shock protein ATPase homolog 1	744	True	26	27	27	0	77.8	1654379308;1654382530;1654383993;1654385788;1654386893;1654389668;1654396046;1654397872;1654399292;1654400939;1654401487;1654407185;1654410526;1654414995;1654414996;1654419651;1654424268;1654428554;1654430695;1654430737;1661882792;1661904351;1661960147;1661998247;1662005366;1662022479;1662054402;1662055929;1666705573;1667338736;1667650823;1667689012;1667716529;1667730008;1667764078;1667780245	True;True;True;True;True;True;True;True;True;True;True;True;True;True;True;True;True;True;True;True;True;True;True;True;True;True;True;True;True;True;True;True;True;True;True;True
X2444FD	3027068	O95445	APOM	188	21253	RecName: Full=Apolipoprotein M; Short=Apo-M; Short=ApoM; AltName: Full=Protein G3a	5358	True	3	3	3	0	10.6	1654378845;1654379101;1667424964	True;True;True
X2444FD	3027449	O95447	LCA5L	670	76505	RecName: Full=Lebercilin-like protein; AltName: Full=Leber congenital amaurosis 5-like protein	7028	True	1	1	1	0	1	1661903365	True
X2444FD	2858393	O95453	PARN	639	73451	Poly(A)-specific ribonuclease PARN	4635	True	4	4	4	0	5.2	1654386253;1654391906;1661992877;1689065820	True;True;True;True
X2444FD	2858394	O95455	TGDS	350	40213.9	dTDP-D-glucose 4,6-dehydratase	6059	True	3	3	3	0	7.1	1661987971;1662084729;1666704185	True;True;True
X2444FD	2858395	O95456	PSMG1	288	32853.9	Proteasome assembly chaperone 1	1525	True	17	17	17	0	65.3	1654378994;1654388628;1654390609;1654390957;1654392032;1654397194;1654398174;1654406973;1654413250;1654414584;1654414855;1654417879;1654427640;1654432999;1661973765;1667028582;1667653763;1667791241;1667791556;1667805801	True;True;True;True;True;True;True;True;True;True;True;True;True;True;True;True;True;True;True;True
X2444FD	3456003	O95466	FMNL1	1100	121854	Formin-like protein 1	4881	True	4	4	4	0	3.3	1654403394;1661922821;1662100659;1662278728	True;True;True;True
X2444FD	2888878	O95470	SGPL1	568	63523.8	Sphingosine-1-phosphate lyase 1	5561	True	6	6	6	0	12.3	1654407296;1661908013;1662060264;1662101200;1667020571;1667179222	True;True;True;True;True;True
X2444FD	3455831	O95476	CTDNEP1	244	28377.1	CTD nuclear envelope phosphatase 1	6122	True	2	2	2	0	9.4	1654405852;1667836155	True;True
X2444FD	3456162	O95477	ABCA1	2261	254302	ATP-binding cassette sub-family A member 1	7171	True	1	1	1	0	0.3	1654378494	True
X2444FD	2858396	O95478	NSA2	260	30065.5	Ribosome biogenesis protein NSA2 homolog	1951	True	16	16	16	0	55.4	1654378453;1654380561;1654384822;1654392743;1654395743;1654399423;1654403930;1654411056;1654415194;1654415195;1654419629;1654419932;1654425610;1661983618;1661992087;1662002950;1666782612;1667112372;1667725424;1667757384	True;True;True;True;True;True;True;True;True;True;True;True;True;True;True;True;True;True;True;True
X2444FD	2903324	O95486	SEC24A	1093	119750	Protein transport protein Sec24A	2122	True	14	14	13	1	15.1	1654384635;1654387576;1654393009;1654397124;1654411653;1654412024;1654412327;1654422866;1662206374;1662236298;1662248157;1667181437;1667781058;1667821029;1689086438	True;True;True;True;True;True;True;True;True;True;True;True;True;True;False
X2444FD	2858397	O95487	SEC24B	1268	137418	Protein transport protein Sec24B	3299	True	8	8	7	1	8.4	1654399058;1654399875;1654404073;1654411380;1654422079;1662215324;1689051859;1689086438	True;True;True;True;True;True;True;False
X2444FD	2903325	O95497	VNN1	513	57011.7	Pantetheinase	7097	True	1	1	0	1	2.7	1667339924	False
X2444FD	2903326	O95503	CBX6	412	43898.4	Chromobox protein homolog 6	2896	True	11	11	10	1	34.2	1654382555;1654384961;1654387354;1654406184;1654409219;1654415755;1661889589;1667420251;1667730666;1667741116;1667804094	True;True;False;True;True;True;True;True;True;True;True
X2444FD	3455383	O95521	PRAMEF1	474	55149.1	PRAME family member 1	3718	False	1	1	0	1	1.5	1666866028	False
X2444FD	3029016	O95522	PRAMEF12	483	54663	RecName: Full=PRAME family member 12	3718	False	1	1	0	1	1.4	1666866028	False
X2444FD	3027069	O95544	NADK	446	49228	RecName: Full=NAD kinase; EC=2.7.1.23; AltName: Full=Poly(P)/ATP NAD kinase	4438	True	7	7	7	0	22.2	1654390945;1662186760;1662197993;1666860387;1667762241;1719344731;1719346081	True;True;True;True;True;True;True
X2444FD	2858398	O95551	TDP2	362	40929.6	Tyrosyl-DNA phosphodiesterase 2	1828	True	17	18	18	0	60.8	1654385386;1654388350;1654393067;1654393068;1654397068;1654397223;1654405684;1654420020;1654421076;1654423010;1654424638;1654425224;1654428143;1654429137;1654431914;1661882460;1662074254;1662252166;1666622427;1666788222;1667667254;1667779679;1719324020	True;True;True;True;True;True;True;True;True;True;True;True;True;True;True;True;True;True;True;True;True;True;True
X2444FD	4715831	O95562	SFT2D2	160	17779.4	Vesicle transport protein SFT2B	7740	True	1	1	1	0	6.2	1654390973	True
X2444FD	4715832	O95563	MPC2	127	14278.9	Mitochondrial pyruvate carrier 2	6301	True	2	2	2	0	14.2	1654396724;1667777057	True;True
X2444FD	2858399	O95571	ETHE1	254	27872.9	Persulfide dioxygenase ETHE1, mitochondrial	6500	True	1	1	1	0	5.5	1654408611	True
X2444FD	2858400	O95573	ACSL3	720	80420.1	Long-chain-fatty-acid--CoA ligase 3	710	True	28	28	26	2	53.9	1654388890;1654391558;1654391902;1654397620;1654400320;1654400720;1654401914;1654407860;1654409872;1654410684;1654410702;1654411371;1654415080;1654421106;1654421204;1654421811;1654421981;1654423926;1654425192;1654433058;1662132288;1662188036;1662211184;1662239262;1666620708;1666857700;1667112635;1667259030;1667752504;1667754096;1667826430;1689087958	True;True;True;True;True;True;True;True;True;True;True;True;True;True;True;False;True;True;True;True;True;True;True;True;False;True;True;True;True;False;True;True
X2444FD	2858401	O95602	POLR1A	1720	194811	DNA-directed RNA polymerase I subunit RPA1	98	True	65	65	64	1	46.9	1654379385;1654379948;1654381450;1654383054;1654384424;1654384994;1654385699;1654385904;1654386641;1654386682;1654387102;1654387879;1654388477;1654391683;1654395127;1654395155;1654396382;1654396700;1654398870;1654400309;1654401116;1654401989;1654408375;1654411272;1654412057;1654412820;1654413685;1654414530;1654417257;1654417387;1654418015;1654420853;1654420854;1654421456;1654424809;1654425838;165…	True;True;True;False;True;True;True;True;True;True;True;True;True;True;True;True;True;True;True;True;True;True;True;True;True;True;True;True;True;True;True;True;True;True;True;True;True;True;True;True;True;True;True;True;True;True;True;True;True;True;True;True;True;True;True;True;True;True;True;True;True;True;True;True;True;True;True;True;True;True;True;True
X2444FD	2903328	O95613	PCNT	3336	378037	Pericentrin	4860	True	4	4	4	0	1.4	1654393485;1667724486;1667787264;1719346336	True;True;True;True
X2444FD	2858402	O95619	YEATS4	227	26499.5	YEATS domain-containing protein 4	3052	True	11	11	11	0	53.3	1654381546;1654387556;1654391121;1654400588;1654425788;1661917493;1662241910;1667029449;1667661244;1667713731;1689075985	True;True;True;True;True;True;True;True;True;True;True
X2444FD	3029271	O95622	ADCY5	1261	138908	Adenylate cyclase type 5	7997	True	2	2	1	1	1.7	1662091614;1689035904	False;True
X2444FD	2858404	O95625	ZBTB11	1053	119384	Zinc finger and BTB domain-containing protein 11	1060	True	26	26	26	0	27.3	1654377187;1654384053;1654384130;1654385294;1654396127;1654398231;1654398969;1654399550;1654404684;1654408931;1654416429;1654416949;1654418901;1654432783;1661924736;1661956521;1661967102;1662053591;1662106748;1662127329;1662164292;1662232423;1662240189;1666788781;1667579155;1667654618;1667709802;1667712618;1667718065;1667774066;1667843067	True;True;True;True;True;True;True;True;True;True;True;True;True;True;True;True;True;True;True;True;True;True;True;True;True;True;True;True;True;True;True
X2444FD	2954383	O95626	ANP32D	131	14806	Acidic leucine-rich nuclear phosphoprotein 32 family member D	4547	False	1	1	0	1	7.6	1662118718	False
X2444FD	2858405	O95628	CNOT4	575	63510.1	CCR4-NOT transcription complex subunit 4	4697	True	4	4	4	0	8.9	1654382032;1654396360;1667807310;1667832528;1689061642	True;True;True;True;True
X2444FD	2903329	O95630	STAMBP	424	48076.9	STAM-binding protein	4674	True	6	6	6	0	16.7	1654387066;1654404379;1662056492;1662071112;1662276139;1667802334	True;True;True;True;True;True
X2444FD	3028374	O95633	FSTL3	263	27663.5	Follistatin-related protein 3	4818	True	4	4	4	0	19.8	1654418861;1654424390;1662045056;1667336752;1667806702	True;True;True;True;True
X2444FD	2858406	O95639	CPSF4	269	30254.8	Cleavage and polyadenylation specificity factor subunit 4	4713	True	5	5	4	1	24.5	1654395984;1654404935;1662196569;1667766958;1667802562	False;True;True;True;True
X2444FD	2858407	O95671	ASMTL	621	68856.8	N-acetylserotonin O-methyltransferase-like protein	1313	True	20	20	20	0	43.3	1654381219;1654381751;1654389946;1654391507;1654403576;1654413492;1654416272;1654423216;1654427796;1654429314;1654431015;1661881603;1662035334;1662047419;1662075195;1666867711;1667797525;1689033733;1689080178;1719333183	True;True;True;True;True;True;True;True;True;True;True;True;True;True;True;True;True;True;True;True
X2444FD	2858408	O95672	ECEL1	775	87791.2	Endothelin-converting enzyme-like 1	857	True	26	26	26	0	39.6	1654377784;1654383498;1654385732;1654394831;1654399992;1654402919;1654403647;1654404354;1654406109;1654408021;1654410633;1654416489;1654417621;1654427887;1654433206;1661989730;1662022999;1662035342;1662116407;1662130634;1662210198;1666868417;1666947154;1667182486;1667255680;1667344443;1667658397;1667717520;1719331992;1719356738	True;True;True;True;True;True;True;True;True;True;True;True;True;True;True;True;True;True;True;True;True;True;True;True;True;True;True;True;True;True
X2444FD	3028773	O95674	CDS2	445	51418	Phosphatidate cytidylyltransferase 2	6292	True	2	2	2	0	7	1667823520;1689016703	True;True
X2444FD	4553621	O95677	EYA4	639	69505.1	Eyes absent homolog 4	4552	True	5	5	4	1	10.8	1654379137;1654380889;1654416377;1654423137;1661890280	False;True;True;True;True
X2444FD	2858409	O95678	KRT75	551	59560.4	Keratin, type II cytoskeletal 75	1359	True	19	20	0	20	20.1	1654379147;1654382007;1654382150;1654384726;1654386146;1654387031;1654388755;1654389278;1654389408;1654391617;1654391618;1654392615;1654393146;1654393375;1654395421;1654397847;1654400860;1654403532;1654406100;1654406101;1662015070;1662047433;1667799341;1689052637;1689055257;1689071164	False;False;False;False;False;False;False;False;False;False;False;False;False;False;False;False;False;False;False;False;False;False;False;False;False;False
X2444FD	2861735	O95707	POP4	220	25424.7	Ribonuclease P protein subunit p29	4358	True	6	6	6	0	30.5	1654390039;1654392206;1654396014;1654409463;1667415447;1667675567;1689012321	True;True;True;True;True;True;True
X2444FD	2904100	O95714	HERC2	4834	527228	E3 ubiquitin-protein ligase HERC2	25	True	128	129	112	17	35.2	1654377903;1654377941;1654378295;1654379909;1654381543;1654381641;1654382203;1654382684;1654382955;1654382959;1654385391;1654385566;1654385989;1654386439;1654387024;1654387341;1654387613;1654388114;1654388291;1654388688;1654389316;1654389317;1654389627;1654390282;1654392732;1654394571;1654394655;1654395501;1654399244;1654400370;1654401199;1654401644;1654401743;1654401906;1654402425;1654402514;165…	True;True;True;True;False;True;True;True;True;True;True;True;False;True;True;False;True;True;True;True;False;True;True;True;True;True;True;True;True;True;True;True;True;True;True;True;True;True;False;True;True;True;False;True;False;True;True;True;True;True;True;False;True;True;True;True;True;True;True;True;True;True;False;True;True;False;True;True;True;True;True;True;False;True;True;True;True;Tru…
X2444FD	3027893	O95716	RAB3D	219	24267	RecName: Full=Ras-related protein Rab-3D	3680	False	3	3	0	3	11.4	1662201372;1667716561;1667792717	False;False;False
X2444FD	3028030	O95718	ESRRB	433	56208	RecName: Full=Steroid hormone receptor ERR2; AltName: Full=ERR beta-2; AltName: Full=Estrogen receptor-like 2; AltName: Full=Estrogen-related receptor beta; Short=ERR-beta; AltName: Full=Nuclear receptor subfamily 3 group B member 2	5564	False	1	1	0	1	2.1	1654388175	False
X2444FD	2858410	O95721	SNAP29	258	28970.3	Synaptosomal-associated protein 29	3890	True	8	8	8	0	33.7	1654377039;1654390897;1654392660;1654393380;1654397462;1666941621;1667767268;1667782634	True;True;True;True;True;True;True;True
X2444FD	2858411	O95741	CPNE6	557	61991.2	Copine-6	1373	False	2	2	1	1	3.6	1654391030;1662260218	False;True
X2444FD	2954384	O95747	OXSR1	527	58022.2	Serine/threonine-protein kinase OSR1	1650	True	18	18	16	2	39.7	1654380038;1654382182;1654388931;1654394025;1654395552;1654405965;1654406248;1654406836;1654431165;1662241265;1662264329;1666785661;1666867164;1667415124;1667653536;1689019445;1689068473;1719367576	False;True;True;True;True;True;True;True;True;True;True;True;True;False;True;True;True;True
X2444FD	2858412	O95749	GGPS1	300	34870.9	Geranylgeranyl pyrophosphate synthase	6559	True	1	1	1	0	3.3	1654394077	True
X2444FD	4716239	O95751	LDOC1	146	16968.2	Protein LDOC1	5643	True	3	3	3	0	24	1654378022;1654412507;1661941820	True;True;True
X2444FD	2858413	O95757	HSPA4L	839	94512.5	Heat shock 70 kDa protein 4L	305	True	47	47	40	7	66	1654377079;1654381437;1654381663;1654382419;1654384578;1654386437;1654388052;1654392872;1654399786;1654399847;1654400773;1654402890;1654403386;1654404069;1654406859;1654408003;1654408172;1654409078;1654416188;1654416290;1654416656;1654416834;1654417997;1654424505;1654427010;1654427372;1654430588;1661961413;1661963102;1661999303;1662143248;1662190760;1662205020;1662267154;1662279450;1666616186;166…	True;True;True;True;False;True;True;True;True;True;True;True;True;True;False;True;True;False;True;False;True;True;True;True;True;True;True;True;True;False;False;True;True;True;True;True;True;True;True;True;False;True;True;False;True;False;True;True;True;True;False;True;True;True;True;True;True
X2444FD	2858414	O95758	PTBP3	552	59689.6	Polypyrimidine tract-binding protein 3	2509	True	11	11	8	3	24.5	1654377639;1654383067;1654383732;1654387129;1654388965;1654390323;1654396631;1654407468;1654407885;1654419911;1654433830;1662277403;1667764177	False;False;True;True;True;False;True;True;True;True;True;True;True
X2444FD	5313865	O95772	STARD3NL	234	26655	RecName: Full=MLN64 N-terminal domain homolog; AltName: Full=STARD3 N-terminal-like protein	5675	True	3	3	3	0	12.8	1654380034;1654407572;1667024961	True;True;True
X2444FD	2858415	O95777	NAA38	96	10402.7	U6 snRNA-associated Sm-like protein LSm8	5112	True	6	6	6	0	75	1654395916;1654419627;1661917673;1662224001;1667106668;1667666407	True;True;True;True;True;True
X2444FD	2903330	O95780	ZNF682	498	58361.2	Zinc finger protein 682	3775	False	2	2	0	2	2.6	1662186153;1666618553	False;False
X2444FD	2888879	O95782	AP2A1	977	107546	AP-2 complex subunit alpha-1	771	True	31	31	22	9	42.2	1654386848;1654387196;1654388972;1654389772;1654390954;1654395427;1654408839;1654410871;1654418718;1654420934;1654427814;1654431999;1654432361;1661989614;1661997877;1661999460;1662008000;1662073279;1662130808;1662139378;1662165868;1662200788;1662265452;1662268757;1666783916;1667666354;1667743898;1667746002;1667757083;1667762477;1667820815;1689018533;1689084645;1719323553;1719343119	False;True;False;False;True;True;True;False;False;True;False;True;True;True;True;True;True;True;True;True;True;False;True;False;False;True;False;True;False;True;True;True;True;True;True
X2444FD	2861736	O95785	WIZ	1651	178674	Protein Wiz	4672	True	5	5	5	0	3.8	1662080103;1662274058;1667340623;1667666917;1689092564	True;True;True;True;True
X2444FD	2858416	O95789	ZMYM6	1325	148089	Zinc finger MYM-type protein 6	608	True	36	36	36	0	41	1654384609;1654387829;1654392167;1654396738;1654398948;1654399737;1654402611;1654402969;1654406325;1654406804;1654411662;1654412249;1654412632;1654413368;1654415501;1654415994;1654418369;1654424449;1654430788;1661881950;1661958341;1661965562;1662016245;1662029953;1662076144;1662113467;1662139029;1662200262;1662235826;1662285223;1666702575;1667101907;1667417784;1667657940;1667665952;1667722939;166…	True;True;True;True;True;True;True;True;True;True;True;True;True;True;True;True;True;True;True;True;True;True;True;True;True;True;True;True;True;True;True;True;True;True;True;True;True;True;True;True;True;True
X2444FD	2858417	O95793	STAU1	577	63182.3	Double-stranded RNA-binding protein Staufen homolog 1	3226	True	9	9	7	2	17	1654381754;1654395259;1654399214;1654408512;1661985498;1661995801;1662205087;1667729240;1689034321	False;True;True;True;False;True;True;True;True
X2444FD	2903331	O95801	TTC4	387	44678.5	Tetratricopeptide repeat protein 4	5150	True	4	4	4	0	15	1654386636;1661951904;1662185649;1689054318	True;True;True;True
X2444FD	5313866	O95803	NDST3	873	100902	RecName: Full=Bifunctional heparan sulfate N-deacetylase/N-sulfotransferase 3; EC=2.8.2.8; AltName: Full=Glucosaminyl N-deacetylase/N-sulfotransferase 3; Short=NDST-3; Short=hNDST-3; AltName: Full=N-heparan sulfate sulfotransferase 3; Short=N-HSST 3;	7798	False	1	1	0	1	0.8	1662195036	False
X2444FD	2858418	O95807	TMEM50A	157	17400.2	Transmembrane protein 50A	6961	True	1	1	1	0	5.7	1654382579	True
X2444FD	2858419	O95816	BAG2	211	23771.9	BAG family molecular chaperone regulator 2	1469	True	17	20	20	0	68.7	1654382960;1654385590;1654387903;1654388486;1654388930;1654389135;1654400808;1654401568;1654411686;1654415685;1654418631;1654419992;1654423145;1654423427;1654428099;1654428392;1654428550;1654432957;1662058081;1662078380;1662198084;1662234499;1666860183;1667025062;1667027526;1667756154;1667810694;1719354066	True;True;True;True;True;True;True;True;True;True;True;True;True;True;True;True;True;True;True;True;True;True;True;True;True;True;True;True
X2444FD	2858420	O95817	BAG3	575	61594.7	BAG family molecular chaperone regulator 3	661	True	28	29	29	0	76.9	1654378364;1654379289;1654389371;1654390277;1654398554;1654399000;1654399613;1654407082;1654409002;1654417996;1654418742;1654420304;1654421605;1654423439;1654425336;1654425536;1654425832;1654427055;1654427057;1654431548;1654432219;1654432568;1654433062;1654433971;1654434129;1654434276;1661926940;1661929884;1661973417;1662125908;1662196080;1666618350;1666780731;1666781174;1666788234;1666861339;166…	True;True;True;True;True;True;True;True;True;True;True;True;True;True;True;True;True;True;True;True;True;True;True;True;True;True;True;True;True;True;True;True;True;True;True;True;True;True;True;True;True;True;True;True;True;True
X2444FD	2954385	O95819	MAP4K4	1239	142101	Mitogen-activated protein kinase kinase kinase kinase 4	1679	True	20	20	10	10	19.4	1654378370;1654378433;1654379246;1654380882;1654384103;1654390119;1654391792;1654400393;1654404491;1654410150;1654426680;1661980583;1662114784;1662276963;1667104519;1667253908;1667342982;1689034110;1689043118;1689044014	False;False;False;True;True;False;True;False;False;False;True;True;False;True;False;False;True;True;True;True
X2444FD	3028031	O95822	MLYCD	493	55003	RecName: Full=Malonyl-CoA decarboxylase, mitochondrial; Short=MCD; EC=4.1.1.9; Flags: Precursor	6128	True	2	2	2	0	4.7	1667101832;1667686337	True;True
X2444FD	2861737	O95825	CRYZL1	349	38696.6	Quinone oxidoreductase-like protein 1	4261	True	6	6	6	0	22.6	1654390382;1654394372;1654394881;1654426562;1662127896;1662152658	True;True;True;True;True;True
X2444FD	2858421	O95831	AIFM1	613	66900.6	Apoptosis-inducing factor 1, mitochondrial	666	True	30	30	30	0	53	1654377321;1654380540;1654390414;1654392034;1654398010;1654405711;1654405922;1654406649;1654407142;1654407144;1654408821;1654408888;1654410414;1654412219;1654413343;1654416698;1654418217;1654418441;1654421903;1654422515;1654423990;1654425304;1654426001;1654426002;1654427212;1654433895;1661896356;1662046051;1662046385;1662049203;1662068441;1662102083;1662128294;1662180032;1662223871;1666867682;166…	True;True;True;True;True;True;True;True;True;True;True;True;True;True;True;True;True;True;True;True;True;True;True;True;True;True;True;True;True;True;True;True;True;True;True;True;True;True;True;True
X2444FD	2858422	O95834	EML2	649	70678.8	Echinoderm microtubule-associated protein-like 2	2091	True	14	14	13	1	28.4	1654386112;1654389511;1654411890;1654421017;1654423106;1654425775;1661937633;1662235341;1666943861;1667422703;1689088581;1689095107;1719355109;1719376495	True;False;True;True;True;True;True;True;True;True;True;True;True;True
X2444FD	3028179	O95835	LATS1	1130	126870	RecName: Full=Serine/threonine-protein kinase LATS1; EC=2.7.11.1; AltName: Full=Large tumor suppressor homolog 1; AltName: Full=WARTS protein kinase; Short=h-warts	6088	True	3	3	2	1	2.6	1654401586;1661910505;1662091661	True;False;True
X2444FD	3027072	O95837	GNA14	355	41571	RecName: Full=Guanine nucleotide-binding protein subunit alpha-14; Short=G alpha-14; Short=G-protein subunit alpha-14	1992	False	7	7	0	7	20	1654377803;1654389649;1654417432;1654426076;1654429085;1662053216;1667185023;1689084660;1719365464	False;False;False;False;False;False;False;False;False
X2444FD	2888880	O95838	GLP2R	553	63001.5	Glucagon-like peptide 2 receptor	6017	True	2	2	2	0	4	1654410549;1662244613;1689045544	True;True;True
X2444FD	4554017	O95848	NUDT14	222	24118.3	Uridine diphosphate glucose pyrophosphatase	7330	True	1	1	1	0	3.6	1654377990	True
X2444FD	4553074	O95857	TSPAN13	204	22147.2	Tetraspanin-13	5526	True	3	3	3	0	21.1	1654387641;1654410114;1654427134	True;True;True
X2444FD	2861738	O95861	BPNT1	308	33392.3	3'(2'),5'-bisphosphate nucleotidase 1	5731	True	2	2	2	0	10.4	1654416160;1667796491	True;True
X2444FD	2858423	O95864	FADS2	444	52259.4	Fatty acid desaturase 2	3760	True	9	9	7	2	18	1654378362;1654378686;1654392832;1654397646;1654407136;1661961387;1662245279;1667762814;1719376952	False;True;True;True;True;False;True;True;True
X2444FD	5730237	O95867	LY6G6C	125	13821.2	Lymphocyte antigen 6 complex locus protein G6c	7897	True	1	1	1	0	6.4	1661924292	True
X2444FD	4716079	O95870	ABHD16A	558	63243.4	Protein ABHD16A	2662	True	11	11	11	0	26.9	1654384209;1654388465;1654399367;1654404373;1654416304;1654418324;1654421212;1654422520;1654432085;1666951211;1667262356;1667706451;1667840052	True;True;True;True;True;True;True;True;True;True;True;True;True
X2444FD	2858424	O95872	GPANK1	356	39314	G patch domain and ankyrin repeat-containing protein 1	3385	True	11	11	11	0	47.5	1654396224;1654397499;1654412239;1654425551;1654432651;1661940523;1661962306;1662001679;1662062906;1667179617;1667733492	True;True;True;True;True;True;True;True;True;True;True
X2444FD	2880199	O95900	TRUB2	331	36694.5	Probable tRNA pseudouridine synthase 2	4361	True	7	7	7	0	22.1	1654385383;1654401883;1654410439;1662240444;1667654379;1689050438;1689067393	True;True;True;True;True;True;True
X2444FD	2858426	O95905	SUGT1	644	72758.1	Protein ecdysoneless homolog	1306	True	23	23	23	0	47.8	1654380398;1654381347;1654384214;1654393336;1654396321;1654398348;1654407621;1654417858;1654418746;1654421609;1654421789;1654422646;1654424725;1654431787;1654432170;1654433777;1661962258;1661975931;1662160862;1662238821;1662271460;1666787027;1666947382;1667184146;1667666517;1667743125;1689024109;1719367609	True;True;True;True;True;True;True;True;True;True;True;True;True;True;True;True;True;True;True;True;True;True;True;True;True;True;True;True
X2444FD	2955274	O95926	SYF2	243	28722.4	Pre-mRNA-splicing factor SYF2	6892	True	1	1	1	0	11.9	1654430799	True
X2444FD	4554153	O95935	TBX18	607	64752.7	T-box transcription factor TBX18	7899	True	1	1	1	0	3.6	1667178772	True
X2444FD	5387834	O95969	SCGB1D2	90	9925.1	Secretoglobin family 1D member 2	6425	True	2	2	2	0	22.2	1654384701;1654390801	True;True
X2444FD	2954387	O95983	MBD3	291	32844.1	Methyl-CpG-binding domain protein 3	5778	True	4	4	4	0	19.9	1654412068;1654425511;1661916620;1662117092	True;True;True;True
X2444FD	2954388	O95985	TOP3B	862	96662	DNA topoisomerase 3-beta-1	4309	True	9	9	8	1	12.9	1654391861;1654402155;1654423943;1661978824;1661992037;1662025569;1667497948;1667740994;1689016358	True;False;True;True;True;True;True;True;True
X2444FD	5729996	O95990	FAM107A	144	17455.1	Actin-associated protein FAM107A	8459	True	1	1	1	0	4.9	1667703454	True
X2444FD	4554184	O95994	AGR2	175	19979.2	Anterior gradient protein 2 homolog	7237	True	1	1	1	0	4	1661922790	True
X2444FD	5314023	O95995	GAS8	478	56356	RecName: Full=Growth arrest-specific protein 8; Short=GAS-8; AltName: Full=Growth arrest-specific protein 11; Short=GAS-11	8149	True	1	1	1	0	2.3	1654397798	True
X2444FD	3028180	O95996	APC2	2303	243949	RecName: Full=Adenomatous polyposis coli protein 2; AltName: Full=Adenomatous polyposis coli protein-like; Short=APC-like	70	False	3	3	2	1	1.4	1654389794;1661992777;1667705868	False;True;True
X2444FD	2858427	O95997	PTTG1	202	22024.4	Securin	2174	True	13	13	5	8	62.4	1654377255;1654383530;1654384383;1654388353;1654398871;1654403214;1654407882;1654411669;1654417578;1661927733;1662058369;1667189088;1667760126;1667815593;1689011498;1689075588	False;True;False;True;False;False;True;False;True;True;True;False;True;False;False;False
X2444FD	2858428	O95999	BCL10	233	26251.6	B-cell lymphoma/leukemia 10	4250	True	10	10	10	0	33	1654379262;1661957677;1667179262;1667345217;1667719521;1667747410;1667809748;1667822752;1667831804;1689063462	True;True;True;True;True;True;True;True;True;True
X2444FD	2858429	O96000	NDUFB10	172	20776.7	NADH dehydrogenase [ubiquinone] 1 beta subcomplex subunit 10	3508	True	11	11	11	0	68	1654396267;1654406773;1654411910;1654432812;1662263532;1666779060;1667032051;1667112023;1667662515;1667756535;1667780801;1667839578;1689081670	True;True;True;True;True;True;True;True;True;True;True;True;True
X2444FD	5715495	O96001	PPP1R17	155	17865.6	Protein phosphatase 1 regulatory subunit 17	5571	False	1	1	0	1	3.9	1662114077	False
X2444FD	2858430	O96005	CLPTM1	669	76096.7	Cleft lip and palate transmembrane protein 1	2375	True	13	13	13	0	22.1	1654385945;1654386548;1654394629;1654402821;1654413414;1654431026;1654433347;1661886133;1662241861;1667020438;1667416984;1667797385;1689058649;1689060461	True;True;True;True;True;True;True;True;True;True;True;True;True;True
X2444FD	2858431	O96006	ZBED1	694	78155.6	Zinc finger BED domain-containing protein 1	1797	True	17	18	18	0	26.4	1654384660;1654386418;1654389293;1654390476;1654393073;1654397306;1654415702;1654417365;1654421521;1654429155;1661912721;1661935315;1662026031;1662066082;1662132627;1662274891;1667181374;1689014574;1689055112;1719364824	True;True;True;True;True;True;True;True;True;True;True;True;True;True;True;True;True;True;True;True
X2444FD	2888881	O96008	TOMM40	361	37893.1	Mitochondrial import receptor subunit TOM40 homolog	1965	True	14	16	16	0	51.8	1654387408;1654399080;1654404397;1654405180;1654410613;1654418204;1654418593;1654421518;1654433232;1654433536;1654433932;1661937524;1662267496;1666785030;1666946544;1667106113;1667333833;1667337546;1667722359;1667792828;1667842146;1689070902;1719368803	True;True;True;True;True;True;True;True;True;True;True;True;True;True;True;True;True;True;True;True;True;True;True
X2444FD	4553891	O96011	PEX11B	259	28431.3	Peroxisomal membrane protein 11B	3802	True	7	7	7	0	28.2	1661913109;1661956428;1662018813;1667419442;1667806482;1689027000;1689080256	True;True;True;True;True;True;True
X2444FD	2861739	O96013	PAK4	591	64072.1	Serine/threonine-protein kinase PAK 4	6812	True	1	1	1	0	1.4	1661890984	True
X2444FD	2858432	O96017	CHEK2	543	60914.9	Serine/threonine-protein kinase Chk2	2779	True	11	11	10	1	25.6	1654377847;1654386749;1654409945;1654414901;1654417013;1654425974;1654431232;1661926511;1661968435;1662009478;1662096211;1662221046	False;True;True;True;True;True;True;True;True;True;True;True
X2444FD	4553405	O96018	APBA3	575	61454.2	Amyloid-beta A4 precursor protein-binding family A member 3	7733	True	1	1	1	0	1.9	1662121428	True
X2444FD	2858433	O96019	ACTL6A	429	47461	Actin-like protein 6A	1479	True	18	18	15	3	58.3	1654381317;1654388779;1654391028;1654391492;1654400202;1654405260;1654407595;1654409833;1654410668;1654422524;1654426278;1654426492;1654426550;1654427665;1654432819;1661944095;1661973589;1661985456;1662073660;1662100522;1662172436;1666784865;1667184886;1667785012;1689012390	True;False;False;True;False;True;True;True;True;True;True;True;True;True;True;True;True;True;True;True;True;True;True;True;True
X2444FD	3027073	O96020	CCNE2	404	46757	RecName: Full=G1/S-specific cyclin-E2	3464	True	8	8	8	0	24.3	1654379744;1654384303;1654415728;1654426060;1654431978;1667819670;1667846092;1689030376	True;True;True;True;True;True;True;True
X2444FD	2903334	O96028	NSD2	1365	152258	Histone-lysine N-methyltransferase NSD2	5805	True	3	3	3	0	3.8	1654415903;1661981451;1689093554	True;True;True
X2444FD	2858435	P00338	LDHA	332	36688.7	L-lactate dehydrogenase A chain	864	True	25	27	26	1	79.8	1654377480;1654382298;1654382980;1654386381;1654386410;1654390999;1654391661;1654393261;1654397135;1654397896;1654412550;1654413316;1654419355;1654419907;1654420190;1654421862;1654422290;1654424134;1654426777;1654427585;1654434057;1661947852;1666944160;1666945742;1667333064;1667656879;1667720783;1667723382;1667759959;1667826634;1667831729;1667838398;1719327538	True;True;True;True;True;True;True;True;False;True;True;True;True;True;True;True;True;True;True;True;True;True;True;True;True;True;True;True;True;True;True;True;True
X2444FD	3047083	P00352	ALDH1A1	501	54861.9	Retinal dehydrogenase 1	1644	False	1	1	0	1	1.6	1654378805	False
X2444FD	2858436	P00367	GLUD1	558	61397.9	Glutamate dehydrogenase 1, mitochondrial	1922	True	15	15	7	8	36.6	1654385799;1654396800;1654404905;1654407466;1654410776;1654415741;1654422880;1661983299;1662048757;1662089044;1662220434;1662271560;1667770165;1689060102;1689093889	False;False;False;True;False;True;True;False;True;False;False;True;False;True;True
X2444FD	2858437	P00374	DHFR	187	21452.7	Dihydrofolate reductase	1302	True	20	22	17	5	88.8	1654378693;1654378728;1654381885;1654386237;1654387648;1654387763;1654391610;1654391611;1654391736;1654392019;1654393109;1654409214;1654411730;1654411732;1654414909;1654417866;1654418685;1654418686;1654422035;1654422428;1654425606;1661906778;1662100497;1662145236;1667185145;1667255879;1667333980;1667419851;1667758815;1667794553;1689065849	True;False;True;False;False;True;True;True;False;True;True;True;True;True;True;True;True;True;True;True;True;True;True;True;False;True;True;True;True;False;True
X2444FD	2903335	P00387	CYB5R3	301	34234.9	NADH-cytochrome b5 reductase 3	1137	True	23	24	24	0	79.7	1654381448;1654384470;1654384619;1654390953;1654391277;1654391671;1654406552;1654407622;1654419954;1654419955;1654420340;1654422968;1654423981;1654424129;1654429267;1654429906;1654429907;1654432385;1654432714;1654434331;1661897748;1661910307;1662002311;1662023932;1662051038;1662066408;1662106707;1662150497;1662193240;1662255617;1666622543;1666697829;1667099684;1667186085;1667416309;1667647475;166…	True;True;True;True;True;True;True;True;True;True;True;True;True;True;True;True;True;True;True;True;True;True;True;True;True;True;True;True;True;True;True;True;True;True;True;True;True;True;True;True
X2444FD	2858438	P00390	GSR	522	56257	Glutathione reductase, mitochondrial	4654	True	5	5	5	0	10.7	1654391840;1654418542;1662013243;1662119545;1667802267	True;True;True;True;True
X2444FD	2954391	P00403	MT-CO2	227	25565	Cytochrome c oxidase subunit 2	5277	True	3	3	3	0	16.3	1654390453;1654425947;1662218787	True;True;True
X2444FD	2858439	P00441	SOD1	154	15935.8	Superoxide dismutase [Cu-Zn]	3875	True	6	6	6	0	58.4	1654379104;1654396042;1654407833;1654429260;1654433865;1661924522;1667699566;1667717508	True;True;True;True;True;True;True;True
X2444FD	2955275	P00451	F8	2351	267010	Coagulation factor VIII	7260	True	1	1	1	0	0.3	1666698107	True
X2444FD	3024267	P00488	F13A1	732	83267.3	Coagulation factor XIII A chain	6886	True	1	1	1	0	1.1	1689075325	True
X2444FD	2858440	P00491	PNP	289	32117.9	Purine nucleoside phosphorylase	1607	True	18	18	18	0	80.3	1654386884;1654391249;1654394494;1654399466;1654406650;1654412993;1654413560;1654417048;1654419956;1654421650;1654422243;1654426052;1661970569;1661981911;1662076299;1662171186;1662177625;1662269686;1662284757;1667674265;1667695875;1667729357;1667750866;1667790516;1667847815	True;True;True;True;True;True;True;True;True;True;True;True;True;True;True;True;True;True;True;True;True;True;True;True;True
X2444FD	2858441	P00492	HPRT1	218	24579.4	Hypoxanthine-guanine phosphoribosyltransferase	2707	True	11	12	12	0	69.7	1654392994;1654393801;1654396967;1654399394;1654403321;1654406703;1654417403;1661990624;1662095710;1667344729;1667763307;1667814264;1689063498	True;True;True;True;True;True;True;True;True;True;True;True;True
X2444FD	2903336	P00505	GOT2	430	47517.7	Aspartate aminotransferase, mitochondrial	3194	True	11	11	11	0	27	1654386428;1654391833;1654398037;1654403707;1654421421;1661966448;1662104902;1667259039;1667815058;1689023386;1689038409	True;True;True;True;True;True;True;True;True;True;True
X2444FD	3027450	P00519	ABL1	1130	122873	RecName: Full=Tyrosine-protein kinase ABL1; EC=2.7.10.2; AltName: Full=Abelson murine leukemia viral oncogene homolog 1; AltName: Full=Abelson tyrosine-protein kinase 1; AltName: Full=Proto-oncogene c-Abl; AltName: Full=p150	6195	True	2	2	1	1	1.3	1662134918;1662156440	True;False
X2444FD	3024178	P00533	EGFR	1210	134277	Epidermal growth factor receptor	452	True	38	38	37	1	37.9	1654385003;1654385780;1654385867;1654387136;1654387311;1654387571;1654389611;1654389845;1654394473;1654394771;1654395266;1654397472;1654404138;1654410346;1654413822;1654414220;1654417881;1654420034;1654420728;1654421842;1654422694;1654422697;1654424309;1654425812;1654426055;1654426114;1661952442;1661994784;1661999855;1662063865;1662086428;1662118925;1662176181;1662224981;1662260057;1666618815;166…	True;True;True;True;True;True;True;True;True;False;True;True;True;True;True;True;True;True;True;True;True;True;True;True;True;True;True;True;True;True;True;True;True;True;True;True;True;True;True;True;True;True;True;True;True;True;True;True
X2444FD	2858442	P00558	PGK1	417	44614.7	Phosphoglycerate kinase 1	739	True	26	27	22	5	70	1654378554;1654381168;1654381936;1654382709;1654383752;1654384807;1654386442;1654387307;1654392866;1654394934;1654397114;1654400357;1654402455;1654412573;1654415830;1654416198;1654416596;1654416601;1654421414;1654422493;1654422713;1654428913;1662110612;1662112200;1662159246;1662164192;1662179414;1667187325;1667703464;1667756943;1667766261;1667782410;1689071161;1689095099	True;True;True;True;False;False;True;True;True;True;True;True;True;False;False;True;True;True;True;True;True;True;True;False;True;False;True;True;True;True;True;False;True;True
X2444FD	2858443	P00568	AK1	194	21634.8	Adenylate kinase isoenzyme 1	2992	True	9	9	8	1	52.6	1654387552;1654391499;1654397228;1654410794;1654427840;1654429190;1662214279;1662264984;1666616003;1667695459;1667768442;1667829981	False;True;True;True;True;True;True;True;True;True;True;True
X2444FD	4555502	P00738	HP	406	45205.3	Haptoglobin	7917	True	1	1	1	0	2.5	1661980179	True
X2444FD	2858444	P00746	CFD	253	27032.9	Complement factor D	4858	True	6	6	6	0	36	1654377736;1654410023;1654416299;1654429460;1662239965;1667030915;1667841460	True;True;True;True;True;True;True
X2444FD	2858445	P00813	ADA	363	40764.5	Adenosine deaminase	6492	True	2	2	2	0	10.5	1654386216;1662009967	True;True
X2444FD	4088482	P00846	MT-ATP6	226	24817.2	ATP synthase subunit a	7551	True	1	1	1	0	4.4	1654396931	True
X2444FD	2858446	P00966	ASS1	412	46530.4	Argininosuccinate synthase	379	True	37	46	46	0	84.5	1654377581;1654379683;1654380200;1654381589;1654381987;1654382535;1654384003;1654384380;1654384681;1654384704;1654385154;1654386901;1654389533;1654389683;1654389855;1654394179;1654394180;1654394664;1654394665;1654407289;1654409780;1654411932;1654416957;1654424365;1654426087;1654426322;1654427595;1654427596;1654427777;1654427823;1654428394;1654430534;1654430743;1654430833;1654430834;1654431368;165…	True;True;True;True;True;True;True;True;True;True;True;True;True;True;True;True;True;True;True;True;True;True;True;True;True;True;True;True;True;True;True;True;True;True;True;True;True;True;True;True;True;True;True;True;True;True;True;True;True;True;True;True;True;True;True;True;True;True;True;True;True;True;True;True;True
X2444FD	3455757	P00973	OAS1	400	46028.6	2'-5'-oligoadenylate synthase 1	3668	True	7	7	7	0	20	1654379791;1654392307;1654397139;1654411523;1654416716;1661982319;1667696178;1689035935	True;True;True;True;True;True;True;True
X2444FD	2955489	P01009	SERPINA1	418	46736.6	Alpha-1-antitrypsin	5676	True	4	4	4	0	8.4	1654386582;1662060585;1689079634;1719368524	True;True;True;True
X2444FD	3029273	P01011	SERPINA3	423	47650.9	Alpha-1-antichymotrypsin	5595	True	5	5	5	0	14.9	1661938698;1667334955;1667417864;1667696884;1667761818	True;True;True;True;True
X2444FD	2954393	P01023	A2M	1474	163291	Alpha-2-macroglobulin	4430	True	8	8	6	2	5.4	1654395344;1654404589;1662133741;1667673927;1667799254;1667809223;1667824097;1667836260;1689032467	True;False;True;True;False;True;True;False;True
X2444FD	2903340	P01024	C3	1663	187148	Complement C3	3919	True	11	11	11	0	7	1654377687;1654399501;1661944655;1661969144;1662062858;1662197162;1662206106;1667028708;1667652107;1689063276;1719324214	True;True;True;True;True;True;True;True;True;True;True
X2444FD	2858447	P01033	TIMP1	207	23170.9	Metalloproteinase inhibitor 1	3972	True	6	6	6	0	40.1	1654380495;1654385632;1654396448;1654431610;1662257674;1667732943	True;True;True;True;True;True
X2444FD	4555219	P01036	CST4	141	16214.4	Cystatin-S	6337	True	2	2	0	2	12.8	1662257913;1719365540	False;False
X2444FD	5347728	P01037	CST1	141	16387.7	Cystatin-SN	6337	False	1	1	0	1	7.8	1719365540	False
X2444FD	5387761	P01040	CSTA	98	11006.5	Cystatin-A	5079	True	4	4	4	0	60.2	1654379940;1654401964;1654421589;1654425432;1667810485	True;True;True;True;True
X2444FD	2858448	P01106	MYC	439	48804.1	Myc proto-oncogene protein	973	True	23	25	22	3	57.2	1654380556;1654380991;1654387972;1654389636;1654392005;1654395597;1654400779;1654406051;1654409596;1654409627;1654409630;1654410718;1654411771;1654411772;1654412253;1654413951;1654414454;1654415750;1654418511;1654420211;1654421323;1654421325;1661978319;1662099635;1662272828;1662282435;1667339905;1667716682;1667763510;1667773896;1667784367;1667845860;1689026206;1689037290;1719363534	True;True;True;True;True;True;True;False;True;True;True;False;True;True;True;True;False;True;True;True;True;True;True;True;True;True;True;True;True;True;True;True;True;True;True
X2444FD	2858449	P01111	NRAS	189	21229.2	GTPase NRas	4287	True	6	6	1	5	52.4	1654390064;1654400061;1654411959;1654432153;1654432829;1654432830;1662131035	True;False;False;False;False;False;False
X2444FD	2903342	P01112	HRAS	189	21298.1	GTPase HRas	4287	False	4	4	0	4	41.3	1654411959;1654432153;1654432829;1654432830;1662131035	False;False;False;False;False
X2444FD	2861740	P01116	KRAS	189	21655.8	GTPase KRas	4287	False	4	4	0	4	39.7	1654400061;1654432153;1654432829;1654432830;1662131035	False;False;False;False;False
X2444FD	4715945	P01127	PDGFB	241	27283.5	Platelet-derived growth factor subunit B	8009	True	1	1	1	0	8.3	1719321995	True
X2444FD	3028775	P01130	LDLR	860	95376.1	Low-density lipoprotein receptor	1230	True	21	21	20	1	32.8	1654382162;1654382566;1654383450;1654391127;1654391222;1654399190;1654403337;1654403513;1654406236;1654406781;1654408167;1654419825;1654422545;1654428186;1654430489;1654433867;1661900613;1662051732;1662068617;1662084531;1666784587;1667574081;1667670214;1667682502;1689013664;1719369367	False;True;True;True;True;True;True;True;True;True;True;True;True;True;True;True;True;True;True;True;True;True;True;True;True;True
X2444FD	2858450	P01137	TGFB1	390	44341.2	Transforming growth factor beta-1	5769	True	2	2	2	0	5.1	1654409061;1689060115	True;True
X2444FD	4554185	P01591	JCHAIN	159	18098.6	Immunoglobulin J chain	5653	True	4	4	4	0	23.3	1654403423;1662117211;1667179589;1689038959	True;True;True;True
X2444FD	5387762	P01619	IGKV3-20	116	12557.1	Immunoglobulin kappa variable 3-20	6444	True	2	2	1	1	21.6	1666865757;1689088606	False;True
X2444FD	2955774	P01733	TRBV12-3	115	15097.2	T-cell receptor beta chain V region YT35	8189	True	1	1	0	1	11.3	1689044865	False
X2444FD	4086852	P01762	-	117	12908.7	Immunoglobulin heavy variable 3-11	5032	False	2	3	0	3	15.4	1654401217;1654401875;1662053822;1667254283;1667812352	False;False;False;False;False
X2444FD	4086853	P01763	-	117	12812.6	Immunoglobulin heavy variable 3-48	5032	False	2	3	0	3	15.4	1654401217;1654401875;1662053822;1667254283;1667812352	False;False;False;False;False
X2444FD	4086854	P01764	-	117	12582.3	Immunoglobulin heavy variable 3-23	4581	False	3	3	0	3	18.8	1654388793;1662050750;1667812352	False;False;False
X2444FD	4086855	P01766	-	116	12506.2	Immunoglobulin heavy variable 3-13	5032	False	2	3	0	3	15.5	1654401217;1654401875;1662053822;1667254283;1667812352	False;False;False;False;False
X2444FD	3047009	P01767	-	116	12769.5	Immunoglobulin heavy variable 3-53	4581	False	3	3	0	3	19	1654388793;1662050750;1667812352	False;False;False
X2444FD	4973312	P01768	IGHV3-7	117	12943	RecName: Full=Ig heavy chain V-III region CAM	4581	False	5	6	0	6	24.8	1654379741;1654388427;1654388793;1662050750;1667812352;1719326221	False;False;False;False;False;False
X2444FD	4086856	P01772	IGHV3-11	117	13073.9	Immunoglobulin heavy variable 3-33	4581	True	5	6	0	6	24.8	1654379741;1654388427;1654388793;1662050750;1667812352;1719326221	False;False;False;False;False;False
X2444FD	4086857	P01780	IGHV3-7	117	12942.7	Immunoglobulin heavy variable 3-7	5032	False	2	3	0	3	15.4	1654401217;1654401875;1662053822;1667254283;1667812352	False;False;False;False;False
X2444FD	4086858	P01782	IGHV3-9	118	12944.8	Immunoglobulin heavy variable 3-9	5032	False	2	3	0	3	15.3	1654401217;1654401875;1662053822;1667254283;1667812352	False;False;False;False;False
X2444FD	4553813	P01833	PIGR	764	83283.6	Polymeric immunoglobulin receptor	3459	True	8	8	8	0	9.6	1654396204;1654425129;1654426127;1667101318;1667814250;1689087670;1719361219;1719364245	True;True;True;True;True;True;True;True
X2444FD	4088393	P01834	IGKC	107	11765	Immunoglobulin kappa constant	4183	True	6	6	6	0	79.4	1654417402;1654419370;1654420972;1654424506;1662022306;1667334182;1667661966;1667737686;1689047610	True;True;True;True;True;True;True;True;True
X2444FD	4555433	P01857	IGHG1	330	36105.9	Immunoglobulin heavy constant gamma 1	3166	True	9	10	4	6	35.5	1654379543;1654392981;1654400486;1654413899;1654417677;1654419319;1661989647;1662223827;1667648292;1667822582;1719321324	False;False;False;True;False;True;True;True;False;False;True
X2444FD	4555434	P01859	IGHG2	326	35900.6	Immunoglobulin heavy constant gamma 2	4179	True	6	7	3	4	22.1	1654379070;1654392981;1654404842;1654417313;1654420045;1667648292;1667822582	True;False;False;True;True;False;False
X2444FD	4716335	P01860	IGHG3	377	41287	Immunoglobulin heavy constant gamma 3	3166	False	5	6	0	6	14.6	1654379543;1654392981;1654400486;1654417677;1667648292;1667822582	False;False;False;False;False;False
X2444FD	4924225	P01861	IGHG4	327	35940.6	Immunoglobulin heavy constant gamma 4	5088	True	4	5	0	5	14.4	1654392981;1654404842;1654417677;1667648292;1667822582	False;False;False;False;False
X2444FD	4554230	P01876	IGHA1	353	37654.7	Immunoglobulin heavy constant alpha 1	3804	True	7	7	3	4	28	1654378850;1654383065;1654383385;1654395488;1654409245;1654433947;1667754012;1719335079	False;True;False;False;True;False;True;True
X2444FD	5347657	P01877	IGHA2	340	36591.4	Immunoglobulin heavy constant alpha 2	3804	False	5	5	1	4	21.5	1654378850;1654383385;1654395488;1654433947;1661881426	False;False;False;False;True
X2444FD	2858451	P01889	HLA-B	362	40460.1	HLA class I histocompatibility antigen, B-7 alpha chain	2661	True	11	11	3	8	39.5	1654377300;1654384399;1654408496;1654412942;1654416783;1654418781;1654422995;1654425991;1662005116;1662118163;1667418945;1667783518;1667824584;1689065243;1689089580	False;False;False;False;True;False;False;True;True;True;True;False;False;False;False
X2444FD	2858454	P01893	HLA-H	362	40891.9	Putative HLA class I histocompatibility antigen, alpha chain H	3801	True	7	7	1	6	27.3	1654377300;1654412942;1654423014;1654430365;1661890020;1667333964;1667783518;1667808499;1689065243;1689089580	False;False;True;False;False;False;False;True;False;False
X2444FD	2954394	P02008	HBZ	142	15637	Hemoglobin subunit zeta	3522	False	1	1	0	1	4.9	1654378863	False
X2444FD	2858455	P02042	HBD	147	16055.5	Hemoglobin subunit delta	4330	False	3	3	0	3	25.9	1654392427;1654413702;1661981915;1667725996	False;False;False;False
X2444FD	2858456	P02100	HBE1	147	16202.8	Hemoglobin subunit epsilon	4330	False	1	1	0	1	6.8	1661981915	False
X2444FD	2858457	P02452	COL1A1	1464	138942	Collagen alpha-1(I) chain	1724	True	18	18	18	0	19.9	1654379477;1654380548;1654381100;1654388973;1654399714;1654421922;1654425061;1654431665;1661944680;1661997849;1662023749;1662090046;1662282181;1667766540;1689028313;1689057726;1689084803;1689095298	True;True;True;True;True;True;True;True;True;True;True;True;True;True;True;True;True;True
X2444FD	5729997	P02489	CRYAA	173	19909	RecName: Full=Alpha-crystallin A chain; AltName: Full=Heat shock protein beta-4; Short=HspB4; Contains: RecName: Full=Alpha-crystallin A(1-172); Contains: RecName: Full=Alpha-crystallin A(1-168); Contains: RecName: Full=Alpha-crystallin A(1-162)	7953	True	1	1	1	0	9.2	1662166144	True
X2444FD	2954396	P02511	CRYAB	175	20158.9	Alpha-crystallin B chain	5981	True	3	3	3	0	15.4	1661896563;1667694962;1689050506	True;True;True
X2444FD	2954397	P02533	KRT14	472	51561.5	Keratin, type I cytoskeletal 14	192	True	51	63	23	40	79.7	1654377647;1654378511;1654378560;1654382523;1654386670;1654387199;1654387500;1654387542;1654388697;1654389751;1654390408;1654390424;1654393252;1654394132;1654395069;1654395812;1654396844;1654398528;1654398550;1654399566;1654402161;1654402201;1654402869;1654402997;1654402998;1654404919;1654405250;1654406067;1654407256;1654409090;1654419496;1654419763;1654423083;1654423667;1654423939;1654423982;165…	False;False;False;False;False;False;False;True;False;False;False;False;True;False;False;False;False;False;False;False;False;False;False;False;False;True;False;False;False;False;False;True;True;True;True;False;True;False;True;True;True;True;True;True;False;True;True;False;True;False;False;True;False;True;False;True;True;False;False;True;False;False;False;True;True;False;True;False;False;False;Fals…
X2444FD	2858458	P02538	KRT6A	564	60045	Keratin, type II cytoskeletal 6A	111	True	57	62	5	57	64.7	1654378548;1654379147;1654380954;1654381063;1654382007;1654382150;1654383601;1654384420;1654384713;1654386146;1654386601;1654387031;1654388755;1654389408;1654390474;1654390807;1654391617;1654391618;1654392571;1654392615;1654393146;1654393325;1654393375;1654393917;1654395028;1654395421;1654395930;1654397847;1654399881;1654400860;1654402021;1654402959;1654403532;1654404196;1654404838;1654404864;165…	False;False;False;False;False;False;False;False;False;False;False;False;False;False;False;False;False;False;False;False;False;False;False;True;False;False;False;False;False;False;False;False;False;False;True;False;False;False;False;False;False;False;False;False;False;False;True;False;False;False;False;True;True;False;False;False;False;False;False;True;False;False;False;False;False;False;False;Fal…
X2444FD	2858459	P02545	LMNA	664	74139.5	Prelamin-A/C	112	True	61	64	62	2	77.9	1654379290;1654379907;1654380335;1654381294;1654381401;1654381825;1654382072;1654382486;1654384812;1654386029;1654386914;1654387200;1654387321;1654390240;1654390990;1654391510;1654392351;1654393132;1654393457;1654393967;1654395004;1654398414;1654399117;1654399216;1654400936;1654401222;1654402103;1654402265;1654402778;1654403080;1654404136;1654405148;1654407473;1654408027;1654408455;1654408456;165…	True;True;True;True;True;True;True;True;False;True;True;True;True;False;True;True;True;True;True;True;True;True;True;True;True;True;True;True;True;True;True;True;True;True;True;True;True;True;True;True;True;True;True;True;True;True;True;True;True;True;True;True;True;True;True;True;True;True;True;True;True;True;True;True;True;True;True;True;True;True;True;True;True;True;True;True;True;True;True;Tr…
X2444FD	3023582	P02549	SPTA1	2419	280015	Spectrin alpha chain, erythrocytic 1	6097	True	3	3	3	0	0.9	1654384104;1662132438;1662241157	True;True;True
X2444FD	2888882	P02585	TNNC2	160	18122.1	Troponin C, skeletal muscle	6486	True	2	2	1	1	9.4	1654378465;1689012207	False;True
X2444FD	2954398	P02647	APOA1	267	30777.8	Apolipoprotein A-I	5585	True	3	3	3	0	13.9	1654406551;1654411852;1689085091	True;True;True
X2444FD	2858460	P02649	APOE	317	36154.1	Apolipoprotein E	7089	True	2	2	2	0	6	1654381241;1667664417	True;True
X2444FD	5715443	P02652	APOA2	100	11175	Apolipoprotein A-II	8196	True	1	1	1	0	8	1667101939	True
X2444FD	3028461	P02671	FGA	866	94973.1	Fibrinogen alpha chain	7521	True	1	1	1	0	1.6	1666947914	True
X2444FD	2955491	P02675	FGB	491	55928.2	Fibrinogen beta chain	5693	True	4	4	4	0	6.7	1654385047;1654396695;1666944044;1689044315	True;True;True;True
X2444FD	4552995	P02679	FGG	453	51511.7	Fibrinogen gamma chain	5597	True	3	3	3	0	7.9	1666949030;1689068987;1689070455	True;True;True
X2444FD	3456344	P02730	SLC4A1	911	101792	Band 3 anion transport protein	7066	True	1	1	1	0	1.5	1689036472	True
X2444FD	5729998	P02746	C1QB	253	26721.8	Complement C1q subcomponent subunit B	8169	True	1	1	1	0	11.5	1689087579	True
X2444FD	2954399	P02749	APOH	345	38298.2	Beta-2-glycoprotein 1	7188	True	1	1	1	0	1.7	1667417844	True
X2444FD	2903343	P02751	FN1	2477	262625	Fibronectin	4435	True	5	5	5	0	2.2	1661906125;1661995828;1662073052;1662130190;1689047012	True;True;True;True;True
X2444FD	4715833	P02760	AMBP	352	38999.5	Protein AMBP	7766	True	1	1	1	0	2	1689089243	True
X2444FD	2861741	P02765	AHSG	367	39324.7	Alpha-2-HS-glycoprotein	4959	True	4	4	4	0	7.1	1654379826;1654401158;1661933168;1667422882;1667829477	True;True;True;True;True
X2444FD	5387763	P02766	TTR	147	15887	Transthyretin	7840	True	1	1	1	0	8.8	1654402418	True
X2444FD	2858461	P02768	ALB	609	69366.7	Serum albumin	245	True	43	49	49	0	76.2	1654381021;1654382859;1654383129;1654384227;1654385218;1654385932;1654389084;1654391404;1654391827;1654392411;1654396074;1654401379;1654402052;1654402634;1654405279;1654405644;1654405912;1654407715;1654407753;1654409479;1654409678;1654412215;1654412331;1654412733;1654412748;1654413300;1654419903;1654420185;1654422908;1654423682;1654426373;1654429070;1654429299;1654429930;1654430468;1654430593;165…	True;True;True;True;True;True;True;True;True;True;True;True;True;True;True;True;True;True;True;True;True;True;True;True;True;True;True;True;True;True;True;True;True;True;True;True;True;True;True;True;True;True;True;True;True;True;True;True;True;True;True;True;True;True;True
X2444FD	2954400	P02774	GC	474	52963.7	Vitamin D-binding protein	7028	True	1	1	1	0	1.7	1662084671	True
X2444FD	2858463	P02786	TFRC	760	84871.4	Transferrin receptor protein 1	297	True	41	41	41	0	55.1	1654380779;1654383866;1654385323;1654386621;1654389958;1654390525;1654395656;1654396087;1654397897;1654402045;1654405276;1654409715;1654409991;1654410169;1654411780;1654411991;1654413233;1654415954;1654416686;1654421619;1654424019;1654424377;1654424744;1654429120;1654432615;1661883177;1661936240;1661974836;1661978622;1662067743;1662091484;1662098529;1662106932;1662119891;1662142349;1662171247;166…	True;True;True;True;True;True;True;True;True;True;True;True;True;True;True;True;True;True;True;True;True;True;True;True;True;True;True;True;True;True;True;True;True;True;True;True;True;True;True;True;True;True;True;True;True;True;True;True;True;True;True
X2444FD	2955277	P02787	TF	698	77063.9	Serotransferrin	5411	True	7	7	7	0	10.7	1654423378;1661908311;1661925592;1661950366;1667653877;1667674529;1719368220	True;True;True;True;True;True;True
X2444FD	2858464	P02788	LTF	710	78182	Lactotransferrin	2876	True	19	19	19	0	26.5	1654390026;1654391436;1654392467;1654394628;1654413567;1661892492;1661896941;1662000877;1662054766;1662185687;1666704798;1666778281;1666864066;1667022417;1667414441;1667416280;1667574808;1667648398;1667733610;1667786618;1689044593	True;True;True;True;True;True;True;True;True;True;True;True;True;True;True;True;True;True;True;True;True
X2444FD	2955278	P02790	HPX	462	51676.4	Hemopexin	7691	True	2	2	2	0	3.7	1667028861;1719360849	True;True
X2444FD	2904101	P02792	FTL	175	20019.7	Ferritin light chain	4748	True	5	5	5	0	32.6	1654411083;1654411687;1654415224;1654427460;1662196683;1667502477;1667719842	True;True;True;True;True;True;True
X2444FD	2954401	P02794	FTH1	183	21225.7	Ferritin heavy chain	4738	True	6	6	6	0	41	1654380897;1654392581;1654412334;1654430214;1662017025;1662048909;1666788510;1667733653	True;True;True;True;True;True;True;True
X2444FD	2903344	P02795	MT2A	61	6042.2	Metallothionein-2	6832	True	1	1	0	1	19.7	1654405719	False
X2444FD	3028033	P02810	PRH1	166	17016	RecName: Full=Salivary acidic proline-rich phosphoprotein 1/2; AltName: Full=Db-s; AltName: Full=PRP-1/PRP-2; AltName: Full=Parotid acidic protein; Short=Pa; AltName: Full=Parotid double-band protein; AltName: Full=Parotid isoelectric focusing varian	7725	True	1	1	1	0	26.5	1654434440	True
X2444FD	5387797	P02814	SMR3B	79	8187.6	Submaxillary gland androgen-regulated protein 3B	7819	True	2	2	2	0	65.8	1661899269;1666623823	True;True
X2444FD	4553513	P03928	MT-ATP8	68	7991.6	ATP synthase protein 8	7365	True	1	1	1	0	13.2	1654393637;1667749730	True;True
X2444FD	4554018	P04003	C4BPA	597	67033.2	C4b-binding protein alpha chain	7387	True	1	1	1	0	1.2	1654379091	True
X2444FD	2954402	P04004	VTN	478	54305.6	Vitronectin	5395	True	3	3	3	0	6.1	1654378200;1654412976;1661973579	True;True;True
X2444FD	2858466	P04035	HMGCR	888	97476.1	3-hydroxy-3-methylglutaryl-coenzyme A reductase	264	True	44	48	48	0	50.1	1654380077;1654381789;1654382219;1654383600;1654392934;1654393493;1654394021;1654396797;1654397435;1654397436;1654397596;1654400267;1654400668;1654401792;1654402152;1654404219;1654405140;1654405941;1654406413;1654409699;1654409984;1654411286;1654413534;1654413535;1654414016;1654414018;1654415132;1654416929;1654416952;1654417340;1654418836;1654419824;1654420152;1654420652;1654420748;1654421983;165…	True;True;True;True;True;True;True;True;True;True;True;True;True;True;True;True;True;True;True;True;True;True;True;True;True;True;True;True;True;True;True;True;True;True;True;True;True;True;True;True;True;True;True;True;True;True;True;True;True;True;True;True;True;True;True;True;True;True;True;True;True
X2444FD	2861742	P04040	CAT	527	59756.2	Catalase	1501	True	20	20	20	0	38.1	1654377874;1654384570;1654388059;1654399161;1654407078;1654407148;1654407529;1654417799;1654427723;1662134943;1662144622;1662221160;1667029804;1667031025;1667177908;1667182027;1667263256;1667416363;1667730079;1689078530	True;True;True;True;True;True;True;True;True;True;True;True;True;True;True;True;True;True;True;True
X2444FD	2955279	P04049	RAF1	648	73051.6	RAF proto-oncogene serine/threonine-protein kinase	1345	True	20	20	15	5	43.7	1654377488;1654383278;1654386792;1654389255;1654391961;1654392613;1654402230;1654403089;1654406716;1654418940;1654428887;1654429387;1654429821;1654434025;1662083082;1662156850;1666785834;1667811350;1667817029;1689059366;1719366558	True;True;False;False;True;True;False;True;False;True;True;True;True;True;True;False;True;False;True;True;True
X2444FD	2954403	P04062	GBA	536	59716.3	Glucosylceramidase	1955	True	17	17	17	0	50	1654383824;1654386070;1654387741;1654389882;1654406310;1654419275;1654429704;1662031078;1662038423;1662118700;1662266651;1667573620;1667693108;1667719340;1667736090;1667762893;1719367063	True;True;True;True;True;True;True;True;True;True;True;True;True;True;True;True;True
X2444FD	2858467	P04075	ALDOA	364	39420	Fructose-bisphosphate aldolase A	294	True	41	48	40	8	94.8	1654377402;1654378366;1654379961;1654382843;1654383281;1654383386;1654384411;1654387826;1654388832;1654389894;1654391570;1654395197;1654399002;1654400984;1654401391;1654404496;1654405293;1654407423;1654411505;1654412972;1654412973;1654413739;1654413850;1654413874;1654417521;1654418282;1654422278;1654423710;1654423711;1654424038;1654424040;1654425950;1654426536;1654430196;1654432706;1654432965;165…	False;True;False;False;True;True;False;True;True;True;True;True;True;True;True;True;True;True;True;True;True;True;True;True;True;True;True;True;True;True;True;True;True;True;True;True;False;True;True;True;True;True;True;True;True;True;True;True;True;False;True;True;True;True;True;True;True;False;True;True;True;False;True;True
X2444FD	2954404	P04080	CSTB	98	11139.6	Cystatin-B	5141	True	3	3	3	0	45.9	1654400698;1654404812;1654428698;1666703893	True;True;True;True
X2444FD	2858468	P04083	ANXA1	346	38714.3	Annexin A1	1483	True	18	19	19	0	55.2	1654379240;1654379245;1654382078;1654384467;1654388665;1654397764;1654403353;1654411623;1654414668;1654415783;1654415857;1654420038;1654423327;1654427618;1661990867;1662013270;1662132663;1662162202;1666779827;1666858671;1667421231;1667834707;1719349221;1719373921	True;True;True;True;True;True;True;True;True;True;True;True;True;True;True;True;True;True;True;True;True;True;True;True
X2444FD	2861743	P04114	APOB	4563	515605	Apolipoprotein B-100	2552	True	11	11	11	0	2.1	1654378380;1654385149;1654388263;1654398664;1654399015;1654399890;1654407508;1654413179;1661985515;1662086174;1689070795	True;True;True;True;True;True;True;True;True;True;True
X2444FD	2858469	P04150	NR3C1	777	85659.3	Glucocorticoid receptor	1126	True	21	21	18	3	35.6	1654379328;1654384805;1654388917;1654398206;1654399791;1654400885;1654406812;1654407596;1654408538;1654412127;1654422253;1654422917;1654423890;1654430341;1662157005;1662181125;1662263971;1666783139;1667099802;1667500632;1667655968;1667671651;1667847028	True;True;True;True;True;True;False;True;True;True;True;True;True;True;True;True;True;True;True;False;False;True;True
X2444FD	4553156	P04156	PRNP	253	27661.2	Major prion protein	6203	True	2	2	2	0	7.9	1654387800;1654409772	True;True
X2444FD	2954406	P04181	OAT	439	48534.9	Ornithine aminotransferase, mitochondrial	5744	True	2	2	2	0	4.8	1661992254;1662216743	True;True
X2444FD	2861744	P04183	TK1	234	25468.7	Thymidine kinase, cytosolic	2117	True	13	13	13	0	65	1654381667;1654386598;1654397635;1654398883;1654403384;1654403494;1654406837;1654411821;1654413131;1654415047;1654419811;1654430656;1661940496;1662160453;1667501402;1667835682	True;True;True;True;True;True;True;True;True;True;True;True;True;True;True;True
X2444FD	2858470	P04198	MYCN	464	49561.4	N-myc proto-oncogene protein	973	False	2	3	0	3	3	1654406051;1654410718;1654414454	False;False;False
X2444FD	2858472	P04259	KRT6B	564	60067	Keratin, type II cytoskeletal 6B	110	True	57	62	2	60	65.6	1654378548;1654379147;1654380954;1654381063;1654382007;1654382150;1654383601;1654384420;1654384713;1654386146;1654387031;1654387777;1654388755;1654389408;1654390474;1654390807;1654391617;1654391618;1654392571;1654392615;1654393325;1654393375;1654393841;1654395028;1654395067;1654395421;1654395930;1654397847;1654399881;1654400860;1654402021;1654402959;1654403532;1654404196;1654404864;1654405348;165…	False;False;False;False;False;False;False;False;False;False;False;True;False;False;False;False;False;False;False;False;False;False;False;False;False;False;False;False;False;False;False;False;False;False;False;True;False;False;False;False;False;False;False;False;False;False;False;False;False;False;False;False;False;False;False;False;False;False;False;False;False;False;False;False;False;False;False…
X2444FD	2858473	P04264	KRT1	644	66038.8	Keratin, type II cytoskeletal 1	80	True	67	80	72	8	73.8	1654378440;1654379361;1654380808;1654382150;1654383093;1654383599;1654384775;1654385857;1654386541;1654387361;1654388714;1654388755;1654389047;1654389822;1654391230;1654391306;1654391310;1654391958;1654392051;1654392052;1654392741;1654393841;1654394941;1654397934;1654398490;1654398512;1654399497;1654399633;1654399881;1654400223;1654400224;1654400951;1654401285;1654401286;1654403152;1654403609;165…	True;True;True;False;True;True;False;True;True;True;True;False;True;True;True;True;True;True;True;True;True;False;True;True;True;True;True;True;False;True;True;True;True;True;True;True;True;True;True;False;True;True;False;True;True;True;True;True;True;True;True;True;True;True;True;True;True;True;True;True;True;True;True;True;True;True;True;True;True;True;True;True;True;True;True;True;True;True;Tr…
X2444FD	5387835	P04279	SEMG1	462	52130.9	Semenogelin-1	2449	True	13	13	11	2	32.5	1654383968;1654385139;1654394864;1654398885;1654400250;1654402582;1654411402;1654414122;1654415038;1654415039;1662109422;1662227285;1666621363;1667683088;1689053588	True;True;True;False;False;True;True;True;True;True;True;True;True;True;True
X2444FD	2858474	P04350	TUBB4A	444	49585.8	Tubulin beta-4A chain	636	True	29	42	2	40	75.9	1654387130;1654387637;1654388700;1654389346;1654389347;1654391480;1654392082;1654392083;1654392885;1654396222;1654396995;1654397622;1654397623;1654398220;1654400396;1654401101;1654403247;1654403269;1654411459;1654412030;1654412134;1654412136;1654412643;1654414317;1654414472;1654418054;1654418055;1654418946;1654420898;1654424100;1654424347;1654430873;1654430979;1654431447;1654432911;1654433493;165…	False;False;False;False;False;False;False;False;False;False;False;False;False;False;False;False;False;False;False;False;False;False;False;False;False;False;False;True;False;False;False;False;False;False;False;False;False;False;True;False;False;False;True;False;False;False;False;False;False;False;False;False;False;False;False;False;False;False;False;False;False;False;False;False
X2444FD	2858475	P04406	GAPDH	335	36053.2	Glyceraldehyde-3-phosphate dehydrogenase	795	True	27	36	34	2	88.4	1654378180;1654378607;1654380606;1654382133;1654394914;1654394915;1654400856;1654400883;1654404377;1654408901;1654416348;1654416451;1654416452;1654418329;1654419504;1654422825;1654425966;1654426182;1654426609;1654426834;1654427771;1654427938;1654430030;1654430169;1654430331;1654430616;1654432668;1654433453;1654434318;1662031868;1662127437;1662186219;1662218413;1666776990;1666941342;1667025019;166…	False;False;True;True;True;True;True;True;True;True;True;True;True;True;True;True;True;True;True;True;True;True;True;True;True;True;True;True;True;True;True;True;True;True;True;True;True;True;True;True;True;True;True;True;True;True;True;True
X2444FD	3027894	P04424	ASL	464	51658	RecName: Full=Argininosuccinate lyase; Short=ASAL; EC=4.3.2.1; AltName: Full=Arginosuccinase	4795	True	4	4	4	0	10.3	1654388329;1654397925;1654402553;1719324244	True;True;True;True
X2444FD	2858476	P04439	HLA-A	365	40840.7	HLA class I histocompatibility antigen, A-3 alpha chain	2904	True	10	10	5	5	34.8	1654377603;1654385729;1654400255;1654409932;1654412419;1654422995;1654430365;1661890020;1661981855;1662178978;1667333964;1667497740;1667783518;1667824584;1689065243;1689089580	True;True;True;True;True;False;False;False;True;True;False;True;False;False;False;False
X2444FD	2858477	P04626	ERBB2	1255	137911	Receptor tyrosine-protein kinase erbB-2	788	True	27	27	24	3	23.5	1654377087;1654378431;1654381505;1654384462;1654388850;1654390944;1654394771;1654397082;1654398105;1654401044;1654407023;1654407598;1654412948;1654413933;1654416050;1654416051;1654416820;1654418748;1654423125;1654425789;1654426387;1654430491;1661891325;1661920408;1662104408;1662135655;1667644642;1667660535;1667773984;1667794991;1667798331;1667798734;1667825998;1689018384	True;True;False;True;True;True;False;True;True;True;True;True;True;True;True;True;True;True;True;True;True;True;True;True;True;True;True;True;True;False;True;True;True;True
X2444FD	2858478	P04632	CAPNS1	268	28315.7	Calpain small subunit 1	2463	True	13	13	10	3	58.6	1654377110;1654377785;1654380590;1654391924;1654391954;1654401317;1654428588;1654429349;1654433509;1661954331;1662148783;1666787002;1689026060	False;True;False;True;True;True;True;True;True;True;True;True;False
X2444FD	2858479	P04637	TP53	393	43653.2	Cellular tumor antigen p53	1351	True	21	22	22	0	58.5	1654377089;1654378878;1654381404;1654388442;1654389237;1654401288;1654404997;1654410654;1654414845;1654418032;1654420188;1654420189;1654423346;1654431558;1654433735;1662242162;1666869560;1667020066;1667337403;1667417977;1667418789;1667670755;1667820993;1667826037;1689049014;1689090249	True;True;True;True;True;True;True;True;True;True;True;True;True;True;True;True;True;True;True;True;True;True;True;True;True;True
X2444FD	2903346	P04732	MT1E	61	6014.2	Metallothionein-1E	6832	False	1	1	0	1	19.7	1654405719	False
X2444FD	3023694	P04745	AMY1A	511	57767.9	Alpha-amylase 1	7607	True	4	4	1	3	9.2	1661945209;1666777915;1667255370;1667500298	False;True;False;False
X2444FD	3023695	P04746	AMY2A	511	57706.9	Pancreatic alpha-amylase	7607	False	3	3	0	3	7	1661945209;1667255370;1667500298	False;False;False
X2444FD	2858480	P04792	HSPB1	205	22782.5	Heat shock protein beta-1	1272	True	20	22	22	0	94.1	1654379329;1654382456;1654383424;1654384188;1654384240;1654385395;1654389147;1654390320;1654392254;1654393069;1654393070;1654406584;1654413240;1654413241;1654416282;1654416285;1654417012;1654419277;1654419979;1654420062;1654420063;1654424367;1654433245;1654433283;1654434343;1661924378;1662135352;1662256350;1662267595;1667802787;1667812052;1667843904	True;True;True;True;True;True;True;True;True;True;True;True;True;True;True;True;True;True;True;True;True;True;True;True;True;True;True;True;True;True;True;True
X2444FD	2858481	P04818	TYMS	313	35716	Thymidylate synthase	1923	True	14	15	15	0	59.1	1654382484;1654382775;1654388344;1654392917;1654397549;1654404930;1654410748;1654413153;1654418174;1654418964;1654428916;1654429753;1662066054;1662280860;1666864739;1667668420;1667675804;1667799189;1667806068;1689081752	True;True;True;True;True;True;True;True;True;True;True;True;True;True;True;True;True;True;True;True
X2444FD	2858482	P04843	RPN1	607	68569.5	Dolichyl-diphosphooligosaccharide--protein glycosyltransferase subunit 1	358	True	39	41	41	0	64.4	1654379577;1654379592;1654379671;1654380776;1654383160;1654383839;1654384396;1654385073;1654386379;1654386622;1654388177;1654388487;1654388905;1654391874;1654397355;1654398137;1654399589;1654400007;1654404177;1654405200;1654405340;1654410950;1654411517;1654413201;1654413390;1654415920;1654421875;1654422251;1654424759;1654425513;1654427801;1654430790;1654431910;1661893818;1661911023;1661935187;166…	True;True;True;True;True;True;True;True;True;True;True;True;True;True;True;True;True;True;True;True;True;True;True;True;True;True;True;True;True;True;True;True;True;True;True;True;True;True;True;True;True;True;True;True;True;True;True;True;True;True;True;True;True;True;True;True
X2444FD	2858483	P04844	RPN2	631	69284	Dolichyl-diphosphooligosaccharide--protein glycosyltransferase subunit 2	390	True	38	43	43	0	70.7	1654377833;1654381344;1654382201;1654385733;1654388903;1654389262;1654391188;1654400687;1654402720;1654407063;1654408967;1654412614;1654412615;1654418492;1654422746;1654422901;1654424473;1654424756;1654426475;1654426997;1654428448;1654429188;1654429312;1654429414;1654429436;1654430153;1654431454;1654431848;1654433310;1654433822;1654433973;1654434203;1661922758;1661932002;1661933667;1661961287;166…	True;True;True;True;True;True;True;True;True;True;True;True;True;True;True;True;True;True;True;True;True;True;True;True;True;True;True;True;True;True;True;True;True;True;True;True;True;True;True;True;True;True;True;True;True;True;True;True;True;True;True;True;True;True;True;True;True;True;True;True;True;True;True
X2444FD	2858484	P04899	GNAI2	355	40450.9	Guanine nucleotide-binding protein G(i) subunit alpha-2	1582	True	21	22	10	12	65.9	1654377339;1654382086;1654382118;1654382757;1654390601;1654398324;1654403030;1654408380;1654409036;1654410862;1654410863;1654411325;1654414591;1654414842;1654414843;1654415712;1654415993;1654422988;1654426818;1654433629;1661977821;1662278790;1666785663;1667776768;1667781696	False;False;False;False;False;True;False;True;True;False;False;False;False;False;False;True;True;True;False;False;True;True;True;True;False
X2444FD	2858485	P04908	H2AC4	130	14135.5	Histone H2A type 1-B/E	3099	False	9	10	0	10	36.2	1654379951;1654380319;1654383570;1654399525;1654404485;1654414357;1654414359;1654420656;1654420657;1654423193;1654424445;1661948907	False;False;False;False;False;False;False;False;False;False;False;False
X2444FD	2858486	P04920	SLC4A2	1241	137009	Anion exchange protein 2	517	True	35	35	33	2	37.6	1654377479;1654382493;1654385089;1654389974;1654390688;1654398539;1654400213;1654402064;1654403212;1654404347;1654405156;1654405665;1654410482;1654411429;1654413541;1654416713;1654422145;1654422553;1654425957;1654431582;1654432276;1654433093;1654433366;1654433398;1654433611;1654433612;1654434126;1662014306;1662030884;1662163755;1662218364;1662221896;1666948039;1666948173;1667108790;1667670748;166…	True;True;True;True;True;True;True;True;False;False;True;True;True;True;True;True;True;True;True;True;True;True;True;True;True;True;True;True;True;True;True;True;True;True;True;True;True;True;True;True;True;True
[truncated: 120,805 more rows]

## Sheet: Protein groups
Analysis	Protein_group_ID	Leading_protein_ID	Leading_protein_ACC	Protein_IDs	Protein_ACCs
X2444FD	1	2859614	Q09666	2859614	Q09666
X2444FD	2	2859493	P78527	2859493	P78527
X2444FD	3	2859839	Q15149	2859839	Q15149
X2444FD	4	2858693	P15924	2858693	P15924
X2444FD	5	2859769	Q14204	2859769	Q14204
X2444FD	6	2859164	P49454	2859164;3028781	P49454;P19320
X2444FD	7	2860082	Q63HN8	2860082	Q63HN8
X2444FD	8	3028171	O75592	3028171	O75592
X2444FD	9	2860259	Q7Z6Z7	2860259;4716177	Q7Z6Z7;A5YM72
X2444FD	10	2859108	P46013	2859108	P46013
X2444FD	11	2859157	P49327	2859157	P49327
[truncated: 107,162 more rows]

## Sheet: Protein quantification
Proteins	Gene_name	Clones(+) / U2OS(+)	Clones(+) / U2OS(+)	Clones(+) / U2OS(+)	Clones(+) / U2OS(+)	Clones(+) / U2OS(+)
[truncated: 8,748 more rows]
