# Supplementary material for: Quantitative Ubiquitylome Analysis Reveals the Specificity of RNF111/Arkadia E3 Ubiquitin Ligase for its Degradative Substrates SKI and SKIL/SnoN in TGF-β Signaling Pathway
Source: Mol Cell Proteomics. 2021 Nov 3;20:100173. doi: 10.1016/j.mcpro.2021.100173 (PMC8665411; doi:10.1016/j.mcpro.2021.100173)
Supplement: Supplemental Table S5 [file mmc5.xlsx]

## Sheet: Legend
Table S5. proteome and ubiquitylomes hits comparison. List of protein (or ubiquitination site for diGly) hits, which pass the filter in at least one experiment (minimum fold-change of 2 up or down, p-value ≤ 0.05 and at least one peptide in 3 replicates of any condition)

## Sheet: Comparison
Protein	Gene	Proteome				diGly					Pan UB				Description
		Ratio	Log2_ratio	p-value	CV_(%)	diGly_Site	Ratio	Log2_ratio	p-value	CV_(%)	Ratio	Log2_ratio	p-value	CV_(%)
O15382	BCAT2	0.749291	-0.416402	0.323272	62.5434	K321	0	-inf			0.467801	-1.09603	0.0430687	35.6897	Branched-chain-amino-acid aminotransferase, mitochondrial
P32929	CTH	2.53951	1.34455	3.49243e-10	12.5867	K333	0	-inf			1.03523	0.0499571	0.753358	160.607	Cystathionine gamma-lyase
Q96PU8	QKI	0.901958	-0.148868	0.414855	75.6084	K91	0	-inf			0.41217	-1.27869	0.0036233	23.0258	Protein quaking
P11172	UMPS	0.988284	-0.0170022	0.948895	699.905	K187	0.0627368	-3.99454	0.00336297	6.0149	0.941269	-0.0873203	0.330374	66.2377	Uridine 5'-monophosphate synthase
P06748	NPM1	0.692876	-0.529331	0.00694449	27.8799	K250	0.0822847	-3.60323	0.0213358	13.2509	1.03805	0.0538696	0.824339	210.413	Nucleophosmin
Q6IAA8	LAMTOR1	1.18642	0.24662	0.18192	49.4752	K104	0.0986345	-3.34176	0.0285091	15.0101	0.811085	-0.302074	0.000335163	22.6174	Ragulator complex protein LAMTOR1
Q9BYD1	MRPL13	1.08482	0.117453	0.42483	76.7766	K75	0.216233	-2.20934	0.000231557	8.49956	0.759654	-0.396586	0.0189068	30.3663	39S ribosomal protein L13, mitochondrial
Q9Y6M9	NDUFB9	0.746767	-0.421269	0.00459256	26.4001	K121	0.219521	-2.18757	0.00167609	11.6185	0.534662	-0.903301	0.0451836	27.5075	NADH dehydrogenase [ubiquinone] 1 beta subcomplex subunit 9
P40429	RPL13A	0.72525	-0.46345	0.151818	46.2346	K103	0.221085	-2.17733	0.00341617	6.08144	1.03906	0.0552818	0.887979	306.217	60S ribosomal protein L13a
Q9Y6J8	STYXL1	inf	inf			K128	0.23139	-2.1116	0.0290717	10.8946	1.53556	0.618766	0.134031	45.3869	Serine/threonine/tyrosine-interacting-like protein 1
P06737	PYGL	0.803718	-0.315239	0.0576084	37.7548	K811	0.252818	-1.98383	0.00169515	8.71685	0.770577	-0.375989	0.000430446	23.6901	Glycogen phosphorylase, liver form
P12757	SKIL	2.36282	1.24051	0.0289866	21.3283	K343	0.255571	-1.9682	0.0491877	14.8768	0.273223	-1.87185	8.53193e-14	10.3262	Ski-like protein
Q9UHP3	USP25	1.18252	0.241867	0.182247	50.0451	K60	0.277946	-1.84712	0.0189994	12.6198	0.724344	-0.465254	1.8362e-12	12.5346	Ubiquitin carboxyl-terminal hydrolase 25
P06737	PYGL	0.803718	-0.315239	0.0576084	37.7548	K395	0.285635	-1.80776	0.00778965	8.51097	0.770577	-0.375989	0.000430446	23.6901	Glycogen phosphorylase, liver form
Q8N6M9	ZFAND2A					K94	0.289216	-1.78978	1.7809e-05	5.51292	0.471265	-1.08539	3.11426e-10	12.9852	AN1-type zinc finger protein 2A
P06737	PYGL	0.803718	-0.315239	0.0576084	37.7548	K29	0.291073	-1.78055	0.000241659	7.53271	0.770577	-0.375989	0.000430446	23.6901	Glycogen phosphorylase, liver form
Q9Y3B1	SLMO2	0.781908	-0.354929	0.0224499	31.1569	K166	0.293893	-1.76664	0.0112006	6.31103	0.664332	-0.590023	0.0128834	30.7421	PRELI domain containing protein 3B
Q9Y3A4	RRP7A	0.632318	-0.661278	0.40941	71.2398	K183	0.307558	-1.70107	0.0012377	4.01953	0.634641	-0.655987	3.08434e-09	13.6174	Ribosomal RNA-processing protein 7 homolog A
O95298	NDUFC2	0.324189	-1.62509	0.215707	47.8119	K105	0.314923	-1.66693	0.0213697	9.18327	0.847351	-0.238968	0.581584	101.693	NADH dehydrogenase [ubiquinone] 1 subunit C2
P17661	DES	0.542518	-0.882257	0.0710465	25.8336	K318	0.315121	-1.66602	0.0335078	11.8526	1.51815	0.602313	0.562713	97.7173	Desmin
Q9Y3A4	RRP7A	0.632318	-0.661278	0.40941	71.2398	K149	0.323481	-1.62825	0.00270219	14.0194	0.634641	-0.655987	3.08434e-09	13.6174	Ribosomal RNA-processing protein 7 homolog A
Q9P0J0	NDUFA13	1.29294	0.370656	0.266287	57.5043	K22	0.326767	-1.61366	0.00169515	14.5242	0.741802	-0.430894	0.0920805	42.0401	NADH dehydrogenase [ubiquinone] 1 alpha subcomplex subunit 13
O95758	PTBP3	0.810235	-0.303587	0.393325	72.5812	K137	0.337167	-1.56847	0.0262899	21.4465	0.829304	-0.270027	0.0175437	32.2806	Polypyrimidine tract-binding protein 3
P52298	NCBP2	0.873046	-0.19587	0.570525	101.376	K120	0.337174	-1.56843	0.00847029	16.8773	0.812039	-0.300379	0.294197	60.5235	Nuclear cap-binding protein subunit 2
O00750	PIK3C2B	0.955905	-0.0650611	0.800824	203.194	K465	0.345292	-1.53411	0.0261876	10.262	0.900275	-0.151563	0.221286	55.474	Phosphatidylinositol 4-phosphate 3-kinase C2 domain-containing subunit beta
P06737	PYGL	0.803718	-0.315239	0.0576084	37.7548	K192	0.347275	-1.52585	7.34753e-05	6.99461	0.770577	-0.375989	0.000430446	23.6901	Glycogen phosphorylase, liver form
Q16654	PDK4	2.10675	1.07502	0.662605	117.814	K374	0.35059	-1.51214	0.0707716	31.1393	0.360181	-1.47321	1.13949e-44	5.38041	[Pyruvate dehydrogenase (acetyl-transferring)] kinase isozyme 4, mitochondrial
P18077	RPL35A	0.915355	-0.127597	0.591495	105.833	K54	0.351105	-1.51002	0.00101474	10.1146	1.23785	0.30784	0.173116	50.5439	60S ribosomal protein L35a
O43809	NUDT21	0.830346	-0.268215	0.355215	68.2573	K29	0.351822	-1.50708	0.0371259	20.1588	0.904344	-0.145057	0.387447	71.7656	Cleavage and polyadenylation specificity factor subunit 5
Q9P0J0	NDUFA13	1.29294	0.370656	0.266287	57.5043	K105	0.35315	-1.50165	0.0062981	15.6437	0.741802	-0.430894	0.0920805	42.0401	NADH dehydrogenase [ubiquinone] 1 alpha subcomplex subunit 13
P18077	RPL35A	0.915355	-0.127597	0.591495	105.833	K15	0.353218	-1.50137	0.0125687	10.4324	1.23785	0.30784	0.173116	50.5439	60S ribosomal protein L35a
Q9UBW8	COPS7A	1.26211	0.335833	0.0690825	38.4347	K93	0.357123	-1.48551	0.0167211	11.8595	1.01185	0.0169967	0.940924	537.529	COP9 signalosome complex subunit 7a
P18077	RPL35A	0.915355	-0.127597	0.591495	105.833	K73	0.361954	-1.46612	0.0137925	10.8278	1.23785	0.30784	0.173116	50.5439	60S ribosomal protein L35a
O95070	YIF1A	0.51841	-0.947834	0.333659	48.1818	K80	0.362561	-1.4637	0.00571235	16.4337	1.12237	0.166549	0.904746	344.717	Protein YIF1A
Q9HAU5	UPF2	0.858543	-0.220038	0.283495	59.8202	K142	0.364132	-1.45747	0.0229775	13.712	0.982059	-0.0261182	0.917484	400.975	Regulator of nonsense transcripts 2
Q16654	PDK4	2.10675	1.07502	0.662605	117.814	K380	0.374056	-1.41867	0.0158285	20.9128	0.360181	-1.47321	1.13949e-44	5.38041	[Pyruvate dehydrogenase (acetyl-transferring)] kinase isozyme 4, mitochondrial
Q9UKF6	CPSF3	1.23218	0.301209	0.110634	43.2939	K600	0.376224	-1.41034	0.0365728	16.9112	0.967586	-0.0475376	0.611445	110.907	Cleavage and polyadenylation specificity factor subunit 3
O15511	ARPC5	0.847152	-0.239307	0.239007	55.0245	K100	0.379384	-1.39827	0.0486653	26.1875	0.798208	-0.325164	0.673349	125.807	Actin-related protein 2/3 complex subunit 5
Q8N7H5	PAF1	1.04108	0.0580756	0.60917	110.738	K62	0.380242	-1.39501	0.0435623	26.5666	0.783029	-0.352862	1.99875e-07	16.4181	RNA polymerase II-associated factor 1 homolog
Q8WVK7	SKA2	1.42809	0.514082	0.531123	86.2543	K72	0.384347	-1.37952	0.0043188	6.67721	1.12265	0.166902	0.952682	641.547	Spindle and kinetochore-associated protein 2
O15372	EIF3H	0.936601	-0.0944939	0.565632	101.077	K340	0.384668	-1.37831	0.0152842	11.4004	0.672278	-0.572869	1.64395e-28	7.12812	Eukaryotic translation initiation factor 3 subunit H
Q9BYD3	MRPL4	1.1006	0.138292	0.411893	75.4153	K104	0.38538	-1.37564	0.0191533	12.6577	0.792426	-0.335652	0.2183	54.6042	39S ribosomal protein L4, mitochondrial
P21796	VDAC1	1.37927	0.463901	0.00040934	22.4566	K252	0.387896	-1.36626	0.0291406	15.1917	1.02167	0.0309252	0.669313	126.33	Voltage-dependent anion-selective channel protein 1
Q9H9B4	SFXN1	0.922023	-0.117126	0.451815	81.3518	K202	0.388611	-1.3636	0.0241696	14.031	1.00784	0.0112632	0.939173	520.579	Sideroflexin-1
Q14134	TRIM29	0.769339	-0.378308	0.0193983	31.4801	K509	0.388859	-1.36268	0.0297783	20.6262	0.902395	-0.14817	0.276095	60.6987	Tripartite motif-containing protein 29
Q9H6U8	ALG9					K555	0.390284	-1.3574	0.0408866	17.8491	inf	inf			Alpha-1,2-mannosyltransferase ALG9
P18847	ATF3					K136	0.391302	-1.35365	0.0466925	18.9137	0.588498	-0.76489	0.00673927	26.0387	Cyclic AMP-dependent transcription factor ATF-3
Q9UBW8	COPS7A	1.26211	0.335833	0.0690825	38.4347	K20	0.391487	-1.35296	0.00082039	3.22612	1.01185	0.0169967	0.940924	537.529	COP9 signalosome complex subunit 7a
Q9UBW8	COPS7A	1.26211	0.335833	0.0690825	38.4347	K199	0.391608	-1.35252	0.00116089	5.94873	1.01185	0.0169967	0.940924	537.529	COP9 signalosome complex subunit 7a
Q69YQ0	SPECC1L	1.16966	0.226086	0.626809	114.397	K939	0.39162	-1.35247	0.0156988	22.4817	0.868414	-0.203545	0.237279	56.9512	Cytospin-A
Q9H9B4	SFXN1	0.922023	-0.117126	0.451815	81.3518	K72	0.39535	-1.3388	0.0112006	6.31543	1.00784	0.0112632	0.939173	520.579	Sideroflexin-1
P61009	SPCS3	1.37978	0.464443			K49	0.398945	-1.32574	0.00176368	12.941	1.3222	0.402942	0.0487477	36.6684	Signal peptidase complex subunit 3
Q9Y3A4	RRP7A	0.632318	-0.661278	0.40941	71.2398	K33	0.400896	-1.3187	1.68359e-05	5.43492	0.634641	-0.655987	3.08434e-09	13.6174	Ribosomal RNA-processing protein 7 homolog A
Q14134	TRIM29	0.769339	-0.378308	0.0193983	31.4801	K478	0.403169	-1.31054	0.00237139	16.6846	0.902395	-0.14817	0.276095	60.6987	Tripartite motif-containing protein 29
P25705	ATP5F1A	0.965862	-0.0501105	0.703852	143.44	K316	0.403888	-1.30797	0.0391804	17.5208	1.18941	0.25025	5.25926e-10	14.3354	ATP synthase subunit alpha, mitochondrial
Q9Y244	POMP	1.059	0.0826996	0.715626	147.602	K61	0.404353	-1.30631	0.00029106	8.86047	0.836798	-0.257048	0.196811	52.2793	Proteasome maturation protein
P06737	PYGL	0.803718	-0.315239	0.0576084	37.7548	K421	0.405871	-1.30091	0.0454624	18.68	0.770577	-0.375989	0.000430446	23.6901	Glycogen phosphorylase, liver form
Q9Y2R9	MRPS7	0.968623	-0.0459935	0.808857	210.849	K42	0.40648	-1.29874	0.000840342	10.7966	0.739025	-0.436304	0.0656134	39.6357	28S ribosomal protein S7, mitochondrial
P55081	MFAP1	0.869529	-0.201695	0.358466	68.5107	K376.K381	0.406968	-1.29701	0.0418006	18.0483	0.868453	-0.20348	0.144164	47.4291	Microfibrillar-associated protein 1
Q6P1N9	TATDN1	0.899231	-0.153236	0.678227	130.821	K45	0.40732	-1.29576	0.0171499	12.0502	0.22444	-2.1556	0.264669	54.1169	Putative deoxyribonuclease TATDN1
O95619	YEATS4	1.83561	0.876261	0.0729377	33.9167	K17	0.407635	-1.29465	0.0229669	9.57229	0.781228	-0.356185	0.147076	47.8403	YEATS domain-containing protein 4
O15372	EIF3H	0.936601	-0.0944939	0.565632	101.077	K227	0.408142	-1.29286	0.0348018	16.51	0.672278	-0.572869	1.64395e-28	7.12812	Eukaryotic translation initiation factor 3 subunit H
Q16654	PDK4	2.10675	1.07502	0.662605	117.814	K70	0.409624	-1.28763	0.215521	42.1905	0.360181	-1.47321	1.13949e-44	5.38041	[Pyruvate dehydrogenase (acetyl-transferring)] kinase isozyme 4, mitochondrial
P06737	PYGL	0.803718	-0.315239	0.0576084	37.7548	K724	0.410023	-1.28622	0.0313033	11.4008	0.770577	-0.375989	0.000430446	23.6901	Glycogen phosphorylase, liver form
Q9NR46	SH3GLB2	0.66634	-0.58567	3.88192e-06	16.6762	K117	0.411544	-1.28088	0.0267433	14.5989	0.965643	-0.0504385	0.960297	783.637	Endophilin-B2
P06576	ATP5F1B	1.15462	0.207422	0.000388277	22.6684	K133	0.413033	-1.27567	0.025579	23.6605	0.873963	-0.194355	5.39045e-08	16.2304	ATP synthase subunit beta, mitochondrial
Q5M775	SPECC1	0.979536	-0.0298289	0.896442	356.552	K944	0.413192	-1.27512	0.0472588	19.0098	0.754386	-0.406625	0.000219865	22.675	Cytospin-B
P01106	MYC	0.555991	-0.846866	0.00108605	21.5386	K412	0.413604	-1.27368	0.0128796	15.6553	0.516093	-0.954297	1.54135e-20	9.05949	Myc proto-oncogene protein
P49959	MRE11	1.32978	0.411186	3.3022e-09	14.1861	K255	0.414392	-1.27093	0.00934652	9.26953	0.867028	-0.205849	0.00177047	26.1055	Double-strand break repair protein MRE11A
P18077	RPL35A	0.915355	-0.127597	0.591495	105.833	K66	0.415472	-1.26718	0.0256796	22.6387	1.23785	0.30784	0.173116	50.5439	60S ribosomal protein L35a
P13995	MTHFD2	0.827522	-0.27313	0.096644	41.7336	K50	0.416283	-1.26436	0.0043655	13.0196	0.752857	-0.409551	0.00309206	26.2451	Bifunctional methylenetetrahydrofolate dehydrogenase/cyclohydrolase, mitochondrial
Q5M775	SPECC1	0.979536	-0.0298289	0.896442	356.552	K904	0.416952	-1.26205	0.000571896	7.75037	0.754386	-0.406625	0.000219865	22.675	Cytospin-B
Q9UHP3	USP25	1.18252	0.241867	0.182247	50.0451	K630	0.417023	-1.2618	0.00832298	8.73862	0.724344	-0.465254	1.8362e-12	12.5346	Ubiquitin carboxyl-terminal hydrolase 25
P31040	SDHA	1.02486	0.0354214	0.879084	307.866	K41	0.417527	-1.26006	0.00161496	4.49018	0.813419	-0.29793	1.79704e-07	16.5003	Succinate dehydrogenase [ubiquinone] flavoprotein subunit, mitochondrial
Q5TA31	RNF187	1.1208	0.164529	0.887041	319.996	K170.K176	0.418039	-1.25829	0.0401279	17.7171	0.664031	-0.590679	1.33104e-08	14.4432	E3 ubiquitin-protein ligase RNF187
Q9Y3A4	RRP7A	0.632318	-0.661278	0.40941	71.2398	K58	0.418116	-1.25802	0.00731934	8.3049	0.634641	-0.655987	3.08434e-09	13.6174	Ribosomal RNA-processing protein 7 homolog A
O75348	ATP6V1G1	1.58086	0.660707	0.0576084	32.4438	K58	0.419157	-1.25444	0.0306018	15.5309	0.681361	-0.553508	0.144046	38.0573	V-type proton ATPase subunit G 1
P18077	RPL35A	0.915355	-0.127597	0.591495	105.833	K8	0.420696	-1.24915	0.00769673	17.5475	1.23785	0.30784	0.173116	50.5439	60S ribosomal protein L35a
Q9Y2R9	MRPS7	0.968623	-0.0459935	0.808857	210.849	K75	0.42127	-1.24718	0.00136341	12.1774	0.739025	-0.436304	0.0656134	39.6357	28S ribosomal protein S7, mitochondrial
Q14137	BOP1	0.882985	-0.179539	0.092515	41.7886	K339	0.424107	-1.2375	0.00928675	9.23372	0.700344	-0.513865	9.35685e-07	17.5441	Ribosome biogenesis protein BOP1
O15372	EIF3H	0.936601	-0.0944939	0.565632	101.077	K188	0.42513	-1.23402	6.78062e-05	6.81836	0.672278	-0.572869	1.64395e-28	7.12812	Eukaryotic translation initiation factor 3 subunit H
Q99595	TIMM17A	1.14265	0.192381	0.745829	160.531	K86	0.4253	-1.23345	0.0406684	17.8151	0.807555	-0.308368	0.454231	79.0843	Mitochondrial import inner membrane translocase subunit Tim17-A
P61009	SPCS3	1.37978	0.464443			K137	0.426412	-1.22968	0.00381311	15.1497	1.3222	0.402942	0.0487477	36.6684	Signal peptidase complex subunit 3
P25786	PSMA1	0.880826	-0.183071	0.241626	56.0159	K30	0.427287	-1.22672	0.014712	11.1736	0.994971	-0.00727382	0.9069	358.526	Proteasome subunit alpha type-1
P22087	FBL	1.03229	0.0458501	0.762029	174.084	K206	0.430466	-1.21603	0.0104262	9.66843	0.724244	-0.465452	3.7384e-09	14.7633	rRNA 2'-O-methyltransferase fibrillarin
Q5M775	SPECC1	0.979536	-0.0298289	0.896442	356.552	K897	0.430618	-1.21552	0.0146025	20.4205	0.754386	-0.406625	0.000219865	22.675	Cytospin-B
P99999	CYCS	1.10958	0.150019	0.360929	68.7372	K54	0.43101	-1.21421	0.014789	11.1931	0.649945	-0.62161	6.06573e-11	11.6423	Cytochrome c
Q6NZI2	PTRF	1.28208	0.358484	0.00166683	24.6686	K161	0.431406	-1.21288	0.019123	21.9752	0.917819	-0.123719	0.311873	64.1028	Polymerase I and transcript release factor
P06737	PYGL	0.803718	-0.315239	0.0576084	37.7548	K170	0.431749	-1.21174	0.00116089	11.776	0.770577	-0.375989	0.000430446	23.6901	Glycogen phosphorylase, liver form
Q16654	PDK4	2.10675	1.07502	0.662605	117.814	K384	0.431806	-1.21154	0.00766645	17.5255	0.360181	-1.47321	1.13949e-44	5.38041	[Pyruvate dehydrogenase (acetyl-transferring)] kinase isozyme 4, mitochondrial
Q96CS2	HAUS1	0.828726	-0.271034	0.0665125	37.0173	K16	0.432974	-1.20765	0.0013424	4.14195	0.971469	-0.0417605	0.936491	502.457	HAUS augmin-like complex subunit 1
Q9P2N7	KLHL13	0.82963	-0.26946	0.642975	118.275	K62	0.433857	-1.20471	0.00565667	15.2573	0.744527	-0.425603	7.5864e-06	19.0423	Kelch-like protein 13
Q9BTT4	MED10	0.909795	-0.136387	0.619763	111.603	K123	0.433979	-1.2043	0.00286044	14.2147	0.468342	-1.09437	0.00784462	28.4078	Mediator of RNA polymerase II transcription subunit 10
Q13126	MTAP	0.582745	-0.779063	3.09464e-10	12.6471	K51	0.435881	-1.19799	0.00373666	6.36616	0.790191	-0.339727	0.000377927	22.6682	S-methyl-5'-thioadenosine phosphorylase
Q99595	TIMM17A	1.14265	0.192381	0.745829	160.531	K56	0.436675	-1.19537	0.0102951	18.8098	0.807555	-0.308368	0.454231	79.0843	Mitochondrial import inner membrane translocase subunit Tim17-A
Q9NTX5	ECHDC1	0.918946	-0.121947	0.354313	68.0257	K250	0.438429	-1.18959	0.00101761	3.61884	0.855203	-0.22566	0.258324	58.4851	Ethylmalonyl-CoA decarboxylase
O75874	IDH1	1.11207	0.153242	0.272306	59.1068	K233	0.439972	-1.18452	0.0355835	16.7031	1.02852	0.0405634	0.843406	230.717	Isocitrate dehydrogenase [NADP] cytoplasmic
Q16654	PDK4	2.10675	1.07502	0.662605	117.814	K122	0.440063	-1.18422	0.00101474	11.2677	0.360181	-1.47321	1.13949e-44	5.38041	[Pyruvate dehydrogenase (acetyl-transferring)] kinase isozyme 4, mitochondrial
Q6P1N9	TATDN1	0.899231	-0.153236	0.678227	130.821	K27	0.440215	-1.18372	0.0177481	12.2487	0.22444	-2.1556	0.264669	54.1169	Putative deoxyribonuclease TATDN1
P78380	OLR1					K118	0.440473	-1.18287	0.00237139	13.6699	1.36611	0.450075	1.03092e-05	19.1665	Oxidized low-density lipoprotein receptor 1
P41227	NAA10	1.20804	0.272662	0.124773	44.5581	K78	0.441048	-1.18099	0.000469609	12.1102	1.03494	0.0495451	0.613201	110.721	N-alpha-acetyltransferase 10
P08574	CYC1	1.02652	0.0377674	0.937424	569.492	K50	0.442165	-1.17734	0.00189838	12.0662	0.572975	-0.803456	2.97501e-09	12.5805	Cytochrome c1, heme protein, mitochondrial
Q86YT6	MIB1	1.24109	0.311609	0.377615	69.2592	K949	0.442186	-1.17728	0.0187168	12.537	1.20145	0.264777	7.67845e-11	13.7342	E3 ubiquitin-protein ligase MIB1
P06576	ATP5F1B	1.15462	0.207422	0.000388277	22.6684	K264	0.442616	-1.17587	0.00287028	14.2485	0.873963	-0.194355	5.39045e-08	16.2304	ATP synthase subunit beta, mitochondrial
Q9UHP3	USP25	1.18252	0.241867	0.182247	50.0451	K715	0.445258	-1.16729	0.000137392	6.56633	0.724344	-0.465254	1.8362e-12	12.5346	Ubiquitin carboxyl-terminal hydrolase 25
Q02543	RPL18A	0.808531	-0.306625	0.262681	57.5734	K143	0.446159	-1.16437	0.00373666	15.0909	1.06557	0.0916226	0.464237	82.2844	60S ribosomal protein L18a
Q14134	TRIM29	0.769339	-0.378308	0.0193983	31.4801	K307	0.447545	-1.1599	0.0456062	18.7062	0.902395	-0.14817	0.276095	60.6987	Tripartite motif-containing protein 29
Q9Y2I9	TBC1D30					K195	0.447987	-1.15847	0.0497452	14.9604	0.85019	-0.234142	0.720419	144.83	TBC1 domain family member 30
O95229	ZWINT	1.10592	0.145246	0.721179	149.586	K162	0.448	-1.15843	0.000407633	9.43091	0.850384	-0.233813	0.294428	62.0485	ZW10 interactor
P18077	RPL35A	0.915355	-0.127597	0.591495	105.833	K95	0.449058	-1.15503	0.00130241	12.0712	1.23785	0.30784	0.173116	50.5439	60S ribosomal protein L35a
Q9NSI2	FAM207A	0.786745	-0.346032	0.203347	51.8513	K118	0.44958	-1.15335	0.0235821	22.16	0.90391	-0.14575	0.305667	63.0512	Protein FAM207A
P55327	TPD52	0.97196	-0.0410312	0.857982	270.257	K163	0.450702	-1.14975	0.0305152	15.5075	1.34519	0.427813	0.0718838	39.986	Tumor protein D52
Q15404	RSU1	0.911703	-0.133364	0.382837	71.6118	K89	0.455147	-1.13559	0.00506685	19.3817	0.942542	-0.085371	0.841571	228.078	Ras suppressor protein 1
P25106	ACKR3					K342	0.45632	-1.13188	0.00934141	18.4219	1.40682	0.492439	0.751353	152.971	Atypical chemokine receptor 3
Q9Y3B1	SLMO2	0.781908	-0.354929	0.0224499	31.1569	K75	0.456769	-1.13046	0.00533941	16.1192	0.664332	-0.590023	0.0128834	30.7421	PRELI domain containing protein 3B
P24539	ATP5PB	0.904941	-0.144105	0.818534	220.584	K233	0.45838	-1.12538	0.019822	12.8824	0.958573	-0.0610396	0.875433	277.78	ATP synthase F(0) complex subunit B1, mitochondrial
P48556	PSMD8	1.10999	0.150542	0.441991	79.7556	K138	0.458456	-1.12514	0.00101761	11.3592	0.97084	-0.0426946	0.904649	346.893	26S proteasome non-ATPase regulatory subunit 8
Q9Y2I9	TBC1D30					K165	0.458684	-1.12443	0.030521	11.2204	0.85019	-0.234142	0.720419	144.83	TBC1 domain family member 30
Q96MF7	NSMCE2	0.662488	-0.594034	0.073868	38.2587	K130	0.459139	-1.123	0.0309868	15.6152	0.768987	-0.378968	5.39045e-08	15.3687	E3 SUMO-protein ligase NSE2
Q14134	TRIM29	0.769339	-0.378308	0.0193983	31.4801	K500	0.460685	-1.11815	0.0100455	17.6262	0.902395	-0.14817	0.276095	60.6987	Tripartite motif-containing protein 29
Q9Y2X3	NOP58	1.0726	0.101118	0.58242	104.573	K99	0.460686	-1.11814	0.0344483	16.417	0.726632	-0.460703	2.95018e-18	10.1037	Nucleolar protein 58
Q8N2H4	SYS1					K153	0.461529	-1.11551	0.0467522	14.4257	0.83179	-0.265709	0.962964	833.453	Protein SYS1 homolog
O00422	SAP18	1.04135	0.0584513	0.799809	202.529	K104	0.464032	-1.1077	0.00104698	11.5264	1.21312	0.278723	0.00237865	26.6011	Histone deacetylase complex subunit SAP18
P33552	CKS2	0.807575	-0.308332	0.0732625	38.5563	K11	0.46406	-1.10762	0.00144707	12.3501	0.989727	-0.0148974	0.987113	2535.25	Cyclin-dependent kinases regulatory subunit 2
P54105	CLNS1A	0.640318	-0.643139	0.00146944	23.3783	K30	0.464752	-1.10547	0.0176818	12.2329	1.05297	0.0744623	0.875652	279.986	Methylosome subunit pICln
Q9P0M9	MRPL27	0.658999	-0.601651	0.418654	73.87	K101	0.465385	-1.1035	0.00188527	13.1442	1.60778	0.685068	0.481036	82.0932	39S ribosomal protein L27, mitochondrial
P06576	ATP5F1B	1.15462	0.207422	0.000388277	22.6684	K201	0.465736	-1.10242	0.018364	21.7568	0.873963	-0.194355	5.39045e-08	16.2304	ATP synthase subunit beta, mitochondrial
Q16654	PDK4	2.10675	1.07502	0.662605	117.814	K290	0.466298	-1.10068	0.0218444	13.3982	0.360181	-1.47321	1.13949e-44	5.38041	[Pyruvate dehydrogenase (acetyl-transferring)] kinase isozyme 4, mitochondrial
Q9Y224	C14orf166	0.978052	-0.0320164	0.859962	274.46	K171	0.467967	-1.09552	0.0170166	21.3158	0.950944	-0.072568	0.465984	82.445	UPF0568 protein C14orf166
P06576	ATP5F1B	1.15462	0.207422	0.000388277	22.6684	K124	0.46848	-1.09394	0.0189061	21.924	0.873963	-0.194355	5.39045e-08	16.2304	ATP synthase subunit beta, mitochondrial
Q15040	JOSD1					K73	0.469037	-1.09223	0.0314806	15.7487	0.636603	-0.651534	0.54946	91.0808	Josephin-1
P06576	ATP5F1B	1.15462	0.207422	0.000388277	22.6684	K259	0.469911	-1.08954	0.000231557	11.4988	0.873963	-0.194355	5.39045e-08	16.2304	ATP synthase subunit beta, mitochondrial
P10809	HSPD1	0.822583	-0.281767	0.000201394	21.8796	K82	0.470934	-1.0864	0.00155306	4.40631	0.876763	-0.189741	2.58803e-11	13.3623	60 kDa heat shock protein, mitochondrial
Q9UHP3	USP25	1.18252	0.241867	0.182247	50.0451	K721	0.472558	-1.08144	0.0332627	11.8015	0.724344	-0.465254	1.8362e-12	12.5346	Ubiquitin carboxyl-terminal hydrolase 25
P18077	RPL35A	0.915355	-0.127597	0.591495	105.833	K63	0.473506	-1.07855	0.012142	19.5153	1.23785	0.30784	0.173116	50.5439	60S ribosomal protein L35a
Q9Y3B1	SLMO2	0.781908	-0.354929	0.0224499	31.1569	K48	0.474173	-1.07652	0.00759562	20.876	0.664332	-0.590023	0.0128834	30.7421	PRELI domain containing protein 3B
P29373	CRABP2	0.628278	-0.670525	0.0233384	32.0184	K45	0.474464	-1.07563	0.0227938	22.9519	0.710564	-0.492964	0.0786211	40.4727	Cellular retinoic acid-binding protein 2
P62304	SNRPE	0.662996	-0.592929	0.0357933	32.7077	K12	0.477962	-1.06503	0.0289837	23.4132	1.04778	0.0673328	0.875652	278.091	Small nuclear ribonucleoprotein E
Q6P5R6	RPL22L1	1.07278	0.101361	0.880159	307.553	K63	0.478256	-1.06415	0.00739734	8.33579	0.963499	-0.0536445	0.946534	587.334	60S ribosomal protein L22-like 1
Q8N7H5	PAF1	1.04108	0.0580756	0.60917	110.738	K338	0.479201	-1.0613	0.0351938	16.5997	0.783029	-0.352862	1.99875e-07	16.4181	RNA polymerase II-associated factor 1 homolog
Q99576	TSC22D3					K53	0.479274	-1.06108	0.121029	30.358	0.166865	-2.58324	0.030381	30.1096	TSC22 domain family protein 3
Q9UHA2	SS18L2	0.667432	-0.583306	0.625213	106.561	K13	0.480556	-1.05722	0.0316832	22.7748	0.430958	-1.21438	0.794877	177.81	SS18-like protein 2
P06576	ATP5F1B	1.15462	0.207422	0.000388277	22.6684	K426	0.485057	-1.04377	0.0103854	17.7391	0.873963	-0.194355	5.39045e-08	16.2304	ATP synthase subunit beta, mitochondrial
P49585	PCYT1A	0.669813	-0.578169	0.0962701	40.473	K33	0.485524	-1.04239	0.0156104	11.5259	0.684421	-0.547044	0.0776388	40.7661	Choline-phosphate cytidylyltransferase A
Q14116	IL18	0.54574	-0.873714	0.00360161	25.5005	K44	0.486259	-1.0402	0.0260104	22.7057	1.04825	0.0679881	0.918341	404.563	Interleukin-18
P06576	ATP5F1B	1.15462	0.207422	0.000388277	22.6684	K485	0.488793	-1.0327	0.00348477	16.5672	0.873963	-0.194355	5.39045e-08	16.2304	ATP synthase subunit beta, mitochondrial
P30405	PPIF	0.967734	-0.0473182	0.844579	252.29	K91	0.488986	-1.03214	0.0415305	17.9793	0.925173	-0.112205	0.91743	397.06	Peptidyl-prolyl cis-trans isomerase F, mitochondrial
O00750	PIK3C2B	0.955905	-0.0650611	0.800824	203.194	K201	0.489338	-1.0311	0.0341455	16.35	0.900275	-0.151563	0.221286	55.474	Phosphatidylinositol 4-phosphate 3-kinase C2 domain-containing subunit beta
P09601	HMOX1	0.694854	-0.525217	0.275237	55.7907	K256	0.489651	-1.03017	0.0394613	17.6096	0.72328	-0.467373	0.00548528	28.2535	Heme oxygenase 1
Q96FH0	MEF2BNB	7.4744	2.90196			K92	0.490167	-1.02866	0.0012499	10.8689	0.34888	-1.5192	0.504765	76.6766	BLOC-1-related complex subunit 8
P16989	CSDA	1.14942	0.200905	0.110373	43.3541	K311	0.490604	-1.02737	0.0328236	16.0478	1.13348	0.180759	0.0658598	39.2292	Y-box-binding protein 3
O14949	UQCRQ	1.31302	0.392889	0.493633	82.2653	K33	0.490847	-1.02666	0.00147169	12.4017	1.50622	0.590934	0.208675	53.2624	Cytochrome b-c1 complex subunit 8
Q16665	HIF1A					K297	0.491286	-1.02537	0.00492571	14.7269	0.616158	-0.698628	4.43696e-43	5.83582	Hypoxia-inducible factor 1-alpha
P22695	UQCRC2	0.882821	-0.179808	0.319572	63.9573	K92	0.491527	-1.02466	0.00951719	9.34693	1.17844	0.236884	0.0499757	38.1409	Cytochrome b-c1 complex subunit 2, mitochondrial
Q06203	PPAT	1.20111	0.264373	0.0869556	40.866	K62	0.491568	-1.02454	0.0197409	21.1074	0.876895	-0.189523	0.249762	57.7067	Amidophosphoribosyltransferase
P13995	MTHFD2	0.827522	-0.27313	0.096644	41.7336	K286	0.491597	-1.02445	0.00339809	17.1124	0.752857	-0.409551	0.00309206	26.2451	Bifunctional methylenetetrahydrofolate dehydrogenase/cyclohydrolase, mitochondrial
Q8WVM8	SCFD1	0.95369	-0.0684071	0.682775	133.634	K541	0.492822	-1.02086	0.0199443	12.9186	0.781499	-0.355685	0.0020817	26.3984	Sec1 family domain-containing protein 1
Q13901	C1D					K46	0.49367	-1.01838	0.00182354	11.9235	1.19526	0.257329	0.954741	662.649	Nuclear nucleic acid-binding protein C1D
P18077	RPL35A	0.915355	-0.127597	0.591495	105.833	K63.K66	0.49391	-1.01768	0.048464	19.2287	1.23785	0.30784	0.173116	50.5439	60S ribosomal protein L35a
Q9UKG1	APPL1	0.647055	-0.62804	0.000436079	22.2529	K360	0.495584	-1.0128	0.00680129	4.78548	0.698569	-0.517525	4.65974e-05	20.832	DCC-interacting protein 13-alpha
P21796	VDAC1	1.37927	0.463901	0.00040934	22.4566	K266	0.495675	-1.01253	0.00059475	9.13334	1.02167	0.0309252	0.669313	126.33	Voltage-dependent anion-selective channel protein 1
Q16665	HIF1A					K289	0.496365	-1.01053	0.0316832	25.1077	0.616158	-0.698628	4.43696e-43	5.83582	Hypoxia-inducible factor 1-alpha
P06576	ATP5F1B	1.15462	0.207422	0.000388277	22.6684	K198	0.497618	-1.00689	0.0138117	20.115	0.873963	-0.194355	5.39045e-08	16.2304	ATP synthase subunit beta, mitochondrial
P48449	LSS	0.887865	-0.171587	0.369748	69.7988	K432	0.497874	-1.00615	0.0391804	25.7631	0.775964	-0.365939	1.00964e-08	15.355	Lanosterol synthase
O15160	POLR1C	0.722625	-0.468681	7.45093e-08	15.1398	K224	0.498146	-1.00536	0.00144707	12.3468	0.677311	-0.562109	1.32469e-10	13.2142	DNA-directed RNA polymerases I and III subunit RPAC1
Q9NVM4	PRMT7	0.729172	-0.45567	0.000341502	21.4162	K47	0.498248	-1.00506	0.000689548	10.4885	0.840416	-0.250824	0.0148002	32.1023	Protein arginine N-methyltransferase 7
O14503	BHLHE40	0.759904	-0.39611	0.740972	155.403	K288	0.52465	-0.930573	0.000183207	5.80282	0.419164	-1.25441	1.06835e-09	12.1966	Class E basic helix-loop-helix protein 40
Q8TB22	SPATA20	2.21448	1.14697	0.0146179	19.3339	K609	0.53865	-0.89258	0.15772	34.994	1.08692	0.120249	0.708652	130.002	RecName: Full=Spermatogenesis-associated protein 20; AltName: Full=Sperm-specific protein 411; Short=Ssp411; Flags: Precursor
P28065	PSMB9	0.528288	-0.920604	0.0266088	30.0906	K53	0.539734	-0.889679	0.201466	35.8345	0.487362	-1.03693	5.17545e-06	17.3052	Proteasome subunit beta type-9
Q9BTT4	MED10	0.909795	-0.136387	0.619763	111.603	K103	0.543032	-0.880891	0.704823	133.293	0.468342	-1.09437	0.00784462	28.4078	Mediator of RNA polymerase II transcription subunit 10
O14503	BHLHE40	0.759904	-0.39611	0.740972	155.403	K279	0.601668	-0.732959	0.0811231	24.7868	0.419164	-1.25441	1.06835e-09	12.1966	Class E basic helix-loop-helix protein 40
O14503	BHLHE40	0.759904	-0.39611	0.740972	155.403	K159	0.606725	-0.720886	0.0170166	11.9971	0.419164	-1.25441	1.06835e-09	12.1966	Class E basic helix-loop-helix protein 40
O14503	BHLHE40	0.759904	-0.39611	0.740972	155.403	K167	0.610073	-0.712946	0.00105778	11.5513	0.419164	-1.25441	1.06835e-09	12.1966	Class E basic helix-loop-helix protein 40
O14503	BHLHE40	0.759904	-0.39611	0.740972	155.403	K54	0.612086	-0.708195	0.00436375	6.70492	0.419164	-1.25441	1.06835e-09	12.1966	Class E basic helix-loop-helix protein 40
Q9BTT4	MED10	0.909795	-0.136387	0.619763	111.603	K98	0.619812	-0.690097	0.0932894	26.5606	0.468342	-1.09437	0.00784462	28.4078	Mediator of RNA polymerase II transcription subunit 10
P46776	RPL27A	0.490324	-1.02819	0.0170946	29.5649	K125	0.632209	-0.661526	0.068237	22.6571	1.00168	0.00241975	0.993798	4856.27	60S ribosomal protein L27a
Q13503	MED21	0.915716	-0.127027	0.70042	138.512	K131	0.637636	-0.649194	0.0018848	12.0164	0.473369	-1.07896	0.00357044	25.5884	Mediator of RNA polymerase II transcription subunit 21
P26373	RPL13	0.440109	-1.18407	2.42609e-05	18.2634	K16	0.645538	-0.631426	0.342076	58.3632	0.935627	-0.0959943	0.397153	73.2999	60S ribosomal protein L13
O14503	BHLHE40	0.759904	-0.39611	0.740972	155.403	K197	0.653577	-0.613572	0.0368513	17.0218	0.419164	-1.25441	1.06835e-09	12.1966	Class E basic helix-loop-helix protein 40
P46776	RPL27A	0.490324	-1.02819	0.0170946	29.5649	K55	0.681014	-0.554244	0.303901	53.3673	1.00168	0.00241975	0.993798	4856.27	60S ribosomal protein L27a
Q9BTT4	MED10	0.909795	-0.136387	0.619763	111.603	K91	0.690236	-0.534838	0.125557	30.9688	0.468342	-1.09437	0.00784462	28.4078	Mediator of RNA polymerase II transcription subunit 10
Q9BTT4	MED10	0.909795	-0.136387	0.619763	111.603	K106	0.700495	-0.513553	0.0128184	22.6026	0.468342	-1.09437	0.00784462	28.4078	Mediator of RNA polymerase II transcription subunit 10
Q13503	MED21	0.915716	-0.127027	0.70042	138.512	K117.K131	0.70154	-0.511403	0.69554	137.527	0.473369	-1.07896	0.00357044	25.5884	Mediator of RNA polymerase II transcription subunit 21
P38398	BRCA1	2.5096	1.32746	0.000267645	20.2308	K1671.K1690	0.703931	-0.506493	0.639781	120.293	1.06288	0.0879734	0.748214	157.807	Breast cancer type 1 susceptibility protein
Q9H6Z9	EGLN3					K159	0.725685	-0.462586	0.326406	56.2077	0.486625	-1.03912	0.000944165	20.3039	Egl nine homolog 3
P15104	GLUL	0.631074	-0.664119	0.340959	57.9683	K268	0.744164	-0.426308	0.364788	68.1398	0.487163	-1.03752	8.92516e-27	7.47029	Glutamine synthetase
Q5J8M3	EMC4	2.4414	1.28771	0.0402741	24.9522	K67	0.745373	-0.423965	0.0550828	20.4272	0.896446	-0.157711	0.483509	82.9193	ER membrane protein complex subunit 4
P46776	RPL27A	0.490324	-1.02819	0.0170946	29.5649	K59	0.749997	-0.415044	0.109639	36.5228	1.00168	0.00241975	0.993798	4856.27	60S ribosomal protein L27a
O14503	BHLHE40	0.759904	-0.39611	0.740972	155.403	K117	0.757684	-0.400332	0.152261	34.3548	0.419164	-1.25441	1.06835e-09	12.1966	Class E basic helix-loop-helix protein 40
P07099	EPHX1	2.73494	1.45151	1.70619e-05	17.5081	K411	0.77147	-0.374317	0.403387	67.4775	0.654725	-0.61104	0.00013093	21.1932	Epoxide hydrolase 1
P46776	RPL27A	0.490324	-1.02819	0.0170946	29.5649	K110	0.793852	-0.333058	0.0826262	33.8655	1.00168	0.00241975	0.993798	4856.27	60S ribosomal protein L27a
P04920	SLC4A2	2.40895	1.26841	6.20915e-05	17.7858	K1087	0.799168	-0.32343	0.703797	145.702	0.766818	-0.383044	2.48387e-19	9.65714	Anion exchange protein 2
Q99988	GDF15	3.61866	1.85545	4.62932e-05	14.6441	K258	0.814218	-0.296512	0.231657	51.9107	0.703004	-0.508394	0.0255769	34.1186	Growth/differentiation factor 15
P46776	RPL27A	0.490324	-1.02819	0.0170946	29.5649	K94	0.818824	-0.288375	0.161511	43.635	1.00168	0.00241975	0.993798	4856.27	60S ribosomal protein L27a
Q9UHB7	AFF4	2.29326	1.1974	0.00176207	22.7619	K292	0.836348	-0.257826	0.62901	116.515	0.762459	-0.391269	4.30023e-05	20.8423	AF4/FMR2 family member 4
P15104	GLUL	0.631074	-0.664119	0.340959	57.9683	K276	0.840843	-0.250092	0.40317	67.421	0.487163	-1.03752	8.92516e-27	7.47029	Glutamine synthetase
Q6PII5	HAGHL	0.495803	-1.01216	0.0435089	23.9248	K195	0.846659	-0.240147	0.884252	350.533	0.807069	-0.309237	0.936633	480.817	Hydroxyacylglutathione hydrolase-like protein
P15104	GLUL	0.631074	-0.664119	0.340959	57.9683	K14	0.852707	-0.229878	0.128382	31.3009	0.487163	-1.03752	8.92516e-27	7.47029	Glutamine synthetase
Q12797	ASPH	2.03853	1.02753	2.15331e-07	15.5213	K110	0.854961	-0.226069	0.231595	44.1262	2.65574	1.40911	9.06207e-07	16.5584	Aspartyl/asparaginyl beta-hydroxylase
Q08117	AES	2.67546	1.41978	0.045852	32.7257	K54	0.859244	-0.21886	0.337145	64.9473	1.05998	0.0840315	0.687072	131.903	Amino-terminal enhancer of split
O00244	ATOX1	0.482607	-1.05108	0.0470774	34.1697	K25	0.861829	-0.214527	0.357826	60.5185					Copper transport protein ATOX1
P26373	RPL13	0.440109	-1.18407	2.42609e-05	18.2634	K209	0.867801	-0.204563	0.762756	185.752	0.935627	-0.0959943	0.397153	73.2999	60S ribosomal protein L13
P43360	MAGEA6	5.13868	2.3614	0.0268425	27.49	K292	0.869252	-0.202153	0.203189	48.5118	0.902735	-0.147625	0.0768618	40.8855	Melanoma-associated antigen 6
P46776	RPL27A	0.490324	-1.02819	0.0170946	29.5649	K92.K94	0.875268	-0.192203	0.625666	115.474	1.00168	0.00241975	0.993798	4856.27	60S ribosomal protein L27a
P31641	SLC6A6	0.167673	-2.57628			K19	0.877727	-0.188156	0.59645	106.985	0.365568	-1.45179	4.94121e-05	17.5265	Sodium- and chloride-dependent taurine transporter
O14975	SLC27A2	2.0091	1.00655	0.00162975	21.6326	K389	0.881202	-0.182455	0.787504	195.742	1.10751	0.147321	0.278879	60.8108	Very long-chain acyl-CoA synthetase
O76024	WFS1	10.6387	3.41125	0.00732793	23.698	K679	0.883172	-0.179234	0.893475	377.53	1.10128	0.139187	0.751024	158.743	Wolframin
O14975	SLC27A2	2.0091	1.00655	0.00162975	21.6326	K62	0.891852	-0.165123	0.709827	148.396	1.10751	0.147321	0.278879	60.8108	Very long-chain acyl-CoA synthetase
P26373	RPL13	0.440109	-1.18407	2.42609e-05	18.2634	K88	0.895336	-0.159499	0.694059	141.023	0.935627	-0.0959943	0.397153	73.2999	60S ribosomal protein L13
Q99805	TM9SF2	2.66398	1.41358	0.0116893	23.5693	K234	0.897091	-0.156674	0.548811	94.2559	0.898861	-0.15383	0.0166364	32.4243	Transmembrane 9 superfamily member 2
Q9H6Z9	EGLN3					K172	0.897963	-0.155273	0.347299	59.1055	0.486625	-1.03912	0.000944165	20.3039	Egl nine homolog 3
P26373	RPL13	0.440109	-1.18407	2.42609e-05	18.2634	K11	0.897979	-0.155246	0.517885	94.4857	0.935627	-0.0959943	0.397153	73.2999	60S ribosomal protein L13
Q9H0H5	RACGAP1	1.16124	0.215663	0.134345	45.5315	K71	0.905003	-0.144005	0.721997	155.783	0.48092	-1.05613	1.16866e-07	16.3112	Rac GTPase-activating protein 1
P15104	GLUL	0.631074	-0.664119	0.340959	57.9683	K291	0.909519	-0.136825	0.186805	45.7478	0.487163	-1.03752	8.92516e-27	7.47029	Glutamine synthetase
P15104	GLUL	0.631074	-0.664119	0.340959	57.9683	K334	0.925317	-0.11198	0.43343	72.473	0.487163	-1.03752	8.92516e-27	7.47029	Glutamine synthetase
P32929	CTH	2.53951	1.34455	3.49243e-10	12.5867	K304	0.941639	-0.0867537	0.893082	399.215	1.03523	0.0499571	0.753358	160.607	Cystathionine gamma-lyase
O76024	WFS1	10.6387	3.41125	0.00732793	23.698	K143	0.950721	-0.072906	0.944692	774.246	1.10128	0.139187	0.751024	158.743	Wolframin
P31641	SLC6A6	0.167673	-2.57628			K577	0.95638	-0.0643448	0.886344	365.681	0.365568	-1.45179	4.94121e-05	17.5265	Sodium- and chloride-dependent taurine transporter
P26373	RPL13	0.440109	-1.18407	2.42609e-05	18.2634	K105	0.963227	-0.0540517	0.342076	65.6205	0.935627	-0.0959943	0.397153	73.2999	60S ribosomal protein L13
Q08117	AES	2.67546	1.41978	0.045852	32.7257	K112	0.966646	-0.0489407	0.892054	381.384	1.05998	0.0840315	0.687072	131.903	Amino-terminal enhancer of split
P38159	RBMX	1.32473	0.405697	0.637845	115.903	K86	0.970457	-0.0432636	0.834907	264.351	0.446627	-1.16286	0.000140905	20.3069	RNA-binding motif protein, X chromosome
Q12797	ASPH	2.03853	1.02753	2.15331e-07	15.5213	K104	0.985647	-0.0208567	0.984796	2906.44	2.65574	1.40911	9.06207e-07	16.5584	Aspartyl/asparaginyl beta-hydroxylase
P43360	MAGEA6	5.13868	2.3614	0.0268425	27.49	K285	0.989459	-0.015288	0.967343	1342.41	0.902735	-0.147625	0.0768618	40.8855	Melanoma-associated antigen 6
O60664	PLIN3	0.928614	-0.106849	0.338771	66.4591	K164	1.00445	0.00640631	0.963345	1151.88	0.433365	-1.20635	0.0219671	32.4066	Perilipin-3
O15382	BCAT2	0.749291	-0.416402	0.323272	62.5434	K377	1.0129	0.0184982	0.955697	985.842	0.467801	-1.09603	0.0430687	35.6897	Branched-chain-amino-acid aminotransferase, mitochondrial
P26373	RPL13	0.440109	-1.18407	2.42609e-05	18.2634	K145	1.01732	0.0247803	0.887106	385.315	0.935627	-0.0959943	0.397153	73.2999	60S ribosomal protein L13
P38159	RBMX	1.32473	0.405697	0.637845	115.903	K30	1.02306	0.0328873	0.85663	304.482	0.446627	-1.16286	0.000140905	20.3069	RNA-binding motif protein, X chromosome
P08754	GNAI3	1.10347	0.142045	0.468701	83.8734	K192	1.02617	0.0372753	0.937477	682.434	0.486865	-1.03841	1.25862e-24	7.29067	Guanine nucleotide-binding protein G(k) subunit alpha
P46776	RPL27A	0.490324	-1.02819	0.0170946	29.5649	K47	1.02833	0.0403097	0.87028	332.192	1.00168	0.00241975	0.993798	4856.27	60S ribosomal protein L27a
P32929	CTH	2.53951	1.34455	3.49243e-10	12.5867	K330	1.03894	0.0551184	0.800784	214.222	1.03523	0.0499571	0.753358	160.607	Cystathionine gamma-lyase
P04920	SLC4A2	2.40895	1.26841	6.20915e-05	17.7858	K893	1.04686	0.0660736	0.715792	158.76	0.766818	-0.383044	2.48387e-19	9.65714	Anion exchange protein 2
P26373	RPL13	0.440109	-1.18407	2.42609e-05	18.2634	K200	1.05778	0.0810444	0.647584	123.055	0.935627	-0.0959943	0.397153	73.2999	60S ribosomal protein L13
O15382	BCAT2	0.749291	-0.416402	0.323272	62.5434	K353	1.05807	0.0814398	0.682751	136.341	0.467801	-1.09603	0.0430687	35.6897	Branched-chain-amino-acid aminotransferase, mitochondrial
Q9NQX4	MYO5C					K208	1.06039	0.0846004	0.909724	457.599	0.177801	-2.49166	0.0429223	33.4332	Unconventional myosin-Vc
P26373	RPL13	0.440109	-1.18407	2.42609e-05	18.2634	K123	1.06292	0.088032	0.72806	158.974	0.935627	-0.0959943	0.397153	73.2999	60S ribosomal protein L13
P32929	CTH	2.53951	1.34455	3.49243e-10	12.5867	K260	1.06738	0.0940706	0.696367	142.37	1.03523	0.0499571	0.753358	160.607	Cystathionine gamma-lyase
P31641	SLC6A6	0.167673	-2.57628			K319	1.07246	0.100922	0.448381	70.85	0.365568	-1.45179	4.94121e-05	17.5265	Sodium- and chloride-dependent taurine transporter
P05026	ATP1B1	2.69849	1.43215	0.0179023	26.3007	K14	1.07283	0.101427	0.932643	638.592	1.19984	0.262839	0.00262633	26.7203	Sodium/potassium-transporting ATPase subunit beta-1
P04920	SLC4A2	2.40895	1.26841	6.20915e-05	17.7858	K1073	1.08825	0.122012	0.880795	349.189	0.766818	-0.383044	2.48387e-19	9.65714	Anion exchange protein 2
O15382	BCAT2	0.749291	-0.416402	0.323272	62.5434	K246	1.09996	0.137452	0.341435	58.2674	0.467801	-1.09603	0.0430687	35.6897	Branched-chain-amino-acid aminotransferase, mitochondrial
Q08117	AES	2.67546	1.41978	0.045852	32.7257	K30	1.10674	0.146322	0.32941	63.2428	1.05998	0.0840315	0.687072	131.903	Amino-terminal enhancer of split
Q99988	GDF15	3.61866	1.85545	4.62932e-05	14.6441	K58	1.12146	0.165384	0.66104	127.887	0.703004	-0.508394	0.0255769	34.1186	Growth/differentiation factor 15
P22004	BMP6					K130	1.12308	0.167457	0.401263	67.1171	0.387645	-1.36719	0.00229027	21.1112	Bone morphogenetic protein 6
Q99805	TM9SF2	2.66398	1.41358	0.0116893	23.5693	K423	1.14006	0.189109	0.672909	138.826	0.898861	-0.15383	0.0166364	32.4243	Transmembrane 9 superfamily member 2
P04920	SLC4A2	2.40895	1.26841	6.20915e-05	17.7858	K653	1.14899	0.200368	0.318254	55.1819	0.766818	-0.383044	2.48387e-19	9.65714	Anion exchange protein 2
P05026	ATP1B1	2.69849	1.43215	0.0179023	26.3007	K22	1.15562	0.208662	0.858274	296.13	1.19984	0.262839	0.00262633	26.7203	Sodium/potassium-transporting ATPase subunit beta-1
Q9H8H3	METTL7A	2.19847	1.1365	0.00205968	22.4174	K219	1.15662	0.209915	0.424306	70.806	0.933699	-0.0989701	0.668049	125.496	Methyltransferase-like protein 7A
P26373	RPL13	0.440109	-1.18407	2.42609e-05	18.2634	K88.K89	1.15797	0.211597	0.29729	59.961	0.935627	-0.0959943	0.397153	73.2999	60S ribosomal protein L13
P05026	ATP1B1	2.69849	1.43215	0.0179023	26.3007	K13	1.16937	0.225726			1.19984	0.262839	0.00262633	26.7203	Sodium/potassium-transporting ATPase subunit beta-1
Q15077	P2RY6					K322	1.17606	0.233966	0.328127	56.5363	0.49115	-1.02576	0.0335472	31.0306	P2Y purinoceptor 6
P43360	MAGEA6	5.13868	2.3614	0.0268425	27.49	K123	1.17613	0.234047	0.65485	125.539	0.902735	-0.147625	0.0768618	40.8855	Melanoma-associated antigen 6
Q15077	P2RY6					K307	1.18135	0.240431	0.438513	79.4585	0.49115	-1.02576	0.0335472	31.0306	P2Y purinoceptor 6
P26373	RPL13	0.440109	-1.18407	2.42609e-05	18.2634	K135.K136	1.18717	0.247532	0.580486	102.305	0.935627	-0.0959943	0.397153	73.2999	60S ribosomal protein L13
P26373	RPL13	0.440109	-1.18407	2.42609e-05	18.2634	K136.K145	1.19699	0.259409	0.069709	30.9703	0.935627	-0.0959943	0.397153	73.2999	60S ribosomal protein L13
Q96A33	CCDC47	2.03045	1.0218	0.00864959	27.8398	K351	1.19849	0.261221	0.777497	192.309	0.942981	-0.0846996	0.564188	100.106	Coiled-coil domain-containing protein 47
P38159	RBMX	1.32473	0.405697	0.637845	115.903	K22	1.21243	0.277904	0.453346	75.8148	0.446627	-1.16286	0.000140905	20.3069	RNA-binding motif protein, X chromosome
P04920	SLC4A2	2.40895	1.26841	6.20915e-05	17.7858	K975	1.21307	0.27866	0.445801	74.509	0.766818	-0.383044	2.48387e-19	9.65714	Anion exchange protein 2
P26373	RPL13	0.440109	-1.18407	2.42609e-05	18.2634	K177	1.22127	0.288386	0.126713	41.7606	0.935627	-0.0959943	0.397153	73.2999	60S ribosomal protein L13
P32929	CTH	2.53951	1.34455	3.49243e-10	12.5867	K268	1.23168	0.300628	0.599377	103.776	1.03523	0.0499571	0.753358	160.607	Cystathionine gamma-lyase
P08754	GNAI3	1.10347	0.142045	0.468701	83.8734	K92	1.23992	0.310249	0.403322	67.4532	0.486865	-1.03841	1.25862e-24	7.29067	Guanine nucleotide-binding protein G(k) subunit alpha
P05187	ALPP	2.77701	1.47353	0.00985348	25.5968	K46	1.23992	0.31025	0.243794	45.7364	1.62272	0.698412	0.722807	137.775	Alkaline phosphatase, placental type
P26373	RPL13	0.440109	-1.18407	2.42609e-05	18.2634	K136	1.25248	0.324792	0.0160754	11.6824	0.935627	-0.0959943	0.397153	73.2999	60S ribosomal protein L13
Q92466	DDB2	1.37366	0.458027	0.0692931	37.0856	K106	1.26401	0.33801	0.226918	43.487	2.36018	1.2389	0.0184387	32.0492	DNA damage-binding protein 2
P26373	RPL13	0.440109	-1.18407	2.42609e-05	18.2634	K174	1.26985	0.344661	0.000909255	9.88608	0.935627	-0.0959943	0.397153	73.2999	60S ribosomal protein L13
P05026	ATP1B1	2.69849	1.43215	0.0179023	26.3007	K85.K96	1.28288	0.359382	0.716005	157.253	1.19984	0.262839	0.00262633	26.7203	Sodium/potassium-transporting ATPase subunit beta-1
Q9UI42	CPA4	2.30657	1.20575	0.000155902	20.279	K167	1.30264	0.381444	0.474334	79.3047	1.20995	0.274951	0.256206	58.3526	Carboxypeptidase A4
P11182	DBT	2.20274	1.1393	1.4672e-10	11.9422	K435	1.30393	0.38287	0.429384	67.6004	1.63395	0.708363	0.121178	45.3093	Lipoamide acyltransferase component of branched-chain alpha-keto acid dehydrogenase complex, mitochondrial
O76024	WFS1	10.6387	3.41125	0.00732793	23.698	K758	1.32056	0.401155	0.142917	33.1802	1.10128	0.139187	0.751024	158.743	Wolframin
O95232	LUC7L3	2.15871	1.11017	0.00553549	26.3794	K23	1.32068	0.401286	0.0702265	23.025	0.840037	-0.251476	0.190643	52.3027	Luc7-like protein 3
Q9UHV7	MED13	0.490135	-1.02875	0.0314525	29.4836	K1295.K1296	1.35171	0.434784	0.431814	72.1787	0.754903	-0.405637	0.0807949	40.888	Mediator of RNA polymerase II transcription subunit 13
P05026	ATP1B1	2.69849	1.43215	0.0179023	26.3007	K21	1.36086	0.444516	0.278659	50.0237	1.19984	0.262839	0.00262633	26.7203	Sodium/potassium-transporting ATPase subunit beta-1
Q9H8H3	METTL7A	2.19847	1.1365	0.00205968	22.4174	K210	1.37578	0.460253	0.321993	55.6723	0.933699	-0.0989701	0.668049	125.496	Methyltransferase-like protein 7A
P43360	MAGEA6	5.13868	2.3614	0.0268425	27.49	K244	1.42194	0.507859	0.241417	45.437	0.902735	-0.147625	0.0768618	40.8855	Melanoma-associated antigen 6
P27824	CANX	2.02729	1.01955	3.49243e-10	13.4007	K233	1.42469	0.51065	0.114061	29.4407	0.935295	-0.096507	0.362491	69.7461	Calnexin
Q92466	DDB2	1.37366	0.458027	0.0692931	37.0856	K187	1.42736	0.513346	0.113372	24.6702	2.36018	1.2389	0.0184387	32.0492	DNA damage-binding protein 2
Q92466	DDB2	1.37366	0.458027	0.0692931	37.0856	K309	1.47179	0.557571	0.0381254	25.5595	2.36018	1.2389	0.0184387	32.0492	DNA damage-binding protein 2
Q9UI42	CPA4	2.30657	1.20575	0.000155902	20.279	K77	1.48549	0.570938	0.51092	82.0963	1.20995	0.274951	0.256206	58.3526	Carboxypeptidase A4
Q9UI42	CPA4	2.30657	1.20575	0.000155902	20.279	K55	1.49724	0.58231	0.528279	89.7498	1.20995	0.274951	0.256206	58.3526	Carboxypeptidase A4
Q05048	CSTF1	1.04402	0.0621555	0.68334	133.481	K331	1.63504	0.709327	0.40707	67.989	2.44629	1.2906	0.0376646	35.0772	Cleavage stimulation factor subunit 1
P32929	CTH	2.53951	1.34455	3.49243e-10	12.5867	K395	1.64155	0.715062	0.30894	53.9435	1.03523	0.0499571	0.753358	160.607	Cystathionine gamma-lyase
P12757	SKIL	2.36282	1.24051	0.0289866	21.3283	K432	1.66734	0.737548	0.232616	44.2725	0.273223	-1.87185	8.53193e-14	10.3262	Ski-like protein
Q99805	TM9SF2	2.66398	1.41358	0.0116893	23.5693	K495	1.67254	0.742044	0.221528	38.3996	0.898861	-0.15383	0.0166364	32.4243	Transmembrane 9 superfamily member 2
P05026	ATP1B1	2.69849	1.43215	0.0179023	26.3007	K288	1.67674	0.745659	0.00121559	10.7627	1.19984	0.262839	0.00262633	26.7203	Sodium/potassium-transporting ATPase subunit beta-1
P11182	DBT	2.20274	1.1393	1.4672e-10	11.9422	K482	1.71167	0.775405	0.0454454	14.1823	1.63395	0.708363	0.121178	45.3093	Lipoamide acyltransferase component of branched-chain alpha-keto acid dehydrogenase complex, mitochondrial
P27824	CANX	2.02729	1.01955	3.49243e-10	13.4007	K458	1.76134	0.816673			0.935295	-0.096507	0.362491	69.7461	Calnexin
Q96BP3	PPWD1	0.949639	-0.0745493	0.808857	211.257	K394	1.82884	0.870927	0.0182503	12.3867	2.01474	1.01059	0.00818524	29.2377	Peptidylprolyl isomerase domain and WD repeat-containing protein 1
Q9BTT4	MED10	0.909795	-0.136387	0.619763	111.603	K91.K96	1.92482	0.944726			0.468342	-1.09437	0.00784462	28.4078	Mediator of RNA polymerase II transcription subunit 10
Q5VWP2	FAM46C					K303	2.00153	1.0011	0.0459347	18.7534	0.833638	-0.262508	0.272063	60.0422	Protein FAM46C
Q9UI12	ATP6V1H	1.21017	0.275209	0.186762	49.9693	K360	2.01079	1.00776	0.00278038	5.59754	1.08981	0.124072	0.431848	77.6211	RecName: Full=V-type proton ATPase subunit H; Short=V-ATPase subunit H; AltName: Full=Nef-binding protein 1; Short=NBP1; AltName: Full=Protein VMA13 homolog; AltName: Full=V-ATPase 50/57 kDa subunits; AltName: Full=Vacuolar proton pump subunit H; Alt
Q86UE4	MTDH	1.30175	0.380456	0.24053	55.7622	K107	2.01938	1.01392	0.00101474	10.2247	1.3446	0.427178	2.26249e-05	20.2022	Protein LYRIC
Q6P2Q9	PRPF8	1.12625	0.17153	0.00368663	26.9002	K1994	2.02267	1.01626	0.0139503	10.8843	1.06497	0.0908103	0.00382454	28.2529	Pre-mRNA-processing-splicing factor 8
Q6P2Q9	PRPF8	1.12625	0.17153	0.00368663	26.9002	K1020	2.03369	1.0241	0.0064261	15.7209	1.06497	0.0908103	0.00382454	28.2529	Pre-mRNA-processing-splicing factor 8
Q99570	PIK3R4	0.997725	-0.00328633	0.987521	3141.99	K39	2.03703	1.02647	0.0294677	15.2716	1.41129	0.497013	1.1473e-05	19.7048	Phosphoinositide 3-kinase regulatory subunit 4
O60568	PLOD3	1.13617	0.184185	0.0466582	36.434	K645	2.04016	1.02868	0.000583365	10.1575	0.946323	-0.0795953	0.616263	112.11	Procollagen-lysine,2-oxoglutarate 5-dioxygenase 3
Q93063	EXT2	0.343364	-1.54219	0.331598	47.9895	K494	2.04295	1.03065	0.0223259	13.5084	1.17109	0.227857	0.0407743	36.9829	Exostosin-2
P49815	TSC2	1.02609	0.0371528	0.895162	348.4	K1043	2.04852	1.03458	0.0417015	24.974	1.4224	0.508325	9.35935e-21	9.57844	Tuberin
Q9H3M7	TXNIP	0.686317	-0.543054	0.44394	76.6382	K233	2.05184	1.03692	0.0124605	19.6521	0.644858	-0.632946	0.012729	31.2907	Thioredoxin-interacting protein
P61964	WDR5	1.0328	0.0465542	0.885467	318.757	K27	2.05244	1.03734	0.0380243	17.3016	0.955804	-0.0652131	0.734066	151.726	WD repeat-containing protein 5
P23458	JAK1	1.41073	0.496439	2.04104e-05	18.3808	K559	2.05325	1.03791	0.0250433	14.2284	1.79049	0.840356	2.0205e-107	3.68326	Tyrosine-protein kinase JAK1
P26641	EEF1G	0.880048	-0.184345	0.0590424	38.028	K147	2.05479	1.03899	0.00251225	13.8313	1.19861	0.261366	1.39707e-06	17.9449	Elongation factor 1-gamma
Q08380	LGALS3BP	1.06989	0.0974628	0.700313	141.367	K376	2.05813	1.04134	0.0055702	16.2758	1.06773	0.0945472	0.308525	63.998	Galectin-3-binding protein
P47914	RPL29	0.318689	-1.64978	0.458465	74.2792	K103	2.06116	1.04346	0.0167878	11.8835	1.02647	0.0376981	0.914473	382.115	60S ribosomal protein L29
Q13085	ACACA	0.927232	-0.108997	0.41787	76.3072	K2209	2.06132	1.04357	0.00280311	5.62293	0.957667	-0.0624044	0.2805	61.3102	Acetyl-CoA carboxylase 1
O95140	MFN2	1.53419	0.617481	0.0150082	29.4309	K366	2.06232	1.04427	0.0155384	11.4999	1.04388	0.0619533	0.52658	92.8426	Mitofusin-2
Q6P2Q9	PRPF8	1.12625	0.17153	0.00368663	26.9002	K267	2.07059	1.05004	0.0326483	24.289	1.06497	0.0908103	0.00382454	28.2529	Pre-mRNA-processing-splicing factor 8
Q5T9L3	WLS	1.98946	0.99238	0.24053	50.3936	K217	2.07826	1.05538	1.43999e-05	8.09944	1.59613	0.674581	1.65077e-17	9.5692	Protein wntless homolog
Q96QE5	TEFM	2.76537	1.46747	0.15614	41.2664	K321	2.08718	1.06155	0.00339809	13.5921	0.710205	-0.493692	0.808378	189.473	Transcription elongation factor, mitochondrial
Q9Y2D8	SSX2IP	1.68537	0.753068	3.9714e-09	11.5762	K112	2.09077	1.06404	0.0186893	12.5284	1.54498	0.627589	2.92238e-05	20.0945	Afadin- and alpha-actinin-binding protein
P50748	KNTC1	1.30087	0.379478	0.455344	79.9972	K1307	2.09144	1.0645	0.0423017	27.3763	1.16512	0.22048	0.000183056	22.5996	Kinetochore-associated protein 1
P39900	MMP12					K378	2.09671	1.06813	0.00316281	13.3922	1.56259	0.643937	0.0254915	33.9175	Macrophage metalloelastase
P45974	USP5	1.10821	0.148229	0.0867848	41.2516	K793	2.09715	1.06843	0.00114672	10.6279	1.07708	0.107119	0.111443	45.1585	Ubiquitin carboxyl-terminal hydrolase 5
P30876	POLR2B	0.857217	-0.222268	0.0113795	29.7597	K248.K249	2.1052	1.07396	0.0108932	19.0367	1.03483	0.0493971	0.305761	63.9332	DNA-directed RNA polymerase II subunit RPB2
Q96S55	WRNIP1	1.13726	0.185563	0.609441	110.507	K301	2.10745	1.0755	0.0153988	18.3105	1.05328	0.0748946	0.719603	144.901	ATPase WRNIP1
Q9Y6M7	SLC4A7	0.805809	-0.311491	0.223003	53.491	K1066	2.11599	1.08133	0.00819057	16.6524	0.744399	-0.425852	1.23334e-09	14.2324	Sodium bicarbonate cotransporter 3
Q99570	PIK3R4	0.997725	-0.00328633	0.987521	3141.99	K75	2.11735	1.08226	0.0201071	12.9682	1.41129	0.497013	1.1473e-05	19.7048	Phosphoinositide 3-kinase regulatory subunit 4
P62753	RPS6	0.836745	-0.25714	0.100524	42.2687	K211	2.12084	1.08463	0.00836748	17.8799	0.996232	-0.0054463	0.965878	901.271	40S ribosomal protein S6
Q7LBR1	CHMP1B	0.622406	-0.684072	0.764886	166.88	K90	2.12508	1.08752	0.0107971	9.8016	1.09368	0.129193	0.877945	282.251	Charged multivesicular body protein 1b
P78545	ELF3	0.531497	-0.911867	0.229228	45.3056	K69	2.1284	1.08977	0.0210562	9.12088	0.913879	-0.129925	0.559027	98.6716	ETS-related transcription factor Elf-3
Q05195	MXD1					K114	2.14585	1.10155	0.000482569	9.73774	0.623158	-0.68233			Max dimerization protein 1
Q9UBC5	MYO1A					K347	2.15295	1.10631	0.0040721	6.55321	1.13	0.176322	0.929136	454.023	Unconventional myosin-Ia
Q5T9S5	CCDC18	1.60603	0.683499	0.00713671	27.3161	K405	2.15893	1.11032	0.049697	19.4772	1.11168	0.152747	0.569548	100.997	Coiled-coil domain-containing protein 18
P04844	RPN2	1.41049	0.496194	0.0791168	39.9339	K523	2.16385	1.1136	0.0244935	19.365	1.10539	0.144557	0.000388884	23.6365	Dolichyl-diphosphooligosaccharide--protein glycosyltransferase subunit 2
O14562	UBFD1	1.05199	0.0731206	0.745429	163.095	K100	2.16439	1.11396	0.043269	18.3159	0.982398	-0.0256209	0.923861	438.769	Ubiquitin domain-containing protein UBFD1
P37275	ZEB1	1.22878	0.297227	0.647619	118.026	K507	2.1674	1.11597	0.0173307	20.3541	0.787966	-0.343795	0.545376	95.7783	Zinc finger E-box-binding homeobox 1
Q16513	PKN2	1.22458	0.292288	6.78276e-05	20.4849	K272	2.17796	1.12298	0.0264177	14.5288	1.25133	0.323463	1.02439e-08	15.2291	Serine/threonine-protein kinase N2
P46977	STT3A	1.16535	0.220758	0.894174	340.75	K13	2.18687	1.12887	0.0151091	18.1821	1.06067	0.0849822	0.375713	71.1232	Dolichyl-diphosphooligosaccharide--protein glycosyltransferase subunit STT3A
P46777	RPL5	0.612787	-0.706542	0.000334437	21.8646	K10.K14	2.19331	1.13311	0.00132972	12.1117	1.15696	0.210344	0.00531107	28.8372	60S ribosomal protein L5
O95602	POLR1A	1.15967	0.213718	0.239955	55.4769	K573	2.19461	1.13396	0.0146108	11.1416	1.1825	0.24184	1.68925e-07	16.8916	DNA-directed RNA polymerase I subunit RPA1
P11388	TOP2A	0.963442	-0.0537308	0.815952	218.672	K1204	2.1977	1.136	0.0208673	13.1397	0.793379	-0.333919	6.03736e-12	13.1838	DNA topoisomerase 2-alpha
P27708	CAD	0.962199	-0.0555923	0.593163	106.88	K165	2.20048	1.13782	0.0193452	12.752	0.870077	-0.200786	9.91876e-13	12.8157	CAD protein
Q2VPB7	AP5B1	0.675172	-0.566673			K681	2.20744	1.14237	0.000855252	14.4211	1.09787	0.13471	0.282268	61.1981	AP-5 complex subunit beta-1
P05026	ATP1B1	2.69849	1.43215	0.0179023	26.3007	K111	2.21678	1.14846	0.0973316	27.0915	1.19984	0.262839	0.00262633	26.7203	Sodium/potassium-transporting ATPase subunit beta-1
P30520	ADSS2	0.962183	-0.055616	0.767372	177.216	K173	2.22139	1.15146	0.0426005	18.2048	0.699049	-0.516534	0.0127215	31.2307	Adenylosuccinate synthetase isozyme 2
O94964	SOGA1	1.26577	0.340018	0.0767031	39.2823	K878	2.2254	1.15406	0.0365728	12.5236	0.910544	-0.135199	0.427729	77.0806	Protein SOGA1
Q5T9L3	WLS	1.98946	0.99238	0.24053	50.3936	K208	2.24553	1.16705	0.0129359	10.5723	1.59613	0.674581	1.65077e-17	9.5692	Protein wntless homolog
Q52LA3	LIN52					K113	2.24765	1.16842	0.0136195	10.7802					Protein lin-52 homolog
Q9UI12	ATP6V1H	1.21017	0.275209	0.186762	49.9693	K22	2.25829	1.17523	0.0281154	14.9214	1.08981	0.124072	0.431848	77.6211	RecName: Full=V-type proton ATPase subunit H; Short=V-ATPase subunit H; AltName: Full=Nef-binding protein 1; Short=NBP1; AltName: Full=Protein VMA13 homolog; AltName: Full=V-ATPase 50/57 kDa subunits; AltName: Full=Vacuolar proton pump subunit H; Alt
P25391	LAMA1	1.26453	0.338601	0.471908	83.831	K579	2.2646	1.17925	0.0117454	10.1	1.51334	0.597732	1.30868e-107	3.98096	Laminin subunit alpha-1
P38606	ATP6V1A	0.944877	-0.0818021	0.55066	98.0544	K480	2.26673	1.18061	0.0481779	19.1764	0.917711	-0.123888	0.00160359	25.9748	V-type proton ATPase catalytic subunit A
P21266	GSTM3	2.12355	1.08648	0.000485636	21.6874	K71	2.27254	1.18431	0.249046	41.9072	1.36198	0.445709	0.227108	54.9266	Glutathione S-transferase Mu 3
Q6NTF9	RHBDD2					K213	2.27338	1.18484	0.0345332	16.4508	2.80889	1.49	0.0843349	35.7304	Rhomboid domain-containing protein 2
O15360	FANCA	0.611518	-0.709534	0.0524777	34.2608	K249	2.2932	1.19736	0.00343412	14.7916	1.01916	0.0273824	0.817699	203.782	Fanconi anemia group A protein
P50748	KNTC1	1.30087	0.379478	0.455344	79.9972	K859	2.30809	1.2067	0.000636125	10.347	1.16512	0.22048	0.000183056	22.5996	Kinetochore-associated protein 1
P05387	RPLP2	1.08302	0.115065	0.537596	95.5786	K61	2.31427	1.21055	0.0174006	19.0475	0.930847	-0.103384	0.0998221	43.661	60S acidic ribosomal protein P2
Q92616	GCN1L1	1.12652	0.171869	0.00469556	27.4735	K2366	2.3255	1.21754	0.0224838	13.559	1.09864	0.135722	0.000900139	25.1895	eIF-2-alpha kinase activator GCN1
Q6PEV8	FAM199X					K199	2.33899	1.22589	0.00015233	7.75389	1.09995	0.137437	0.169404	49.9126	Protein FAM199X
Q02878	RPL6	0.755038	-0.405378	0.00985129	29.0084	K124	2.34374	1.22881	0.0461433	18.79	0.97614	-0.0348399	0.608395	110.18	60S ribosomal protein L6
Q8N543	OGFOD1	1.04461	0.0629708	0.753376	168.31	K117	2.34687	1.23074	0.000462522	9.64062	0.83217	-0.26505	5.7583e-07	17.3008	Prolyl 3-hydroxylase OGFOD1
Q02878	RPL6	0.755038	-0.405378	0.00985129	29.0084	K285	2.35409	1.23517	0.0094386	17.3723	0.97614	-0.0348399	0.608395	110.18	60S ribosomal protein L6
P29120	PCSK1	1.25274	0.325084	0.653404	116.251	K602	2.39042	1.25727	0.00637768	15.6945	1.70776	0.772108	0.000561251	22.9334	Neuroendocrine convertase 1
Q9UG01	IFT172					K499	2.40802	1.26785	0.00272554	14.0493	1.36812	0.452194	0.0101794	30.8267	Intraflagellar transport protein 172 homolog
Q13617	CUL2	1.21487	0.280805	0.080184	40.3163	K16	2.40805	1.26786	0.0324596	15.9858	0.742548	-0.429444	9.11508e-12	12.9982	Cullin-2
Q02809	PLOD1	1.17835	0.236763	0.0420129	35.5501	K141	2.41796	1.27379	0.0213814	13.2792	1.30352	0.382416	0.000110091	21.6782	Procollagen-lysine,2-oxoglutarate 5-dioxygenase 1
Q96S55	WRNIP1	1.13726	0.185563	0.609441	110.507	K286	2.41852	1.27413	0.0104262	14.6999	1.05328	0.0748946	0.719603	144.901	ATPase WRNIP1
Q8N3C0	ASCC3	1.08528	0.118067	0.623563	114.085	K1825	2.42556	1.27832	0.0344883	12.076	1.25351	0.325974	7.29276e-13	12.68	Activating signal cointegrator 1 complex subunit 3
P50748	KNTC1	1.30087	0.379478	0.455344	79.9972	K1413	2.43068	1.28136	0.005184	14.9022	1.16512	0.22048	0.000183056	22.5996	Kinetochore-associated protein 1
Q13523	PRPF4B	1.00121	0.00174487	0.992792	5445.41	K685	2.43115	1.28164	0.00460685	6.84358	1.79669	0.845345	0.0277157	33.7995	Serine/threonine-protein kinase PRP4 homolog
P42702	LIFR	1.66961	0.739511			K620	2.43398	1.28332	0.0170166	11.9779	1.07534	0.104795	0.0727834	41.1376	Leukemia inhibitory factor receptor
O00622	CYR61	0.939129	-0.0906051	0.955565	796.501	K203	2.44103	1.28749	0.0490177	19.3477	0.749947	-0.415139	0.0285208	34.2228	Protein CYR61
P26641	EEF1G	0.880048	-0.184345	0.0590424	38.028	K17	2.46016	1.29875	0.000482569	8.64603	1.19861	0.261366	1.39707e-06	17.9449	Elongation factor 1-gamma
Q99832	CCT7	0.902677	-0.147719	0.169102	49.4102	K47	2.47608	1.30806	0.0107971	9.80194	1.05488	0.0770846	0.342047	67.6779	T-complex protein 1 subunit eta
Q96AE7	TTC17	1.77977	0.831688	0.0738517	34.4992	K347	2.4985	1.32106	0.00101474	7.31477	1.18215	0.241414	0.362491	69.3112	Tetratricopeptide repeat protein 17
Q92643	PIGK	1.02393	0.0341169	0.974521	1445.62	K296	2.50052	1.32223	0.000412281	9.46035	1.35316	0.436331	1.43659e-15	10.5231	GPI-anchor transamidase
Q96AE7	TTC17	1.77977	0.831688	0.0738517	34.4992	K529	2.51725	1.33185	0.0451361	18.6103	1.18215	0.241414	0.362491	69.3112	Tetratricopeptide repeat protein 17
P54709	ATP1B3	1.07742	0.107585	0.682402	132.703	K86	2.53065	1.33951	2.26075e-05	8.19148	1.22889	0.297357	0.000141815	21.8729	Sodium/potassium-transporting ATPase subunit beta-3
Q93063	EXT2	0.343364	-1.54219	0.331598	47.9895	K478	2.53161	1.34005	0.0123749	18.5072	1.17109	0.227857	0.0407743	36.9829	Exostosin-2
Q9H3M7	TXNIP	0.686317	-0.543054	0.44394	76.6382	K212	2.532	1.34028	0.0073106	17.297	0.644858	-0.632946	0.012729	31.2907	Thioredoxin-interacting protein
Q99442	SEC62					K66	2.54588	1.34817	0.00790588	17.6434	1.3522	0.435313	0.00299648	26.9237	Translocation protein SEC62
P05387	RPLP2	1.08302	0.115065	0.537596	95.5786	K41	2.55917	1.35568	1.35002e-11	6.20799	0.930847	-0.103384	0.0998221	43.661	60S acidic ribosomal protein P2
P29120	PCSK1	1.25274	0.325084	0.653404	116.251	K428	2.57276	1.36332	0.00287593	13.137	1.70776	0.772108	0.000561251	22.9334	Neuroendocrine convertase 1
Q6ZN18	AEBP2	1.09105	0.12572	0.699527	139.397	K482	2.57295	1.36342	0.00270184	5.51621	0.907561	-0.139933	0.639874	117.222	Zinc finger protein AEBP2
Q99598	TSNAX	1.15765	0.211203	0.350467	67.6584	K58	2.58172	1.36833	0.0201792	12.9877	0.755547	-0.404407	0.480463	83.8196	Translin-associated protein X
Q7Z2K6	ERMP1	5.05038	2.33639	0.060066	33.4971	K758	2.58924	1.37253	0.0182703	12.4089	1.24544	0.316659	0.00421572	27.9971	Endoplasmic reticulum metallopeptidase 1
O00458	IFRD1	1.02485	0.0354167	0.937898	577.665	K357	2.59694	1.37681	0.00533941	15.0047	1.10251	0.140794	0.264196	59.3192	Interferon-related developmental regulator 1
P16403	H1-2					K160	2.61887	1.38895	0.0365728	16.9089	inf	inf			Histone H1.2
O75638	CTAG2	0.814768	-0.295538	0.533589	93.3713	K124	2.62089	1.39006	0.0338574	11.911	0.966367	-0.0493566	0.812399	198.993	Cancer/testis antigen 2
P53396	ACLY	0.87328	-0.195484	0.000385978	22.7339	K488	2.69331	1.42938	0.0341455	16.3447	0.8361	-0.258253	4.39268e-08	16.1794	ATP-citrate synthase
Q8N434	SVOPL					K265	2.72252	1.44495	1.25663e-05	5.00001	1.35936	0.442925	0.252344	57.2488	Putative transporter SVOPL
P42702	LIFR	1.66961	0.739511			K794	2.75668	1.46293	0.00111684	11.6587	1.07534	0.104795	0.0727834	41.1376	Leukemia inhibitory factor receptor
Q9H582	ZNF644	0.990637	-0.013571	0.973241	1321.73	K1009	2.7603	1.46482	0.00229029	5.19121	1.11293	0.154362	0.0191183	33.4274	Zinc finger protein 644
P35222	CTNNB1	1.28135	0.357667	0.264432	52.8533	K335	2.77636	1.4732	0.019822	19.8041	0.687777	-0.539987	4.50806e-19	10.1172	Catenin beta-1
Q99570	PIK3R4	0.997725	-0.00328633	0.987521	3141.99	K309	2.7797	1.47493	6.78062e-05	6.81878	1.41129	0.497013	1.1473e-05	19.7048	Phosphoinositide 3-kinase regulatory subunit 4
P42702	LIFR	1.66961	0.739511			K765	2.79031	1.48042	0.00500711	7.03582	1.07534	0.104795	0.0727834	41.1376	Leukemia inhibitory factor receptor
Q8N434	SVOPL					K168	2.8609	1.51647	0.000869494	6.96579	1.35936	0.442925	0.252344	57.2488	Putative transporter SVOPL
Q08211	DHX9	1.19682	0.259201	6.20745e-05	20.4436	K1057	2.90582	1.53894	0.0313033	11.4072	1.02439	0.0347676	0.339423	67.5166	ATP-dependent RNA helicase A
P63000	RAC1	0.919135	-0.121651	0.864556	277.764	K147	2.93884	1.55525	0.0193452	12.7535	1.29951	0.377963	0.240634	55.1409	Ras-related C3 botulinum toxin substrate 1
P39900	MMP12					K111	3.00696	1.58831	0.0368301	17.0094	1.56259	0.643937	0.0254915	33.9175	Macrophage metalloelastase
Q2M389	KIAA1033	0.876374	-0.190382	0.332144	64.8909	K1111	3.02362	1.59628	0.0140217	10.9069	1.11801	0.160928	0.156462	49.437	WASH complex subunit SWIP
P39900	MMP12					K136	3.07319	1.61974	0.00427755	12.9535	1.56259	0.643937	0.0254915	33.9175	Macrophage metalloelastase
O75787	ATP6AP2	1.76042	0.815916	0.00704839	25.3597	K346	3.07454	1.62037	0.0460483	18.7728	1.13747	0.185828	0.120162	45.6737	Renin receptor
Q9HBG6	IFT122	1.85319	0.890015	0.157144	44.6466	K477	3.12732	1.64493	0.00469103	6.88017	1.10554	0.144746	0.60668	109.749	Intraflagellar transport protein 122 homolog
P21675	TAF1	1.64129	0.714834	0.212849	49.922	K611	3.14387	1.65254	0.0237009	13.9157	1.2703	0.345173	0.493342	74.8229	Transcription initiation factor TFIID subunit 1
Q01151	CD83					K177	3.196	1.67627	0.0145782	11.1272	1.01129	0.0162016	0.976416	1346.09	CD83 antigen
P54709	ATP1B3	1.07742	0.107585	0.682402	132.703	K213	3.20477	1.68022	0.000231557	8.40629	1.22889	0.297357	0.000141815	21.8729	Sodium/potassium-transporting ATPase subunit beta-3
Q8N434	SVOPL					K257.K265	3.20618	1.68086	0.0270154	21.6286	1.35936	0.442925	0.252344	57.2488	Putative transporter SVOPL
Q99570	PIK3R4	0.997725	-0.00328633	0.987521	3141.99	K300	3.20823	1.68178	0.0396318	17.6402	1.41129	0.497013	1.1473e-05	19.7048	Phosphoinositide 3-kinase regulatory subunit 4
O43175	PHGDH	1.5638	0.64506	4.25947e-06	17.523	K310	3.22924	1.69119	0.0104262	16.4105	1.26543	0.339628	2.42356e-08	15.6628	D-3-phosphoglycerate dehydrogenase
Q96N67	DOCK7	1.25239	0.32468	0.0024909	25.6383	K1235	3.24883	1.69992	0.00201776	13.3037	1.27751	0.353331	0.0159749	32.4541	Dedicator of cytokinesis protein 7
Q99570	PIK3R4	0.997725	-0.00328633	0.987521	3141.99	K1081	3.30046	1.72267	0.0229775	13.7129	1.41129	0.497013	1.1473e-05	19.7048	Phosphoinositide 3-kinase regulatory subunit 4
Q14764	MVP	0.937733	-0.0927504	0.204533	52.5829	K444	3.31668	1.72974	4.89561e-07	7.75504	1.29713	0.375323	2.59325e-23	9.05528	Major vault protein
Q07343	PDE4B	1.70958	0.773641	0.0123692	14.6664	K249	3.45746	1.78971	0.0452196	14.1392					cAMP-specific 3',5'-cyclic phosphodiesterase 4B
Q92538	GBF1	1.3855	0.47041	0.000804899	23.3864	K200	3.4696	1.79477	0.0412001	13.4549	1.32399	0.404895	2.28591e-06	18.311	Golgi-specific brefeldin A-resistance guanine nucleotide exchange factor 1
Q96S55	WRNIP1	1.13726	0.185563	0.609441	110.507	K62	3.48278	1.80024	0.0165812	11.8286	1.05328	0.0748946	0.719603	144.901	ATPase WRNIP1
P50748	KNTC1	1.30087	0.379478	0.455344	79.9972	K739	3.48814	1.80246	0.0199776	12.9352	1.16512	0.22048	0.000183056	22.5996	Kinetochore-associated protein 1
Q02809	PLOD1	1.17835	0.236763	0.0420129	35.5501	K192	3.52615	1.81809	0.00482476	6.93961	1.30352	0.382416	0.000110091	21.6782	Procollagen-lysine,2-oxoglutarate 5-dioxygenase 1
Q9NXH8	TOR4A					K368	3.60628	1.85051	0.0033166	13.4923	1.50286	0.587712	0.00507097	27.9809	Torsin-4A
P39900	MMP12					K436	3.64117	1.8644	0.000341773	9.07846	1.56259	0.643937	0.0254915	33.9175	Macrophage metalloelastase
Q5VVJ2	MYSM1	1.12511	0.170061	0.830414	217.458	K675	3.67163	1.87642	0.0054538	13.741	0.850928	-0.232891	0.557785	97.8103	Histone H2A deubiquitinase MYSM1
O76094	SRP72	1.12135	0.165232	0.176638	50.0739	K475	3.68104	1.88011	0.0300449	15.398	1.17361	0.230953	0.00338075	27.8076	Signal recognition particle subunit SRP72
Q9H6R0	DHX33	0.854713	-0.226488	0.223851	53.2973	K345	3.74373	1.90447	0.0284719	14.9903	0.960276	-0.0584794	0.546372	96.5761	Putative ATP-dependent RNA helicase DHX33
Q8N434	SVOPL					K27	3.74742	1.9059	0.00110085	3.79176	1.35936	0.442925	0.252344	57.2488	Putative transporter SVOPL
Q08AF3	SLFN5	1.67643	0.74539	0.0846461	38.6051	K88	3.76288	1.91184	0.0160754	11.6798	1.12534	0.170365	0.348005	68.1187	Schlafen family member 5
P23458	JAK1	1.41073	0.496439	2.04104e-05	18.3808	K682	3.82861	1.93682	0.0301428	15.4253	1.79049	0.840356	2.0205e-107	3.68326	Tyrosine-protein kinase JAK1
Q01151	CD83					K121	3.98724	1.99539	0.00278038	5.60393	1.01129	0.0162016	0.976416	1346.09	CD83 antigen
Q8N434	SVOPL					K276	3.99158	1.99696	0.000231557	7.41216	1.35936	0.442925	0.252344	57.2488	Putative transporter SVOPL
P05783	KRT18	0.848587	-0.236865	0.0407161	35.6421	K131	4.17164	2.06062	0.0232498	13.8059	1.34748	0.43026	6.32109e-22	9.40331	Keratin, type I cytoskeletal 18
P29120	PCSK1	1.25274	0.325084	0.653404	116.251	K293	4.1851	2.06526	7.19432e-05	6.92025	1.70776	0.772108	0.000561251	22.9334	Neuroendocrine convertase 1
P39900	MMP12					K266	4.34913	2.12073	0.00147169	12.395	1.56259	0.643937	0.0254915	33.9175	Macrophage metalloelastase
Q9BUT1	BDH2	1.30865	0.388076	0.350855	66.5101	K204	4.52694	2.17854	0.0439283	7.50083	3.08403	1.62482	0.0208055	29.8654	3-hydroxybutyrate dehydrogenase type 2
Q8N766	EMC1	1.16479	0.220069	0.228531	54.5594	K986	4.58555	2.1971	0.00104698	10.3967	1.30017	0.378705	0.000136222	21.9791	ER membrane protein complex subunit 1
O76094	SRP72	1.12135	0.165232	0.176638	50.0739	K301	4.84358	2.27607	0.0183016	12.4189	1.17361	0.230953	0.00338075	27.8076	Signal recognition particle subunit SRP72
Q99570	PIK3R4	0.997725	-0.00328633	0.987521	3141.99	K68	4.92604	2.30043	0.0462968	18.8184	1.41129	0.497013	1.1473e-05	19.7048	Phosphoinositide 3-kinase regulatory subunit 4
P39900	MMP12					K420	4.9422	2.30515	0.000373347	9.21113	1.56259	0.643937	0.0254915	33.9175	Macrophage metalloelastase
P05187	ALPP	2.77701	1.47353	0.00985348	25.5968	K262	5.05471	2.33763	0.0332627	21.4407	1.62272	0.698412	0.722807	137.775	Alkaline phosphatase, placental type
Q5VYK3	ECPAS	1.17864	0.237127	0.00122938	24.499	K1438	6.00558	2.5863	0.00841835	8.83554	1.11655	0.159052	8.13056e-05	21.7306	Proteasome-associated protein ECM29 homolog
P39900	MMP12					K379	7.4018	2.88788	0.000288275	8.82245	1.56259	0.643937	0.0254915	33.9175	Macrophage metalloelastase
Q02809	PLOD1	1.17835	0.236763	0.0420129	35.5501	K401	8.50427	3.08819	0.002766	5.57671	1.30352	0.382416	0.000110091	21.6782	Procollagen-lysine,2-oxoglutarate 5-dioxygenase 1
Q14764	MVP	0.937733	-0.0927504	0.204533	52.5829	K747	9.72226	3.28129	0.0167878	11.8873	1.29713	0.375323	2.59325e-23	9.05528	Major vault protein
P29120	PCSK1	1.25274	0.325084	0.653404	116.251	K286	13.6079	3.76638	0.00417012	6.603	1.70776	0.772108	0.000561251	22.9334	Neuroendocrine convertase 1
P29120	PCSK1	1.25274	0.325084	0.653404	116.251	K154	14.6606	3.87387	3.88791e-06	3.50601	1.70776	0.772108	0.000561251	22.9334	Neuroendocrine convertase 1
Q15077	P2RY6					K306	inf	inf			0.49115	-1.02576	0.0335472	31.0306	P2Y purinoceptor 6
P26373	RPL13	0.440109	-1.18407	2.42609e-05	18.2634	K210	inf	inf			0.935627	-0.0959943	0.397153	73.2999	60S ribosomal protein L13
Q96CM8	ACSF2	2.42602	1.27859	0.0113175	27.8322										Acyl-CoA synthetase family member 2, mitochondrial
Q9Y2J4	AMOTL2	inf	inf								2.17661	1.12208	3.67373e-21	9.03937	Angiomotin-like protein 2
Q9H0R1	AP5M1	0.423104	-1.24092	0.105818	34.912						2.81738	1.49435	0.0179908	30.9587	AP-5 complex subunit mu-1
Q8NEU8	APPL2	2.65267	1.40745	0.0163477	26.7692						1.90603	0.93057	0.210381	52.4522	DCC-interacting protein 13-beta
Q52LW3	ARHGAP29	2.16079	1.11156	0.0150535	20.8164										RecName: Full=Rho GTPase-activating protein 29; AltName: Full=PTPL1-associated RhoGAP protein 1; AltName: Full=Rho-type GTPase-activating protein 29
P36405	ARL3	1.39238	0.477549	5.9657e-05	19.4276						2.1144	1.08025	0.00456509	27.0635	ADP-ribosylation factor-like protein 3
Q96DT6	ATG4C	2.66142	1.4122	4.45652e-05	14.837						1.44838	0.534439	0.293635	61.4489	Cysteine protease ATG4C
Q06055	ATP5MC2										0.394177	-1.34308	2.66342e-08	10.244	RecName: Full=ATP synthase lipid-binding protein, mitochondrial; AltName: Full=ATP synthase proteolipid P2; AltName: Full=ATPase protein 9; AltName: Full=ATPase subunit c; Flags: Precursor
P48201	ATP5MC3										0.405043	-1.30385	3.91582e-05	16.9943	RecName: Full=ATP synthase lipid-binding protein, mitochondrial; AltName: Full=ATP synthase proteolipid P3; AltName: Full=ATPase protein 9; AltName: Full=ATPase subunit c; Flags: Precursor
P56385	ATP5ME	0.345661	-1.53257	0.0269092	31.673						1.4253	0.511268	0.100742	31.1579	ATP synthase subunit e, mitochondrial
P20160	AZU1										6.02191	2.59022	0.0246059	25.9678	RecName: Full=Azurocidin; AltName: Full=Cationic antimicrobial protein CAP37; AltName: Full=Heparin-binding protein; Short=HBP; Flags: Precursor
Q8TD16	BICD2	0.93997	-0.0893134	0.513842	91.4691						3.51193	1.81226	0.0178611	30.2331	Protein bicaudal D homolog 2
Q96DM3	C18orf8										2.02679	1.0192	0.0204764	28.0856	RecName: Full=Uncharacterized protein C18orf8; AltName: Full=Colon cancer-associated protein Mic1; Short=Mic-1
Q8NCX0	CCDC150	1.27751	0.353336	0.508366	82.3916						0.474175	-1.07651	0.0378601	30.55	Coiled-coil domain-containing protein 150
A6NC98	CCDC88B	0.623233	-0.682156	0.436915	73.7949						3.77455	1.91631	0.035892	31.0909	Coiled-coil domain-containing protein 88B
Q96L14	CEP170P1	0.426258	-1.2302	0.0183636	13.5463										Cep170-like protein
Q9HCK8	CHD8	3.35934	1.74818	0.043449	29.8632						0.899156	-0.153357	0.235206	56.5672	Chromodomain-helicase-DNA-binding protein 8
P08123	COL1A2	1.02379	0.0339237	0.943211	597.937						0.355042	-1.49394	0.0448852	34.6071	Collagen alpha-2(I) chain
Q9Y5P4	COL4A3BP	1.10961	0.150047	0.436245	78.6812						0.16932	-2.56218	0.00353402	18.161	Collagen type IV alpha-3-binding protein
P14384	CPM	0.477662	-1.06594	0.00755879	25.8193						0.697572	-0.519586	0.336503	66.1544	Carboxypeptidase M
P36551	CPOX	1.14391	0.193975	0.518611	91.8113						0.460882	-1.11753	1.14326e-07	15.333	Oxygen-dependent coproporphyrinogen-III oxidase, mitochondrial
O95639	CPSF4	2.002	1.00145	0.000627218	19.6717						2.53032	1.33932	0.168086	48.1581	Cleavage and polyadenylation specificity factor subunit 4
P78560	CRADD	2.93839	1.55503	0.0163031	24.4438										Death domain-containing protein CRADD
Q8NBI2	CYBASC3	2.90331	1.5377	0.0178421	18.6275										Cytochrome b ascorbate-dependent protein 3
Q9Y2H0	DLGAP4	1.10626	0.145697	0.6898	135.542						2.54326	1.34668	0.0448852	32.5467	Disks large-associated protein 4
Q8NF50	DOCK8	2.64927	1.4056	0.119221	35.2554						2.15314	1.10644	0.0208396	24.0985	Dedicator of cytokinesis protein 8
Q8TEK3	DOT1L	0.485193	-1.04337	0.0121892	20.9506						1.29765	0.375899	0.866236	228.767	Histone-lysine N-methyltransferase, H3 lysine-79 specific
Q5UCC4	EMC10	0.948577	-0.0761633	0.891105	332.547						2.51956	1.33317	0.0291889	32.6702	ER membrane protein complex subunit 10
P13929	ENO3	1.1418	0.191311	0.272355	58.958						0.460283	-1.11941	0.00543071	25.7858	Beta-enolase
Q16134	ETFDH	2.08556	1.06043	0.0074806	24.0347										Electron transfer flavoprotein-ubiquinone oxidoreductase, mitochondrial
P05413	FABP3	5.48163	2.45461	8.06882e-05	12.8952										Fatty acid-binding protein, heart
Q6P2I3	FAHD2B										2.03233	1.02313	0.0334206	31.0027	Fumarylacetoacetate hydrolase domain-containing protein 2B
A6NHQ2	FBLL1										0.479571	-1.06018	0.00090016	20.6484	rRNA/tRNA 2'-O-methyltransferase fibrillarin-like protein 1
P02675	FGB										0.308683	-1.6958	0.0220109	31.0716	Fibrinogen beta chain
Q9Y2H6	FNDC3A										0.359702	-1.47512	0.0487153	34.4872	Fibronectin type-III domain-containing protein 3A
Q7Z4P5	GDF7	3.06552	1.61613	0.0226253	19.9024						0.398158	-1.32859	0.342093	58.9561	Growth/differentiation factor 7
P35754	GLRX	3.16402	1.66176	0.00165945	17.7073						0.751107	-0.41291	0.851154	234.427	Glutaredoxin-1
P17900	GM2A	1.51509	0.599407	0.737088	148.759						0.436474	-1.19603	0.0126981	29.3504	Ganglioside GM2 activator
P63096	GNAI1	0.865857	-0.2078	0.747851	162.768						0.386651	-1.3709	1.95707e-13	8.74818	Guanine nucleotide-binding protein G(i) subunit alpha-1
Q9UBI6	GNG12	2.07515	1.05322	6.77065e-05	17.0446						0.675737	-0.565466	0.000926005	23.4863	Guanine nucleotide-binding protein G(I)/G(S)/G(O) subunit gamma-12
Q9Y653	GPR56	0.84283	-0.246686	0.875728	288.538						0.413211	-1.27505	9.37363e-08	13.0359	Adhesion G-protein coupled receptor G1
Q9NQ84	GPRC5C	2.05263	1.03747	0.00665027	16.1698						1.04256	0.0601314	0.529021	92.7423	G-protein coupled receptor family C group 5 member C
A4D2P6	GRID2IP	2.84815	1.51003	0.0131567	11.9651										Delphilin
P82970	HMGN5	2.23194	1.1583	0.0101189	27.8901										High mobility group nucleosome-binding domain-containing protein 5
P31276	HOXC13	2.79585	1.48329	0.0267016	25.6627										Homeobox protein Hox-C13
P54652	HSPA2	2.63538	1.39801	1.11561e-06	15.0825						2.1424	1.09923	9.8098e-09	15.0684	Heat shock-related 70 kDa protein 2
O60674	JAK2	3.57837	1.8393	0.00806462	6.4796										Tyrosine-protein kinase JAK2
Q7Z3B3	KANSL1	1.00112	0.00161412	0.997264	15800.8						0.204061	-2.29293	0.0131535	27.9304	KAT8 regulatory NSL complex subunit 1
Q9BW62	KATNAL1	3.60206	1.84882	0.019712	24.1023										RecName: Full=Katanin p60 ATPase-containing subunit A-like 1; Short=Katanin p60 subunit A-like 1; EC=3.6.4.3; AltName: Full=p60 katanin-like 1
Q9BVA0	KATNB1	0.441656	-1.179	0.000579803	19.9188						0.930081	-0.104572	0.952682	639.848	Katanin p80 WD40 repeat-containing subunit B1
Q12791	KCNMA1	0.468726	-1.09318	0.0421235	28.3824						0.696161	-0.522507	0.841393	215.362	Calcium-activated potassium channel subunit alpha-1
Q719H9	KCTD1	1.07936	0.11018	0.83143	233.804						10.539	3.39766	0.0264245	27.1901	BTB/POZ domain-containing protein KCTD1
Q9BQ13	KCTD14	0	-inf								0.483513	-1.04837	0.00151225	22.6705	BTB/POZ domain-containing protein KCTD14
Q5HYC2	KIAA2026										246.061	7.94287	0.000263993	9.79335	Uncharacterized protein KIAA2026
Q76NI1	KNDC1										8.84197	3.14437	0.0467536	26.1578	Protein very KIND
Q16719	KYNU	4.25499	2.08916	1.07954e-12	10.4881						1.1295	0.175679	0.822501	208.343	Kynureninase
Q6UWW0	LCN15										2.0926	1.0653	0.0284606	24.5005	RecName: Full=Lipocalin-15; Flags: Precursor
Q6P5S2	LEG1										0.133416	-2.906	0.0177449	21.9981	Protein LEG1 homolog
Q969J3	LOH12CR1	2.97473	1.57276	0.00206293	18.2751										RecName: Full=Loss of heterozygosity 12 chromosomal region 1 protein
Q9Y561	LRP12										0.39206	-1.35085	1.63655e-05	17.3667	RecName: Full=Low-density lipoprotein receptor-related protein 12; Short=LRP-12; AltName: Full=Suppressor of tumorigenicity 7 protein; Flags: Precursor
Q14114	LRP8	3.43789	1.78152	0.0265972	20.7608						0.894636	-0.160628	0.946444	576.517	Low-density lipoprotein receptor-related protein 8
Q96CX6	LRRC58	0.427071	-1.22745	0.0424767	33.675						0.948958	-0.0755831	0.708222	139.77	Leucine-rich repeat-containing protein 58
Q9H089	LSG1	0.722978	-0.467976	0.083283	39.2239						0.389621	-1.35986	0.00627578	26.3885	Large subunit GTPase 1 homolog
Q8ND56	LSM14A	1.14698	0.197845	0.493452	87.6138						2.84296	1.50739	0.00386613	24.3162	Protein LSM14 homolog A
Q9H063	MAF1	0.539339	-0.890735	0.595965	103.054						0.461607	-1.11526	0.00552702	17.2173	Repressor of RNA polymerase III transcription MAF1 homolog
Q10469	MGAT2	2.04966	1.03538	0.239589	47.7764						0.069748	-3.8417	0.00842068	14.8478	Alpha-1,6-mannosyl-glycoprotein 2-beta-N-acetylglucosaminyltransferase
O94851	MICAL2										2.10687	1.0751	0.0284564	30.1266	[F-actin]-methionine sulfoxide oxidase MICAL2
Q8NAN2	MIGA1	9.79824	3.29252	0.0194206	16.8592						1.16657	0.222273	0.0246059	33.8627	Mitoguardin 1
P40238	MPL										5.41465	2.43687	0.0093928	15.2917	Thrombopoietin receptor
Q93015	NAT6	0.393755	-1.34463	0.00178609	18.4047										N-acetyltransferase 6
P51957	NEK4										0.16832	-2.57072	0.0358151	27.1485	Serine/threonine-protein kinase Nek4
Q9NX02	NLRP2	2.14498	1.10096	0.0305486	16.3233										NACHT, LRR and PYD domains-containing protein 2
Q9BXS6	NUSAP1	1.82129	0.86496	0.125534	39.6738						2.07128	1.05052	0.00576441	28.2134	Nucleolar and spindle-associated protein 1
P00973	OAS1										2.24879	1.16915	0.00143104	24.4995	2'-5'-oligoadenylate synthase 1
Q9ULD0	OGDHL										3.66693	1.87457	0.0255791	27.0247	2-oxoglutarate dehydrogenase-like, mitochondrial
Q9Y5J5	PHLDA3	0.554758	-0.85007	0.451815	74.4937						0.385571	-1.37493	0.00135883	22.5688	Pleckstrin homology-like domain family A member 3
P47712	PLA2G4A	2.81927	1.49532	0.0142356	27.4627						1.42836	0.514363	0.841393	215.711	RecName: Full=Cytosolic phospholipase A2; Short=cPLA2; AltName: Full=Phospholipase A2 group IVA; Includes: RecName: Full=Phospholipase A2; EC=3.1.1.4; AltName: Full=Phosphatidylcholine 2-acylhydrolase; Includes: RecName: Full=Lysophospholipase; EC=3.
Q96Q06	PLIN4	10.2623	3.35929	1.22893e-44	4.37941						2.87856	1.52535	2.34636e-19	9.72002	Perilipin-4
Q9HCM2	PLXNA4										0.29889	-1.74231	0.0453671	30.5608	Plexin-A4
Q969W9	PMEPA1										0.454453	-1.1378	4.2901e-06	15.922	RecName: Full=Protein TMEPAI; AltName: Full=Prostate transmembrane protein androgen induced 1; AltName: Full=Solid tumor-associated 1 protein; AltName: Full=Transmembrane prostate androgen-induced protein
Q8NA72	POC5	0.894776	-0.160401	0.791126	189.469						2.75466	1.46187	0.0338542	32.7006	Centrosomal protein POC5
P06746	POLB	3.38703	1.76002	0.000792523	17.4941						1.04522	0.0638069	0.970499	1046.91	DNA polymerase beta
P0CG39	POTEJ	0.245599	-2.02562	0.00405697	22.8824						0.70647	-0.501299	0.00653415	22.5136	POTE ankyrin domain family member J
P62714	PPP2CB										3.46564	1.79312	0.023115	24.6423	Serine/threonine-protein phosphatase 2A catalytic subunit beta isoform
Q14738	PPP2R5D	0.965316	-0.0509268	0.817421	220.247						3.09233	1.6287	0.01493	30.1247	Serine/threonine-protein phosphatase 2A 56 kDa regulatory subunit delta isoform
P22612	PRKACG	3.20053	1.67831	0.0108638	16.3059						1.00008	0.00012187	0.999383	103476	cAMP-dependent protein kinase catalytic subunit gamma
Q6IQ22	RAB12	0.234265	-2.09378	0.0115039	11.3937						1.69554	0.761744	0.603781	103.099	RecName: Full=Ras-related protein Rab-12
O00194	RAB27B	2.55366	1.35257	0.0163077	24.983						1.72357	0.785404	0.701688	128.672	Ras-related protein Rab-27B
Q96E39	RBMXL1	2.04344	1.031	0.0386558	32.3711						1.11132	0.152277	0.920457	413.514	RNA binding motif protein, X-linked-like-1
Q15293	RCN1	1.67728	0.746123	5.59657e-09	14.5614						2.03382	1.02419	0.0205845	31.6029	Reticulocalbin-1
Q8IXI2	RHOT1	2.49609	1.31967	0.0232905	27.9032						1.15341	0.205906	0.239594	56.3209	Mitochondrial Rho GTPase 1
Q6ZNA4	RNF111										0.341902	-1.54835	7.41562e-10	12.9875	E3 ubiquitin-protein ligase Arkadia
P78317	RNF4										2.50495	1.32478	8.874e-05	19.3919	E3 ubiquitin-protein ligase RNF4
P25398	RPS12	0.390329	-1.35724	0.00628568	25.5112						1.22274	0.29012	4.17316e-07	16.5189	40S ribosomal protein S12
Q96EU6	RRP36	0.935707	-0.0958709	0.808857	209.134						4.15269	2.05405	0.0468871	30.0083	Ribosomal RNA processing protein 36 homolog
Q96IZ7	RSRC1	2.02023	1.01452	8.60077e-05	17.4532						1.06197	0.0867426	0.822501	199.663	Serine/Arginine-related protein 53
P25815	S100P	2.06817	1.04835	0.0083114	24.6398						1.00146	0.00211177	0.996706	13437.2	Protein S100-P
P57086	SCAND1	0.530135	-0.915569	0.627986	107.534						0.387501	-1.36773	0.0323562	30.0428	SCAN domain-containing protein 1
P18827	SDC1	1.36366	0.447483	0.215135	50.1417						2.14848	1.10332	7.5576e-11	11.0269	Syndecan-1
O15389	SIGLEC5	2.00435	1.00313	0.0333328	26.9189										Sialic acid-binding Ig-like lectin 5
Q96BD8	SKA1	2.21452	1.147	0.0444952	30.5056										RecName: Full=Spindle and kinetochore-associated protein 1
P12755	SKI	16.6136	4.05429	0.00010986	5.95133						0.494033	-1.01732	0.000166632	19.6179	Ski oncogene
O15403	SLC16A6	5.59502	2.48414	0.00115235	17.4144						3.75653	1.9094	1.99423e-21	6.35302	Monocarboxylate transporter 7
Q6NUK1	SLC25A24	2.74931	1.45907	2.7235e-07	14.3773						1.10253	0.140821	0.287402	61.5555	Calcium-binding mitochondrial carrier protein SCaMC-1
P14672	SLC2A4	0.435607	-1.1989	0.030158	28.5754						0.51653	-0.953076	0.454437	64.3703	Solute carrier family 2, facilitated glucose transporter member 4
Q96Q91	SLC4A9										0.39215	-1.35052	0.0227873	16.3098	Anion exchange protein 4
Q13485	SMAD4	1.1815	0.240617	0.802869	200.799						0.470729	-1.08703	0.000401683	22.2852	Mothers against decapentaplegic homolog 4
Q9NRA0	SPHK2	2.21311	1.14607	0.0437195	28.6852										Sphingosine kinase 2
O75494	SRSF10	1.05429	0.0762782	0.544288	95.9919						0.479751	-1.05964	6.97453e-11	12.4645	Serine/arginine-rich splicing factor 10
Q13586	STIM1	4.01187	2.00428	0.000755986	18.8881						1.77422	0.827186	0.24427	54.8754	Stromal interaction molecule 1
O75486	SUPT3H	3.07559	1.62087	0.019293	16.8086						0.103564	-3.27141			Transcription initiation protein SPT3 homolog
Q03518	TAP1	2.14908	1.10372	0.0065213	21.4175						0.888904	-0.1699	0.483509	83.7878	Antigen peptide transporter 1
Q8NA77	TEX19										9.03303	3.17521	0.0175889	26.9542	Testis-expressed protein 19
P10646	TFPI	2.56153	1.35701	0.00723318	16.4779										Tissue factor pathway inhibitor
Q6NUQ4	TMEM214	2.20529	1.14097	0.0422767	23.6988						1.71307	0.776584	0.000524136	23.3176	Transmembrane protein 214
Q96Q45	TMEM237	1.59915	0.677303	0.703975	134.938						2.78329	1.47679	0.0059275	25.27	Transmembrane protein 237
Q9BYE2	TMPRSS13	3.49616	1.80577	0.043449	23.9124										Transmembrane protease serine 13
Q14669	TRIP12	2.49645	1.31988	0.0102064	26.0637						1.04698	0.0662285	0.782489	177.257	E3 ubiquitin-protein ligase TRIP12
O75157	TSC22D2	2.18925	1.13044	0.0407161	31.7069										TSC22 domain family protein 2
Q9GZX9	TWSG1	3.51378	1.81302	0.013285	17.1971						1.80277	0.850216	0.0957146	36.982	Twisted gastrulation protein homolog 1
P57075	UBASH3A	1.55011	0.632367	0.692033	125.041						2.37585	1.24844	0.00549959	24.3148	RecName: Full=Ubiquitin-associated and SH3 domain-containing protein A; AltName: Full=Cbl-interacting protein 4; Short=CLIP4; AltName: Full=Suppressor of T-cell receptor signaling 2; Short=STS-2; AltName: Full=T-cell ubiquitin ligand 1; Short=TULA-1
P98155	VLDLR	0.477801	-1.06552	0.0011097	18.1757						0.776292	-0.365329	0.657873	119.047	Very low-density lipoprotein receptor
Q64LD2	WDR25										0.252721	-1.98438	0.0358409	29.6331	RecName: Full=WD repeat-containing protein 25
O43516	WIPF1	0.371494	-1.42859	0.0130118	25.2066						1.12047	0.164103			WAS/WASL-interacting protein family member 1
O00258	WRB										2.04677	1.03335	0.0168108	26.2385	Tail-anchored protein insertion receptor WRB
Q9UIA9	XPO7	1.57255	0.653105	0.0921449	38.656						2.40457	1.26578	0.0447293	36.0089	Exportin-7
Q5VUA4	ZNF318	1.27268	0.34787	0.268101	55.3877						0.480087	-1.05863	0.0103945	30.0425	Zinc finger protein 318
